# Supplementary material for: The secreted inhibitor of invasive cell growth CREG1 is negatively regulated by cathepsin proteases
Source: Cell Mol Life Sci. 2020 May 8;78(2):733–55. doi: 10.1007/s00018-020-03528-5 (PMC7873128; doi:10.1007/s00018-020-03528-5)
Supplement: Supplementary file 1 — Supplementary file1 (XLSX 332 kb) [file 18_2020_3528_MOESM1_ESM.xlsx]

## Sheet: Supplement_1
Supplement 1
Sheet	Contents
CCM_Secretome_RAW	Table with all identified and quantified proteins across all experiments. RAW values
CCM_Secretome_Analysis	Table with proteins consistently identified and quantified in at least 3 out 4 experiments with secretion, lysosomal, and protease annotation and statistical analysis by linear modeling using limma
Abbreviations	exp: Experiment
	NA: Not available
	Pep_id: Number of peptides identified
	Pep_quant: Number of peptides used for quantification
	nHL_median: Fold change of experiment over control i.e. dKO/wt (log2)
	dKO: wild-type PyMT cells with Macrophages deficient of Ctsb and Ctsz
	wt: wild-type PyMT cells with wild-type Macrophages wt
	FC: Normalized fold change of experiment over control i.e. dKO/wt (log2)
	logFC: Average Fold change acrosss analyzed experiments
	CI.L: left 95 % confidence interval
	CI.R: Right 95 % confidence interval
	mLdb_Lysosome:
	mLdb: Annotated in the Mouse Lysosome Gene Database
	Lysosome: Annotated as lysosomal protein in UniProt
	Secret.NCS.Lyso:
	Secreted: Annotated as secreted
	NCS: Predicted as being non-classically secreted
	Lysosome: Annotated by the Mouse Lysosome Gene Database or Uniprot as being Lysosomal protein

## Sheet: CCM_Secretome_RAW
Uniprot	protein.groups	protein.description	protein.length	percent.coverage.exp1	percent.coverage.exp2	percent.coverage.exp3	percent.coverage.exp4	tot.indep.spectra.exp1	tot.indep.spectra.exp2	tot.indep.spectra.exp3	tot.indep.spectra.exp4	percent.share.of.spectrum.ids.exp1	percent.share.of.spectrum.ids.exp2	percent.share.of.spectrum.ids.exp3	percent.share.of.spectrum.ids.exp4	peptides.exp1	peptides.exp2	peptides.exp3	peptides.exp4	Pep_id.exp1	Pep_id.exp2	Pep_id.exp3	Pep_id.exp4	Pep_quant.exp1	Pep_quant.exp2	Pep_quant.exp3	Pep_quant.exp4	nHL_median.exp1	nHL_median.exp2	nHL_median.exp3	nHL_median.exp4
A2ASQ1	sp|A2ASQ1|AGRIN_MOUSE	Agrin OS=Mus musculus OX=10090 GN=Agrn PE=1 SV=1	1950	4.7	11	16.6	16.5	11	36	48	42	0.25	0.35	0.323	0.45	ALQSNHFELSLR+AYGTGFVGCLR+FGSLCEVETGR+GALQVGDGPR+QLHLLEDAVTKPELRPCPTL+SELFGETAR+SPVCGSDGVTYSTECHLK	ALETEGLLLYNGNAR+AYGTGFVGCLR+FDTGSGPAVLTSLVPVEPGRWHR+FGSLCEVETGR+GALQVGDGPR+GAQCAFGATCTVKNGK+GDFVSLALHNR+GHQLLTQEHVLR+GHSFLAFPTLR+HACANQEHIFK+QLHLLEDAVTKPELRPCPTL+QRLDISIQSLGPCR+SELFGETAR+SKEPIALGTWVR+SPVCGSDGVTYSTECHLK+TDGKGDFVSLALHNR+VLGESPK	ALETEGLLLYNGNAR+ALQSNHFELSLR+ASCYNSPLGCCSDGKTPSLDSEGSNCPATK+AYGTGFVGCLR+EAACQQQVQIEEAR+EPLYVGGAPDFSK+FDTGSGPAVLTSLVPVEPGR+FGSLCEVETGR+GALQVGDGPR+GAQCAFGATCTVKNGK+GDFVSLALHNR+GHSFLAFPTLR+GPSGLLLYNGQK+LYVGGLPEEQVATVLDR+QLHLLEDAVTKPELRPCPTL+QRLDISIQSLGPCR+SELFGETAR+SIESTLDDLFR+SKEPIALGTWVR+SPVCGSDGVTYSTECHLK+SVGDLETLAFDGR+TSVGIGLK+VCGSDGVTYGNECQLK	ALETEGLLLYNGNAR+AYGTGFVGCLR+DDCEQMTGLCSCRPGVAGPK+EAACQQQVQIEEAR+EPLYVGGAPDFSK+FDTGSGPAVLTSLVPVEPGR+FGSLCEVETGR+GAQCAFGATCTVK+GDFVSLALHNR+GIVTDGHSGCTPCSCDPR+GPSGLLLYNGQK+LDISIQSLGPCR+LPVGQALPK+LSASSVTPR+LYVGGLPEEQVATVLDR+MPPLPLEHRPR+QGTLSVDGEAPVVGESPSGTDGLNLDTK+SKEPIALGTWVR+SPVCGSDGVTYSTECHLK+SVGDLETLAFDGR+TSVGIGLK+VCGSDGVTYGNECQLK+VQLPSVPAFK	7	17	23	23	3	8	10	12	-1.06199	-0.305478	0.0986558	0.0428564
C0HKE1	sp|C0HKE1|H2A1B_MOUSE sp|C0HKE2|H2A1C_MOUSE sp|C0HKE3|H2A1D_MOUSE sp|C0HKE4|H2A1E_MOUSE sp|C0HKE5|H2A1G_MOUSE sp|C0HKE6|H2A1I_MOUSE sp|C0HKE7|H2A1N_MOUSE sp|C0HKE8|H2A1O_MOUSE sp|C0HKE9|H2A1P_MOUSE sp|Q8BFU2|H2A3_MOUSE sp|Q8CGP5|H2A1F_MOUSE sp|Q8CGP6|H2A1H_MOUSE sp|Q8CGP7|H2A1K_MOUSE sp|Q8R1M2|H2AJ_MOUSE	Histone H2A type 1-B OS=Mus musculus OX=10090 GN=Hist1h2ab PE=1 SV=1;Histone H2A type 1-C OS=Mus musculus OX=10090 GN=Hist1h2ac PE=1 SV=1;Histone H2A type 1-D OS=Mus musculus OX=10090 GN=Hist1h2ad PE=1 SV=1;Histone H2A type 1-E OS=Mus musculus OX=10090 GN=Hist1h2ae PE=1 SV=1;Histone H2A type 1-G OS=Mus musculus OX=10090 GN=Hist1h2ag PE=1 SV=1;Histone H2A type 1-I OS=Mus musculus OX=10090 GN=Hist1…	130	NA	15.4	NA	21.5	NA	6	NA	5	NA	0.03	NA	0.04	NA	AGLQFPVGR+NDEELNKLLGR	NA	AGLQFPVGR+VTIAQGGVLPNIQAVLLPK	NA	2	NA	2	NA	1	NA	1	NA	-1.84897	NA	-0.210405
C0HKG5	sp|C0HKG5|RNT2A_MOUSE sp|C0HKG6|RNT2B_MOUSE	Ribonuclease T2-A OS=Mus musculus OX=10090 GN=Rnaset2a PE=1 SV=1;Ribonuclease T2-B OS=Mus musculus OX=10090 GN=Rnaset2b PE=1 SV=1	259	NA	18.1	24.3	13.1	NA	7	8	7	NA	0.06	0.056	0.06	NA	FGIKPSINYYQLADFK+HGTCAAQVDALNSEK+IYGVVPK+IYWPDVIHR	FGIKPSINYYQLADFK+HGTCAAQVDALNSEK+IYWPDVIHR+LILTQHWPPTVCK+QIDLNSVLQK	HGTCAAQVDALNSEK+IYWPDVIHR+QIDLNSVLQK	NA	4	5	3	NA	1	2	2	NA	0.1005	-0.358061	0.224635
G3X982	sp|G3X982|AOXC_MOUSE sp|Q00519|XDH_MOUSE sp|Q3TYQ9|AOXD_MOUSE	Aldehyde oxidase 3 OS=Mus musculus OX=10090 GN=Aox3 PE=1 SV=1;Xanthine dehydrogenase/oxidase OS=Mus musculus OX=10090 GN=Xdh PE=1 SV=5;Aldehyde oxidase 4 OS=Mus musculus OX=10090 GN=Aox4 PE=1 SV=1	1335	0.7	NA	NA	NA	2	NA	NA	NA	0.04	NA	NA	NA	TNLPSNTAFR	NA	NA	NA	1	NA	NA	NA	1	NA	NA	NA	0.491823	NA	NA	NA
O08553	sp|O08553|DPYL2_MOUSE	Dihydropyrimidinase-related protein 2 OS=Mus musculus OX=10090 GN=Dpysl2 PE=1 SV=2	572	9.3	20.3	27.8	15	4	19	20	11	0.1	0.17	0.131	0.11	ILDLGITGPEGHVLSRPEEVEAEAVNR+IVLEDGTLHVTEGSGR+SAAEVIAQAR	DIGAIAQVHAENGDIIAEEQQR+GTVVYGEPITASLGTDGSHYWSK+ILDLGITGPEGHVLSRPEEVEAEAVNR+IVLEDGTLHVTEGSGR+KPFPDFVYK+MVIPGGIDVHTR+VFNLYPR	DIGAIAQVHAENGDIIAEEQQR+FQMPDQGMTSADDFFQGTK+GLYDGPVCEVSVTPK+GSPLVVISQGK+ILDLGITGPEGHVLSRPEEVEAEAVNR+IVLEDGTLHVTEGSGR+MSVIWDK+MVIPGGIDVHTR+QIGENLIVPGGVK+SAAEVIAQAR+VFNLYPR	GIQEEMEALVK+GLYDGPVCEVSVTPK+KPFPDFVYK+MDENQFVAVTSTNAAK+MVIPGGIDVHTR+SITIANQTNCPLYVTK+VFNLYPR	3	7	11	7	2	2	3	5	0.725528	0.883274	0.351348	0.297417
O08585	sp|O08585|CLCA_MOUSE	Clathrin light chain A OS=Mus musculus OX=10090 GN=Clta PE=1 SV=2	235	7.2	NA	11.5	NA	3	NA	8	NA	0.04	NA	0.028	NA	ELEEWYAR+LEALDANSR	NA	ELEEWYAR+LEALDANSR+LQSEPESIRK+LQSEPESIR	NA	2	NA	4	NA	1	NA	1	NA	-0.342059	NA	-0.437813	NA
O08638	sp|O08638|MYH11_MOUSE	Myosin-11 OS=Mus musculus OX=10090 GN=Myh11 PE=1 SV=1	1972	NA	NA	6.6	NA	NA	NA	18	NA	NA	NA	0.057	NA	NA	NA	CNGVLEGIR+EQADFALEALAK+FDQLLAEEK+FVADLWK+ITDVIMAFQAMCR+KEEELQAALAR+KFDQLLAEEK+NTDQASMPDNTAAQK+QLLQANPILEAFGNAK+TEFSIIHYAGK+TVGQLYK+VEDMAELTCLNEASVLHNLR	NA	NA	NA	12	NA	NA	NA	1	NA	NA	NA	0.168339	NA
O08709	sp|O08709|PRDX6_MOUSE	Peroxiredoxin-6 OS=Mus musculus OX=10090 GN=Prdx6 PE=1 SV=3	224	NA	51.3	NA	53.1	NA	17	NA	29	NA	0.17	NA	0.28	NA	DINAYNGETPTEKLPFPIIDDKGR+KGESVMVVPTLSEEEAK+LAPEFAK+LIALSIDSVEDHLAWSK+LKLSILYPATTGR+NFDEILR+VVDSLQLTGTKPVATPVDWK+VVFIFGPDKK	NA	DFTPVCTTELGR+DINAYNGETPTEK+DLAILLGMLDPVEK+KGESVMVVPTLSEEEAK+LAPEFAK+LPFPIIDDK+LSILYPATTGR+NFDEILR+VVDSLQLTGTKPVATPVDWK+VVFIFGPDK	NA	8	NA	10	NA	1	NA	5	NA	0.029763	NA	-0.0795825
O08746	sp|O08746|MATN2_MOUSE	Matrilin-2 OS=Mus musculus OX=10090 GN=Matn2 PE=2 SV=2	956	NA	NA	NA	10	NA	NA	NA	10	NA	NA	NA	0.11	NA	NA	NA	AIEEELQEIASEPIDK+DLLSCSNFAVQHR+FLFEEDNLSR+IIMIVTDGRPQDSVAEVAAK+MYPQTALLESSCENK+SLGEENFETVK+VGLLQYGSTVK	NA	NA	NA	7	NA	NA	NA	3	NA	NA	NA	0.0356938
O08749	sp|O08749|DLDH_MOUSE	Dihydrolipoyl dehydrogenase, mitochondrial OS=Mus musculus OX=10090 GN=Dld PE=1 SV=2	509	NA	12	13	NA	NA	8	11	NA	NA	0.08	0.066	NA	NA	ALTGGIAHLFK+NQVTATKADGSTQVIDTK+RPFTQNLGLEELGIELDPK+SEEQLKEEGIEFK	ADGSTQVIDTK+ALTGGIAHLFK+GIEIPEVR+IDVSVEAASGGK+NQVTATKADGSTQVIDTK+SDGKIDVSVEAASGGK+SEEQLKEEGIEFK	NA	NA	4	7	NA	NA	1	2	NA	NA	0.190386	0.182928	NA
O08759	sp|O08759|UBE3A_MOUSE	Ubiquitin-protein ligase E3A OS=Mus musculus OX=10090 GN=Ube3a PE=1 SV=2	870	NA	NA	1.6	NA	NA	NA	1	NA	NA	NA	0.007	NA	NA	NA	DLGDSHPVLYQSLK	NA	NA	NA	1	NA	NA	NA	1	NA	NA	NA	0.442941	NA
O08788	sp|O08788|DCTN1_MOUSE	Dynactin subunit 1 OS=Mus musculus OX=10090 GN=Dctn1 PE=1 SV=3	1281	NA	NA	1	NA	NA	NA	2	NA	NA	NA	0.014	NA	NA	NA	ASLAALPPLHVAK	NA	NA	NA	1	NA	NA	NA	1	NA	NA	NA	-1.54282	NA
O08795	sp|O08795|GLU2B_MOUSE	Glucosidase 2 subunit beta OS=Mus musculus OX=10090 GN=Prkcsh PE=1 SV=1	521	NA	NA	7.7	7.5	NA	NA	6	7	NA	NA	0.038	0.07	NA	NA	ESLQQLAEVTR+ETVVTSTTEPSR+ILIEEWK+SLEDQVETLR	ESLQQLAEVTR+ILIEEWK+KLWEEQQAAAK+SLEDQVETLR	NA	NA	4	4	NA	NA	1	2	NA	NA	-0.503651	0.158945
O08808	sp|O08808|DIAP1_MOUSE	Protein diaphanous homolog 1 OS=Mus musculus OX=10090 GN=Diaph1 PE=1 SV=1	1255	NA	0.9	NA	NA	NA	2	NA	NA	NA	0.02	NA	NA	NA	LGLHQVLQELR	NA	NA	NA	1	NA	NA	NA	1	NA	NA	NA	0.25527	NA	NA
O08992	sp|O08992|SDCB1_MOUSE	Syntenin-1 OS=Mus musculus OX=10090 GN=Sdcbp PE=1 SV=1	299	10.7	18.4	NA	7	8	11	NA	1	0.19	0.1	NA	0.01	DSSGHVGFIFK+EVILCKDQDGK+SLMDHTIPEV	DSSGHVGFIFK+EVILCKDQDGK+FGDQVLQINGENCAGWSSDKAHK+SLMDHTIPEV	NA	DSSGHVGFIFK+SLMDHTIPEV	3	4	NA	2	2	2	NA	1	-0.0742688	-0.0541998	NA	0.711036
O08997	sp|O08997|ATOX1_MOUSE	Copper transport protein ATOX1 OS=Mus musculus OX=10090 GN=Atox1 PE=1 SV=1	68	58.8	69.1	NA	58.8	8	11	NA	9	0.19	0.11	NA	0.09	AVSYLGPK+KVCIDSEHSSDTLLATLNK+LGGVEFNIDLPNKK+VCIDSEHSSDTLLATLNK	AVSYLGPK+LGGVEFNIDLPNKK+VCIDSEHSSDTLLATLNKTGK+VCIDSEHSSDTLLATLNK+VLNKLGGVEFNIDLPNKK	NA	AVSYLGPK+LGGVEFNIDLPNKK+LGGVEFNIDLPNK+VCIDSEHSSDTLLATLNK	4	5	NA	4	1	1	NA	1	-1.01678	0.86732	NA	0.209625
O08999	sp|O08999|LTBP2_MOUSE	Latent-transforming growth factor beta-binding protein 2 OS=Mus musculus OX=10090 GN=Ltbp2 PE=1 SV=2	1813	2.1	10.4	12.6	8.8	5	27	46	25	0.08	0.26	0.306	0.26	AVSMQQGLCYR+CSCEPGYEVTPDKK+IYFCQIPCLNGGR	AGEAPRPPPVLSR+AVSMQQGLCYR+CINMEGSFR+CSCEPGYEVTPDKK+EICPAGHGYTYSSSDIR+FCHLPVPQPDREPAGR+GFLPLVLAVLMGTSHAQRDSIGR+IYFCQIPCLNGGR+KAEEEELASPLR+LSQPWPLQQHSGPSR+LWHPVGSHPAAAAAK+SLGSGTCTLPLVHR+VRGELDPVLEDNSVETR	AEEEELASPLR+AGEAPRPPPVLSR+AVSMQQGLCYR+CEDVDECEGPQSSCR+CEEVIPEEEFDPQNARPVPR+CINMEGSFR+CSCEPGYEVTPDKK+CVCSPGYQLHPSQDYCTDDNECMR+EICPAGHGYTYSSSDIR+GELDPVLEDNSVETR+GSCSRPQVCICR+IKVVFTPTICK+IYFCQIPCLNGGR+KAEEEELASPLR+SLGSGTCTLPLVHR+TEDQAPSLIR+TLLEGPLK+VQPPVQTR+VRGELDPVLEDNSVETR+VVFTPTICK	AEEEELASPLR+AGEAPRPPPVLSR+AVSMQQGLCYR+CEEVIPEEEFDPQNAR+CINMEGSFR+EICPAGHGYTYSSSDIR+GELDPVLEDNSVETR+KAEEEELASPLR+LSQPWPLQQHSGPSR+QSTFTLPLSNQLASVNPSLVK+SLGSGTCTLPLVHR+TLLEGPLK+VVFTPTICK	3	13	20	13	1	4	6	7	-0.876942	-0.0826238	-0.383707	-0.434686
O09010	sp|O09010|LFNG_MOUSE	Beta-1,3-N-acetylglucosaminyltransferase lunatic fringe OS=Mus musculus OX=10090 GN=Lfng PE=1 SV=1	378	NA	10.1	11.6	NA	NA	3	6	NA	NA	0.03	0.028	NA	NA	MAVEYDR+MGPWASGGHFMSTAER+SVHCHLYPDTPWCPR	DADPPPGVASR+DVFIAVK+GPFSVEADPSR+SLAGSSGGAPASGSR	NA	NA	3	4	NA	NA	1	3	NA	NA	0.269734	0.477814	NA
O09061	sp|O09061|PSB1_MOUSE	Proteasome subunit beta type-1 OS=Mus musculus OX=10090 GN=Psmb1 PE=1 SV=1	240	NA	31.2	38.8	28.8	NA	16	15	10	NA	0.15	0.103	0.1	NA	DVFISAAERDVYTGDALR+DVYTGDALRICIVTK+LSEGFSIHTR+LSTAAYR+LVKDVFISAAERDVYTGDALR+LVKDVFISAAER+NMQNVEHVPLTLDR+TVIGCSGFHGDCLTLTK	AGGSASAMLQPLLDNQVGFK+DVFISAAER+DVYTGDALR+GAVYSFDPVGSYQR+LSEGFSIHTR+NMQNVEHVPLTLDR+TVIGCSGFHGDCLTLTK	AGGSASAMLQPLLDNQVGFK+DVFISAAER+DVYTGDALR+NMQNVEHVPLTLDR+TVIGCSGFHGDCLTLTK	NA	8	7	5	NA	2	2	2	NA	0.319919	0.0116681	-0.598066
O09159	sp|O09159|MA2B1_MOUSE	Lysosomal alpha-mannosidase OS=Mus musculus OX=10090 GN=Man2b1 PE=1 SV=4	1013	17.3	21.3	23.7	13.1	35	58	83	20	0.8	0.57	0.521	0.22	FLQDTFGSDGLPR+FQVTLYNPLGR+GQFFTDSNGR+GVSEPLLETDTGDKVR+HKSHHVLVIENK+HLVLLSSVSDAAAR+LDPTSVTLKPMEIR+LLVDDDR+QELPPQVHLLTLAR+QNVVNDYAR+SQGGSSLQDGSLELMVHR+TFLASVQWQEHRPA+TLVNYFLK+TQFSGLR+WAQISLVK	FLQDTFGSDGLPR+FQVTLYNPLGR+GQFFTDSNGREILK+GQFFTDSNGREILKR+GQFFTDSNGR+GVSEPLLETDTGDKVR+HLVLLSSVSDAAAR+LLAEQEVLAPQVVLSLGGSSPYHSR+LRMEELWR+MGTGPLTSGVR+QELPPQVHLLTLAR+QNVVNDYAR+SHHVLVIENK+SQGGSSLQDGSLELMVHRR+SQGGSSLQDGSLELMVHR+TFLASVQWQEHRPA+TKGQFFTDSNGREILK+TKGQFFTDSNGR+TLVNYFLK+TQFSGLR+VAWHIDPFGHSR+WAQISLVK	ATFDSGTGLLMK+FLQDTFGSDGLPR+FQVTLYNPLGR+GQFFTDSNGREILK+GQFFTDSNGR+GVSEPLLETDTGDK+GVSEPLLETDTGDKVR+HLVLLSSVSDAAAR+IDYQDKLNR+IYITDGQMQLTVLTDR+LDPTSVTLKPMEIR+LLAEQEVLAPQVVLSLGGSSPYHSR+LLVDDDRGVSEPLLETDTGDK+LLVDDDRGVSEPLLETDTGDKVR+LLVDDDR+LPVYEGNFIVK+QELPPQVHLLTLAR+QNVVNDYAR+SQGGSSLQDGSLELMVHR+TFLASVQWQEHRPA+TLVNYFLK+TQFSGLR+WAQISLVK	ATFDSGTGLLMK+FLQDTFGSDGLPR+GVSEPLLETDTGDK+HLVLLSSVSDAAAR+LDPTSVTLKPMEIR+LPVYEGNFIVK+SQGGSSLQDGSLELMVHR+TFLASVQWQEHRPA+TLVNYFLK+TQFSGLR+WAQISLVK	15	22	23	11	7	7	7	5	0.385506	0.56382	0.0985582	-0.0183877
O09164	sp|O09164|SODE_MOUSE	Extracellular superoxide dismutase [Cu-Zn] OS=Mus musculus OX=10090 GN=Sod3 PE=1 SV=1	251	NA	6.4	16.3	32.3	NA	2	8	14	NA	0.01	0.056	0.16	NA	VGLTASLAGPHAILGR	EVDAAEMHAICR+SVVVHAGEDDLGK+VGLTASLAGPHAILGR	EVDAAEMHAICR+LACCVVGTSSSAAWESQTK+SVVVHAGEDDLGK+VGLTASLAGPHAILGR+VQPSATLPPDQPQITGLVLFR	NA	1	3	5	NA	1	1	4	NA	-0.129	-0.979486	-0.157438
O35188	sp|O35188|X3CL1_MOUSE	Fractalkine OS=Mus musculus OX=10090 GN=Cx3cl1 PE=1 SV=3	395	NA	5.3	5.1	NA	NA	2	2	NA	NA	0.02	0.014	NA	NA	AIVLETTQHR+YQLNQESCGKR	AIVLETTQHR+YQLNQESCGK	NA	NA	2	2	NA	NA	1	2	NA	NA	-0.617149	-0.688358	NA
O35215	sp|O35215|DOPD_MOUSE	D-dopachrome decarboxylase OS=Mus musculus OX=10090 GN=Ddt PE=1 SV=3	118	NA	55.1	NA	22	NA	12	NA	4	NA	0.11	NA	0.05	NA	FFPLEAWQIGK+FFPLEAWQIGKK+LCAATATILDKPEDR+STEPCAHLLVSSIGVVGTAEQNR+VSVTIRPGMTLLMNK	NA	FFPLEAWQIGK+LCAATATILDKPEDR	NA	5	NA	2	NA	1	NA	1	NA	-0.935887	NA	0.268864
O35286	sp|O35286|DHX15_MOUSE	Pre-mRNA-splicing factor ATP-dependent RNA helicase DHX15 OS=Mus musculus OX=10090 GN=Dhx15 PE=1 SV=2	795	NA	2.9	NA	NA	NA	4	NA	NA	NA	0.03	NA	NA	NA	LQLPVWEYKDR+YGVIILDEAHER	NA	NA	NA	2	NA	NA	NA	1	NA	NA	NA	-0.19366	NA	NA
O35295	sp|O35295|PURB_MOUSE	Transcriptional activator protein Pur-beta OS=Mus musculus OX=10090 GN=Purb PE=1 SV=3	324	2.8	2.8	NA	NA	2	2	NA	NA	0.05	0.02	NA	NA	FFFDVGCNK	FFFDVGCNK	NA	NA	1	1	NA	NA	1	1	NA	NA	0.285991	-0.240694	NA	NA
O35343	sp|O35343|IMA3_MOUSE	Importin subunit alpha-3 OS=Mus musculus OX=10090 GN=Kpna4 PE=1 SV=1	521	NA	NA	2.5	NA	NA	NA	1	NA	NA	NA	0.007	NA	NA	NA	SGILPILVHCLER	NA	NA	NA	1	NA	NA	NA	1	NA	NA	NA	-0.450316	NA
O35405	sp|O35405|PLD3_MOUSE	Phospholipase D3 OS=Mus musculus OX=10090 GN=Pld3 PE=1 SV=1	488	3.9	NA	NA	NA	3	NA	NA	NA	0.07	NA	NA	NA	ALLNVVDSAR+SQLEAVFLR	NA	NA	NA	2	NA	NA	NA	1	NA	NA	NA	-1.58563	NA	NA	NA
O35598	sp|O35598|ADA10_MOUSE	Disintegrin and metalloproteinase domain-containing protein 10 OS=Mus musculus OX=10090 GN=Adam10 PE=1 SV=2	749	3.6	NA	NA	NA	3	NA	NA	NA	0.06	NA	NA	NA	DTSLFSDEFKVETSNK+GGTFYIEPAER	NA	NA	NA	2	NA	NA	NA	1	NA	NA	NA	0.0957037	NA	NA	NA
O35643	sp|O35643|AP1B1_MOUSE	AP-1 complex subunit beta-1 OS=Mus musculus OX=10090 GN=Ap1b1 PE=1 SV=2	943	NA	NA	NA	10.8	NA	NA	NA	10	NA	NA	NA	0.08	NA	NA	NA	CVSTLLDLIQTK+DLDYYATLLK+IQPGNPSFTLSLK+ITEYLCEPLRK+LASQANIAQVLAELK+LLSTDPVAAK+LSHANSAVVLSAVK+NINLIVQK+VIASMTVGK	NA	NA	NA	9	NA	NA	NA	2	NA	NA	NA	0.0645378
O35657	sp|O35657|NEUR1_MOUSE	Sialidase-1 OS=Mus musculus OX=10090 GN=Neu1 PE=1 SV=1	409	2.4	5.4	14.7	NA	1	2	12	NA	0.02	0.02	0.072	NA	GTLLAFAEAR	GTLLAFAEAR+KQPPQLFVLYEK	GTLLAFAEAR+KQPPQLFVLYEK+LIVCGHGTLER+QIGSVDTFRIPLITATPR+QIGSVDTFR+YTESISMVK	NA	1	2	6	NA	1	1	2	NA	-0.35502	-0.342194	-0.0695541	NA
O35737	sp|O35737|HNRH1_MOUSE sp|P70333|HNRH2_MOUSE	Heterogeneous nuclear ribonucleoprotein H OS=Mus musculus OX=10090 GN=Hnrnph1 PE=1 SV=3;Heterogeneous nuclear ribonucleoprotein H2 OS=Mus musculus OX=10090 GN=Hnrnph2 PE=1 SV=1	449	NA	3.6	NA	NA	NA	2	NA	NA	NA	0.02	NA	NA	NA	HTGPNSPDTANDGFVR	NA	NA	NA	1	NA	NA	NA	1	NA	NA	NA	-0.108816	NA	NA
O35744	sp|O35744|CHIL3_MOUSE	Chitinase-like protein 3 OS=Mus musculus OX=10090 GN=Chil3 PE=1 SV=2	398	NA	22.4	NA	16.8	NA	14	NA	6	NA	0.12	NA	0.06	NA	DGYTGENSPLYKSPYDIGK+DYEALNGLKDK+DYEALNGLKDKNTELK+HFPLTSTLK+HLFSVLVK+LIVGFPAYGHTFILSDPSK+QIFIQSVIR+TLLAIGGWK	NA	DYEALNGLK+LIVGFPAYGHTFILSDPSK+LLLTSTGAGIIDVIK+TGIGAPTISTGPPGK+TLLAIGGWK	NA	8	NA	5	NA	1	NA	1	NA	1.63541	NA	-0.0764379
O35841	sp|O35841|API5_MOUSE	Apoptosis inhibitor 5 OS=Mus musculus OX=10090 GN=Api5 PE=1 SV=2	504	NA	6.3	NA	NA	NA	4	NA	NA	NA	0.03	NA	NA	NA	STVTLSWKPVQK+TLPDEVLTKEVEELILTESK	NA	NA	NA	2	NA	NA	NA	1	NA	NA	NA	0.0368955	NA	NA
O35864	sp|O35864|CSN5_MOUSE	COP9 signalosome complex subunit 5 OS=Mus musculus OX=10090 GN=Cops5 PE=1 SV=3	334	NA	3.9	NA	NA	NA	1	NA	NA	NA	0.01	NA	NA	NA	QQQEILAAKPWTK	NA	NA	NA	1	NA	NA	NA	1	NA	NA	NA	0.540452	NA	NA
O35887	sp|O35887|CALU_MOUSE	Calumenin OS=Mus musculus OX=10090 GN=Calu PE=1 SV=1	315	9.8	NA	25.1	14.6	3	NA	11	10	0.07	NA	0.065	0.11	DWILPSDYDHAEAEAR+IDDDKDGFVTVDELK	NA	DWILPSDYDHAEAEAR+EQFVEFR+GHDLNEDGLVSWEEYK+IDDDKDGFVTVDELK+MADKDGDLIATK+SFDQLTPEESKER+SFDQLTPEESK	DIVVQETMEDIDK+EQFVEFR+IDDDKDGFVTVDELK+SFDQLTPEESK	2	NA	7	4	1	NA	1	1	0.461477	NA	-1.75859	-0.176694
O35963	sp|O35963|RB33B_MOUSE sp|P35276|RAB3D_MOUSE sp|P35279|RAB6A_MOUSE sp|P35283|RAB12_MOUSE sp|P55258|RAB8A_MOUSE sp|P56371|RAB4A_MOUSE sp|P61027|RAB10_MOUSE sp|P61028|RAB8B_MOUSE sp|P61294|RAB6B_MOUSE sp|P62821|RAB1A_MOUSE sp|P62823|RAB3C_MOUSE sp|P63011|RAB3A_MOUSE sp|Q504M8|RAB26_MOUSE sp|Q6PHN9|RAB35_MOUSE sp|Q8BHC1|RB39B_MOUSE sp|Q8BHD0|RB39A_MOUSE sp|Q8CG50|RAB43_MOUSE sp|Q8K386|RAB15_MOUSE sp|…	Ras-related protein Rab-33B OS=Mus musculus OX=10090 GN=Rab33b PE=1 SV=1;Ras-related protein Rab-3D OS=Mus musculus OX=10090 GN=Rab3d PE=1 SV=1;Ras-related protein Rab-6A OS=Mus musculus OX=10090 GN=Rab6a PE=1 SV=4;Ras-related protein Rab-12 OS=Mus musculus OX=10090 GN=Rab12 PE=1 SV=3;Ras-related protein Rab-8A OS=Mus musculus OX=10090 GN=Rab8a PE=1 SV=2;Ras-related protein Rab-4A OS=Mus musculus…	229	5.3	NA	NA	NA	3	NA	NA	NA	0.06	NA	NA	NA	LQIWDTAGQER	NA	NA	NA	1	NA	NA	NA	1	NA	NA	NA	0.523552	NA	NA	NA
O35988	sp|O35988|SDC4_MOUSE	Syndecan-4 OS=Mus musculus OX=10090 GN=Sdc4 PE=1 SV=1	198	NA	NA	NA	12.1	NA	NA	NA	3	NA	NA	NA	0.03	NA	NA	NA	ELEENEVIPK+ETEVIDPQDLLEGR	NA	NA	NA	2	NA	NA	NA	1	NA	NA	NA	-0.00775002
O54782	sp|O54782|MA2B2_MOUSE	Epididymis-specific alpha-mannosidase OS=Mus musculus OX=10090 GN=Man2b2 PE=1 SV=2	1018	3.4	15.1	NA	3.8	5	14	NA	6	0.12	0.13	NA	0.07	FIAVEQEFFR+GLGSVVAVEER+SGVALQHGPVVLLK	FIAVEQEFFR+GLGSVVAVEERSLTGTWDVQMLQR+HLYEAGEDPVLSRPATVDLK+LAHPSLAGELLCQR+LMVSIALGGPPGSGTGAPK+SGVALQHGPVVLLK+TPHVLWPWGCDK+VGPLDLNR+WAVSEVQHHDAITGTESPK+YITDQEYIYSIHTR	NA	GLGSVVAVEER+LAHPSLAGELLCQR+SGVALQHGPVVLLK	3	10	NA	3	1	3	NA	3	0.128245	0.870636	NA	-0.053345
O55023	sp|O55023|IMPA1_MOUSE	Inositol monophosphatase 1 OS=Mus musculus OX=10090 GN=Impa1 PE=1 SV=1	277	9.7	NA	NA	7.6	2	NA	NA	2	0.05	NA	NA	0.03	SLLVTELGSSR+SSPADLVTVTDQKVEK	NA	NA	LCSIPIHGIR+LQVSQQEDITK	2	NA	NA	2	1	NA	NA	1	0.125854	NA	NA	-0.0566615
O55029	sp|O55029|COPB2_MOUSE	Coatomer subunit beta' OS=Mus musculus OX=10090 GN=Copb2 PE=1 SV=2	905	NA	NA	4.6	NA	NA	NA	6	NA	NA	NA	0.036	NA	NA	NA	DNNQFASASLDR+LESTLNYGMER+TFEVCDLPVR+TYLPSQVSR	NA	NA	NA	4	NA	NA	NA	2	NA	NA	NA	-0.11849	NA
O55111	sp|O55111|DSG2_MOUSE	Desmoglein-2 OS=Mus musculus OX=10090 GN=Dsg2 PE=1 SV=3	1122	NA	3.6	3.4	8.1	NA	6	4	8	NA	0.05	0.029	0.07	NA	AWITAPVALR+DGNGQITDKPVQQAQVQIR+GNNLEKPLELR	ATPIPITVK+AWITAPVALR+DGNGQITDKPVQQAQVQIR	AWITAPVALR+DGNGQITDKPVQQAQVQIR+ILDVNDNIPVVENK+ITATDADDPETLNAK+ITHQESTSVLLQQSER+SIGNFQVFDEDTGQAAK	NA	3	3	6	NA	1	1	1	NA	0.1815	0.405567	0.214636
O55131	sp|O55131|SEPT7_MOUSE	Septin-7 OS=Mus musculus OX=10090 GN=Sept7 PE=1 SV=1	436	NA	NA	NA	10.1	NA	NA	NA	8	NA	NA	NA	0.05	NA	NA	NA	ADTLTPEECQQFK+DVTNNVHYENYR+LKDSEAELQR+VNIIPLIAK	NA	NA	NA	4	NA	NA	NA	1	NA	NA	NA	0.172342
O55135	sp|O55135|IF6_MOUSE	Eukaryotic translation initiation factor 6 OS=Mus musculus OX=10090 GN=Eif6 PE=1 SV=2	245	4.1	17.6	NA	NA	2	3	NA	NA	0.05	0.03	NA	NA	NSLPDSVQIR	HGLLVPNNTTDQELQHIR+QTVADQVLVGSYCVFSNQGGLVHPK	NA	NA	1	2	NA	NA	1	1	NA	NA	-0.0159749	0.713437	NA	NA
O55234	sp|O55234|PSB5_MOUSE	Proteasome subunit beta type-5 OS=Mus musculus OX=10090 GN=Psmb5 PE=1 SV=3	264	NA	20.8	35.6	17.4	NA	10	17	5	NA	0.07	0.109	0.05	NA	AIYQATYR+ATAGAYIASQTVKK+DAYSGGAVNLYHVR+FLHGVIVAADSR+GYSYDLK	AIYQATYR+ATAGAYIASQTVK+ATAGAYIASQTVKK+DAYSGGAVNLYHVR+FLHGVIVAADSR+GYSYDLK+ISVAAASK+LLANMVYQYK+VEEAYDLAR+VSSDNVADLHDK	ATAGAYIASQTVK+FLHGVIVAADSR+VEEAYDLAR+VSSDNVADLHDK	NA	5	10	4	NA	1	1	2	NA	-2.59547	-0.0724177	0.175118
O70194	sp|O70194|EIF3D_MOUSE	Eukaryotic translation initiation factor 3 subunit D OS=Mus musculus OX=10090 GN=Eif3d PE=1 SV=2	548	NA	NA	NA	2.6	NA	NA	NA	1	NA	NA	NA	0.01	NA	NA	NA	IFHTVTTTDDPVIR	NA	NA	NA	1	NA	NA	NA	1	NA	NA	NA	-0.257549
O70251	sp|O70251|EF1B_MOUSE	Elongation factor 1-beta OS=Mus musculus OX=10090 GN=Eef1b PE=1 SV=5	225	NA	NA	12.4	28.4	NA	NA	4	9	NA	NA	0.028	0.1	NA	NA	SIQADGLVWGSSK+TPAGLQVLNDYLADK	SIQADGLVWGSSK+SSILLDVKPWDDETDMTK+TPAGLQVLNDYLADK+YGPSSVEDTTGSGAADAK	NA	NA	2	4	NA	NA	1	2	NA	NA	-0.426295	-0.0752036
O70370	sp|O70370|CATS_MOUSE	Cathepsin S OS=Mus musculus OX=10090 GN=Ctss PE=1 SV=2	340	38.2	41.2	43.2	25	28	57	74	16	0.64	0.59	0.488	0.18	AATCSRYIQLPFGDEDALK+DPTLDYHWDLWK+GPVSVGIDASHSSFFFYK+LISLSAQNLVDCSNEEKYGNK+NHCGIASYCSYPEI+NNKNHCGIASYCSYPEI+SGVYDDPSCTGNVNHGVLVVGYGTLDGK+TLPDTVDWR+YIQLPFGDEDALKEAVATK	DPTLDYHWDLWK+EAVATKGPVSVGIDASHSSFFFYK+GPVSVGIDASHSSFFFYK+LISLSAQNLVDCSNEEKYGNK+NHCGIASYCSYPEI+NNKNHCGIASYCSYPEI+NSWGLNFGDQGYIR+SGVYDDPSCTGNVNHGVLVVGYGTLDGK+TLPDTVDWREK+TLPDTVDWR+YIQLPFGDEDALKEAVATK	AATCSRYIQLPFGDEDALK+DPTLDYHWDLWK+DPTLDYHWDLWKK+GPVSVGIDASHSSFFFYK+LISLSAQNLVDCSNEEK+LISLSAQNLVDCSNEEKYGNK+NHCGIASYCSYPEI+NNKNHCGIASYCSYPEI+NSWGLNFGDQGYIR+SGVYDDPSCTGNVNHGVLVVGYGTLDGK+TLPDTVDWREK+TLPDTVDWR+YIQLPFGDEDALKEAVATK+YIQLPFGDEDALK	GPVSVGIDASHSSFFFYK+LISLSAQNLVDCSNEEK+SGVYDDPSCTGNVNHGVLVVGYGTLDGK+TLPDTVDWR+YIQLPFGDEDALK	9	11	14	5	3	5	6	4	1.99497	0.757618	-0.0534864	-0.100178
O70400	sp|O70400|PDLI1_MOUSE	PDZ and LIM domain protein 1 OS=Mus musculus OX=10090 GN=Pdlim1 PE=1 SV=4	327	NA	13.5	16.5	3.1	NA	3	10	2	NA	0.03	0.061	0.02	NA	GHFFVEDQIYCEK+LVGGKDFEQPLAISR+VAASVGNAQKLPICDK	CGTGIVGVFVK+DFEQPLAISR+IWSPLVTEEGKR+LVGGKDFEQPLAISR+VAASVGNAQKLPICDK	DFEQPLAISR	NA	3	5	1	NA	1	1	1	NA	-0.731389	0.28573	0.0507778
O70435	sp|O70435|PSA3_MOUSE	Proteasome subunit alpha type-3 OS=Mus musculus OX=10090 GN=Psma3 PE=1 SV=3	255	8.6	19.2	NA	21.6	5	9	NA	14	0.12	0.09	NA	0.14	AVENSSTAIGIR+SNFGYNIPLK	CKDGVVFGVEK+HVGMAVAGLLADAR+SLADIAREEASNFR+SNFGYNIPLK	NA	AVENSSTAIGIR+DGVVFGVEK+HVGMAVAGLLADAR+IIYIVHDEVK+SNFGYNIPLK	2	4	NA	5	1	1	NA	3	0.111073	0.706606	NA	-0.0344576
O70456	sp|O70456|1433S_MOUSE	14-3-3 protein sigma OS=Mus musculus OX=10090 GN=Sfn PE=1 SV=2	248	NA	25.4	43.1	22.6	NA	10	16	5	NA	0.11	0.051	0.07	NA	GVCDTVLGLLDSHLIK+NLLSVAYK+SAVEKGEELSCEER+SAYQEAMDISKK+YLAEVATGDDKKR	DSTLIMQLLR+GVCDTVLGLLDSHLIK+NLLSVAYK+SAVEKGEELSCEER+SAYQEAMDISKK+TTFDEAMADLHTLSEDSYK+VLSSIEQK+YEDMAAFMK+YLAEVATGDDK	DSTLIMQLLR+GVCDTVLGLLDSHLIK+NLLSVAYK+SAYQEAMDISK+YLAEVATGDDK	NA	5	9	5	NA	1	1	2	NA	0.0430408	1.25772	0.604633
O70591	sp|O70591|PFD2_MOUSE	Prefoldin subunit 2 OS=Mus musculus OX=10090 GN=Pfdn2 PE=1 SV=2	154	NA	NA	NA	14.3	NA	NA	NA	1	NA	NA	NA	0.01	NA	NA	NA	EVLPALEGNK+IIETLSQQLQAK	NA	NA	NA	2	NA	NA	NA	1	NA	NA	NA	-0.166349
O88207	sp|O88207|CO5A1_MOUSE	Collagen alpha-1(V) chain OS=Mus musculus OX=10090 GN=Col5a1 PE=1 SV=2	1838	NA	NA	10.4	2.3	NA	NA	25	10	NA	NA	0.152	0.1	NA	NA	DAQLSMPTK+FGGGGDAGSKGPMVSAQESQAQAILQQAR+GEIGPPGPR+GEPGDMGPQGPR+GFDGLAGLPGEK+GLPGEPGPR+GLPGPQGSSGPK+GSIGFPGFPGANGEK+IALSVYK+LEIEQMK+LGVPGLPGYPGR+SDHPIIDTNGIVMFGSR+SSSEPDVAYR+TGPIGPQGAPGKPGPDGLR+TVLEIDTPK+VSKDAQLSMPTK	DAQLSMPTK+DDLGGEFTEETIK+LGVPGLPGYPGR+TVLEIDTPK	NA	NA	16	4	NA	NA	1	1	NA	NA	0.139466	0.0556265
O88342	sp|O88342|WDR1_MOUSE	WD repeat-containing protein 1 OS=Mus musculus OX=10090 GN=Wdr1 PE=1 SV=3	606	16.5	43.6	43.2	26.6	13	39	45	23	0.3	0.39	0.297	0.25	GPVTDVAYSHDGAFLAVCDASK+IAVVGEGR+NIDNPAIADIYTEHAHQVVVAK+VFASLPQVER+VINSVDIK+VYSILASTLKDEGK+YEYQPFAGK+YTNLTLR	AHDGGIYAISWSPDSTHLLSASGDK+CFSIDNPGYEPEVVAVHPGGDTVAVGGTDGNVR+DYSGQGVVKLDVQPK+FGAVFLWDTGSSVGEITGHNK+GDHFLYTNGKCVILR+GDHFLYTNGK+GPVTDVAYSHDGAFLAVCDASK+IAVVGEGR+IKDIAWTEDSKR+KVFASLPQVER+LRIWDTTQK+NIDNPAIADIYTEHAHQVVVAK+SIQCLTVHRNGGK+SIQCLTVHR+TGEKVCALGESK+VVTVFSVADGYSENNVFYGHHAK+VYSILASTLKDEGK+YEYQPFAGK	CFSIDNPGYEPEVVAVHPGGDTVAVGGTDGNVR+DIAWTEDSKR+DYSGQGVVK+DYSGQGVVKLDVQPK+FGAVFLWDTGSSVGEITGHNK+GDHFLYTNGK+GPVTDVAYSHDGAFLAVCDASK+IAVVGEGR+KVFASLPQVER+LATGSDDNCAAFFEGPPFK+NIDNPAIADIYTEHAHQVVVAK+SIQCLTVHR+TGEKVCALGESK+VFASLPQVER+VINSVDIK+VVTVFSVADGYSENNVFYGHHAK+VYSILASTLKDEGK+YAPSGFYIASGDISGK+YEYQPFAGK	DIAWTEDSK+DIAWTEDSKR+DYSGQGVVK+GDHFLYTNGK+GPVTDVAYSHDGAFLAVCDASK+IAVVGEGR+LATGSDDNCAAFFEGPPFK+MTVNESEQLVSCSMDDTVR+VFASLPQVER+VINSVDIK+VYSILASTLKDEGK+VYSILASTLK+YAPSGFYIASGDISGK+YEYQPFAGK+YTNLTLR	8	18	19	15	3	4	4	8	0.05327	0.460909	-0.166987	0.217584
O88531	sp|O88531|PPT1_MOUSE	Palmitoyl-protein thioesterase 1 OS=Mus musculus OX=10090 GN=Ppt1 PE=1 SV=2	306	NA	22.9	17.6	NA	NA	9	6	NA	NA	0.09	0.042	NA	NA	CPGESSHICDFIR+ETIPLQESTLYTEDRLGLK+EWFTAHIIPFLK+LVQAQYWHDPIKESVYR+SLNAGAYSK	ETIPLQESTLYTEDR+LQQGYNAIGFSQGGQFLR+LVQAQYWHDPIK+SLNAGAYSK	NA	NA	5	4	NA	NA	1	2	NA	NA	0.00265812	0.186987	NA
O88569	sp|O88569|ROA2_MOUSE	Heterogeneous nuclear ribonucleoproteins A2/B1 OS=Mus musculus OX=10090 GN=Hnrnpa2b1 PE=1 SV=2	353	NA	20.4	20.1	NA	NA	14	10	NA	NA	0.14	0.069	NA	NA	GFGFVTFDDHDPVDK+GGGGNFGPGPGSNFR+GGNFGFGDSR+KLFIGGLSFETTEESLR+LFVGGIK+NYYEQWGK	DYFEEYGK+GFGFVTFDDHDPVDK+GFGFVTFDDHDPVDKIVLQK+GGGGNFGPGPGSNFR+GGNFGFGDSR+IDTIEIITDR+NYYEQWGK	NA	NA	6	7	NA	NA	3	2	NA	NA	0.116211	0.329667	NA
O88593	sp|O88593|PGRP1_MOUSE	Peptidoglycan recognition protein 1 OS=Mus musculus OX=10090 GN=Pglyrp1 PE=1 SV=1	182	6.6	12.6	19.2	NA	1	2	4	NA	0.02	0.02	0.027	NA	AALNLLECGVSR	YVVISHTAGSFCNSPDSCEQQAR	AALNLLECGVSR+YVVISHTAGSFCNSPDSCEQQAR	NA	1	1	2	NA	1	1	1	NA	-0.887208	0.148791	0.187056	NA
O88668	sp|O88668|CREG1_MOUSE	Protein CREG1 OS=Mus musculus OX=10090 GN=Creg1 PE=1 SV=1	220	13.2	18.2	13.2	NA	7	11	4	NA	0.15	0.11	0.027	NA	FVTHVSDWGSLATISTIK+IWVLDYFGGPK	DSLFVRHPEMK+FVTHVSDWGSLATISTIK+IWVLDYFGGPK	FVTHVSDWGSLATISTIK+IWVLDYFGGPK	NA	2	3	2	NA	1	1	1	NA	0.891697	2.37407	0.60687	NA
O88839	sp|O88839|ADA15_MOUSE	Disintegrin and metalloproteinase domain-containing protein 15 OS=Mus musculus OX=10090 GN=Adam15 PE=1 SV=2	864	NA	NA	5.2	NA	NA	NA	5	NA	NA	NA	0.033	NA	NA	NA	DLIPGRPTLVWYQPDGTR+GLIVLSPER+GYTLELGPGDLQRPVISR	NA	NA	NA	3	NA	NA	NA	1	NA	NA	NA	1.77512	NA
O88844	sp|O88844|IDHC_MOUSE	Isocitrate dehydrogenase [NADP] cytoplasmic OS=Mus musculus OX=10090 GN=Idh1 PE=1 SV=2	414	27.5	43.7	32.4	21.3	19	39	26	20	0.4	0.37	0.171	0.21	AKLDNNTELSFFAK+ATDFVVPGPGKVEITYTPK+DIFQEIYDKK+GLPNVQR+GWPLYLSTK+IIWELIK+LVTGWVKPIIIGR+NILGGTVFR+SEGGFIWACK+SIEDFAHSSFQMALSK	AKLDNNTELSFFAK+ATDFVVPGPGKVEITYTPK+DATNDQVTKDAAEAIK+DATNDQVTKDAAEAIKK+DIFQEIYDKK+DIFQEIYDKKYK+FKDIFQEIYDKK+GLPNVQR+GWPLYLSTK+IIWELIKEK+IIWELIK+LVTGWVKPIIIGR+NILGGTVFR+SDYLNTFEFMDKLGENLK+SEGGFIWACK+SIEDFAHSSFQMALSK+SQFEAQKICYEHR+TVEAEAAHGTVTR	AKLDNNTELSFFAK+ATDFVVPGPGK+ATDFVVPGPGKVEITYTPK+DIFQEIYDKK+DLAACIK+GLPNVQR+GWPLYLSTK+IIWELIK+LVTGWVKPIIIGR+NILGGTVFR+SEGGFIWACK+SIEDFAHSSFQMALSK+TVEAEAAHGTVTR+VEITYTPK	ATDFVVPGPGK+DIFQEIYDK+DIFQEIYDKK+GWPLYLSTK+IIWELIK+LIDDMVAQAMK+NILGGTVFR+SEGGFIWACK+TVEAEAAHGTVTR+VEITYTPK	10	18	14	10	2	7	2	6	1.21752	0.273323	0.212135	-0.105822
O88958	sp|O88958|GNPI1_MOUSE	Glucosamine-6-phosphate isomerase 1 OS=Mus musculus OX=10090 GN=Gnpda1 PE=1 SV=3	289	NA	12.1	3.1	NA	NA	3	1	NA	NA	0.03	0.007	NA	NA	EVMILITGAHK+FFDGDLAK+LIILEHYSQASEWAAK	LVDPLYSIK	NA	NA	3	1	NA	NA	1	1	NA	NA	-0.0435946	0.58115	NA
O88968	sp|O88968|TCO2_MOUSE	Transcobalamin-2 OS=Mus musculus OX=10090 GN=Tcn2 PE=1 SV=1	430	23.7	25.8	33.3	16	15	27	40	23	0.27	0.24	0.246	0.22	ANCEFFGSR+APDTPLLQGIADYKPQDGETIELR+EYWQLLR+FNFNSDLRPR+IDSQLVEK+IHYQQCLLR+ITMAIETVR+LSSMQAGTKEDLYLHSLK+WFLEDEKK+WFLEDEK	ANCEFFGSR+APDTPLLQGIADYKPQDGETIELR+DAGDREYWQLLR+EDLYLHSLK+EYWQLLR+FNFNSDLRPR+IHYQQCLLR+ITMAIETVREK+LLPWMDR+STSSDDNSSCQPK+WFLEDEK	ANCEFFGSR+APDTPLLQGIADYKPQDGETIELR+DAGDREYWQLLR+EDLYLHSLK+EYWQLLR+FNFNSDLRPR+IDSQLVEK+IHYQQCLLR+ITMAIETVR+LLPWMDR+LSSEQLNPSVFVGLR+LSSMQAGTKEDLYLHSLK+TYLDLIFPDCQASR+WFLEDEKK	ANCEFFGSR+EYWQLLR+IDSQLVEK+ITMAIETVR+LSSEQLNPSVFVGLR+TYLDLIFPDCQASR+WFLEDEK	10	11	14	7	3	4	8	6	-1.16104	0.0619675	0.38279	0.102027
O89017	sp|O89017|LGMN_MOUSE	Legumain OS=Mus musculus OX=10090 GN=Lgmn PE=1 SV=1	435	13.3	26.7	28.7	11.7	9	31	25	11	0.21	0.31	0.174	0.12	ESSYACYYDEER+GVLKDYTGEDVTPENFLAVLR+TMLTAHDCYQEAVTHFR+VMQFQGMK	ASSPISLPPVTHLDLTPSPDVPLTILK+ASSPISLPPVTHLDLTPSPDVPLTILKR+DYTGEDVTPENFLAVLRGDAEAVK+DYTGEDVTPENFLAVLRGDAEAVKGK+ESSYACYYDEER+GVLKDYTGEDVTPENFLAVLR+TMLTAHDCYQEAVTHFR+TNDVKESQNLIGQIQQFLDAR+VMQFQGMK	ASSPISLPPVTHLDLTPSPDVPLTILK+ASSPISLPPVTHLDLTPSPDVPLTILKR+DYTGEDVTPENFLAVLRGDAEAVK+ESQNLIGQIQQFLDAR+ESSYACYYDEER+GVLKDYTGEDVTPENFLAVLR+IVSLLAGFGETAER+SHTNTSHVMQYGNK+TNDVKESQNLIGQIQQFLDAR+VMQFQGMK	DYTGEDVTPENFLAVLR+ESSYACYYDEER+IVSLLAGFGETAER+VMQFQGMK	4	9	10	4	2	3	4	3	1.22893	0.603659	0.505726	0.172831
O89023	sp|O89023|TPP1_MOUSE	Tripeptidyl-peptidase 1 OS=Mus musculus OX=10090 GN=Tpp1 PE=1 SV=2	562	8.5	18.5	21.7	13.9	7	26	18	7	0.14	0.19	0.088	0.06	FRPSFPASSPYVTTVGGTSFK+LFGGSFTHQASVAK+QAELLLPGAEFHR	FRPSFPASSPYVTTVGGTSFK+ILNGRPPLGFLNPR+LFGGSFTHQASVAK+LLGLLALVIAGK+QAELLLPGAEFHR+QRPEPQQVGTVSLHLGVTPSVLR+VNTEFMK	FRPSFPASSPYVTTVGGTSFK+ILNGRPPLGFLNPR+LFGGSFTHQASVAK+LLGLLALVIAGK+LSELVQAVSDPSSPQYGK+QAELLLPGAEFHR+QRPEPQQVGTVSLHLGVTPSVLR+VNTEFMK	ILNGRPPLGFLNPR+LFGGSFTHQASVAK+LLGLLALVIAGK+LSELVQAVSDPSSPQYGK+QAELLLPGAEFHR+VNTEFMK	3	7	8	6	1	4	2	2	-0.0112895	0.46199	0.667249	-0.632294
O89051	sp|O89051|ITM2B_MOUSE	Integral membrane protein 2B OS=Mus musculus OX=10090 GN=Itm2b PE=1 SV=1	266	6.8	NA	13.9	NA	3	NA	3	NA	0.07	NA	0.019	NA	EASNCFTIR+YQTIEENIK	NA	EASNCFTIR+YIKDDVILNEPSADAPAAR+YQTIEENIK	NA	2	NA	3	NA	1	NA	1	NA	-0.650851	NA	-1.23425	NA
O89053	sp|O89053|COR1A_MOUSE	Coronin-1A OS=Mus musculus OX=10090 GN=Coro1a PE=1 SV=5	461	3.7	15.6	12.4	NA	2	10	4	NA	0.05	0.07	0.029	NA	ADQCYEDVR+QVALWDTK	ADQCYEDVR+ATPEPSGTPSSDTVSRLEEDVR+DAGPLLISLKDGYVPPK+HVFGQPAKADQCYEDVR+NLNAIVQK+QVALWDTK	ADQCYEDVR+ATPEPSGTPSSDTVSR+DAGPLLISLK+GLEVNKCEIAR+KCEPIAMTVPR	NA	2	6	5	NA	1	1	1	NA	0.270798	0.528173	-0.718786	NA
O89079	sp|O89079|COPE_MOUSE	Coatomer subunit epsilon OS=Mus musculus OX=10090 GN=Cope PE=1 SV=3	308	NA	NA	NA	13.6	NA	NA	NA	4	NA	NA	NA	0.05	NA	NA	NA	APPVPGAVSGGSGEVDELFDVK+YGVVLDEIKPSSAPELQAVR	NA	NA	NA	2	NA	NA	NA	2	NA	NA	NA	0.0715925
O89086	sp|O89086|RBM3_MOUSE	RNA-binding protein 3 OS=Mus musculus OX=10090 GN=Rbm3 PE=1 SV=1	153	18.3	27.5	NA	NA	2	6	NA	NA	0.04	0.06	NA	NA	AMNGESLDGR+GFGFITFTNPEHASDAMR	AMNGESLDGR+GFGFITFTNPEHASDAMR+YDSRPGGYGYGYGR	NA	NA	2	3	NA	NA	1	3	NA	NA	0.0656634	-0.22425	NA	NA
P00493	sp|P00493|HPRT_MOUSE	Hypoxanthine-guanine phosphoribosyltransferase OS=Mus musculus OX=10090 GN=Hprt1 PE=1 SV=3	218	NA	18.8	42.2	27.5	NA	10	16	8	NA	0.09	0.102	0.08	NA	DLNHVCVISETGK+LKSYCNDQSTGDIK+VFIPHGLIMDRTER+VFIPHGLIMDR	DLNHVCVISETGK+FFADLLDYIK+NVLIVEDIIDTGK+SIPMTVDFIR+SYCNDQSTGDIK+TMQTLLSLVK+VFIPHGLIMDR+VIGGDDLSTLTGK	DLNHVCVISETGK+NVLIVEDIIDTGK+TMQTLLSLVK+VFIPHGLIMDR+VIGGDDLSTLTGK	NA	4	8	5	NA	2	2	2	NA	0.292796	0.41375	0.0767012
P01027	sp|P01027|CO3_MOUSE	Complement C3 OS=Mus musculus OX=10090 GN=C3 PE=1 SV=3	1663	21	29.7	40.2	30.4	57	82	134	127	1.29	0.78	0.857	1.34	AFIDCCNHITK+AFYEHAPK+ALTQDDGVAK+AVLFNYR+AVLFNYREQEELK+DLNMDVSFHLPSR+DNHLAPGQQTTLR+GICVADPYEIR+GTLSVVAVYHAK+GYTQQLAFK+IGQQEVEVK+LITQGENCIK+LLWENGNLLR+LSINTPNSR+MELKPGDNLNVNFHLR+NVDGTAFVIFGVQDGDKK+QKPDGVFQEDGPVIHQEMIGGFR+QNEAFSLTAK+SEETKQNEAFSLTAK+SGIPIVTSPYQIHFTK+SVQLMER+TVLTGASGHLR+TVVILIETPDGIPVKR+VELLHNPAFCSMATAK+VGLVAVDKGVFVLNK+VLMEGVRPSNADALVGK+VMNIFLK+VMQDFFIDLR+VVIEDGVGDAVLTRK+YYTYLVMNK	AAVFNHFISDGVK+AAVFNHFISDGVKK+AFIDCCNHITK+AVLFNYR+AVLFNYREQEELK+DLELLASGVDR+DLNMDVSFHLPSR+DNHLAPGQQTTLR+DNHLAPGQQTTLRIEGNQGAR+DSITTWEILAVSLSDKK+EYVLPSFEVR+FFKPAMPFDLMVFVTNPDGSPASK+GTLSVVAVYHAK+GYTQQLAFK+IILQGSPVVQMAEDAVDGERLK+IWDVVEKADIGCTPGSGK+KGYTQQLAFK+LEEPYLGKFLNTAKDR+LLWENGNLLR+MELKPGDNLNVNFHLR+NVDGTAFVIFGVQDGDKK+QEALELIKK+QKPDGVFQEDGPVIHQEMIGGFR+QPLTITVR+RQEALELIK+RSVQLMERRMDK+SEETKQNEAFSLTA…	AAVFNHFISDGVK+AAVFNHFISDGVKK+ACEPGVDYVYK+ADLECTKPAAR+AFIDCCNHITK+AFYEHAPK+ALTQDDGVAK+AVLFNYR+CAEENCFMQQSQEK+DFDSVPPVVR+DLELLASGVDR+DLNMDVSFHLPSR+DNHLAPGQQTTLR+DSCIGTLVVK+DSITTWEILAVSLSDKK+DTWVEHWPEAEECQDQK+EALELLK+EYVLPSFEVR+GICVADPYEIR+GTLSVVAVYHAK+GVFVLNK+GYTQQLAFK+IFTVDNNLLPVGK+IGQQEVEVK+IILQGSPVVQMAEDAVDGER+ISHTEEDCLTFK+KGYTQQLAFK+LEEPYLGK+LITQGENCIK+LLWENGNLLR+LSINTPNSR+LVAYYTLIGASGQR+NTLIIY…	AAVFNHFISDGVK+ACEPGVDYVYK+AFIDCCNHITK+AVLFNYR+DFDSVPPVVR+DICEGQVNSLPGSINK+DLELLASGVDR+DNHLAPGQQTTLR+DSCIGTLVVK+EALELLK+EVVADSVWVDVK+EYVLPSFEVR+GICVADPYEIR+GVFVLNK+GYTQQLAFK+IFTVDNNLLPVGK+IGQQEVEVK+IILQGSPVVQMAEDAVDGER+ISHTEEDCLTFK+IWDVVEK+KGYTQQLAFK+LDKACEPGVDYVYK+LEEPYLGK+LITQGENCIK+LLWENGNLLR+NTLIIYLEK+NVDGTAFVIFGVQDGDKK+QEALELIK+QIFSAEFEVK+QNEAFSLTAK+QPLTITVR+SELEEDIIPEEDIISR+SGIPIVTSPYQIHFTK+…	30	41	65	48	13	11	18	30	0.233805	-0.176063	0.0271889	-0.00422968
P01029	sp|P01029|CO4B_MOUSE	Complement C4-B OS=Mus musculus OX=10090 GN=C4b PE=1 SV=3	1738	NA	NA	NA	1.5	NA	NA	NA	3	NA	NA	NA	0.03	NA	NA	NA	GVFDLGDAVSK+ILSLAQEQVGNSPEK	NA	NA	NA	2	NA	NA	NA	2	NA	NA	NA	-0.211364
P01887	sp|P01887|B2MG_MOUSE	Beta-2-microglobulin OS=Mus musculus OX=10090 GN=B2m PE=1 SV=2	119	NA	NA	16	8.4	NA	NA	7	7	NA	NA	0.05	0.08	NA	NA	TPQIQVYSR+VEMSDMSFSK	VEMSDMSFSK	NA	NA	2	1	NA	NA	1	1	NA	NA	-0.785789	-0.209835
P01897	sp|P01897|HA1L_MOUSE	H-2 class I histocompatibility antigen, L-D alpha chain OS=Mus musculus OX=10090 GN=H2-L PE=1 SV=2	362	11.3	21.5	27.1	19.6	5	11	21	12	0.11	0.09	0.09	0.13	AYLEGECVEWLHR+TWTAADMAAQITR+YFETAVSRPGLGEPR	AYLEGECVEWLHR+GGDYALAPGSQSSEMSLR+GQEQWFR+MYGCDVGSDGR+YFETAVSRPGLGEPR+YISVGYVDNKEFVR	AYLEGECVEWLHR+DYIALNEDLK+GQEQWFR+TLLLLLAAALAPTQTR+TWTAADMAAQITR+WASVVVPLGK+YFETAVSRPGLGEPR+YISVGYVDNKEFVR+YISVGYVDNK	AYLEGECVEWLHR+DYIALNEDLK+TWTAADMAAQITR+WASVVVPLGK+YFETAVSRPGLGEPR+YISVGYVDNK	3	6	9	6	1	2	3	4	0.976466	0.209016	0.144444	-0.2476
P01902	sp|P01902|HA1D_MOUSE	H-2 class I histocompatibility antigen, K-D alpha chain OS=Mus musculus OX=10090 GN=H2-K1 PE=1 SV=1	368	2.7	2.7	9.8	NA	1	1	6	NA	0.02	0.01	0.021	NA	GYQQFAYDGR	GYQQFAYDGR	DYIALNEDLK+GYQQFAYDGR+TLLLLLAAALAPTQTR	NA	1	1	3	NA	1	1	1	NA	-0.565992	-0.0852913	0.316372	NA
P02463	sp|P02463|CO4A1_MOUSE	Collagen alpha-1(IV) chain OS=Mus musculus OX=10090 GN=Col4a1 PE=1 SV=4	1669	NA	NA	6.6	4.7	NA	NA	14	8	NA	NA	0.093	0.08	NA	NA	AHGQDLGTAGSCLR+GDMGLPGVPGFQGQK+GDPGTPGVPGK+GPPGGVGFPGSR+GSPGIPGDSGYPGLPGR+HSQTTDDPLCPPGTK+ILYHGYSLLYVQGNER+SAPFIECHGR	GDPGTPGVPGK+GQAGFPGGPGSPGLPGPK+GYPGAPGLR+HSQTTDDPLCPPGTK+VVPLPGPPGAAGLPGSPGFPGPQGDR	NA	NA	8	5	NA	NA	3	2	NA	NA	-0.0956945	-0.125554
P02468	sp|P02468|LAMC1_MOUSE	Laminin subunit gamma-1 OS=Mus musculus OX=10090 GN=Lamc1 PE=1 SV=2	1607	1.5	NA	9.4	9.2	1	NA	21	31	0.03	NA	0.112	0.32	AFDITYVR+LWPLLAVLAAVAGCVR	NA	AFDITYVR+DIAEIIK+DVDQNLMDR+EAADLDRLIDQK+EAQLALGNAAADATEAK+EVTDLLR+GKAEQQTADQLLAR+NTIEETGILAER+SQECYFDPELYR+SRVESTEQLIEIASR+STLQEANDILNNLK+TLPTGCFNTPSIEKP+VSDLESEAR	AEQQTADQLLAR+AFDITYVR+DIAEIIK+DIHNLEDIK+EAQLALGNAAADATEAK+GKAEQQTADQLLAR+LNEIEGSLNK+LSAEDLVLEGAGLR+NTIEETGILAER+PESFAIYKR+STLQEANDILNNLK+TLPTGCFNTPSIEKP+VSVPLIAQGNSYPSETTVK	2	NA	13	13	1	NA	3	9	0.338579	NA	-0.00725648	-0.0762865
P02469	sp|P02469|LAMB1_MOUSE	Laminin subunit beta-1 OS=Mus musculus OX=10090 GN=Lamb1 PE=1 SV=3	1786	NA	5.4	15.8	6.8	NA	13	39	22	NA	0.12	0.236	0.24	NA	AELLLEEAKR+ALDPAFKIEDPYSPR+AMDFDRDVLSALAEVEQLSK+DRVEDLMLER+EALEEAEKAQVAAEK+IEDPYSPR+LHTLGDNLLDSR+NIGILFEEAEKLTK	AELLLEEAKR+ALDPAFK+ALDPAFKIEDPYSPR+AVITVQRPGK+DRVEDLMLER+EALEEAEKAQVAAEK+ELAEQLEFIK+ESPFKEQQEEQAR+IPSWTGPGFVR+KAAQNSGEAEYIEK+LHTLGDNLLDSR+LLDELAGK+LQLLEDLER+NIGILFEEAEKLTK+NIGILFEEAEK+NSDIQGALDSITK+QNAQDVLLK+TFRPAAMLIER+TLDGELDEK+TLDGELDEKYK+TLLAQANSK+VNEIKDILAQSPAAEPLK+YEPQLPDHWEK+YFQMSLEAEKR+YSDIEPSTEGEVIFR+YVVLPRPVCFEK+YYYAVYDMVVR	AELLLEEAK+ALDPAFK+DILAQSPAAEPLK+DVLSALAEVEQLSK+ELAEQLEFIK+ISGVIGPYR+LHTLGDNLLDSR+LQLLEDLER+NIGILFEEAEK+NSDIQGALDSITK+YSDIEPSTEGEVIFR	NA	8	27	11	NA	1	4	5	NA	0.147158	0.08399	-0.149008
P04117	sp|P04117|FABP4_MOUSE	Fatty acid-binding protein, adipocyte OS=Mus musculus OX=10090 GN=Fabp4 PE=1 SV=3	132	NA	40.9	NA	NA	NA	11	NA	NA	NA	0.1	NA	NA	NA	DGDKLVVECVMK+EVGVGFATR+LGVEFDEITADDRK+SIITLDGGALVQVQKWDGK	NA	NA	NA	4	NA	NA	NA	1	NA	NA	NA	-0.255271	NA	NA
P04186	sp|P04186|CFAB_MOUSE	Complement factor B OS=Mus musculus OX=10090 GN=Cfb PE=1 SV=2	761	NA	4.1	11.6	NA	NA	6	13	NA	NA	0.05	0.082	NA	NA	DLEIEEVLFHPK+EQLLPVKDVK+QQLVPSYAR	ALFVSEQGK+DLEIEEVLFHPK+EQLLPVK+KAEGIPEFYDYDVALVK+LEDIVTYHCSR+LNQISYEDHK+STGSWSDLQTR+YGLLTYATVPK	NA	NA	3	8	NA	NA	1	1	NA	NA	0.239557	0.494783	NA
P04918	sp|P04918|SAA3_MOUSE	Serum amyloid A-3 protein OS=Mus musculus OX=10090 GN=Saa3 PE=1 SV=1	122	NA	8.2	8.2	NA	NA	6	5	NA	NA	0.06	0.035	NA	NA	ADQFANEWGR	ADQFANEWGR	NA	NA	1	1	NA	NA	1	1	NA	NA	0.108399	0.0898268	NA
P05064	sp|P05064|ALDOA_MOUSE	Fructose-bisphosphate aldolase A OS=Mus musculus OX=10090 GN=Aldoa PE=1 SV=2	364	46.7	53.8	58.8	42	28	42	70	42	0.62	0.39	0.44	0.44	ADDGRPFPQVIK+ALANSLACQGK+ALQASALK+FSNEEIAMATVTALRR+GILAADESTGSIAKR+IGEHTPSALAIMENANVLAR+QLLLTADDR+VDKGVVPLAGTNGETTTQGLDGLSER+VLAAVYK+VNPCIGGVILFHETLYQK+YASICQQNGIVPIVEPEILPDGDHDLKR	ADDGRPFPQVIK+CQYVTEKVLAAVYK+ELSDIAHR+FSNEEIAMATVTALRR+GGVVGIKVDKGVVPLAGTNGETTTQGLDGLSER+GILAADESTGSIAKR+IGEHTPSALAIMENANVLAR+IVAPGKGILAADESTGSIAK+LQSIGTENTEENRR+RALANSLACQGK+VDKGVVPLAGTNGETTTQGLDGLSER+VLAAVYK+VNPCIGGVILFHETLYQK+YASICQQNGIVPIVEPEILPDGDHDLKR+YASICQQNGIVPIVEPEILPDGDHDLK	AAQEEYIK+ADDGRPFPQVIK+ALANSLACQGK+ALQASALK+FSNEEIAMATVTALR+FSNEEIAMATVTALRR+GILAADESTGSIAK+GILAADESTGSIAKR+GVVPLAGTNGETTTQGLDGLSER+IGEHTPSALAIMENANVLAR+LQSIGTENTEENR+LQSIGTENTEENRR+QLLLTADDR+VDKGVVPLAGTNGETTTQGLDGLSER+VLAAVYK+VNPCIGGVILFHETLYQK+YASICQQNGIVPIVEPEILPDGDHDLKR+YASICQQNGIVPIVEPEILPDGDHDLK+YTPSGQSGAAASESLFISNHAY	ADDGRPFPQVIK+ALANSLACQGK+ALQASALK+FSNEEIAMATVTALR+GILAADESTGSIAK+GVVPLAGTNGETTTQGLDGLSER+LQSIGTENTEENR+LQSIGTENTEENRR+QLLLTADDR+VLAAVYK+VNPCIGGVILFHETLYQK+YTPSGQSGAAASESLFISNHAY	11	15	19	12	5	3	5	9	0.775672	0.117375	-0.533014	0.0441593
P05201	sp|P05201|AATC_MOUSE	Aspartate aminotransferase, cytoplasmic OS=Mus musculus OX=10090 GN=Got1 PE=1 SV=3	413	NA	25.7	NA	NA	NA	12	NA	NA	NA	0.12	NA	NA	NA	IANDNSLNHEYLPILGLAEFR+IGADFLGR+ITWSNPPAQGAR+IVAATLSDPELFKEWK+NFGLYNER+NLDYVATSIHEAVTKIQ+NLDYVATSIHEAVTK+NTPIYVSSPTWENHNAVFSAAGFK	NA	NA	NA	8	NA	NA	NA	2	NA	NA	NA	0.191584	NA	NA
P05202	sp|P05202|AATM_MOUSE	Aspartate aminotransferase, mitochondrial OS=Mus musculus OX=10090 GN=Got2 PE=1 SV=1	430	13.5	37.4	39.5	14.7	7	16	30	7	0.16	0.15	0.178	0.07	DDNGKPYVLPSVR+IAATILTSPDLRK+NLDKEYLPIGGLAEFCK+VGAFTVVCKDAEEAK	AEAQIAAK+DDNGKPYVLPSVR+DVFLPKPSWGNHTPIFR+IAATILTSPDLR+IAATILTSPDLRK+ILIRPLYSNPPLNGAR+ISVAGVTSGNVGYLAHAIHQVTK+LTKEFSVYMTKDGR+MALLHSSR+NLDKEYLPIGGLAEFCK+NMGLYGER+TQLVSNLKK+VGAFTVVCKDAEEAK	AEAQIAAK+ASAELALGENNEVLK+DAGMQLQGYR+DDNGKPYVLPSVR+FVTVQTISGTGALR+IAATILTSPDLR+IAATILTSPDLRK+ILIRPLYSNPPLNGAR+ISVAGVTSGNVGYLAHAIHQVTK+MNLGVGAYR+NLDKEYLPIGGLAEFCK+NMGLYGER+TQLVSNLKK+TQLVSNLK+VGAFTVVCKDAEEAK	ASAELALGENNEVLK+EYLPIGGLAEFCK+FVTVQTISGTGALR+IAATILTSPDLR+MNLGVGAYR	4	13	15	5	1	2	3	1	0.348817	-0.481346	0.0125093	0.0222248
P05213	sp|P05213|TBA1B_MOUSE sp|P68368|TBA4A_MOUSE sp|P68369|TBA1A_MOUSE sp|P68373|TBA1C_MOUSE	Tubulin alpha-1B chain OS=Mus musculus OX=10090 GN=Tuba1b PE=1 SV=2;Tubulin alpha-4A chain OS=Mus musculus OX=10090 GN=Tuba4a PE=1 SV=1;Tubulin alpha-1A chain OS=Mus musculus OX=10090 GN=Tuba1a PE=1 SV=1;Tubulin alpha-1C chain OS=Mus musculus OX=10090 GN=Tuba1c PE=1 SV=1	451	11.4	NA	35.9	32.5	6	NA	29	23	0.13	NA	0.191	0.25	IHFPLATYAPVISAEK+NLDIERPTYTNLNR+QLFHPEQLITGK+YMACCLLYR	NA	AVFVDLEPTVIDEVR+AYHEQLSVAEITNACFEPANQMVK+DVNAAIATIK+EDMAALEK+EIIDLVLDR+FDLMYAK+IHFPLATYAPVISAEK+NLDIERPTYTNLNR+QLFHPEQLITGK+TIGGGDDSFNTFFSETGAGK+VGINYQPPTVVPGGDLAK+YMACCLLYR	AVCMLSNTTAIAEAWAR+AVFVDLEPTVIDEVR+DVNAAIATIK+EDMAALEK+EIIDLVLDR+FDLMYAK+LSVDYGK+NLDIERPTYTNLNR+QLFHPEQLITGK+TIGGGDDSFNTFFSETGAGK+VGINYQPPTVVPGGDLAK+YMACCLLYR	4	NA	12	12	1	NA	2	6	0.523882	NA	0.0370227	-0.223834
P05366	sp|P05366|SAA1_MOUSE	Serum amyloid A-1 protein OS=Mus musculus OX=10090 GN=Saa1 PE=1 SV=2	122	NA	NA	7.4	NA	NA	NA	2	NA	NA	NA	0.014	NA	NA	NA	EAFQEFFGR	NA	NA	NA	1	NA	NA	NA	1	NA	NA	NA	-1.17888	NA
P05367	sp|P05367|SAA2_MOUSE	Serum amyloid A-2 protein OS=Mus musculus OX=10090 GN=Saa2 PE=1 SV=1	122	NA	NA	7.4	NA	NA	NA	1	NA	NA	NA	0.007	NA	NA	NA	ESFQEFFGR	NA	NA	NA	1	NA	NA	NA	1	NA	NA	NA	-0.973413	NA
P05532	sp|P05532|KIT_MOUSE	Mast/stem cell growth factor receptor Kit OS=Mus musculus OX=10090 GN=Kit PE=1 SV=3	979	NA	1.5	NA	NA	NA	1	NA	NA	NA	0.01	NA	NA	NA	AIPVVSVPETSHLLK	NA	NA	NA	1	NA	NA	NA	1	NA	NA	NA	0.394073	NA	NA
P06151	sp|P06151|LDHA_MOUSE	L-lactate dehydrogenase A chain OS=Mus musculus OX=10090 GN=Ldha PE=1 SV=3	332	42.2	48.8	43.7	37	33	64	74	43	0.78	0.64	0.431	0.44	DLADELALVDVMEDKLK+DQLIVNLLKEEQAPQNK+FIIPNIVK+GEMMDLQHGSLFLK+IVSSKDYCVTANSK+LVIITAGAR+QVVDSAYEVIKLK+SADTLWGIQK+SLNPELGTDADKEQWK+VIGSGCNLDSAR+VTLTPEEEAR	DLADELALVDVMEDKLK+DQLIVNLLKEEQAPQNK+EVHKQVVDSAYEVIK+FIIPNIVK+GEMMDLQHGSLFLK+GEMMDLQHGSLFLKTPK+IVSSKDYCVTANSK+KSADTLWGIQK+LKGEMMDLQHGSLFLK+LVIITAGAR+NRVIGSGCNLDSAR+QVVDSAYEVIKLK+RVHPISTMIK+SADTLWGIQK+SLNPELGTDADKEQWKEVHK+SLNPELGTDADKEQWK+VHPISTMIK+VIGSGCNLDSAR+VTLTPEEEARLK	DLADELALVDVMEDKLK+DQLIVNLLK+DQLIVNLLKEEQAPQNK+DYCVTANSK+FIIPNIVK+GEMMDLQHGSLFLK+KSADTLWGIQK+LKGEMMDLQHGSLFLK+LVIITAGAR+QVVDSAYEVIKLK+QVVDSAYEVIK+SADTLWGIQK+SLNPELGTDADKEQWK+SLNPELGTDADK+VHPISTMIK+VIGSGCNLDSAR+VTLTPEEEAR	DLADELALVDVMEDK+DQLIVNLLK+FIIPNIVK+GEMMDLQHGSLFLK+LVIITAGAR+QVVDSAYEVIK+SADTLWGIQK+SLNPELGTDADKEQWK+SLNPELGTDADK+VHPISTMIK+VIGSGCNLDSAR+VTLTPEEEAR	11	19	17	12	5	4	5	7	-0.261197	0.342736	-0.698489	-0.0741405
P06745	sp|P06745|G6PI_MOUSE	Glucose-6-phosphate isomerase OS=Mus musculus OX=10090 GN=Gpi PE=1 SV=4	558	15.1	35.7	39.8	22	17	41	45	25	0.39	0.34	0.302	0.27	ELFEADPER+ELQAAGKSPEDLEK+EWFLEAAKDPSAVAK+EWFLEAAK+MIPCDFLIPVQTQHPIR+VFEGNRPTNSIVFTK+VWFVSNIDGTHIAK	AVLHVALR+ELQAAGKSPEDLEK+EWFLEAAKDPSAVAK+EWFLEAAK+FAAYFQQGDMESNGKYITK+HFVALSTNTAK+KIEPELEGSSAVTSHDSSTNGLISFIK+LRELFEADPER+LTPFILGALIAMYEHK+MIPCDFLIPVQTQHPIRK+MIPCDFLIPVQTQHPIR+NLVNKEVMQMLVELAK+TFTTQETITNAETAKEWFLEAAKDPSAVAK+TFTTQETITNAETAKEWFLEAAK+VFEGNRPTNSIVFTK+VWFVSNIDGTHIAK	AVLHVALR+DVMPEVNR+ELFEADPER+ELQAAGKSPEDLEK+EVMQMLVELAK+EWFLEAAKDPSAVAK+EWFLEAAK+HFVALSTNTAK+ILLANFLAQTEALMK+INYTENR+KIEPELEGSSAVTSHDSSTNGLISFIK+LRELFEADPER+LTPFILGALIAMYEHK+MIPCDFLIPVQTQHPIRK+MIPCDFLIPVQTQHPIR+TFTTQETITNAETAK+TLASLSPETSLFIIASK+VFEGNRPTNSIVFTK+VWFVSNIDGTHIAK	DVMPEVNR+ELFEADPER+EVMQMLVELAK+EWFLEAAK+FAAYFQQGDMESNGK+HFVALSTNTAK+TFTTQETITNAETAK+TLASLSPETSLFIIASK+VFEGNRPTNSIVFTK+VWFVSNIDGTHIAK	7	16	19	10	2	5	3	6	-0.397573	0.350564	-0.257669	0.154083
P06797	sp|P06797|CATL1_MOUSE	Cathepsin L1 OS=Mus musculus OX=10090 GN=Ctsl PE=1 SV=2	334	26.6	23.7	28.4	15.9	19	33	58	22	0.43	0.32	0.388	0.24	DRDNHCGLATAASYPVVN+FDQTFSAEWHQWK+LFQEPLMLKIPK+LYGTNEEEWR+LYGTNEEEWRR+NLDHGVLLVGYGYEGTDSNK+NSWGSEWGMEGYIK+RLYGTNEEEWR	DRDNHCGLATAASYPVVN+FDQTFSAEWHQWK+GRLFQEPLMLK+LFQEPLMLKIPK+LYGTNEEEWR+LYGTNEEEWRR+NLDHGVLLVGYGYEGTDSNKNK+NLDHGVLLVGYGYEGTDSNK+RLYGTNEEEWR	DNHCGLATAASYPVVN+DRDNHCGLATAASYPVVN+ENGGLDSEESYPYEAK+FDQTFSAEWHQWK+GRLFQEPLMLK+LFQEPLMLKIPK+LFQEPLMLK+LYGTNEEEWR+LYGTNEEEWRR+NLDHGVLLVGYGYEGTDSNKNK+NLDHGVLLVGYGYEGTDSNK+RLYGTNEEEWR	DNHCGLATAASYPVVN+DRDNHCGLATAASYPVVN+ENGGLDSEESYPYEAK+LFQEPLMLK+LYGTNEEEWR	8	9	12	5	4	3	4	4	0.417493	0.633504	0.545212	0.36449
P06801	sp|P06801|MAOX_MOUSE	NADP-dependent malic enzyme OS=Mus musculus OX=10090 GN=Me1 PE=1 SV=2	572	NA	9.1	7.7	7.3	NA	1	6	4	NA	0.01	0.037	0.04	NA	HIDDKVFLTTAEVISQQVSDK+IKPTALIGVAAIGGAFTEQILK+LYPPLNTIR	AIVVTDGER+DMAAFNERPIIFALSNPTSK+IWLVDSK+NLEAIVQK	AIFASGSPFDPVTLPDGR+NLEAIVQK+VFLTTAEVISQQVSDK	NA	3	4	3	NA	1	1	1	NA	-0.23223	-0.813188	0.346403
P06869	sp|P06869|UROK_MOUSE	Urokinase-type plasminogen activator OS=Mus musculus OX=10090 GN=Plau PE=1 SV=1	433	9.7	20.8	NA	12	3	9	NA	8	0.07	0.09	NA	0.08	EDSLAYHNDIALLK+FEVEQLILHEYYR+QFVQECMVHDCSLSK	EDSLAYHNDIALLK+FQGEHCEIDASK+KENYVVYLGQSK+KPSSSVDQQGFQCGQK+LVSHEQCMQPHYYGSEINYK+VSHFLDWIQSHIGEEK	NA	EDSLAYHNDIALLK+ESESDYLYPK+FQGEHCEIDASK+KPSSSVDQQGFQCGQK	3	6	NA	4	1	1	NA	2	1.81755	0.149656	NA	-0.293643
P06909	sp|P06909|CFAH_MOUSE	Complement factor H OS=Mus musculus OX=10090 GN=Cfh PE=1 SV=2	1234	NA	5	NA	NA	NA	4	NA	NA	NA	0.04	NA	NA	NA	EIHCSENGLWSNEKPR+LYYEESLRPNFPVSIGNK+STGIEAIKPK+VENGDGINVKPVYKENER	NA	NA	NA	4	NA	NA	NA	1	NA	NA	NA	-0.590661	NA	NA
P07141	sp|P07141|CSF1_MOUSE	Macrophage colony-stimulating factor 1 OS=Mus musculus OX=10090 GN=Csf1 PE=1 SV=2	552	NA	NA	NA	8.5	NA	NA	NA	9	NA	NA	NA	0.1	NA	NA	NA	DVVTKPDCNCLYPK+DWNIFTK+LQELSNNLNSCFTK+TFHETPLQLLEK	NA	NA	NA	4	NA	NA	NA	3	NA	NA	NA	0.253897
P07214	sp|P07214|SPRC_MOUSE	SPARC OS=Mus musculus OX=10090 GN=Sparc PE=1 SV=1	302	18.5	22.8	30.8	30.8	9	17	35	41	0.17	0.17	0.233	0.42	APLIPMEHCTTR+LEAGDHPVELLAR+NVLVTLYERDEGNNLLTEK+NVLVTLYER+TFDSSCHFFATK	APLIPMEHCTTR+LEAGDHPVELLAR+LHLDYIGPCK+NVLVTLYERDEGNNLLTEK+NVLVTLYERDEGNNLLTEKQK+RLEAGDHPVELLAR+TFDSSCHFFATK	APLIPMEHCTTR+DEGNNLLTEK+FFETCDLDNDK+LEAGDHPVELLAR+LHLDYIGPCK+NVLVTLYERDEGNNLLTEK+NVLVTLYER+TFDSSCHFFATK+YIAPCLDSELTEFPLR	APLIPMEHCTTR+DEGNNLLTEK+FFETCDLDNDK+LEAGDHPVELLAR+LHLDYIGPCK+NVLVTLYER+TFDSSCHFFATK+YIAPCLDSELTEFPLR	5	7	9	8	2	2	1	5	-0.981535	-0.337748	-0.042279	0.0714133
P07356	sp|P07356|ANXA2_MOUSE	Annexin A2 OS=Mus musculus OX=10090 GN=Anxa2 PE=1 SV=2	339	NA	11.2	NA	15.3	NA	4	NA	9	NA	0.04	NA	0.09	NA	QDIAFAYQR+SYSPYDMLESIKK+TDLEKDIISDTSGDFR	NA	DALNIETAVK+DIISDTSGDFR+SYSPYDMLESIK+TPAQYDASELK+WISIMTER	NA	3	NA	5	NA	1	NA	1	NA	-1.65242	NA	0.64639
P07901	sp|P07901|HS90A_MOUSE	Heat shock protein HSP 90-alpha OS=Mus musculus OX=10090 GN=Hsp90aa1 PE=1 SV=4	733	19.4	40.1	37.5	30	19	60	76	64	0.38	0.5	0.379	0.51	ALLFVPR+APFDLFENR+CLELFTELAEDKENYKK+ELISNSSDALDKIR+FYEQFSK+HFSVEGQLEFR+HSQFIGYPITLFVEK+SLTNDWEEHLAVK+TLVSVTK+VFIMDNCEELIPEYLNFIR+YESLTDPSKLDSGK+YIDQEELNK	ALLFVPR+APFDLFENR+CLELFTELAEDKENYKK+EGLELPEDEEEKK+EGLELPEDEEEKKKQEEK+EKYIDQEELNK+ELHINLIPSK+ELHINLIPSKQDR+ELISNSSDALDKIR+FYEQFSK+GVVDSEDLPLNISREMLQQSK+HFSVEGQLEFR+HIYFITGETK+HLEINPDHSIIETLR+HNDDEQYAWESSAGGSFTVR+HSQFIGYPITLFVEKER+HSQFIGYPITLFVEK+RAPFDLFENR+SLTNDWEEHLAVK+TKPIWTRNPDDITNEEYGEFYK+TLTLVDTGIGMTKADLINNLGTIAK+VFIMDNCEELIPEYLNFIR+VILHLKEDQTEYLEER+YESLTDPSKLDSGK+YYTSASGDEMVSLKDYCTR	ADLINNLGTIAK+ALLFVPR+APFDLFENR+APFDLFENRK+CLELFTELAEDKENYK+CLELFTELAEDKENYKK+DNSTMGYMAAKK+DQVANSAFVER+EDQTEYLEER+EGLELPEDEEEK+EGLELPEDEEEKK+EGLELPEDEEEKKK+EKYIDQEELNK+ELHINLIPSK+ELISNSSDALDK+ELISNSSDALDKIR+GVVDSEDLPLNISR+HFSVEGQLEFR+HIYFITGETK+HSQFIGYPITLFVEK+NPDDITNEEYGEFYK+RAPFDLFENR+SLTNDWEEHLAVK+TKFENLCK+TKPIWTR+TLTLVDTGIGMTK+TLVSVTK+YESLTDPSKLDSGK+YESLTDPSK+YIDQEELNK+YYTSASGDEMVSLKDYCTR	ADLINNLGTIAK+ALLFVPR+APFDLFENR+DQVANSAFVER+EDQTEYLEER+EGLELPEDEEEK+EGLELPEDEEEKK+ELHINLIPSK+ELISNSSDALDK+ESDDKPEIEDVGSDEEEEEK+FYEQFSK+GVVDSEDLPLNISR+HIYFITGETK+NPDDITNEEYGEFYK+SLTNDWEEHLAVK+TLTLVDTGIGMTK+TLVSVTK+YESLTDPSKLDSGK+YESLTDPSK+YIDQEELNK+YYTSASGDEMVSLK	12	25	31	21	2	7	8	9	-0.631074	-0.236481	-0.0730797	0.0813836
P08003	sp|P08003|PDIA4_MOUSE	Protein disulfide-isomerase A4 OS=Mus musculus OX=10090 GN=Pdia4 PE=1 SV=3	638	NA	19.9	19.9	27.9	NA	12	24	28	NA	0.12	0.137	0.32	NA	AATQFWR+DLGLSESGEDVNAAILDESGKK+GQAVDYDGSRTQEEIVAK+GRPFDYNGPR+IASTLKDNDPPIAVAK+IDATSASMLASKFDVSGYPTIK+QFAPEYEK+QLEPIYTSLGKK+VDATEQTDLAKR	AATQFWR+DLGLSESGEDVNAAILDESGKK+FDVSGYPTLK+GRPFDYNGPR+IASTLKDNDPPIAVAK+IDATSASMLASK+QFAPEYEK+QLEPIYTSLGKK+QLEPIYTSLGKKYK+RFDVSGYPTLK+VDATEQTDLAK+VEGFPTIYFAPSGDKK	DLGLSESGEDVNAAILDESGK+DLGLSESGEDVNAAILDESGKK+DNDPPIAVAK+EFVTAFK+EVSQPDWTPPPEVTLSLTK+FDVSGYPTIK+FHVMDVQGSTEASAIK+HALPLVGHR+IDATSASMLASK+MDATANDITNDQYK+QLEPIYTSLGK+RFDVSGYPTLK+TFDAIVMDPK+VDATEQTDLAK+YGIVDYMIEQSGPPSK	NA	9	12	15	NA	2	4	8	NA	-0.207345	0.109747	0.043419
P08071	sp|P08071|TRFL_MOUSE	Lactotransferrin OS=Mus musculus OX=10090 GN=Ltf PE=1 SV=4	707	29.3	52.2	52.8	8.6	27	72	75	6	0.64	0.72	0.477	0.06	AGNVAFLK+CPGEFCLFQSK+EDAGFTWSSLR+ESAIGFVR+EYVIATER+GSTVFEELPNKAER+IPIGTLRPYLNWNGPPASLEEAVSK+LKDFELLCLDDTR+LRPVAAEVYGTK+NLLFNDNTECLAKIPGK+QCIQAIVTNR+SNGLDCVNRPVEGYLAVAAVR+SNLCALCIGDEKGENK+STNDKEEAIWELLR+THYYAVAVVK+YQGYTGALR	ADAMTLDGGTMFDAGKPPYK+AGNVAFLK+CLRDNAGDVAFTR+CPGEFCLFQSK+DRFPNLCSSCAGTGANK+DSTVLQNTDGK+DSTVLQNTDGKNTEEWAR+ECHLAQVPSHAVVSR+EDAGFTWSSLR+EYVIATER+GSTVFEELPNKAERDQYK+GSTVFEELPNKAER+IPIGTLRPYLNWNGPPASLEEAVSK+KSSTRQCIQAIVTNR+KVGGPPLSCVK+LKDFELLCLDDTR+LLCPDNTWKPVTEYK+LRPVAAEVYGTK+NCHLAIAPNHAVVSR+NLLFNDNTECLAKIPGK+QCIQAIVTNR+REDAGFTWSSLR+SNGLDCVNRPVEGYLAVAAVR+SNLCALCIGDEKGENK+STNDKEEAIWELLR+TDKVEVLQQVLLDQ…	ADAMTLDGGTMFDAGKPPYK+AGNVAFLK+CASSPEEPYSGYAGALR+CGLVPVLAENQK+CLRDNAGDVAFTR+CPGEFCLFQSK+DNAGDVAFTR+DRFPNLCSSCAGTGANK+DSTVLQNTDGKNTEEWAR+EDAGFTWSSLR+ESAIGFVR+EYVIATER+FNEFFSQSCAPGADPK+GSTVFEELPNKAER+GSTVFEELPNK+KVGGPPLSCVK+LKDFELLCLDDTR+LLCPDNTWKPVTEYK+LRPVAAEVYGTK+NLLFNDNTECLAKIPGK+NLLFNDNTECLAK+QASGFQLFASPSGQK+QCIQAIVTNR+REDAGFTWSSLR+SNGLDCVNRPVEGYLAVAAVR+SNLCALCIGDEKGENK+SNLCALCIGDEK+STNDKEEAIWE…	ADAMTLDGGTMFDAGKPPYK+GDADAMSLDGGYIYTAGK+GSTVFEELPNK+LRPVAAEVYGTK	16	31	33	4	7	8	7	2	-0.486371	-0.235754	0.285645	0.369242
P08101	sp|P08101|FCGR2_MOUSE sp|P08508|FCGR3_MOUSE	Low affinity immunoglobulin gamma Fc region receptor II OS=Mus musculus OX=10090 GN=Fcgr2 PE=1 SV=2;Low affinity immunoglobulin gamma Fc region receptor III OS=Mus musculus OX=10090 GN=Fcgr3 PE=1 SV=1	330	3.8	NA	6.1	NA	2	NA	4	NA	0.05	NA	0.027	NA	SQVQASYTFK	NA	LEPPWIQVLK+SQVQASYTFK	NA	1	NA	2	NA	1	NA	1	NA	0.0108291	NA	-0.842759	NA
P08113	sp|P08113|ENPL_MOUSE	Endoplasmin OS=Mus musculus OX=10090 GN=Hsp90b1 PE=1 SV=2	802	NA	13.3	27.6	20	NA	21	50	28	NA	0.17	0.296	0.28	NA	AQAYQTGK+DISTNYYASQKK+ELISNASDALDKIR+FQSSHHSTDITSLDQYVER+GLFDEYGSK+IADEKYNDTFWKEFGTNIK+IYFMAGSSR+LIINSLYK+SGTSEFLNK+YNDTFWKEFGTNIK	AQAYQTGK+DISTNYYASQK+DISTNYYASQKK+EAESSPFVER+EATEKEFEPLLNWMK+EEASDYLELDTIK+EFEPLLNWMK+ELISNASDALDK+ELISNASDALDKIR+GLFDEYGSK+GVVDSDDLPLNVSR+IYFMAGSSR+LGVIEDHSNR+LIINSLYK+NLLHVTDTGVGMTREELVK+NLLHVTDTGVGMTR+SGTSEFLNK+SGYLLPDTK+SILFVPTSAPR+TDDEVVQREEEAIQLDGLNASQIR+TFEINPR+VFITDDFHDMMPK+YNDTFWK	DISTNYYASQK+EEASDYLELDTIK+EEEAIQLDGLNASQIR+EFEPLLNWMK+ELISNASDALDK+GLFDEYGSK+GTTITLVLK+GVVDSDDLPLNVSR+NLLHVTDTGVGMTR+SGYLLPDTK+SILFVPTSAPR+TETVEEPLEEDEAAKEEK+TFEINPR+YNDTFWK	NA	10	23	14	NA	2	5	7	NA	-0.272923	0.129548	-0.0866475
P08121	sp|P08121|CO3A1_MOUSE	Collagen alpha-1(III) chain OS=Mus musculus OX=10090 GN=Col3a1 PE=1 SV=4	1464	NA	NA	17.8	11.1	NA	NA	36	15	NA	NA	0.238	0.15	NA	NA	DGTPGGPGIR+DGTSGHPGPIGPPGPR+FTYTVLEDGCTK+GDSGAPGER+GEAGSPGIPGPK+GENGSPGAPGAPGHPGPPGPVGPSGK+GETGPAGPSGAPGPAGAR+GEVGAPGAPGGK+GGPGGPGLPGPAGK+GGPGPAGPR+GPPGPSGPR+GPPGTAGIPGAR+GRPGLPGAAGAR+GSPGGPGTAGFPGGR+GVAGEPGRDGTPGGPGIR+INTEEIMSSLK+LMGSNEGEFKAEGNSK+LMGSNEGEFK+NSIAYMDQASGNVKK+NSIAYMDQASGNVK+SGDRGETGPAGPSGAPGPAGAR+SGEYWVDPNQGCK+TVFEYQTR	DGPPGPAGNSGSPGNPGIAGPK+FTYTVLEDGCTK+GENGSPGAPGAPGHPGPPGPVGPSGK+GETGPAGPSGAPGPAGAR+GGPGPAGPR+GPPGAQGPPGSPGPLGIAGLTGAR+GPPGPAGTNGIPGTR+INTEEIMSSLK+LMGSNEGEFK+SVNGQIESLISPDGSR	NA	NA	23	10	NA	NA	5	3	NA	NA	-0.598102	0.283699
P08122	sp|P08122|CO4A2_MOUSE	Collagen alpha-2(IV) chain OS=Mus musculus OX=10090 GN=Col4a2 PE=1 SV=4	1707	0.7	1.6	14.2	8.1	1	3	28	12	0.02	0.03	0.186	0.14	GLDGFQGPSGPR	AHNQDLGLAGSCLAR+GLDGFQGPSGPR	AHNQDLGLAGSCLAR+EGFPGPPGFMGPR+GDPGFQGAHGEPGSR+GEEGIMGFPGIR+GEKGDEGEQGIPGVISK+GEQGPPGPSVYSPHPSLAK+GFPGLDGEK+GFSGEPGSPAR+GGVSAVPGFR+GIPGEVLGAQPGTR+GITGIPGLK+GLDGFQGPSGPR+GLPGALGEIGPQGPPGDPGFR+GLPGEMGPK+GVSGFPGADGIPGHPGQGGPR+IAVQPGTLGPQGR+SVSIGYLLVK+VGYPGPSGFPGTR	AHNQDLGLAGSCLAR+EGPLGQPGSPGLGGLPGDR+GEEGIMGFPGIR+GIPGEVLGAQPGTR+GITGIPGLK+GLDGFQGPSGPR+GLPGALGEIGPQGPPGDPGFR+GPPGPPPLILPGMK+IAVQPGTLGPQGR+SVSIGYLLVK	1	2	18	10	1	1	7	4	-1.70468	0.0273377	0.0444912	-0.214239
P08226	sp|P08226|APOE_MOUSE	Apolipoprotein E OS=Mus musculus OX=10090 GN=Apoe PE=1 SV=2	311	24.8	40.2	33.8	26.4	25	62	59	20	0.52	0.62	0.396	0.21	GWFEPIVEDMHR+LGADMEDLR+LGPLVEQGR+LQAEIFQAR+NEVHTMLGQSTEEIR+QWANLMEK+TANLGAGAAQPLRDR+TANLGAGAAQPLR	AYKKELEEQLGPVAEETR+ERLGPLVEQGR+GRLEEVGNQAR+GWFEPIVEDMHR+KELEEQLGPVAEETR+LGADMEDLR+LGADMEDLRNR+LGPLVEQGR+LKGWFEPIVEDMHR+LQAEIFQAR+NEVHTMLGQSTEEIR+QRTANLGAGAAQPLRDR+QRTANLGAGAAQPLR+QWANLMEK+SKMEEQTQQIR+TANLGAGAAQPLRDR	ELEEQLGPVAEETR+ERLGPLVEQGR+GWFEPIVEDMHR+KELEEQLGPVAEETR+LGADMEDLR+LGPLVEQGR+LQAEIFQAR+MEEQTQQIR+NEVHTMLGQSTEEIR+QWANLMEK+SKMEEQTQQIR+TANLGAGAAQPLRDR+TANLGAGAAQPLR	ELEEQLGPVAEETR+GWFEPIVEDMHR+LGADMEDLR+NEVHTMLGQSTEEIR+QWANLMEK+SKMEEQTQQIR+TANLGAGAAQPLR	8	16	13	7	5	5	7	3	0.013806	0.0639359	0.232514	-0.2336
P08228	sp|P08228|SODC_MOUSE	Superoxide dismutase [Cu-Zn] OS=Mus musculus OX=10090 GN=Sod1 PE=1 SV=2	154	17.5	42.9	36.4	32.5	4	11	14	14	0.1	0.11	0.098	0.13	GDGPVQGTIHFEQK+VISLSGEHSIIGR	AVCVLKGDGPVQGTIHFEQK+GDGPVQGTIHFEQK+HVGDLGNVTAGK+TMVVHEKQDDLGKGGNEESTK+VISLSGEHSIIGR	AVCVLKGDGPVQGTIHFEQK+DGVANVSIEDR+GDGPVQGTIHFEQK+HVGDLGNVTAGKDGVANVSIEDR+HVGDLGNVTAGK+VISLSGEHSIIGR	DGVANVSIEDR+GDGPVQGTIHFEQK+HVGDLGNVTAGK+VISLSGEHSIIGR	2	5	6	4	1	2	1	4	1.96913	0.352687	0.144453	-0.0490271
P08249	sp|P08249|MDHM_MOUSE	Malate dehydrogenase, mitochondrial OS=Mus musculus OX=10090 GN=Mdh2 PE=1 SV=3	338	NA	NA	47.6	29	NA	NA	22	15	NA	NA	0.14	0.17	NA	NA	ANTFVAELK+EGVVECSFVQSK+ETECTYFSTPLLLGKK+FVFSLVDAMNGK+GYLGPEQLPDCLKGCDVVVIPAGVPR+IFGVTTLDIVR+IQEAGTEVVK+ITPFEEK+LTLYDIAHTPGVAADLSHIETR+MIAEAIPELK+TIIPLISQCTPK+VDFPQDQLATLTGR	ANTFVAELK+EGVVECSFVQSK+ETECTYFSTPLLLGK+IFGVTTLDIVR+IQEAGTEVVK+MIAEAIPELK+TIIPLISQCTPK+VAVLGASGGIGQPLSLLLK	NA	NA	12	8	NA	NA	5	4	NA	NA	-0.0116265	0.0496954
P08884	sp|P08884|GRAE_MOUSE	Granzyme E OS=Mus musculus OX=10090 GN=Gzme PE=1 SV=1	248	NA	NA	NA	21.8	NA	NA	NA	4	NA	NA	NA	0.04	NA	NA	NA	EAQLVIQEDEECK+HYTETTEICAGDLK+TMTVTLGAHNIK+VKPGDVCSVAGWGSR	NA	NA	NA	4	NA	NA	NA	1	NA	NA	NA	-0.552552
P08905	sp|P08905|LYZ2_MOUSE	Lysozyme C-2 OS=Mus musculus OX=10090 GN=Lyz2 PE=1 SV=2	148	NA	NA	45.9	35.1	NA	NA	49	20	NA	NA	0.247	0.19	NA	NA	ATNYNRGDQSTDYGIFQINSR+AVNACGINCSALLQDDITAAIQCAK+AVNACGINCSALLQDDITAAIQCAKR+DLSQYIR+DLSQYIRNCGV+GDQSTDYGIFQINSR+YWCNDGKTPR+YWCNDGK	AVNACGINCSALLQDDITAAIQCAK+AVNACGINCSALLQDDITAAIQCAKR+DLSQYIR+DLSQYIRNCGV+GDQSTDYGIFQINSR	NA	NA	8	5	NA	NA	2	2	NA	NA	-0.285035	0.15397
P09055	sp|P09055|ITB1_MOUSE	Integrin beta-1 OS=Mus musculus OX=10090 GN=Itgb1 PE=1 SV=1	798	NA	6.6	5.5	NA	NA	5	6	NA	NA	0.04	0.042	NA	NA	IGFGSFVEK+LLVFSTDAGFHFAGDGK+LRPEDITQIQPQQLLLK+WDTGENPIYK	LLVFSTDAGFHFAGDGK+LRPEDITQIQPQQLLLK+SAVTTVVNPK	NA	NA	4	3	NA	NA	1	2	NA	NA	-0.0567653	0.273813	NA
P09103	sp|P09103|PDIA1_MOUSE	Protein disulfide-isomerase OS=Mus musculus OX=10090 GN=P4hb PE=1 SV=2	509	21.6	31.4	38.3	24.2	15	23	43	26	0.35	0.21	0.287	0.27	ALAPEYAK+HNQLPLVIEFTEQTAPK+ILEFFGLK+ILFIFIDSDHTDNQR+LAKVDATEESDLAQQYGVR+NNFEGEITK+THILLFLPK+TVIDYNGER+VLVGANFEEVAFDEKK	EYTAGREADDIVNWLK+FFKNGDTASPK+FFPASADR+HNQLPLVIEFTEQTAPK+ILEFFGLK+KSNFEEALAAHK+LAKVDATEESDLAQQYGVR+NNFEGEITKEK+SNFEEALAAHK+THILLFLPK+TVIDYNGER+VLVGANFEEVAFDEKK+YKPESDELTAEK+YQLDKDGVVLFK	ALAPEYAK+EADDIVNWLK+EADDIVNWLKK+FFPASADR+HNQLPLVIEFTEQTAPK+IFGGEIK+ILEFFGLK+ILFIFIDSDHTDNQR+LAKVDATEESDLAQQYGVR+LITLEEEMTK+MDSTANEVEAVK+NNFEGEITKEK+NNFEGEITK+SNFEEALAAHK+THILLFLPK+TVIDYNGER+VDATEESDLAQQYGVR+VLVGANFEEVAFDEKK+VLVGANFEEVAFDEK+YKPESDELTAEK+YQLDKDGVVLFK	EADDIVNWLK+ILEFFGLK+LITLEEEMTK+MDSTANEVEAVK+NNFEGEITK+QLAPIWDK+SNFEEALAAHK+VDATEESDLAQQYGVR+VLVGANFEEVAFDEK+YKPESDELTAEK+YQLDKDGVVLFK	9	14	21	11	3	3	6	5	0.39786	-0.203208	-0.54709	0.0379108
P09405	sp|P09405|NUCL_MOUSE	Nucleolin OS=Mus musculus OX=10090 GN=Ncl PE=1 SV=2	707	11.3	22.2	27.7	23.2	12	24	41	40	0.29	0.23	0.276	0.43	ALELTGLKVFGNEIK+FAISELFAK+GIAYIEFK+GLSEDTTEETLKESFEGSVR+LELQGSNSR+NDLAVVDVR+SVSLYYTGEK	ALELTGLKVFGNEIK+ATFIKVPQNPHGKPK+FAISELFAK+FAISELFAKNDLAVVDVR+GIAYIEFK+GLSEDTTEETLKESFEGSVR+KFGYVDFESAEDLEK+KQKVEGSEPTTPFNLFIGNLNPNK+NDLAVVDVR+QGAEIDGR+SEADAEKNLEEK+TLVLSNLSYSATKETLEEVFEK	ALELTGLK+ALVPTPGK+ETLEEVFEK+EVFEDAMEIR+FAISELFAK+FGYVDFESAEDLEK+GFGFVDFNSEEDAK+GIAYIEFK+GLSEDTTEETLKESFEGSVR+GLSEDTTEETLK+KFGYVDFESAEDLEK+NDLAVVDVR+NLSFNITEDELK+QKVEGSEPTTPFNLFIGNLNPNK+SEADAEKNLEEK+SVSLYYTGEK+TLVLSNLSYSATK+VFGNEIK+VTLDWAKPK	ALELTGLK+ALVPTPGK+EAMEDGEIDGNK+ESFEGSVR+ETLEEVFEK+EVFEDAMEIR+FAISELFAK+FGYVDFESAEDLEK+GFGFVDFNSEEDAK+GIAYIEFK+GLSEDTTEETLK+NDLAVVDVR+TLVLSNLSYSATK+VEGSEPTTPFNLFIGNLNPNK+VTLDWAKPK	7	12	19	15	3	2	6	10	-0.493197	-0.490973	-0.0721818	0.12056
P09411	sp|P09411|PGK1_MOUSE	Phosphoglycerate kinase 1 OS=Mus musculus OX=10090 GN=Pgk1 PE=1 SV=4	417	29	44.1	55.4	52.3	25	48	54	48	0.57	0.47	0.345	0.52	AAVPSIK+AAVPSIKFCLDNGAK+AHSSMVGVNLPQK+ALESPERPFLAILGGAK+FCLDNGAK+ITLPVDFVTADKFDENAK+LGDVYVNDAFGTAHR+SLMDEVVK+VDFNVPMKNNQITNNQR+VDFNVPMK+VSHVSTGGGASLELLEGK	AAVPSIKFCLDNGAK+AGGFLMK+AHSSMVGVNLPQK+ALESPERPFLAILGGAK+ELNYFAK+FCLDNGAK+ITLPVDFVTADKFDENAK+LGDVYVNDAFGTAHR+SVVLMSHLGR+TGQATVASGIPAGWMGLDCGTESSKK+VDFNVPMKNNQITNNQR+VLNNMEIGTSLYDEEGAKIVK+VSHVSTGGGASLELLEGK	AAVPSIK+AAVPSIKFCLDNGAK+AHSSMVGVNLPQK+ALESPERPFLAILGGAK+ELNYFAK+FCLDNGAK+GCITIIGGGDTATCCAK+IQLINNMLDK+ITLPVDFVTADKFDENAK+LGDVYVNDAFGTAHR+LTLDKLDVK+SLLGKDVLFLK+SLMDEVVK+TGQATVASGIPAGWMGLDCGTESSKK+VADKIQLINNMLDK+VDFNVPMK+VLNNMEIGTSLYDEEGAK+VSHVSTGGGASLELLEGK+WNTEDKVSHVSTGGGASLELLEGK+YSLEPVAAELK	AAVPSIK+AHSSMVGVNLPQK+ALESPERPFLAILGGAK+DCVGPEVENACANPAAGTVILLENLR+ELNYFAK+GCITIIGGGDTATCCAK+IQLINNMLDK+ITLPVDFVTADKFDENAK+ITLPVDFVTADK+LGDVYVNDAFGTAHR+SLMDEVVK+TGQATVASGIPAGWMGLDCGTESSK+VDFNVPMK+VLNNMEIGTSLYDEEGAK+VSHVSTGGGASLELLEGK+YSLEPVAAELK	11	13	20	16	4	4	4	11	0.691585	0.0999143	0.114673	-0.0535499
P09528	sp|P09528|FRIH_MOUSE	Ferritin heavy chain OS=Mus musculus OX=10090 GN=Fth1 PE=1 SV=2	182	NA	23.1	NA	NA	NA	11	NA	NA	NA	0.08	NA	NA	NA	ELGDHVTNLR+ELGDHVTNLRK+IFLQDIK+QNYHQDAEAAINR+SVNQSLLELHK	NA	NA	NA	5	NA	NA	NA	3	NA	NA	NA	0.260969	NA	NA
P09535	sp|P09535|IGF2_MOUSE	Insulin-like growth factor II OS=Mus musculus OX=10090 GN=Igf2 PE=1 SV=1	180	NA	NA	18.3	21.7	NA	NA	4	6	NA	NA	0.028	0.06	NA	NA	FFQYDTWR+GIVEECCFR+SCDLALLETYCATPAK	DVSTSQAVLPDDFPR+FFQYDTWR+SCDLALLETYCATPAK	NA	NA	3	3	NA	NA	2	1	NA	NA	-0.498271	0.154009
P09581	sp|P09581|CSF1R_MOUSE	Macrophage colony-stimulating factor 1 receptor OS=Mus musculus OX=10090 GN=Csf1r PE=1 SV=3	977	5.5	4.3	10.3	2.3	8	9	18	3	0.2	0.09	0.119	0.04	CTELEDPMAGSTTIHLYVK+ESTSTGIWLK+LEIPLNSDFQDNYYKK+LEIPLNSDFQDNYYK+TVYFFSPWR	GDTKLEIPLNSDFQDNYYK+GDTKLEIPLNSDFQDNYYKK+LEIPLNSDFQDNYYKK+RGDTKLEIPLNSDFQDNYYK+TVYFFSPWR+VHPEPPQIK+VNRVHPEPPQIK	ASEAGQYFLMAQNK+DSVSLMR+ESTSTGIWLK+LEIPLNSDFQDNYYKK+LEIPLNSDFQDNYYK+THNSVGNSSQYFR+TVYFFSPWR+VHPEPPQIK+VIIQSQLPIGTLK+VLDSNTYVCK	VHPEPPQIK+VIIQSQLPIGTLK	5	7	10	2	2	1	3	1	-0.185044	0.333489	-0.193921	0.169266
P09671	sp|P09671|SODM_MOUSE	Superoxide dismutase [Mn], mitochondrial OS=Mus musculus OX=10090 GN=Sod2 PE=1 SV=3	222	NA	NA	NA	3.6	NA	NA	NA	2	NA	NA	NA	0.02	NA	NA	NA	GELLEAIK	NA	NA	NA	1	NA	NA	NA	1	NA	NA	NA	0.234409
P09803	sp|P09803|CADH1_MOUSE	Cadherin-1 OS=Mus musculus OX=10090 GN=Cdh1 PE=1 SV=1	884	6	17.4	16.3	14.9	6	28	31	29	0.13	0.29	0.207	0.3	GLDFEAK+LETSFLVR+NMFTVNR+TAFFSEDSR+VFYSITGQGADKPPVGVFIIER	DWVIPPISCPENEKGEFPK+FKVATDGTITVK+GLDFEAK+IATLKVTDDDAPNTPAWK+IWRDTANWLEINPETGAIFTR+KDLEIGEYK+LETSFLVR+LHKLETSFLVR+NMFTVNR+NMQFCQR+TAFFSEDSR+VFYSITGQGADKPPVGVFIIER+VTQPLDREAIAK	DWVIPPISCPENEKGEFPK+EPDTFMDQK+FEGCTGRPR+FKVATDGTITVK+GLDFEAK+KDLEIGEYK+LETSFLVR+NMFTVNR+NMQFCQR+TAFFSEDSR+VATDGTITVKR+VATDGTITVK+VFYSITGQGADKPPVGVFIIER+VTDDDAPNTPAWK+VTQPLDREAIAK	DPASESNPELLMFPSVYPGLR+DQVTTLDVHVCDCEGTVNNCMK+DTGVISVLTSGLDR+DWVIPPISCPENEK+GLDFEAK+LETSFLVR+NMFTVNR+NMQFCQR+TAFFSEDSR+VATDGTITVK+VTDDDAPNTPAWK	5	13	15	11	3	3	4	4	0.727603	0.18433	0.211984	0.210699
P0DP26	sp|P0DP26|CALM1_MOUSE sp|P0DP27|CALM2_MOUSE sp|P0DP28|CALM3_MOUSE	Calmodulin-1 OS=Mus musculus OX=10090 GN=Calm1 PE=1 SV=1;Calmodulin-2 OS=Mus musculus OX=10090 GN=Calm2 PE=1 SV=1;Calmodulin-3 OS=Mus musculus OX=10090 GN=Calm3 PE=1 SV=1	149	NA	NA	NA	26.8	NA	NA	NA	18	NA	NA	NA	0.18	NA	NA	NA	DGNGYISAAELR+EAFSLFDKDGDGTITTK+EAFSLFDK+ELGTVMR+VFDKDGNGYISAAELR	NA	NA	NA	5	NA	NA	NA	2	NA	NA	NA	0.487915
P10107	sp|P10107|ANXA1_MOUSE	Annexin A1 OS=Mus musculus OX=10090 GN=Anxa1 PE=1 SV=2	346	NA	NA	37	19.1	NA	NA	20	11	NA	NA	0.106	0.11	NA	NA	AIDLEIK+ALLALAK+DITSDTSGDFR+DITSDTSGDFRK+GGPGSAVSPYPSFNVSSDVAALHK+GVDEATIIDILTKR+KGTDVNVFTTILTSR+MAMVSEFLK+SEIDMNEIK+TPAQFDADELR+YGISLCQAILDETKGDYEK+YSQHDMNK	ALDLELK+DITSDTSGDFR+GGPGSAVSPYPSFNVSSDVAALHK+GVDEATIIDILTK+TPAQFDADELR	NA	NA	12	5	NA	NA	1	4	NA	NA	0.0554536	0.186116
P10126	sp|P10126|EF1A1_MOUSE	Elongation factor 1-alpha 1 OS=Mus musculus OX=10090 GN=Eef1a1 PE=1 SV=3	462	31.6	43.9	31.4	14.7	20	35	41	17	0.44	0.34	0.263	0.17	DGSASGTTLLEALDCILPPTRPTDKPLR+EHALLAYTLGVK+EVSTYIK+GSFKYAWVLDK+IGGIGTVPVGR+LPLQDVYK+QLIVGVNK+STTTGHLIYK+THINIVVIGHVDSGK+VETGVLKPGMVVTFAPVNVTTEVK+YYVTIIDAPGHR	DGSASGTTLLEALDCILPPTRPTDKPLR+EHALLAYTLGVK+GSFKYAWVLDK+IGGIGTVPVGR+LPLQDVYK+MDSTEPPYSQKR+QLIVGVNKMDSTEPPYSQK+RSGKKLEDGPK+RYEEIVKEVSTYIK+SGDAAIVDMVPGKPMCVESFSDYPPLGR+STTTGHLIYK+THINIVVIGHVDSGK+VETGVLKPGMVVTFAPVNVTTEVK+YEEIVKEVSTYIK+YYVTIIDAPGHR	EHALLAYTLGVK+EVSTYIK+GSFKYAWVLDK+IGGIGTVPVGR+LPLQDVYK+MDSTEPPYSQK+MDSTEPPYSQKR+QLIVGVNKMDSTEPPYSQK+QLIVGVNK+QTVAVGVIK+STTTGHLIYK+THINIVVIGHVDSGK+VETGVLKPGMVVTFAPVNVTTEVK+YEEIVKEVSTYIK+YYVTIIDAPGHR	EVSTYIK+IGGIGTVPVGR+MDSTEPPYSQK+QLIVGVNK+QTVAVGVIK+STTTGHLIYK+YYVTIIDAPGHR	11	15	15	7	4	7	4	3	0.760242	-0.314238	-0.0787634	-0.148597
P10493	sp|P10493|NID1_MOUSE	Nidogen-1 OS=Mus musculus OX=10090 GN=Nid1 PE=1 SV=2	1245	4.3	8.3	21	7.1	6	9	50	10	0.1	0.09	0.341	0.1	GLVGFLWK+SFQLPAER+TIFWTDSQLDRIEVAK+VLFDTGLVNPR+YALSNSIGPVR	GLVGFLWK+GNLYWTDWNRDNPK+KVLEGLQYPFAVTSYGK+QDLGSPEGIALDHLGR+SSNAGHQGVWVFEIGSPATAK+TIFWTDSQLDRIEVAK+YALSNSIGPVR	AECLNPAQPGR+ASLHGGEPTTIIR+DYATGFCCR+ESIENLAK+GIVTDPVR+GLVGFLWK+GNLYWTDWNR+KDESQVPAVVGFSK+KVLEGLQYPFAVTSYGK+NGFSITGGEFTR+NLYYTDWK+QAEVTFLGHPGK+QDLGSPEGIALDHLGR+QQFSGIDEHGHLTISTELEGR+RVLFDTGLVNPR+SFQLPAER+SNGAYNIFANDRESIENLAK+SSNAGHQGVWVFEIGSPATAK+TIFWTDSQLDRIEVAK+TIFWTDSQLDR+VLEGLQYPFAVTSYGK+VLFDTGLVNPR+VVYWTDISEPSIGR+YALSNSIGPVR	ASLHGGEPTTIIR+ESIENLAK+NGFSITGGEFTR+NLYYTDWK+QAEVTFLGHPGK+QDLGSPEGIALDHLGR+SFQLPAER+VLFDTGLVNPR	5	7	24	8	1	1	9	2	-0.804209	-0.124209	-0.199637	0.145438
P10605	sp|P10605|CATB_MOUSE	Cathepsin B OS=Mus musculus OX=10090 GN=Ctsb PE=1 SV=2	339	29.5	32.4	43.4	34.8	32	42	95	45	0.76	0.41	0.642	0.48	EIMAEIYK+EQWSNCPTIGQIR+GENHCGIESEIVAGIPR+HFGYTSYSVSNSVK+LCGTVLGGPK+LCGTVLGGPKLPGR+NFYNVDISYLKK+NFYNVDISYLK+SCEAGYSPSYKEDK+SCEAGYSPSYK+TDQYWGRF	EQWSNCPTIGQIR+GENHCGIESEIVAGIPR+HEAGDMMGGHAIR+HFGYTSYSVSNSVK+ILRGENHCGIESEIVAGIPR+KLCGTVLGGPK+LCGTVLGGPKLPGR+NFYNVDISYLKKLCGTVLGGPK+NFYNVDISYLKK+NFYNVDISYLK+TDQYWGRF+TDQYWGR+VAFGEDIDLPETFDAREQWSNCPTIGQIR	CNKSCEAGYSPSYK+DQGSCGSCWAFGAVEAISDR+DQGSCGSCWAFGAVEAISDRTCIHTNGR+EIMAEIYK+EQWSNCPTIGQIR+GENHCGIESEIVAGIPR+HFGYTSYSVSNSVK+KLCGTVLGGPK+LCGTVLGGPK+LCGTVLGGPKLPGR+NFYNVDISYLKK+NFYNVDISYLK+SCEAGYSPSYKEDK+SCEAGYSPSYK+TDQYWGRF+TDQYWGR+VAFGEDIDLPETFDAR	DQGSCGSCWAFGAVEAISDR+EIMAEIYK+EQWSNCPTIGQIR+GENHCGIESEIVAGIPR+KLCGTVLGGPK+LCGTVLGGPK+NFYNVDISYLK+SCEAGYSPSYKEDK+SCEAGYSPSYK+TDQYWGRF+TDQYWGR+VAFGEDIDLPETFDAR	11	13	17	12	4	5	6	7	-4.89673	-4.14623	-3.19954	-2.70378
P10639	sp|P10639|THIO_MOUSE	Thioredoxin OS=Mus musculus OX=10090 GN=Txn PE=1 SV=3	105	8.6	9.5	21.9	21	8	9	11	5	0.19	0.09	0.072	0.06	CMPTFQFYK	CMPTFQFYK+CMPTFQFYKK	CMPTFQFYK+CMPTFQFYKK+EAFQEALAAAGDK	CMPTFQFYK+EAFQEALAAAGDK	1	2	3	2	1	1	1	2	-0.514115	-0.773082	-0.744726	-0.502998
P10649	sp|P10649|GSTM1_MOUSE	Glutathione S-transferase Mu 1 OS=Mus musculus OX=10090 GN=Gstm1 PE=1 SV=2	218	23.4	30.7	30.3	NA	6	13	13	NA	0.15	0.13	0.07	NA	CLDAFPNLR+LGLDFPNLPYLIDGSHK+MLLEYTDSSYDEKR+YTMGDAPDFDR	CLDAFPNLR+CLDAFPNLRDFLAR+IRADIVENQVMDTR+LGLDFPNLPYLIDGSHK+LYSEFLGK+MLLEYTDSSYDEKR	ADIVENQVMDTR+CLDAFPNLR+LGLDFPNLPYLIDGSHK+LYSEFLGK+YIATPIFSK+YTMGDAPDFDR	NA	4	6	6	NA	1	1	1	NA	2.06749	0.936594	-0.965079	NA
P10810	sp|P10810|CD14_MOUSE	Monocyte differentiation antigen CD14 OS=Mus musculus OX=10090 GN=Cd14 PE=1 SV=1	366	23.5	28.1	37.2	24	10	22	26	15	0.21	0.21	0.171	0.17	GNPFLDSESHSEK+ILFGALR+LDRNPSPDELPQVGNLSLK+LSVLDLSYNRLDR+LSVLDLSYNR+NPSPDELPQVGNLSLK+RVDTEADLGQFTDIIK+SLEYLLK+VQLQGLDLSHNSLR	DAWLAELQQWLKPGLK+GLISALCPLKFPTLQVLALR+GNPFLDSESHSEK+ILFGALR+LSVLDLSYNR+RVDTEADLGQFTDIIK+SLEYLLK+VQLQGLDLSHNSLR	FPTLQVLALR+GLISALCPLK+GNPFLDSESHSEK+LDRNPSPDELPQVGNLSLK+LSVLDLSYNR+NAGMETPSGVCSALAAAR+RVDTEADLGQFTDIIK+SLEYLLK+VDTEADLGQFTDIIK+VFPALSTLDLSDNPELGER+VQLQGLDLSHNSLR	GLISALCPLK+GNPFLDSESHSEK+LSVLDLSYNR+SLEYLLK+VDTEADLGQFTDIIK+VFPALSTLDLSDNPELGER+VQLQGLDLSHNSLR	9	8	11	7	2	4	1	7	-0.0616727	-0.182831	-0.354132	-0.132971
P10853	sp|P10853|H2B1F_MOUSE sp|P10854|H2B1M_MOUSE sp|Q64475|H2B1B_MOUSE sp|Q64478|H2B1H_MOUSE sp|Q64525|H2B2B_MOUSE sp|Q6ZWY9|H2B1C_MOUSE sp|Q8CGP1|H2B1K_MOUSE sp|Q8CGP2|H2B1P_MOUSE	Histone H2B type 1-F/J/L OS=Mus musculus OX=10090 GN=Hist1h2bf PE=1 SV=2;Histone H2B type 1-M OS=Mus musculus OX=10090 GN=Hist1h2bm PE=1 SV=2;Histone H2B type 1-B OS=Mus musculus OX=10090 GN=Hist1h2bb PE=1 SV=3;Histone H2B type 1-H OS=Mus musculus OX=10090 GN=Hist1h2bh PE=1 SV=3;Histone H2B type 2-B OS=Mus musculus OX=10090 GN=Hist2h2bb PE=1 SV=3;Histone H2B type 1-C/E/G OS=Mus musculus OX=10090 …	126	NA	NA	29.4	14.3	NA	NA	3	2	NA	NA	0.021	0.02	NA	NA	AMGIMNSFVNDIFER+ESYSVYVYK+STITSREIQTAVR	ESYSVYVYK+LLLPGELAK	NA	NA	3	2	NA	NA	1	1	NA	NA	-0.0890178	0.264052
P10923	sp|P10923|OSTP_MOUSE	Osteopontin OS=Mus musculus OX=10090 GN=Spp1 PE=1 SV=1	294	14.3	21.4	20.7	28.6	14	24	32	17	0.29	0.21	0.159	0.19	GDSLAYGLR+ISHELESSSSEVN+LYSLHPDPIATWLVPDPSQK	FRISHELESSSSEVN+GDSLAYGLR+ISHELESSSSEVN+LYSLHPD+LYSLHPDPIATWLVPD+LYSLHPDPIATWLVPDPSQK+QNLLAPQNAVSSEEKDDFK	GDSLAYGLR+ISHELESSSSEVN+LYSLHPDPIATWLVPD+LYSLHPDPIATWLVPDPSQK+QNLLAPQNAVSSEEKDDFK	ESLDVIPVAQLLSMPSDQDNNGK+GDSLAYGLR+ISHELESSSSEVN+LYSLHPDPIATWLVPD+LYSLHPDPIATWLVPDPSQK+QNLLAPQNAVSSEEKDDFK	3	7	5	6	2	3	2	3	-0.956988	-0.165402	0.665337	0.324516
P11087	sp|P11087|CO1A1_MOUSE	Collagen alpha-1(I) chain OS=Mus musculus OX=10090 GN=Col1a1 PE=1 SV=4	1453	8.9	19.3	51.3	46.1	13	39	154	112	0.26	0.38	1.027	1.24	FTYSTLVDGCTSHTGTWGK+GEAGPSGPPGPTGAR+GFPGADGVAGPK+GLPGTAGLPGMK+GVQGPPGPAGPR+GVVGLPGQR+NWYISPNPK+QGPSGSSGER+SLSQQIENIR+TGPPGPAGQDGRPGPAGPPGAR	ALLLQGSNEIELRGEGNSR+DLEVDTTLK+DRDLEVDTTLK+FTYSTLVDGCTSHTGTWGK+GETGPAGPPGAPGAPGAPGPVGPAGK+GFPGADGVAGPKGPSGER+GLPGTAGLPGMK+GSPGEAGRPGEAGLPGAK+GVQGPPGPAGPR+GVVGLPGQR+KALLLQGSNEIELR+NGDRGETGPAGPAGPIGPAGAR+NSVAYMDQQTGNLKK+NWYISPNPK+QGPSGSSGER+SAGVSVPGPMGPSGPR+SLSQQIENIR+TGPPGPAGQDGRPGPAGPPGAR+VGPPGPSGNAGPPGPPGPVGK+YYRADDANVVR	ALLLQGSNEIELR+DGEAGAQGAPGPAGPAGER+DRDLEVDTTLK+FTYSTLVDGCTSHTGTWGK+GAAGPPGATGFPGAAGR+GANGAPGIAGAPGFPGAR+GAPGDRGEAGPPGPAGFAGPPGADGQPGAK+GDAGPAGPKGEPGSPGENGAPGQMGPR+GDRGETGPAGPPGAPGAPGAPGPVGPAGK+GDTGAPGAPGSQGAPGLQGMPGER+GEAGPPGPAGFAGPPGADGQPGAK+GEAGPSGPPGPTGAR+GEPGATGVQGPPGPAGEEGK+GEPGATGVQGPPGPAGEEGKR+GEPGDTGVKGDAGPPGPAGPAGPPGPIGNVGAPGPK+GEPGPSGLPGPPGER+GEPGSPGENGAPGQMGPR+GETGPAGPAGPIGPAGAR+GETGPAG…	DGEAGAQGAPGPAGPAGER+DGLNGLPGPIGPPGPR+DLEVDTTLK+EGECCAFCPEEYVSPNSEDVGVEGPK+GAAGPPGATGFPGAAGR+GANGAPGIAGAPGFPGAR+GDAGPPGPAGPAGPPGPIGNVGAPGPK+GDTGAPGAPGSQGAPGLQGMPGER+GEAGPPGPAGFAGPPGADGQPGAK+GEPGATGVQGPPGPAGEEGK+GEPGPPGPAGAAGPAGNPGADGQPGAK+GEPGPSGLPGPPGER+GETGPAGPAGPIGPAGAR+GETGPAGPPGAPGAPGAPGPVGPAGK+GETGPAGPPGAPGAPGAPGPVGPAGKNGDR+GETGPAGRPGEVGPPGPPGPAGEK+GFPGADGVAGPK+GFPGLPGPSGEPGK+GFSGLDGAK+GFSGL…	10	20	51	40	2	6	14	31	-1.0162	-0.0731284	-0.104613	0.0376765
P11152	sp|P11152|LIPL_MOUSE	Lipoprotein lipase OS=Mus musculus OX=10090 GN=Lpl PE=1 SV=3	474	13.7	8.9	12.2	NA	8	5	9	NA	0.17	0.05	0.056	NA	CNNLGYEINK+GICLSCR+LSPDDADFVDVLHTFTR+LVAALYK+SIGIQKPVGHVDIYPNGGTFQPGCNIGEAIR	AQQHYPVSAGYTK+CNNLGYEINKVR+LSPDDADFVDVLHTFTR	AQQHYPVSAGYTK+CNNLGYEINK+DFSDIESK+GLGDVDQLVK+LSPDDADFVDVLHTFTR	NA	5	3	5	NA	1	1	2	NA	1.36278	-0.199346	1.09093	NA
P11276	sp|P11276|FINC_MOUSE	Fibronectin OS=Mus musculus OX=10090 GN=Fn1 PE=1 SV=4	2477	26	32.2	44.7	37.8	101	175	445	290	2.41	1.72	2.99	3.15	APITGYIIR+DNMKWCGTTQNYDADQK+DTLTSRPAQGVITTLENVSPPR+DTLTSRPAQGVITTLENVSPPRR+EATIPGHLNSYTIK+FGFCPMAAHEEICTTNEGVMYR+FTNIGPDTMR+GDSPASSKPVSINYK+GEWACIPYSQLR+GFNCESKPEPEETCFDK+GFNCESKPEPEETCFDKYTGNTYK+GGNSNGALCHFPFLYNNR+GLTPGVIYEGQLISIQQYGHR+GNLLQCVCTGNGR+HALQSASAGSGSFTDVR+HYQINQQWER+IAWESPQGQVSR+IHLYTLNDNAR+ISCTIANR+ITGYIIK+ITGYIIKYEKPGSPPR+KYIVNVYQISEEGK+LTAGLTR+LTCQCLGFGSGHFR+MSCTCLGNGKGEFK+MSCTCLG…	APITGYIIR+CDSSKWCHDNGVNYK+DNMKWCGTTQNYDADQK+DTLTSRPAQGVITTLENVSPPR+DTLTSRPAQGVITTLENVSPPRR+EATIPGHLNSYTIK+FTNIGPDTMR+GDSPASSKPVSINYK+GEWACIPYSQLR+GEWTCKPIAEK+GFNCESKPEPEETCFDK+GGNSNGALCHFPFLYNNR+GLAFTDVDVDSIKIAWESPQGQVSR+GLTPGVIYEGQLISIQQYGHR+GNLLQCVCTGNGRGEWKCER+GNLLQCVCTGNGR+GRISCTIANR+GVTYNIIVEALQNQR+GVTYNIIVEALQNQRR+HALQSASAGSGSFTDVR+HYQINQQWER+IAGYRLTAGLTRGGQPK+IAWESPQGQVSR+IGDTWSK+IHLYTLNDN…	APITGYIIR+ATGVFTTLQPLR+CDPHEATCYDDGK+CDPIDQCQDSETR+CTCVGNGRGEWACIPYSQLR+DAPIVNR+DNMKWCGTTQNYDADQK+DQCIVDDITYNVNDTFHK+DSMIWDCTCIGAGR+DTLTSRPAQGVITTLENVSPPR+DTLTSRPAQGVITTLENVSPPRR+EATIPGHLNSYTIK+EESPPLIGQQATVSDIPR+ESNPLTAQQTTK+EYLGAICSCTCFGGQR+FGFCPMAAHEEICTTNEGVMYR+FLTTTPNSLLVSWQAPR+FTNIGPDTMR+GDSPASSKPVSINYK+GEWACIPYSQLR+GEWTCKPIAEK+GFNCESKPEPEETCFDK+GFNCESKPEPEETCFDKYTGNTYK+GGNSNGALCHFPFLYNNR+G…	ATGVFTTLQPLR+CDPHEATCYDDGK+CDPIDQCQDSETR+DQCIVDDITYNVNDTFHK+DSMIWDCTCIGAGR+DTLTSRPAQGVITTLENVSPPR+EATIPGHLNSYTIK+EESPPLIGQQATVSDIPR+EINLSPDSSSVIVSGLMVATK+ELFPAPDGEDDTAELQGLR+ESNPLTAQQTTK+EYLGAICSCTCFGGQR+FGFCPMAAHEEICTTNEGVMYR+FLTTTPNSLLVSWQAPR+FSQVTPTSFTAQWIAPSVQLTGYR+FTNIGPDTMR+GDSPASSKPVSINYK+GEWACIPYSQLR+GEWTCKPIAEK+GFNCESKPEPEETCFDK+GLAFTDVDVDSIK+GLTPGVIYEGQLISIQQYGHR+GNLLQCVCTGNGR+HALQSASAG…	51	63	96	69	26	25	36	41	-0.110705	-0.515734	0.109942	0.212194
P11352	sp|P11352|GPX1_MOUSE	Glutathione peroxidase 1 OS=Mus musculus OX=10090 GN=Gpx1 PE=1 SV=2	201	32.8	41.8	NA	NA	8	11	NA	NA	0.2	0.12	NA	NA	DYTEMNDLQKR+FLVGPDGVPVR+NDIAWNFEK+NEEILNSLK+YIIWSPVCR+YVRPGGGFEPNFTLFEK	AHPLFTFLR+FLVGPDGVPVR+FLVGPDGVPVRR+NDIAWNFEK+NEEILNSLK+TIDIEPDIETLLSQQSGNS+YIIWSPVCR+YVRPGGGFEPNFTLFEK	NA	NA	6	8	NA	NA	2	2	NA	NA	-0.625004	0.334633	NA	NA
P11438	sp|P11438|LAMP1_MOUSE	Lysosome-associated membrane glycoprotein 1 OS=Mus musculus OX=10090 GN=Lamp1 PE=1 SV=2	406	NA	NA	NA	5.7	NA	NA	NA	3	NA	NA	NA	0.03	NA	NA	NA	ALQATVGNSYK+EIYTMDSTTDIK	NA	NA	NA	2	NA	NA	NA	1	NA	NA	NA	1.07107
P11499	sp|P11499|HS90B_MOUSE	Heat shock protein HSP 90-beta OS=Mus musculus OX=10090 GN=Hsp90ab1 PE=1 SV=3	724	19.8	40.5	42.7	29.8	30	63	88	71	0.57	0.49	0.423	0.55	ALLFIPR+APFDLFENK+CLELFSELAEDKENYK+ELISNASDALDKIR+EQVANSAFVER+FYEAFSK+HFSVEGQLEFR+HSQFIGYPITLYLEK+SIYYITGESKEQVANSAFVER+SIYYITGESK+SLTNDWEDHLAVK+SLVSVTK+YESLTDPSKLDSGK+YIDQEELNK	AKFENLCK+ALLFIPR+CLELFSELAEDKENYK+CLELFSELAEDKENYKK+EGLELPEDEEEKK+EKYIDQEELNK+ELISNASDALDKIR+ELKIDIIPNPQER+FYEAFSK+GVVDSEDLPLNISREMLQQSK+HFSVEGQLEFR+HLEINPDHPIVETLR+HNDDEQYAWESSAGGSFTVR+HSQFIGYPITLYLEKER+HSQFIGYPITLYLEK+RAPFDLFENKK+RAPFDLFENK+SIYYITGESKEQVANSAFVER+SLTNDWEDHLAVK+TLTLVDTGIGMTKADLINNLGTIAK+VILHLKEDQTEYLEER+YESLTDPSKLDSGKELK+YESLTDPSKLDSGK+YHTSQSGDEMTSLSEYVSR	ADLINNLGTIAK+AKFENLCK+ALLFIPR+APFDLFENK+CLELFSELAEDKENYK+CLELFSELAEDKENYKK+DNSTMGYMMAK+EDQTEYLEER+EGLELPEDEEEK+EGLELPEDEEEKK+EGLELPEDEEEKKK+EKYIDQEELNK+ELISNASDALDK+ELISNASDALDKIR+EQVANSAFVER+FYEAFSK+GVVDSEDLPLNISR+HFSVEGQLEFR+HSQFIGYPITLYLEK+IDIIPNPQER+IEDVGSDEEDDSGKDK+IEDVGSDEEDDSGK+LGIHEDSTNR+NPDDITQEEYGEFYK+RAPFDLFENK+SIYYITGESK+SLTNDWEDHLAVK+SLVSVTK+TKPIWTR+TLTLVDTGIGMTK+YESLTDPSKLDSGKELK+YE…	ADLINNLGTIAK+ALLFIPR+APFDLFENK+DNSTMGYMMAK+EDQTEYLEER+EGLELPEDEEEK+EGLELPEDEEEKK+ELISNASDALDK+EQVANSAFVER+FYEAFSK+GVVDSEDLPLNISR+IDIIPNPQER+NPDDITQEEYGEFYK+SIYYITGESK+SLTNDWEDHLAVK+SLVSVTK+TLTLVDTGIGMTK+YESLTDPSKLDSGK+YESLTDPSK+YHTSQSGDEMTSLSEYVSR+YIDQEELNK	14	24	35	21	4	7	6	11	-0.226464	-0.080961	0.0819048	-0.0156022
P11672	sp|P11672|NGAL_MOUSE	Neutrophil gelatinase-associated lipocalin OS=Mus musculus OX=10090 GN=Lcn2 PE=1 SV=1	200	26	28	38.5	30	25	32	61	26	0.49	0.3	0.347	0.26	AGQFTLGNMHR+DQDQGCRYWIR+ELSPELK+GRWYVVGLAGNAVQK+TFVPSSR+WYVVGLAGNAVQKK+WYVVGLAGNAVQK	AGQFTLGNMHR+DQDQGCRYWIR+GRWYVVGLAGNAVQK+GRWYVVGLAGNAVQKK+TFVPSSR+TKELSPELKER+WYVVGLAGNAVQKK+WYVVGLAGNAVQK	AGQFTLGNMHR+DQDQGCRYWIR+ELSPELK+ELSPELKER+GRWYVVGLAGNAVQK+SLGLKDDNIIFSVPTDQCIDN+TFVPSSR+TKELSPELK+WYVVGLAGNAVQKK+WYVVGLAGNAVQK	AGQFTLGNMHR+ELSPELK+SLGLKDDNIIFSVPTDQCIDN+TFVPSSR+WYVVGLAGNAVQKK+WYVVGLAGNAVQK	7	8	10	6	3	2	3	3	-0.267586	0.156108	-0.233927	0.0720734
P11679	sp|P11679|K2C8_MOUSE	Keratin, type II cytoskeletal 8 OS=Mus musculus OX=10090 GN=Krt8 PE=1 SV=4	490	15.3	15.1	36.1	26.9	10	10	38	21	0.24	0.09	0.225	0.21	AQYEDIANR+DVDEAYMNKVELESR+LAELEAALQR+LQAEIEALKGQR+SFTSGPGAR+TEMENEFVLIKK+WSLLQQQK	AQYEDIANR+DGKLVSESSDVVSK+DVDEAYMNKVELESR+NINRLQAEIEALKGQR+TEMENEFVLIKK+WSLLQQQK	AQYEDIANR+ASLEAAIADAEQR+ASLEAAIADAEQRGEMAIK+DVDEAYMNKVELESR+EYQELMNVK+FASFIDKVR+LAELEAALQR+LEGLTDEINFLR+LEVDPNIQAVR+LQAEIEALKGQR+LQAEIEALK+LVSESSDVVSK+QLEALGQEK+SFTSGPGAR+SLDMDGIIAEVR+TEMENEFVLIKK+WSLLQQQK+YEELQTLAGK+YQELMNVK	AEAETMYQIK+ASLEAAIADAEQR+FASFIDK+LAELEAALQR+LEAELGNMQGLVEDFK+LEGLTDEINFLR+LEVDPNIQAVR+LQAEIEALK+LVSESSDVVSK+SLDMDGIIAEVR+TEMENEFVLIK+YEELQTLAGK	7	6	19	12	1	1	4	8	0.44347	-0.309202	0.0731135	-0.12082
P11680	sp|P11680|PROP_MOUSE	Properdin OS=Mus musculus OX=10090 GN=Cfp PE=2 SV=2	464	4.7	12.3	7.8	NA	6	8	15	NA	0.12	0.07	0.094	NA	LCTPLLPK+MSINCEGTPGQQSR	HCYNIHNCIMK+HGGPFCAGDATR+QRLCTPLLPK+SCSAPAPSHQPPGKPCSGPAYEHK	HGGPFCAGDATR+LCTPLLPK+MSINCEGTPGQQSR+QRLCTPLLPK	NA	2	4	4	NA	1	1	2	NA	-0.29726	0.46079	-0.138753	NA
P11835	sp|P11835|ITB2_MOUSE	Integrin beta-2 OS=Mus musculus OX=10090 GN=Itgb2 PE=1 SV=2	771	6.5	NA	NA	NA	4	NA	NA	NA	0.07	NA	NA	NA	SIANPEFDQR+SNEFDYPSVGQLAHK+TVLPFVNTHPEK+VFLDHSTLPDTLK	NA	NA	NA	4	NA	NA	NA	1	NA	NA	NA	1.39496	NA	NA	NA
P11983	sp|P11983|TCPA_MOUSE	T-complex protein 1 subunit alpha OS=Mus musculus OX=10090 GN=Tcp1 PE=1 SV=3	556	NA	23.6	13.1	12.4	NA	17	13	9	NA	0.16	0.071	0.09	NA	AFHNEAQVNPERK+DDKHGSYENAVHSGALDD+DNKQAGVFEPTIVK+IHPTSVISGYR+LGVQVVITDPEKLDQIR+LLEVEHPAAK+QKIHPTSVISGYR+WIGLDLVHGKPR+YFVEAGAMAVR+YINENLIINTDELGRDCLINAAK	EQLAIAEFAR+ICDDELILIK+IHPTSVISGYR+LLEVEHPAAK+QAGVFEPTIVK+SLHDALCVVK+YFVEAGAMAVR	EQLAIAEFAR+EVGDGTTSVVIIAAELLK+ICDDELILIK+LLEVEHPAAK+QAGVFEPTIVK+SLHDALCVVK	NA	10	7	6	NA	3	3	1	NA	-0.294066	0.115021	-1.28632
P12023	sp|P12023|A4_MOUSE	Amyloid-beta A4 protein OS=Mus musculus OX=10090 GN=App PE=1 SV=3	770	19.9	21	23.9	21	20	37	56	28	0.44	0.33	0.362	0.32	AVIQHFQEK+CLVGEFVSDALLVPDKCK+CVPFFYGGCGGNR+EVCSEQAETGPCR+KQCKTHTHIVIPYR+LNMHMNVQNGK+MDAEFGHDSGFEVR+STNLHDYGMLLPCGIDK+VEAMLNDR+VESLEQEAANER+WESDPSGTKTCIGTK+WYFDVTEGK	AVIQHFQEK+CLVGEFVSDALLVPDKCK+CVPFFYGGCGGNR+EWEEAER+EWEEAERQAK+LNMHMNVQNGK+LNMHMNVQNGKWESDPSGTK+MDAEFGHDSGFEVR+QQLVETHMAR+STNLHDYGMLLPCGIDKFR+THTHIVIPYR+VEAMLNDR+WESDPSGTKTCIGTK+WYFDVTEGKCVPFFYGGCGGNR+WYFDVTEGK+YLETPGDENEHAHFQK	AVIQHFQEK+AVIQHFQEKVESLEQEAANER+CLVGEFVSDALLVPDKCK+CLVGEFVSDALLVPDK+CVPFFYGGCGGNR+EQNYSDDVLANMISEPR+EVCSEQAETGPCR+EWEEAER+ISYGNDALMPSLTETK+LNMHMNVQNGK+MDAEFGHDSGFEVR+QQLVETHMAR+STNLHDYGMLLPCGIDKFR+STNLHDYGMLLPCGIDK+TEEISEVK+VEAMLNDR+VESLEQEAANER+WYFDVTEGK	CKFLHQERMDVCETHLHWHTVAK+CLVGEFVSDALLVPDKCK+CLVGEFVSDALLVPDK+CVPFFYGGCGGNR+EQNYSDDVLANMISEPR+EVCSEQAETGPCR+ISYGNDALMPSLTETK+LNMHMNVQNGK+MDAEFGHDSGFEVR+QQLVETHMAR+VEAMLNDR+VESLEQEAANER+WYFDVTEGK	12	16	18	13	4	6	9	5	-0.451164	-0.227146	-0.239839	-0.0961687
P12032	sp|P12032|TIMP1_MOUSE	Metalloproteinase inhibitor 1 OS=Mus musculus OX=10090 GN=Timp1 PE=1 SV=2	205	16.1	27.3	30.7	37.1	6	15	26	12	0.13	0.14	0.144	0.13	NPGLCTWR+SEEFLITGR+YAYTPVMESLCGYAHK	HFACLPR+NGNLHISACSFLVPWR+NPGLCTWR+SEEFLITGR+YAYTPVMESLCGYAHK	HFACLPR+LESDTHCLWTDQVLVGSEDYQSR+NPGLCTWR+SEEFLITGR+YAYTPVMESLCGYAHK	LESDTHCLWTDQVLVGSEDYQSR+NPGLCTWR+SEEFLITGR+TYSAGCGVCTVFPCLSIPCK+YAYTPVMESLCGYAHK	3	5	5	5	1	5	5	3	0.113405	0.00644973	-0.308763	-0.153755
P12265	sp|P12265|BGLR_MOUSE	Beta-glucuronidase OS=Mus musculus OX=10090 GN=Gusb PE=1 SV=2	648	20.1	27.2	30.4	13.7	31	63	70	20	0.73	0.6	0.443	0.19	ALDLTRPVTFVSNAK+AVLENYHSVLDQK+FLINGKPFYFQGVNK+GFDWPLLVK+GGMLFPK+LQGFEQQWYR+LVQSGPLTTCR+MFSEEYQK+TQCFGSRPFTF+TSAFILR+TSHYPYSEEVLQLCDR+WLGANSFR	ADLSNNRLQGFEQQWYR+ALDGLWHFR+ALDLTRPVTFVSNAK+AVLENYHSVLDQK+AVLENYHSVLDQKR+DFIGWVWYER+FLINGKPFYFQGVNK+GFDWPLLVK+GKGFDWPLLVK+HHLEVMEELVR+LQGFEQQWYR+LQGFEQQWYRQPLR+MFSEEYQK+RWTQDTDMR+SKFLINGKPFYFQGVNK+THQKPIIQSEYGADAIPGIHEDPPR+THQKPIIQSEYGADAIPGIHED+TQCFGSRPFTF+TSAFILR+WLGANSFR+WTQDTDMR	ALDGLWHFR+ALDLTRPVTFVSNAK+AVLENYHSVLDQK+FLINGKPFYFQGVNK+GFDWPLLVK+GGMLFPK+GKGFDWPLLVK+ITIAINNTLTPHTLPPGTIVYK+LQGFEQQWYR+LVQSGPLTTCR+MFSEEYQK+TDTSMYPK+TQCFGSRPFTF+TSAFILR+TSHYPYSEEVLQLCDR+VTTTESVTDYYTLPIGIR+WLGANSFR+WTQDTDMR	ALDLTRPVTFVSNAK+AVLENYHSVLDQK+GFDWPLLVK+LVQSGPLTTCR+MFSEEYQK+TSAFILR+VTTTESVTDYYTLPIGIR+WLGANSFR	12	21	18	8	5	11	7	5	-0.177408	0.718756	0.770857	0.113425
P12388	sp|P12388|PAI2_MOUSE	Plasminogen activator inhibitor 2, macrophage OS=Mus musculus OX=10090 GN=Serpinb2 PE=1 SV=1	415	NA	NA	7	NA	NA	NA	2	NA	NA	NA	0.014	NA	NA	NA	ANFSGMSER+FKEEYIQLSK+MVLVNAVYFK	NA	NA	NA	3	NA	NA	NA	1	NA	NA	NA	0.0457988	NA
P12399	sp|P12399|CTL2A_MOUSE	Protein CTLA-2-alpha OS=Mus musculus OX=10090 GN=Ctla2a PE=2 SV=2	137	NA	19	33.6	11.7	NA	4	13	3	NA	0.03	0.089	0.03	NA	AYNLNEER+LVWEENKK+TNCYGNSLNR	AYNLNEER+IEAHNADYEQGK+LVWEENKK+NSYLTPGR+TNCYGNSLNR	AYNLNEER+NSYLTPGR	NA	3	5	2	NA	1	3	1	NA	-0.706809	-0.753078	0.0685728
P12815	sp|P12815|PDCD6_MOUSE	Programmed cell death protein 6 OS=Mus musculus OX=10090 GN=Pdcd6 PE=1 SV=2	191	NA	NA	5.8	NA	NA	NA	1	NA	NA	NA	0.007	NA	NA	NA	LSDQFHDILIR	NA	NA	NA	1	NA	NA	NA	1	NA	NA	NA	-0.203359	NA
P13020	sp|P13020|GELS_MOUSE	Gelsolin OS=Mus musculus OX=10090 GN=Gsn PE=1 SV=3	780	NA	10.8	18.7	7.2	NA	13	21	6	NA	0.08	0.09	0.07	NA	AGKEPGLQIWR+DSQEEEKTEALTSAK+HVVPNEVVVQR+SEDCFILDHGRDGK+SEDCFILDHGR+SQHVQVEEGSEPDAFWEALGGK+YIETDPANRDR+YIETDPANR	AGKEPGLQIWR+AVEVMPK+DGGQTAPASIR+DPDQTDGPGLGYLSSHIANVER+DSQEEEKTEALTSAK+HVVPNEVVVQR+QTQVSVLPEGGETPLFK+SGALNSNDAFVLK+SQHVQVEEGSEPDAFWEALGGK+TASDFISK+YIETDPANR	DSQEEEKTEALTSAK+HVVPNEVVVQR+QTQVSVLPEGGETPLFK+SGALNSNDAFVLK	NA	8	11	4	NA	1	2	1	NA	0.0649766	0.12718	-0.089126
P13595	sp|P13595|NCAM1_MOUSE	Neural cell adhesion molecule 1 OS=Mus musculus OX=10090 GN=Ncam1 PE=1 SV=3	1115	NA	NA	5.4	5.6	NA	NA	11	8	NA	NA	0.067	0.09	NA	NA	AGEQDASIHLK+EANMEGIVTIMGLKPETR+GLGEISAATEFK+NAPTPQEFK+SLGEESWHFK	AGEQDASIHLK+ALASEWKPEIR+EANMEGIVTIMGLKPETR+GLGEISAATEFK+SLGEESWHFK	NA	NA	5	5	NA	NA	2	2	NA	NA	0.309525	0.151528
P14106	sp|P14106|C1QB_MOUSE	Complement C1q subcomponent subunit B OS=Mus musculus OX=10090 GN=C1qb PE=1 SV=2	253	NA	22.5	19.4	10.7	NA	5	7	3	NA	0.04	0.048	0.03	NA	GNLCVNLVR+LEQEEVVHLQATDK+TINSPLRPNQVIR+VAFSALR+VPGLYYFTYHASSR	GNLCVNLVR+LEQEEVVHLQATDK+VITNANENYEPR+VPGLYYFTYHASSR	LEQEEVVHLQATDK+TINSPLRPNQVIR	NA	5	4	2	NA	1	1	1	NA	0.716353	-1.80232	0.264301
P14131	sp|P14131|RS16_MOUSE	40S ribosomal protein S16 OS=Mus musculus OX=10090 GN=Rps16 PE=1 SV=4	146	NA	NA	NA	12.3	NA	NA	NA	4	NA	NA	NA	0.03	NA	NA	NA	LLEPVLLLGK+TLLVADPR	NA	NA	NA	2	NA	NA	NA	1	NA	NA	NA	0.134276
P14152	sp|P14152|MDHC_MOUSE	Malate dehydrogenase, cytoplasmic OS=Mus musculus OX=10090 GN=Mdh1 PE=1 SV=3	334	12	NA	23.4	19.5	6	NA	14	16	0.13	NA	0.093	0.17	EVGVYEALKDDSWLK+GEFITTVQQR+SAPSIPKENFSCLTR+SAPSIPK	NA	ENFSCLTR+EVGVYEALKDDSWLK+FVEGLPINDFSR+GEFITTVQQR+LGVTADDVK+SAPSIPKENFSCLTR+SAPSIPK+VIVVGNPANTNCLTASK	ENFSCLTR+EVGVYEALK+FVEGLPINDFSR+GEFITTVQQR+LGVTADDVK+VIVVGNPANTNCLTASK	4	NA	8	6	1	NA	2	5	0.774659	NA	0.260712	0.15583
P14206	sp|P14206|RSSA_MOUSE	40S ribosomal protein SA OS=Mus musculus OX=10090 GN=Rpsa PE=1 SV=4	295	NA	NA	26.4	22.4	NA	NA	15	10	NA	NA	0.083	0.11	NA	NA	AIVAIENPADVSVISSR+FAAATGATPIAGR+FTPGTFTNQIQAAFREPR+KSDGIYIINLK+LLVVTDPR+SDGIYIINLK+YVDIAIPCNNK	AIVAIENPADVSVISSR+DPEEIEKEEQAAAEK+FAAATGATPIAGR+SDGIYIINLK+YVDIAIPCNNK	NA	NA	7	5	NA	NA	3	4	NA	NA	0.0736368	0.21705
P14211	sp|P14211|CALR_MOUSE	Calreticulin OS=Mus musculus OX=10090 GN=Calr PE=1 SV=1	416	15.6	31.7	31.5	10.3	8	21	26	8	0.18	0.17	0.143	0.08	EQFLDGDAWTNR+FVLSSGK+FYALSAK+IDNSQVESGSLEDDWDFLPPKK+LFPSGLDQK+QIDNPDYK	DMHGDSEYNIMFGPDICGPGTK+EQFLDGDAWTNR+FEPFSNK+FVLSSGK+FYALSAK+GQTLVVQFTVKHEQNIDCGGGYVK+HEQNIDCGGGYVK+IDNSQVESGSLEDDWDFLPPKK+KVHVIFNYK+LFPSGLDQK+QIDNPDYK+SDFGKFVLSSGK	DMHGDSEYNIMFGPDICGPGTK+DPDAAKPEDWDER+EQFLDGDAWTNR+FEPFSNK+FYALSAK+FYGDLEKDKGLQTSQDAR+FYGDLEK+HEQNIDCGGGYVK+IDNSQVESGSLEDDWDFLPPKK+LFPSGLDQK+QIDNPDYK	DMHGDSEYNIMFGPDICGPGTK+EQFLDGDAWTNR+LFPSGLDQK	6	12	11	3	2	1	5	1	-0.363854	-1.02087	-0.723933	0.0500357
P14426	sp|P14426|HA13_MOUSE	H-2 class I histocompatibility antigen, D-K alpha chain OS=Mus musculus OX=10090 GN=H2-D1 PE=1 SV=1	362	NA	NA	9.4	NA	NA	NA	10	NA	NA	NA	0.024	NA	NA	NA	DYIALNEDLK+FISVGYVDNTEFVR+WASVVVPLGK	NA	NA	NA	3	NA	NA	NA	1	NA	NA	NA	-0.216917	NA
P14430	sp|P14430|HA18_MOUSE	H-2 class I histocompatibility antigen, Q8 alpha chain OS=Mus musculus OX=10090 GN=H2-Q8 PE=3 SV=1	326	NA	NA	10.1	NA	NA	NA	11	NA	NA	NA	0.029	NA	NA	NA	AYLEGACVQSLR+AYLEGACVQSLRR+DYIALNEDLK+WASVVVPLGK	NA	NA	NA	4	NA	NA	NA	1	NA	NA	NA	-0.723449	NA
P14602	sp|P14602|HSPB1_MOUSE	Heat shock protein beta-1 OS=Mus musculus OX=10090 GN=Hspb1 PE=1 SV=3	209	17.2	32.1	29.7	12	5	8	13	5	0.09	0.07	0.072	0.06	LFDQAFGVPR+QLSSGVSEIR+VSLDVNHFAPEELTVK	KYTLPPGVDPTLVSSSLSPEGTLTVEAPLPK+LFDQAFGVPR+QLSSGVSEIR+VSLDVNHFAPEELTVK	AQIGGPEAGKSEQSGAK+EGVVEITGK+LFDQAFGVPR+QLSSGVSEIR+VSLDVNHFAPEELTVK	EGVVEITGK+VSLDVNHFAPEELTVK	3	4	5	2	1	1	2	2	-0.858962	-0.664135	0.226082	-0.0439452
P14685	sp|P14685|PSMD3_MOUSE	26S proteasome non-ATPase regulatory subunit 3 OS=Mus musculus OX=10090 GN=Psmd3 PE=1 SV=3	530	NA	NA	4.3	2.1	NA	NA	3	2	NA	NA	0.021	0.02	NA	NA	DGVIEASINHEK+FNQVLDQFGEK	ELDTVTLEDIK	NA	NA	2	1	NA	NA	1	1	NA	NA	-0.996136	0.742696
P14824	sp|P14824|ANXA6_MOUSE	Annexin A6 OS=Mus musculus OX=10090 GN=Anxa6 PE=1 SV=3	673	6.1	NA	NA	8	6	NA	NA	7	0.12	NA	NA	0.06	ESILELITSR+GFGSDKESILELITSR+GIGTDEATIIDIVTHR+SEIDLLNIR	NA	NA	DLESDIIGDTSGHFQK+DLIEDLK+DLMADLK+SELDMLDIR+SLEDALSSDTSGHFR	4	NA	NA	5	1	NA	NA	1	-0.312692	NA	NA	0.139952
P14869	sp|P14869|RLA0_MOUSE	60S acidic ribosomal protein P0 OS=Mus musculus OX=10090 GN=Rplp0 PE=1 SV=3	317	NA	NA	23.3	34.7	NA	NA	19	18	NA	NA	0.129	0.19	NA	NA	CFIVGADNVGSK+DMLLANKVPAAAR+GHLENNPALEK+GNVGFVFTKEDLTEIR+GNVGFVFTK+IIQLLDDYPK+TSFFQALGITTK	AGAIAPCEVTVPAQNTGLGPEK+AVVLMGK+CFIVGADNVGSK+DMLLANK+EDLTEIR+GHLENNPALEK+GNVGFVFTK+GTIEILSDVQLIK+IIQLLDDYPK+TSFFQALGITTK	NA	NA	7	10	NA	NA	1	3	NA	NA	-0.731995	-0.310271
P15116	sp|P15116|CADH2_MOUSE	Cadherin-2 OS=Mus musculus OX=10090 GN=Cdh2 PE=1 SV=2	906	NA	1.3	3.9	2.4	NA	2	6	3	NA	0.02	0.038	0.03	NA	DVHEGQPLLNVK	DVHEGQPLLNVK+FLIYAQDKETQEK+SFPLTAEQAK	DVHEGQPLLNVK+SFPLTAEQAK	NA	1	3	2	NA	1	1	1	NA	-0.393654	-0.331131	-0.100032
P15379	sp|P15379|CD44_MOUSE	CD44 antigen OS=Mus musculus OX=10090 GN=Cd44 PE=1 SV=3	778	1.5	NA	NA	NA	1	NA	NA	NA	0.02	NA	NA	NA	YGFIEGNVVIPR	NA	NA	NA	1	NA	NA	NA	1	NA	NA	NA	-0.125917	NA	NA	NA
P15532	sp|P15532|NDKA_MOUSE	Nucleoside diphosphate kinase A OS=Mus musculus OX=10090 GN=Nme1 PE=1 SV=1	152	NA	50	NA	43.4	NA	6	NA	29	NA	0.16	NA	0.16	NA	DRPFFTGLVK+GDFCIQVGR+GLVGEIIKR+SAEKEISLWFQPEELVEYK+TFIAIKPDGVQR+VMLGETNPADSKPGTIR	NA	DRPFFTGLVK+FLQASEDLLK+GDFCIQVGR+GLVGEIIK+TFIAIKPDGVQR+VMLGETNPADSKPGTIR+VMLGETNPADSK	NA	6	NA	7	NA	3	NA	1	NA	-0.353546	NA	0.594365
P15535	sp|P15535|B4GT1_MOUSE	Beta-1,4-galactosyltransferase 1 OS=Mus musculus OX=10090 GN=B4galt1 PE=1 SV=1	399	4.5	7.8	NA	NA	4	3	NA	NA	0.06	0.03	NA	NA	FDGLNSLTYK+VAIIIPFR	FDGLNSLTYK+GMSISRPNAVVGR+VAIIIPFR	NA	NA	2	3	NA	NA	1	1	NA	NA	-0.577767	0.431769	NA	NA
P15864	sp|P15864|H12_MOUSE sp|P43277|H13_MOUSE	Histone H1.2 OS=Mus musculus OX=10090 GN=Hist1h1c PE=1 SV=2;Histone H1.3 OS=Mus musculus OX=10090 GN=Hist1h1d PE=1 SV=2	212	NA	NA	NA	15.1	NA	NA	NA	6	NA	NA	NA	0.04	NA	NA	NA	ALAAAGYDVEK+ASGPPVSELITK+SGVSLAALK	NA	NA	NA	3	NA	NA	NA	1	NA	NA	NA	0.179773
P16045	sp|P16045|LEG1_MOUSE	Galectin-1 OS=Mus musculus OX=10090 GN=Lgals1 PE=1 SV=3	135	25.9	46.7	45.2	37.8	10	21	39	25	0.22	0.21	0.244	0.26	DSNNLCLHFNPR+FNAHGDANTIVCNTK+SFVLNLGK	DSNNLCLHFNPR+FNAHGDANTIVCNTKEDGTWGTEHR+FNAHGDANTIVCNTK+LNMEAINYMAADGDFKIK+SFVLNLGK	DSNNLCLHFNPR+FNAHGDANTIVCNTK+LNMEAINYMAADGDFKIK+LNMEAINYMAADGDFK+LPDGHEFK+SFVLNLGK	DSNNLCLHFNPR+FNAHGDANTIVCNTK+LNMEAINYMAADGDFK+SFVLNLGK	3	5	6	4	3	3	3	3	-0.0946021	0.33845	-0.498652	-0.277329
P16110	sp|P16110|LEG3_MOUSE	Galectin-3 OS=Mus musculus OX=10090 GN=Lgals3 PE=1 SV=3	264	18.9	24.2	18.9	9.1	16	27	14	6	0.31	0.26	0.094	0.06	GNDVAFHFNPR+IQVLVEADHFK+MLITIMGTVKPNANR+QSAFPFESGKPFK	GNDVAFHFNPR+IQVLVEADHFK+MLITIMGTVKPNANR+QSAFPFESGKPFK+VAVNDAHLLQYNHR	GNDVAFHFNPR+IQVLVEADHFK+MLITIMGTVKPNANR+QSAFPFESGKPFK	IQVLVEADHFK+QSAFPFESGKPFK	4	5	4	2	4	5	1	1	0.65494	0.635738	0.513356	-1.04223
P16125	sp|P16125|LDHB_MOUSE	L-lactate dehydrogenase B chain OS=Mus musculus OX=10090 GN=Ldhb PE=1 SV=2	334	NA	24	36.8	27.5	NA	11	18	21	NA	0.11	0.1	0.22	NA	IVADKDYSVTANSK+LKDDEVAQLRK+MVVDSAYEVIKLK+SADTLWDIQKDLK+SLADELALVDVLEDKLK+VIGSGCNLDSAR	FIIPQIVK+GEMMDLQHGSLFLQTPK+GLTSVINQK+IVADKDYSVTANSK+IVVVTAGVR+LIASVADDEAAVPNNK+LKDDEVAQLR+MVVDSAYEVIK+SLADELALVDVLEDKLK+VIGSGCNLDSAR	FIIPQIVK+GEMMDLQHGSLFLQTPK+GLTSVINQK+IVVVTAGVR+LIASVADDEAAVPNNK+MVVDSAYEVIK+SADTLWDIQK+VIGSGCNLDSAR	NA	6	10	8	NA	1	2	4	NA	-0.208181	-0.568396	-0.0344425
P16546	sp|P16546|SPTN1_MOUSE	Spectrin alpha chain, non-erythrocytic 1 OS=Mus musculus OX=10090 GN=Sptan1 PE=1 SV=4	2472	NA	NA	NA	5.5	NA	NA	NA	16	NA	NA	NA	0.17	NA	NA	NA	DLASVNNLLK+DLASVQALLR+DLIGVQNLLK+DLSSVQTLLTK+DLTNVQNLQK+DLTSWVTEMK+DVDETIGWIK+EANQQQQFNR+ITALDEFATK+LDILDQER+LQTASDESYKDPTNIQSK+LQVASDENYKDPTNLQGK	NA	NA	NA	12	NA	NA	NA	1	NA	NA	NA	0.00538097
P16675	sp|P16675|PPGB_MOUSE	Lysosomal protective protein OS=Mus musculus OX=10090 GN=Ctsa PE=1 SV=1	474	21.1	23.4	27.2	15.2	19	30	39	14	0.42	0.27	0.262	0.14	AAFTMFSR+ALHIPESLPR+CNFYDNKDPECVNNLLEVSR+ECSHITFLTIK+LWTSLQTHCCAQNK+LYQSMNSQYLK+QYSGYLR+RPWLVDYGESGEQVAGFVK	AAFTMFSR+ALHIPESLPR+CNFYDNKDPECVNNLLEVSR+ECSHITFLTIK+KALHIPESLPR+LFPEYKDNK+LWTSLQTHCCAQNK+LYQSMNSQYLK+QYSGYLR+RLYQSMNSQYLK+RPWLVDYGESGEQVAGFVK	AAFTMFSR+ALHIPESLPR+CNFYDNKDPECVNNLLEVSR+ECSHITFLTIK+LFPEYKDNK+LWTSLQTHCCAQNK+LYQSMNSQYLK+QYSGYLR+RLYQSMNSQYLK+RPWLVDYGESGEQVAGFVK+SGLNIYNLYAPCAGGVPGR	ALHIPESLPR+ECSHITFLTIK+LWTSLQTHCCAQNK+LYQSMNSQYLK+QYSGYLR+SGLNIYNLYAPCAGGVPGR	8	11	11	6	6	7	6	4	0.463331	0.401318	0.397921	-0.286407
P16858	sp|P16858|G3P_MOUSE	Glyceraldehyde-3-phosphate dehydrogenase OS=Mus musculus OX=10090 GN=Gapdh PE=1 SV=2	333	14.7	36.6	45.6	24.3	6	23	30	15	0.13	0.19	0.193	0.16	LISWYDNEYGYSNR+LVINGKPITIFQER+VIISAPSADAPMFVMGVNHEK	LEKPAKYDDIK+LISWYDNEYGYSNR+LTGMAFR+LVINGKPITIFQERDPTNIK+LVINGKPITIFQER+TVDGPSGKLWR+VIHDNFGIVEGLMTTVHAITATQK+VIISAPSADAPMFVMGVNHEK+VIISAPSADAPMFVMGVNHEKYDNSLK+VIPELNGKLTGMAFR	GAAQNIIPASTGAAK+IVSNASCTTNCLAPLAK+LISWYDNEYGYSNR+LVINGKPITIFQERDPTNIK+LVINGKPITIFQER+VIHDNFGIVEGLMTTVHAITATQK+VIISAPSADAPMFVMGVNHEK+VIPELNGKLTGMAFR+VPTPNVSVVDLTCR+VVDLMAYMASKE	GAAQNIIPASTGAAK+IVSNASCTTNCLAPLAK+LVINGKPITIFQER+VIISAPSADAPMFVMGVNHEK+VPTPNVSVVDLTCR	3	10	10	5	1	3	5	3	0.651812	-0.121202	0.189577	-0.600626
P17047	sp|P17047|LAMP2_MOUSE	Lysosome-associated membrane glycoprotein 2 OS=Mus musculus OX=10090 GN=Lamp2 PE=1 SV=2	415	2.4	NA	NA	4.1	2	NA	NA	4	0.05	NA	NA	0.04	AFQINTFNLK	NA	NA	TITIAVPDK+VPLDVIFK	1	NA	NA	2	1	NA	NA	1	0.289251	NA	NA	-0.705242
P17125	sp|P17125|TGFB3_MOUSE	Transforming growth factor beta-3 OS=Mus musculus OX=10090 GN=Tgfb3 PE=2 SV=1	410	NA	5.9	5.9	4.4	NA	2	1	2	NA	0.02	0.008	0.02	NA	ALDTNYCFR+IELFQILRPDEHIAK	ALDTNYCFR+IELFQILRPDEHIAK	FDMIQGLAEHNELAVCPK	NA	2	2	1	NA	1	1	1	NA	-0.115918	0.102329	0.150038
P17182	sp|P17182|ENOA_MOUSE	Alpha-enolase OS=Mus musculus OX=10090 GN=Eno1 PE=1 SV=3	434	32.9	60.1	58.3	44.2	17	63	68	62	0.39	0.64	0.389	0.65	EALELLK+FTASAGIQVVGDDLTVTNPKR+GVSQAVEHINK+HIADLAGNPEVILPVPAFNVINGGSHAGNK+LAQSNGWGVMVSHR+MSILRIHAR+SCNCLLLK+TIAPALVSKK+VNVVEQEKIDK+YGKDATNVGDEGGFAPNILENK	AASEKSCNCLLLK+AAVPSGASTGIYEALELRDNDK+AAVPSGASTGIYEALELRDNDKTR+DATNVGDEGGFAPNILENKEALELLK+EIFDSRGNPTVEVDLYTAK+FGANAILGVSLAVCKAGAVEK+FTASAGIQVVGDDLTVTNPK+FTASAGIQVVGDDLTVTNPKR+GVSQAVEHINK+HIADLAGNPEVILPVPAFNVINGGSHAGNK+IDKLMIEMDGTENK+IGAEVYHNLK+LAQSNGWGVMVSHR+MSILRIHAR+SCNCLLLK+SGKYDLDFKSPDDPSR+SPDDPSRYITPDQLADLYK+TIAPALVSKK+VNVVEQEKIDK+YGKDATNVGDEGGFAPNILENKEALELLK+YGKDATNVGDEGGFAPNILENK	AAVPSGASTGIYEALELR+AAVPSGASTGIYEALELRDNDKTR+DATNVGDEGGFAPNILENKEALELLK+EALELLK+EIFDSRGNPTVEVDLYTAK+FTASAGIQVVGDDLTVTNPKR+GNPTVEVDLYTAK+GVSQAVEHINK+HIADLAGNPEVILPVPAFNVINGGSHAGNK+IDKLMIEMDGTENK+IEEELGSK+IGAEVYHNLK+LAMQEFMILPVGASSFR+LAQSNGWGVMVSHR+LMIEMDGTENK+MSILRIHAR+SCNCLLLK+SGKYDLDFK+TIAPALVSKK+TIAPALVSK+VNQIGSVTESIQACK+VNVVEQEKIDK+YGKDATNVGDEGGFAPNILENK+YITPDQLADLYK	AAVPSGASTGIYEALELR+DATNVGDEGGFAPNILENK+EALELLK+FTASAGIQVVGDDLTVTNPK+GNPTVEVDLYTAK+GVSQAVEHINK+IEEELGSK+IGAEVYHNLK+LAMQEFMILPVGASSFR+LAQSNGWGVMVSHR+LMIEMDGTENK+SCNCLLLK+TIAPALVSK+VNQIGSVTESLQACK+YITPDQLADLYK	10	21	24	15	2	4	1	9	-0.672824	-0.119485	0.298099	-0.248563
P17225	sp|P17225|PTBP1_MOUSE	Polypyrimidine tract-binding protein 1 OS=Mus musculus OX=10090 GN=Ptbp1 PE=1 SV=2	527	3.8	4.4	NA	NA	3	2	NA	NA	0.04	0.02	NA	NA	GQPIYIQFSNHK+VTNLLMLK	GQPIYIQFSNHK+SLFSSNGGVVK	NA	NA	2	2	NA	NA	1	1	NA	NA	-0.382849	-0.344795	NA	NA
P17426	sp|P17426|AP2A1_MOUSE	AP-2 complex subunit alpha-1 OS=Mus musculus OX=10090 GN=Ap2a1 PE=1 SV=1	977	NA	8.1	4.1	NA	NA	4	3	NA	NA	0.06	0.026	NA	NA	ACNQLGQFLQHR+ALQVGCLLR+HLCELLAQQF+NADVELQQR+VGGYILGEFGNLIAGDPR+YLALESMCTLASSEFSHEAVK	DFLTPPLLSVR+GLAVFISDIR+HLCELLAQQF+NADVELQQR	NA	NA	6	4	NA	NA	1	1	NA	NA	0.156024	0.385761	NA
P17427	sp|P17427|AP2A2_MOUSE	AP-2 complex subunit alpha-2 OS=Mus musculus OX=10090 GN=Ap2a2 PE=1 SV=2	938	NA	14.8	NA	1.8	NA	10	NA	2	NA	0.08	NA	0.02	NA	ACNQLGQFLQHR+GRLTECLETILNK+MFIFYGNK+NADVELQQR+THIETVINALKTER+TTQIGCLLR+TVFEALQAPACHENLVK+VGGYILGEFGNLIAGDPR+YGGTFQNVSVKLPITLNK+YLALESMCTLASSEFSHEAVK	NA	TVFEALQAPACHENLVK	NA	10	NA	1	NA	2	NA	1	NA	0.291797	NA	-0.0798893
P17563	sp|P17563|SBP1_MOUSE sp|Q63836|SBP2_MOUSE	Methanethiol oxidase OS=Mus musculus OX=10090 GN=Selenbp1 PE=1 SV=2;Selenium-binding protein 2 OS=Mus musculus OX=10090 GN=Selenbp2 PE=1 SV=2	472	NA	5.7	NA	NA	NA	5	NA	NA	NA	0.02	NA	NA	NA	IFVWDWQR+QFYPDLIR+QYDISNPQKPR	NA	NA	NA	3	NA	NA	NA	1	NA	NA	NA	0.518879	NA	NA
P17742	sp|P17742|PPIA_MOUSE	Peptidyl-prolyl cis-trans isomerase A OS=Mus musculus OX=10090 GN=Ppia PE=1 SV=2	164	53.7	63.4	67.1	65.9	41	49	77	41	0.98	0.5	0.527	0.46	EGMNIVEAMER+FEDENFILK+HTGPGILSMANAGPNTNGSQFFICTAK+IIPGFMCQGGDFTR+SIYGEKFEDENFILK+TEWLDGK+VKEGMNIVEAMER+VSFELFADKVPK	EGMNIVEAMER+FEDENFILK+HTGPGILSMANAGPNTNGSQFFICTAK+IIPGFMCQGGDFTR+KITISDCGQL+SIYGEKFEDENFILK+TEWLDGKHVVFGK+TEWLDGK+VKEGMNIVEAMER+VSFELFADKVPK	ALSTGEKGFGYK+EGMNIVEAMER+FEDENFILK+HTGPGILSMANAGPNTNGSQFFICTAK+IIPGFMCQGGDFTR+KITISDCGQL+SIYGEKFEDENFILK+TEWLDGK+VKEGMNIVEAMER+VSFELFADKVPK+VSFELFADK	EGMNIVEAMER+FEDENFILK+HTGPGILSMANAGPNTNGSQFFICTAK+IIPGFMCQGGDFTR+KITISDCGQL+TEWLDGK+VNPTVFFDITADDEPLGR+VSFELFADKVPK+VSFELFADK	8	10	11	9	5	3	3	6	0.0149549	-0.140638	-0.0556794	0.189898
P17751	sp|P17751|TPIS_MOUSE	Triosephosphate isomerase OS=Mus musculus OX=10090 GN=Tpi1 PE=1 SV=4	299	21.1	45.8	54.8	37.5	15	38	31	28	0.32	0.37	0.208	0.29	DLGATWVVLGHSER+FFVGGNWK+HVFGESDELIGQK+IAVAAQNCYK+VSHALAEGLGVIACIGEK	DLGATWVVLGHSER+EAGITEKVVFEQTK+ELASQPDVDGFLVGGASLKPEFVDIINAK+ELASQPDVDGFLVGGASLKPEFVDIINAKQ+FFVGGNWK+HVFGESDELIGQK+KFFVGGNWK+LDEREAGITEK+LEPGTMAPTR+RHVFGESDELIGQK+TATPQQAQEVHEK+VIADNVKDWSK+VSHALAEGLGVIACIGEK	AEQQGAGLTMAEGGEK+DLGATWVVLGHSER+ELASQPDVDGFLVGGASLKPEFVDIINAK+HVFGESDELIGQK+IAVAAQNCYK+IIYGGSVTGATCK+TATPQQAQEVHEK+VSHALAEGLGVIACIGEK+VTNGAFTGEISPGMIK+VVFEQTK+VVLAYEPVWAIGTGK	DLGATWVVLGHSER+FFVGGNWK+HVFGESDELIGQK+IAVAAQNCYK+IIYGGSVTGATCK+LEPGTMAPTR+TATPQQAQEVHEK+VTNGAFTGEISPGMIK+VVLAYEPVWAIGTGK	5	13	11	9	3	4	4	6	0.681142	0.0923852	0.2728	-0.293155
P17879	sp|P17879|HS71B_MOUSE sp|Q61696|HS71A_MOUSE	Heat shock 70 kDa protein 1B OS=Mus musculus OX=10090 GN=Hspa1b PE=1 SV=3;Heat shock 70 kDa protein 1A OS=Mus musculus OX=10090 GN=Hspa1a PE=1 SV=2	642	NA	16.7	8.9	NA	NA	8	11	NA	NA	0.09	0.033	NA	NA	ARFEELCSDLFR+ATAGDTHLGGEDFDNR+LLQDFFNGR+LVSHFVEEFK+LVSHFVEEFKR+NQVALNPQNTVFDAKR+SINPDEAVAYGAAVQAAILMGDK+TTPSYVAFTDTERLIGDAAK	ARFEELCSDLFR+DAGVIAGLNVLR+LLQDFFNGR+TTPSYVAFTDTER+VEIIANDQGNR	NA	NA	8	5	NA	NA	3	2	NA	NA	0.402739	-0.0920939	NA
P17918	sp|P17918|PCNA_MOUSE	Proliferating cell nuclear antigen OS=Mus musculus OX=10090 GN=Pcna PE=1 SV=2	261	NA	13	17.6	15.7	NA	6	7	6	NA	0.05	0.035	0.07	NA	DLSHIGDAVVISCAK+DLSHIGDAVVISCAKNGVK+SEGFDTYR+YLNFFTK	CAGNEDIITLR+DLSHIGDAVVISCAK+FSASGELGNGNIK+YLNFFTK	AEDNADTLALVFEAPNQEK+DLSHIGDAVVISCAK+YLNFFTK	NA	4	4	3	NA	1	1	3	NA	0.100569	0.127572	-0.013877
P18242	sp|P18242|CATD_MOUSE	Cathepsin D OS=Mus musculus OX=10090 GN=Ctsd PE=1 SV=1	410	25.4	42.7	40	34.4	31	80	160	116	0.74	0.83	0.996	1.3	AYWQVHMDQLEVGNELTLCK+LVDKNIFSFYLNR+NIFSFYLNR+NYELHPDKYILK+QIFGEATK+QIFGEATKQPGIVFVAAK+RTMTEVGGSVEDLILK+TMTEVGGSVEDLILKGPITK+TTEPVSELLK+VSSLPTVYLK	AIGAVPLIQGEYMIPCEKVSSLPTVYLK+FDGILGMGYPHISVNNVLPVFDNLMQQK+GGCEAIVDTGTSLLVGPVEEVKELQK+GPITKYSMQSSPK+ILDIACWVHHK+LVDKNIFSFYLNR+NIFSFYLNR+NYELHPDK+NYELHPDKYILK+QIFGEATK+QIFGEATKQPGIVFVAAK+RTMTEVGGSVEDLILKGPITK+RTMTEVGGSVEDLILK+TMTEVGGSVEDLILKGPITK+TTEPVSELLK	AIGAVPLIQGEYMIPCEK+AIGAVPLIQGEYMIPCEKVSSLPTVYLK+FDGILGMGYPHISVNNVLPVFDNLMQQK+GGCEAIVDTGTSLLVGPVEEVKELQK+GPITKYSMQSSPK+LVDKNIFSFYLNR+NIFSFYLNR+NYELHPDK+NYELHPDKYILK+QIFGEATK+QIFGEATKQPGIVFVAAK+QPGIVFVAAK+RTMTEVGGSVEDLILKGPITK+RTMTEVGGSVEDLILK+TMTEVGGSVEDLILKGPITK+TMTEVGGSVEDLILK+TTEPVSELLK+VSSLPTVYLK+YSMQSSPK	AIGAVPLIQGEYMIPCEK+DPEGQPGGELMLGGTDSK+GGCEAIVDTGTSLLVGPVEEVK+NIFSFYLNR+QIFGEATK+QIFGEATKQPGIVFVAAK+QPGIVFVAAK+TMTEVGGSVEDLILK+TPGVLLLILGLLASSSFAIIR+TTEPVSELLK+VSSLPTVYLK	10	15	19	11	2	2	6	9	1.00963	-0.981178	0.134866	-0.40997
P18406	sp|P18406|CYR61_MOUSE	Protein CYR61 OS=Mus musculus OX=10090 GN=Cyr61 PE=1 SV=1	379	4.7	NA	NA	6.3	3	NA	NA	3	0.05	NA	NA	0.03	CAPGVGLVR+NNELIAIGK	NA	NA	GLECNFGASSTALK+LYSLFNDIHK	2	NA	NA	2	1	NA	NA	2	-0.656984	NA	NA	-0.424941
P18760	sp|P18760|COF1_MOUSE	Cofilin-1 OS=Mus musculus OX=10090 GN=Cfl1 PE=1 SV=3	166	NA	NA	35.5	53	NA	NA	17	19	NA	NA	0.098	0.19	NA	NA	AVLFCLSEDKK+HELQANCYEEVK+LGGSAVISLEGKPL+NIILEEGK+RKKAVLFCLSEDK+YALYDATYETK	ASGVAVSDGVIK+AVLFCLSEDK+EILVGDVGQTVDD+EILVGDVGQTVDDPYTTFVK+HELQANCYEEVK+LGGSAVISLEGKPL+MASGVAVSDGVIK+NIILEEGK+YALYDATYETK	NA	NA	6	9	NA	NA	1	5	NA	NA	0.711017	-0.450062
P19096	sp|P19096|FAS_MOUSE	Fatty acid synthase OS=Mus musculus OX=10090 GN=Fasn PE=1 SV=2	2504	NA	12.9	9.7	6.4	NA	34	29	16	NA	0.32	0.183	0.17	NA	AAMLGQEDPPQHGLPR+AGLYGLPK+CILLSNLSNTSHAPK+DCMLGMEFSGR+DTSFEQHVLLHTGGK+ELSFAAVSFYHK+EQTAHAFVNVLTR+FDASFFGVHPK+FLEIGKFDLSNNHPLGMAIFLK+GTPLISPHIK+GYTVLGVEGR+IRCILLSNLSNTSHAPK+LKEDTQVADVTTSR+LLEASHAFEVSDTGNLIVSGK+LQVVDRPLPVR+QVQPEGPYR+SDEAVKPLGVK+SEAVVAVLLTKK+VAEVLAGEGHLYSR+VHLTGINVNPNALFPPVEFPAPR+VLEALLPLKSLEDR+VLVQVREEEPEAVLPGAQPTLISAISK+VTAIYIDPATHR+YNGTLNLDR	AGLYGLPK+ALIAEATK+DAMLENQTPELFQDVNKPK+EGGFLLVHTVLK+ELSFAAVSFYHK+EQTAHAFVNVLTR+FDASFFGVHPK+GTPLISPHIK+GYTVLGVEGR+LFDHPEVPTPPESASVSR+LKEDTQVADVTTSR+LSPDAIPGK+QAPLLIGSTK+SDEAVKPLGVK+SEAVVAVLLTKK+TDSATDTTAPK+TGTVALEVR+TLEAVQDLLEQGR+VLEALLPLK+VQEVQQVSTNK+VTAIYIDPATHR	CLGITVSGGIHISR+DAMLENQTPELFQDVNKPK+DGVVKPLK+EEEPEAVLPGAQPTLISAISK+FDASFFGVHPK+LLLPEDPLISGLLNSQALK+LQVVDRPLPVR+RELSFAAVSFYHK+VAASVDLITK+VAEVLAGEGHLYSR+VLEALLPLK+VTAIYIDPATHR	NA	24	21	12	NA	5	5	4	NA	-0.126526	0.105916	0.0453215
P19324	sp|P19324|SERPH_MOUSE	Serpin H1 OS=Mus musculus OX=10090 GN=Serpinh1 PE=1 SV=3	417	NA	11.3	21.3	20.4	NA	4	13	14	NA	0.04	0.08	0.15	NA	GVVEVTHDLQK+LFYADHPFIFLVR+SALQSINEWASQTTDGKLPEVTK	AVAISLPK+DNQSGSLLFIGR+GVVEVTHDLQK+LQMVEMPLAHK+SALQSINEWASQTTDGKLPEVTK+SYTVGVTMMHR+TGLYNYYDDEKEK	AVAISLPK+DNQSGSLLFIGR+GVVEVTHDLQK+HLAGLGLTEAIDK+LQMVEMPLAHK+SALQSINEWASQTTDGK+TGLYNYYDDEKEK	NA	3	7	7	NA	1	3	3	NA	-0.0502898	-0.0589427	0.127286
P20029	sp|P20029|BIP_MOUSE	Endoplasmic reticulum chaperone BiP OS=Mus musculus OX=10090 GN=Hspa5 PE=1 SV=3	655	16.9	31.8	42.7	35.7	12	38	58	42	0.27	0.38	0.404	0.43	DNHLLGTFDLTGIPPAPR+IEWLESHQDADIEDFK+IINEPTAAAIAYGLDKR+ITITNDQNR+LTPEEIER+TKPYIQVDIGGGQTK+VEIIANDQGNR+VTHAVVTVPAYFNDAQR	AKFEELNMDLFR+DAGTIAGLNVMR+DNHLLGTFDLTGIPPAPR+EFFNGKEPSR+FEELNMDLFR+IINEPTAAAIAYGLDKR+ITITNDQNR+ITPSYVAFTPEGERLIGDAAK+KKELEEIVQPIISK+KSDIDEIVLVGGSTR+KTKPYIQVDIGGGQTK+KVTHAVVTVPAYFNDAQR+LIGDAAKNQLTSNPENTVFDAK+MVNDAEKFAEEDKKLK+NGRVEIIANDQGNR+NQLTSNPENTVFDAKR+TKPYIQVDIGGGQTK+VTHAVVTVPAYFNDAQR	AKFEELNMDLFR+DAGTIAGLNVMR+DNHLLGTFDLTGIPPAPR+ELEEIVQPIISK+ETAEAYLGK+ETAEAYLGKK+IEWLESHQDADIEDFK+IINEPTAAAIAYGLDK+IINEPTAAAIAYGLDKR+ITITNDQNR+ITPSYVAFTPEGER+KSDIDEIVLVGGSTR+LTPEEIER+MKETAEAYLGK+MVNDAEKFAEEDKK+NELESYAYSLK+NQLTSNPENTVFDAK+NQLTSNPENTVFDAKR+SQIFSTASDNQPTVTIK+TFAPEEISAMVLTK+TKPYIQVDIGGGQTK+TWNDPSVQQDIK+VEIIANDQGNR+VLEDSDLK+VTHAVVTVPAYFNDAQR	DAGTIAGLNVMR+DNHLLGTFDLTGIPPAPR+ELEEIVQPIISK+ETAEAYLGK+IINEPTAAAIAYGLDK+ITPSYVAFTPEGER+KSDIDEIVLVGGSTR+LTPEEIER+LYGSGGPPPTGEEDTSEKDEL+NQLTSNPENTVFDAK+SQIFSTASDNQPTVTIK+TFAPEEISAMVLTK+TKPYIQVDIGGGQTK+TWNDPSVQQDIK+VEIIANDQGNR+VLEDSDLK+VTHAVVTVPAYFNDAQR	8	18	25	17	3	3	7	8	-0.828715	-0.204413	-0.143532	0.160542
P20033	sp|P20033|PDGFA_MOUSE	Platelet-derived growth factor subunit A OS=Mus musculus OX=10090 GN=Pdgfa PE=2 SV=2	211	NA	NA	NA	3.8	NA	NA	NA	2	NA	NA	NA	0.02	NA	NA	NA	TVIYEIPR	NA	NA	NA	1	NA	NA	NA	1	NA	NA	NA	-0.221743
P20060	sp|P20060|HEXB_MOUSE	Beta-hexosaminidase subunit beta OS=Mus musculus OX=10090 GN=Hexb PE=1 SV=2	536	28.2	28.5	35.4	24.1	25	37	64	26	0.59	0.35	0.416	0.29	ANSVWGALR+GFGSDFR+GILIDTSR+GSYSLSHVYTPNDVR+ILEIISSLKK+LESFYIK+LQPALWPFPR+MVLEYAR+NLLTPCYNQK+NYYKVEPLNFEGSEK+SVQMFPR+TLDAMAFNK+TVTDLENAYKR+VIPEFDTPGHTQSWGK+YYNYVFGFYK	ANSVWGALR+FRAEPQLQK+GFGSDFR+GILIDTSR+GSYSLSHVYTPNDVR+ILEIISSLKK+LESFYIK+LQPALWPFPR+LQPALWPFPRSVQMFPR+MVLEYAR+NLLTPCYNQK+NYYKVEPLNFEGSEKQK+RLESFYIK+SEHYSYELK+SVQMFPR+TVTDLENAYKR+VIPEFDTPGHTQSWGK	ANSVWGALR+FRAEPQLQK+GFGSDFR+GIAAQPLYTGYCNYENKI+GILIDTSR+GSYSLSHVYTPNDVR+ILEIISSLKK+LESFYIKK+LESFYIK+LQPALWPFPR+LQPALWPFPRSVQMFPR+MVLEYAR+NLLTPCYNQK+NYYKVEPLNFEGSEK+RLESFYIK+SEHYSYELK+SVQMFPR+TLDAMAFNK+TVTDLENAYKR+TVTDLENAYK+VEPLNFEGSEK+VIPEFDTPGHTQSWGK+YYNYVFGFYKR+YYNYVFGFYK	ANSVWGALR+GFGSDFR+GIAAQPLYTGYCNYENK+GIAAQPLYTGYCNYENKI+GILIDTSR+GSYSLSHVYTPNDVR+ILEIISSLK+LESFYIK+LQPALWPFPR+TLDAMAFNK+TVTDLENAYK+VEPLNFEGSEK+VIPEFDTPGHTQSWGK	15	17	24	13	2	8	7	7	0.340559	0.859488	0.471869	-0.259001
P20108	sp|P20108|PRDX3_MOUSE	Thioredoxin-dependent peroxide reductase, mitochondrial OS=Mus musculus OX=10090 GN=Prdx3 PE=1 SV=1	257	NA	NA	16	NA	NA	NA	8	NA	NA	NA	0.051	NA	NA	NA	ELSLDDFK+GLFIIDPNGVVK+GTAVVNGEFK+HLSVNDLPVGR	NA	NA	NA	4	NA	NA	NA	2	NA	NA	NA	0.269333	NA
P20152	sp|P20152|VIME_MOUSE	Vimentin OS=Mus musculus OX=10090 GN=Vim PE=1 SV=3	466	32.4	35.6	49.4	24	20	39	64	19	0.46	0.4	0.402	0.19	DGQVINETSQHHDDLE+EEAESTLQSFRQDVDNASLAR+ETNLESLPLVDTHSK+FADLSEAANR+ILLAELEQLKGQGK+KVESLQEEIAFLK+LGDLYEEEMR+LQEEMLQR+MALDIEIATYRK+NLQEAEEWYK+QDVDNASLAR+QVQSLTCEVDALKGTNESLER+VESLQEEIAFLKK	DGQVINETSQHHDDLE+ETNLESLPLVDTHSK+FADLSEAANR+FADLSEAANRNNDALR+FANYIDKVR+HLREYQDLLNVK+KVESLQEEIAFLK+LGDLYEEEMR+LQDEIQNMKEEMAR+NLQEAEEWYK+NLQEAEEWYKSK+QVQSLTCEVDALKGTNESLER+SKFADLSEAANR+TNEKVELQELNDR+VESLQEEIAFLKK+VEVERDNLAEDIMR	DGQVINETSQHHDDLE+DNLAEDIMR+EEAESTLQSFR+EKLQEEMLQR+ETNLESLPLVDTHSK+EYQDLLNVK+FADLSEAANR+FANYIDK+ILLAELEQLKGQGK+ILLAELEQLK+ISLPLPTFSSLNLR+KVESLQEEIAFLKK+KVESLQEEIAFLK+LGDLYEEEMR+LQDEIQNMKEEMAR+LQDEIQNMK+LQEEMLQR+NLQEAEEWYK+QVQSLTCEVDALKGTNESLER+QVQSLTCEVDALK+SLYSSSPGGAYVTR+TNEKVELQELNDR+TYSLGSALRPSTSR+VELQELNDR+VESLQEEIAFLKK+VEVERDNLAEDIMR	DNLAEDIMR+ETNLESLPLVDTHSK+EYQDLLNVK+FADLSEAANR+ILLAELEQLK+LGDLYEEEMR+LQDEIQNMK+NLQEAEEWYK+PDLTAALR+QVQSLTCEVDALK+VELQELNDR	13	16	26	11	3	4	8	8	0.157535	-0.0782628	-0.579763	-0.00788404
P21460	sp|P21460|CYTC_MOUSE	Cystatin-C OS=Mus musculus OX=10090 GN=Cst3 PE=1 SV=2	140	45	61.4	60.7	20	10	24	19	13	0.24	0.22	0.132	0.15	KQLVAGVNYFLDVEMGR+MLGAPEEADANEEGVRR+RALDFAVSEYNK+SQTNLTDCPFHDQPHLMR	ALDFAVSEYNKGSNDAYHSR+KALCSFQIYSVPWK+KQLVAGVNYFLDVEMGR+MLGAPEEADANEEGVRR+RALDFAVSEYNK+SQTNLTDCPFHDQPHLMR	ALCSFQIYSVPWK+ALDFAVSEYNK+ALDFAVSEYNKGSNDAYHSR+KQLVAGVNYFLDVEMGR+MLGAPEEADANEEGVR+MLGAPEEADANEEGVRR+RALDFAVSEYNK+SQTNLTDCPFHDQPHLMR	ALDFAVSEYNK+MLGAPEEADANEEGVR+MLGAPEEADANEEGVRR	4	6	8	3	1	1	1	1	-0.346895	-0.269167	-0.00506384	0.311963
P21956	sp|P21956|MFGM_MOUSE	Lactadherin OS=Mus musculus OX=10090 GN=Mfge8 PE=1 SV=3	463	35.2	38.9	41.3	18.8	28	44	48	12	0.66	0.42	0.309	0.13	AFGWYPHLGR+CLVTLDTQR+DFGHIQYVASYK+EWLQVDLGTQR+FELLGCELHGCSEPLGLK+INAWTAQSNSAK+KFEFIQDESGGDKEFLGNLDNNSLK+QVTGIITQGAR+VAHSDDGVQWTVYEEQGSSK+VAYSLDGR+VLPVSWHNR+VSGVMTQGASR+WGPELAR	AFGWYPHLGR+CLVTLDTQR+DFGHIQYVASYK+FEFIQDESGGDKEFLGNLDNNSLK+FELLGCELHGCSEPLGLK+INAWTAQSNSAK+KFEFIQDESGGDKEFLGNLDNNSLK+KNIFEKPFMAR+LYPVSCHRGCTLR+LYPVSCHR+NIFEKPFMAR+VAHSDDGVQWTVYEEQGSSK+VAYSLDGR+VFQGNLDNNSHKK+VFQGNLDNNSHK+VLPVSWHNR+VNMFNPTLEAQYIK+WGPELAR	AFGWYPHLGR+CLVTLDTQR+DFGHIQYVASYK+EWLQVDLGTQR+FELLGCELHGCSEPLGLK+INAWTAQSNSAK+KFEFIQDESGGDKEFLGNLDNNSLK+NIFEKPFMAR+QVTGIITQGAR+VAHSDDGVQWTVYEEQGSSK+VFQGNLDNNSHK+VLPVSWHNR+VNMFNPTLEAQYIK+VSGVMTQGASR+WGPELAR	CLVTLDTQR+FELLGCELHGCSEPLGLK+INAWTAQSNSAK+QVTGIITQGAR+VFQGNLDNNSHK+VNMFNPTLEAQYIK+VSGVMTQGASR	13	18	15	7	10	8	9	3	-0.648466	0.422527	0.0910969	-0.364511
P21981	sp|P21981|TGM2_MOUSE	Protein-glutamine gamma-glutamyltransferase 2 OS=Mus musculus OX=10090 GN=Tgm2 PE=1 SV=4	686	10.9	10.6	20.6	8	10	11	19	7	0.22	0.1	0.133	0.07	LTLYFEGR+LVVNFQCDKLK+NEFGELESNK+SEGTYCCGPVSVR+VDLFPTDIGLHK+VVTNYNSAHDQNSNLLIEYFR	ARVDLFPTDIGLHK+CLGIPTR+LAEKEETGVAMR+LTLYFEGR+LVVNFQCDKLK+VDLFPTDIGLHK+VVTNYNSAHDQNSNLLIEYFR	CDLEIQANGR+DLYLENPEIK+EYVLTQQGFIYQGSVK+GLLIEPAANSYLLAER+LTLYFEGR+LVVNFQCDKLK+NEFGELESNK+SEGTYCCGPVSVR+SSPIYVGR+SVEVSDPVPAGDLVK+VDLFPTDIGLHK+YSGCLTESNLIK	DLYLENPEIK+SVEVSDPVPAGDLVK+VDLFPTDIGLHK+VVSAMVNCNDDQGVLLGR	6	7	12	4	4	2	4	2	0.81276	-0.572529	-0.351574	-0.309528
P22777	sp|P22777|PAI1_MOUSE	Plasminogen activator inhibitor 1 OS=Mus musculus OX=10090 GN=Serpine1 PE=1 SV=1	402	23.4	36.8	42.5	31.3	19	48	87	44	0.46	0.45	0.557	0.49	DLELVQGFMPHFFK+DVHLSALTNILDAELIR+ELMGPWNK+FIINDWVER+GAVDELTR+GMINDLLAK+QIQDAMGFK+QIQDAMGFKVNEK+QVDFSEVER+SFLFVVR	ARFIINDWVER+DLELVQGFMPHFFK+DVHLSALTNILDAELIR+ELMGPWNK+ELMGPWNKNEISTADAIFVQR+ESHTAHQATDFGVK+FIINDWVER+FIINDWVERHTK+GAVDELTR+LFQTMVK+QIQDAMGFKVNEK+QVDFSEVER+RQIQDAMGFK+SFLFVVR+TPFLEASTHQR+VFQQVVQASKDR	DLELVQGFMPHFFK+DVHLSALTNILDAELIR+ELMGPWNK+ELMGPWNKNEISTADAIFVQR+FIINDWVER+GAVDELTR+GFTLPLR+GMINDLLAK+LFQTMVK+MAPTEMVIDR+NEISTADAIFVQR+QIQDAMGFK+QIQDAMGFKVNEK+QVDFSEVER+RQIQDAMGFK+SDGSTVSVPMMAQSNK+SFLFVVR+TPFLEASTHQR+VFQQVVQASKDR+VFQQVVQASK	ELMGPWNK+FIINDWVER+GAVDELTR+GMINDLLAK+LFQTMVK+MAPTEMVIDR+NEISTADAIFVQR+QIQDAMGFK+QVDFSEVER+SDGSTVSVPMMAQSNK+SFLFVVR+TPFLEASTHQR+VFQQVVQASK	10	16	20	13	4	5	10	11	-0.633298	-0.00426629	-0.19171	-0.142062
P22935	sp|P22935|RABP2_MOUSE	Cellular retinoic acid-binding protein 2 OS=Mus musculus OX=10090 GN=Crabp2 PE=2 SV=2	138	NA	21.7	21.7	10.1	NA	3	3	2	NA	0.03	0.018	0.02	NA	IAVAAASKPAVEIK+IGEEFEEQTVDGRPCK	IAVAAASKPAVEIK+IGEEFEEQTVDGRPCK	IAVAAASKPAVEIK	NA	2	2	1	NA	2	1	1	NA	-0.1397	0.345311	0.0530331
P23116	sp|P23116|EIF3A_MOUSE	Eukaryotic translation initiation factor 3 subunit A OS=Mus musculus OX=10090 GN=Eif3a PE=1 SV=5	1344	NA	NA	3.3	NA	NA	NA	4	NA	NA	NA	0.028	NA	NA	NA	AVEDIHGLFSLSK+EDAPVGPHLQSMPSEQIR+TLSFGSDLNYATR	NA	NA	NA	3	NA	NA	NA	1	NA	NA	NA	0.328438	NA
P23198	sp|P23198|CBX3_MOUSE	Chromobox protein homolog 3 OS=Mus musculus OX=10090 GN=Cbx3 PE=1 SV=2	183	NA	14.2	NA	22.4	NA	3	NA	5	NA	0.03	NA	0.06	NA	KVEEAEPEEFVVEK+LTWHSCPEDEAQ	NA	DSDEADLVLAK+IIGATDSSGELMFLMK+KVEEAEPEEFVVEK	NA	2	NA	3	NA	1	NA	2	NA	-0.19598	NA	0.231212
P23492	sp|P23492|PNPH_MOUSE	Purine nucleoside phosphorylase OS=Mus musculus OX=10090 GN=Pnp PE=1 SV=2	289	NA	31.8	22.5	NA	NA	16	10	NA	NA	0.14	0.062	NA	NA	ANHMEVLDAGK+DHINLPGFCGQNPLR+EAQIFDYNEIPNFPQSTVQGHAGR+FHMYEGYSLSK+KLQEGTYVMLAGPNFETVAESR+LVFGLLNGR	DHINLPGFCGQNPLR+FHMYEGYSLSK+FPAMSDAYDR+LVFGLLNGR+VFGFSLITNK+VVMDYENLEK	NA	NA	6	6	NA	NA	1	1	NA	NA	-0.397092	-0.213772	NA
P23591	sp|P23591|FCL_MOUSE	GDP-L-fucose synthase OS=Mus musculus OX=10090 GN=Tsta3 PE=1 SV=3	321	NA	NA	5.6	9.3	NA	NA	2	7	NA	NA	0.012	0.06	NA	NA	RQFIYSLDLAR+YNLDFWR	DADLTDAAQTQALFQK+SYLPDFR+YNLDFWR	NA	NA	2	3	NA	NA	1	1	NA	NA	-0.0517981	0.23793
P23780	sp|P23780|BGAL_MOUSE	Beta-galactosidase OS=Mus musculus OX=10090 GN=Glb1 PE=1 SV=1	647	14.7	15.1	22.6	12.7	15	22	27	17	0.32	0.21	0.186	0.17	EVIQMFK+GQVWINGFNLGR+QYFGYVLYR+TTLPQDCSNPKPIFSSPFNGVR+WLAVLLPK+YHLGNDVILFTTDGASEK+YISGSIHYFR+YWPTMGPQK	FKTVAEALGILCPNGPVK+GQVWINGFNLGR+QYFGYVLYR+TTLPQDCSNPKPIFSSPFNGVR+YHLGNDVILFTTDGASEK+YISGSIHYFR+YWPTMGPQK	EVIQMFK+GQVWINGFNLGR+QYFGYVLYR+SLYPLTFTQVK+SSDPDYLVAVDK+TLATSLYNLLAR+TTLPQDCSNPKPIFSSPFNGVR+TVAEALGILCPNGPVK+WLAVLLPK+YHLGNDVILFTTDGASEK+YISGSIHYFR+YWPTMGPQK	AYVSVDGVPQGILDR+EVIQMFK+EVPEGPIPPSTPK+SLYPLTFTQVK+SSDPDYLVAVDK+TVAEALGILCPNGPVK+WLAVLLPK	8	7	12	7	2	4	5	4	-0.975719	0.454722	0.145035	0.0725732
P24270	sp|P24270|CATA_MOUSE	Catalase OS=Mus musculus OX=10090 GN=Cat PE=1 SV=4	527	NA	7.2	2.5	NA	NA	6	2	NA	NA	0.05	0.014	NA	NA	DAILFPSFIHSQK+GAGAFGYFEVTHDITR+LFAYPDTHR	DAILFPSFIHSQK	NA	NA	3	1	NA	NA	2	1	NA	NA	-0.0290815	-0.155862	NA
P24369	sp|P24369|PPIB_MOUSE	Peptidyl-prolyl cis-trans isomerase B OS=Mus musculus OX=10090 GN=Ppib PE=1 SV=2	216	NA	36.6	46.8	33.8	NA	12	20	21	NA	0.11	0.127	0.22	NA	HYGPGWVSMANAGK+IEVEKPFAIAKE+SIYGERFPDENFK+TVDNFVALATGEKGFGYK+VIKDFMIQGGDFTR+VVFGLFGK	DFMIQGGDFTR+DTNGSQFFITTVK+DVIIVDSGK+HYGPGWVSMANAGK+IEVEKPFAIAKE+IEVEKPFAIAK+SIYGERFPDENFK+TVDNFVALATGEKGFGYK+TVDNFVALATGEK+VIKDFMIQGGDFTR+VVFGLFGK	DFMIQGGDFTR+DTNGSQFFITTVK+DVIIVDSGK+IEVEKPFAIAKE+TSWLDGK+TVDNFVALATGEK+VVFGLFGK	NA	6	11	7	NA	1	1	3	NA	-0.0942251	0.23317	0.069424
P24452	sp|P24452|CAPG_MOUSE	Macrophage-capping protein OS=Mus musculus OX=10090 GN=Capg PE=1 SV=2	352	2.8	22.7	23.3	22.2	2	10	22	13	0.03	0.1	0.132	0.13	EGGVESAFHK	AQVEIITDGEEPAEMIQVLGPKPALK+ARDLALAIRDSER+EGGVESAFHK+ERQAALQVADGFISR+MRYSPNTQVEILPQGR	AQVEIITDGEEPAEMIQVLGPKPALK+DLALAIR+EGGVESAFHK+QAALQVADGFISR+VSDATGQMNLTK+YSPNTQVEILPQGR	AQVEIITDGEEPAEMIQVLGPK+DLALAIR+EGGVESAFHK+QAALQVADGFISR+VSDATGQMNLTK+YSPNTQVEILPQGR	1	5	6	6	1	1	3	5	0.318814	-0.00742107	0.147744	0.161817
P24472	sp|P24472|GSTA4_MOUSE	Glutathione S-transferase A4 OS=Mus musculus OX=10090 GN=Gsta4 PE=1 SV=3	222	NA	19.4	NA	9	NA	5	NA	4	NA	0.03	NA	0.03	NA	EKEESYDLILSR+ISNIPTIKK+KPPPDGPYVEVVR+TRYFPVFEK+YFPVFEK	NA	KPPPDGPYVEVVR+YFPVFEK	NA	5	NA	2	NA	1	NA	1	NA	-0.383407	NA	0.0699992
P24527	sp|P24527|LKHA4_MOUSE	Leukotriene A-4 hydrolase OS=Mus musculus OX=10090 GN=Lta4h PE=1 SV=4	611	5.9	NA	22.7	19.6	3	NA	20	14	0.06	NA	0.127	0.16	DLSSHQLNEFLAQVLQK+VVINGQEVK+YTLGESQGYK	NA	CSVDFAR+DGEAPDPEDPSRK+DLSSHQLNEFLAQVLQK+EEDLSSFSIADLK+ELVALMSAIR+FSYQSVTTDDWK+GSPMEISLPIALSK+LTYTAEVSVPK+TFGESHPFTK+TLVWSEKEQVEK+WEEAIPLALK+YTLGESQGYK	ASMHPVTAMLVGRDLK+DVDPDVAYSSIPYEK+EEDLSSFSIADLK+GSPMEISLPIALSK+LTYTAEVSVPK+SANEFSETESMLK+TFGESHPFTK+TLTGTAALTVQSQEENLR+WEEAIPLALK	3	NA	12	9	1	NA	3	5	-4.49411	NA	-0.359972	0.0947937
P24547	sp|P24547|IMDH2_MOUSE	Inosine-5'-monophosphate dehydrogenase 2 OS=Mus musculus OX=10090 GN=Impdh2 PE=1 SV=2	514	NA	7.4	NA	NA	NA	5	NA	NA	NA	0.04	NA	NA	NA	FGVPVIADGGIQNVGHIAK+RFGVPVIADGGIQNVGHIAK+TSSAQVEGGVHSLHSYEK	NA	NA	NA	3	NA	NA	NA	1	NA	NA	NA	0.946126	NA	NA
P25444	sp|P25444|RS2_MOUSE	40S ribosomal protein S2 OS=Mus musculus OX=10090 GN=Rps2 PE=1 SV=3	293	NA	13.7	NA	NA	NA	4	NA	NA	NA	0.03	NA	NA	NA	AEDKEWIPVTK+AFVAIGDYNGHVGLGVK+SPYQEFTDHLVK	NA	NA	NA	3	NA	NA	NA	1	NA	NA	NA	-0.258316	NA	NA
P25785	sp|P25785|TIMP2_MOUSE	Metalloproteinase inhibitor 2 OS=Mus musculus OX=10090 GN=Timp2 PE=1 SV=2	220	NA	37.7	36.8	10.9	NA	19	26	9	NA	0.2	0.171	0.1	NA	AKAVSEKEVDSGNDIYGNPIKR+AVSEKEVDSGNDIYGNPIK+AVSEKEVDSGNDIYGNPIKR+EVDSGNDIYGNPIKR+EYLIAGKAEGDGK+GPDKDIEFIYTAPSSAVCGVSLDVGGKK+SDGSCAWYR+YQMGCECKITR	AVSEKEVDSGNDIYGNPIK+AVSEKEVDSGNDIYGNPIKR+EVDSGNDIYGNPIK+EVDSGNDIYGNPIKR+EYLIAGKAEGDGK+EYLIAGK+GPDKDIEFIYTAPSSAVCGVSLDVGGK+GPDKDIEFIYTAPSSAVCGVSLDVGGKK+SDGSCAWYR+YQMGCECKITR+YQMGCECK	EVDSGNDIYGNPIK+EVDSGNDIYGNPIKR+SDGSCAWYR	NA	8	11	3	NA	1	1	2	NA	-0.0292589	-0.296659	0.112118
P26039	sp|P26039|TLN1_MOUSE	Talin-1 OS=Mus musculus OX=10090 GN=Tln1 PE=1 SV=2	2541	7.7	18.9	17.7	18.1	17	54	62	64	0.36	0.5	0.406	0.66	AGALQCSPSDVYTKK+AGFLDLK+AGFLDLKDFLPK+AVASAAAALVLK+EQGVEEHETLLLR+EVANSTANLVK+GLAGAVSELLR+IGITNHDEYSLVR+LLAALLEDEGGNGRPLLQAAK+MVGGIAQIIAAQEEMLR+NLGTALAELR+QAAASATQTIAAAQHAASAPK+QVAASTAQLLVACK+TSTPEDFIR+VAGSVTELIQAAEAMK	AAAFEDQENETVVVKEK+AGALQCSPSDVYTKK+AGFLDLK+AGFLDLKDFLPK+AIADMLR+ALDYYMLR+DDILNGSHPVSFDK+DKAPGQLECETAIAALNSCLR+EAAFHPEVAPDVR+EGAETFADHREGILK+EVANSTANLVK+EVIQEWSLTNIKR+FLPSELRDEH+FLPSELR+GVGAAATAVTQALNELLQHVK+IGITNHDEYSLVR+ILAQATSDLVNAIKADAEGESDLENSR+LASQAKPAAVAAENEEIGAHIK+LGAASLGAEDPETQVVLINAVKDVAK+LHTDDELNWLDHGR+LLAALLEDEGGNGRPLLQAAK+LLGEIAQGNENYAGIAAR+MVAAATNNLCEAANAAVQGHASQEK+NLGTALAELR+NSAKVMVT…	AAAFEDQENETVVVK+AAAFEDQENETVVVKEK+AGALQCSPSDVYTKK+AGFLDLK+AGFLDLKDFLPK+AHATGAGPAGR+ALAVNPR+ALDGDFTEENR+ALEATTEHIR+ALGDLISATK+ASAGPQPLLVQSCK+AVAEQIPLLVQGVR+AVASAAAALVLK+DDILNGSHPVSFDK+DKAPGQLECETAIAALNSCLR+DLDQASLAAVSQQLAPR+EAAFHPEVAPDVR+EQGVEEHETLLLR+EVANSTANLVK+GLAGAVSELLR+IGITNHDEYSLVR+ILAQATSDLVNAIK+ISIGNVVK+LAQAAQSSVATITR+LLAALLEDEGGNGRPLLQAAK+LNEAAAGLNQAATELVQASR+NGDTMEYR+NLGTALAELR+QAAASATQ…	AAMEPIVISAK+AGFLDLK+ALGDLISATK+ALSTDPASPNLK+ASAGPQPLLVQSCK+ASSLIEEAK+AVAEQIPLLVQGVR+AVASAAAALVLK+DDILNGSHPVSFDK+DLDQASLAAVSQQLAPR+EAAFHPEVAPDVR+EQGVEEHETLLLR+GIWLEAGK+IGITNHDEYSLVR+ILAQATSDLVNAIK+ISIGNVVK+LAQAAQSSVATITR+LGAASLGAEDPETQVVLINAVK+LLAALLEDEGGNGRPLLQAAK+LNEAAAGLNQAATELVQASR+MVAAATNNLCEAANAAVQGHASQEK+NLGTALAELR+QAAASATQTIAAAQHAASAPK+QVAASTAQLLVACK+SIAAATSALVK+TLSHPQQMALLDQTK+TMLESAGGLIQ…	15	33	37	33	3	7	8	13	-0.118079	0.32045	0.0600902	-0.152599
P26040	sp|P26040|EZRI_MOUSE	Ezrin OS=Mus musculus OX=10090 GN=Ezr PE=1 SV=3	586	NA	31.4	25.8	22.4	NA	36	45	36	NA	0.19	0.128	0.21	NA	ALQLEEERRR+APDFVFYAPR+FVIKPIDK+GFPTWLK+GTDLWLGVDALGLNIYEK+IGFPWSEIR+KAPDFVFYAPR+KPDTIEVQQMK+LFFLQVK+LSRDQWEDR+QAQDQIKSQEQLAAELAEYTAK+QLERQQLETEKK+QLFDQVVK+QLLTLSNELSQARDENKR+QRIDEFEAM+RAQEEAERLEADR+RKPDTIEVQQMK+THNDIIHNENMR	ALQLEEERR+APDFVFYAPR+DSAMLEYLK+ELSEQIEK+GFPTWLK+GTDLWLGVDALGLNIYEK+IGFPWSEIR+KAPDFVFYAPR+KPDTIEVQQMK+LALLEEAR+LFFLQVK+NISFNDK+QLFDQVVK+QLLTLSNELSQAR+SQEQLAAELAEYTAK+VTTMDAELEFAIQPNTTGK	APDFVFYAPR+DSAMLEYLK+ELSEQIEK+FVIKPIDK+GFPTWLK+IGFPWSEIR+KPDTIEVQQMK+LFFLQVK+NISFNDK+QLFDQVVK+QLLTLSNELSQAR+SQEQLAAELAEYTAK+VTTMDAELEFAIQPNTTGK	NA	18	16	13	NA	2	1	6	NA	-0.278705	0.347462	0.0989323
P26041	sp|P26041|MOES_MOUSE	Moesin OS=Mus musculus OX=10090 GN=Msn PE=1 SV=3	577	30.7	48	43.7	33.4	42	95	101	71	0.82	0.73	0.497	0.54	AFSTWLK+AKFYPEDVSEELIQDITQR+ALELEQER+ALTSELANAR+APDFVFYAPR+EALLQASR+ESEAVEWQQK+ESPLLFK+GMLREDAVLEYLK+IGFPWSEIR+ILALCMGNHELYMR+ISQLEMAR+KAPDFVFYAPR+KTQEQLASEMAELTAR+LFFLQVK+QLFDQVVK+QRIDEFESM+SGYLAGDKLLPQR	AFSTWLK+AKFYPEDVSEELIQDITQR+ALELEQER+ALELEQERK+ALTSELANAR+ALTSELANARDESK+ALTSELANARDESKK+APDFVFYAPR+AQMVQEDLEKTRAELK+AQMVQEDLEKTR+EALLQASR+ERQEAEEAKEALLQASR+ESPLLFK+FVIKPIDK+GMLREDAVLEYLK+IGFPWSEIR+ILALCMGNHELYMR+ILALCMGNHELYMRR+KAPDFVFYAPR+KKESEAVEWQQK+KPDTIEVQQMK+KTANDMIHAENMR+KTQEQLASEMAELTAR+LFFLQVK+QEAEEAKEALLQASR+QLFDQVVK+QRIDEFESM+RALELEQER+RKPDTIEVQQMK+SGYLAGDKLLPQR+TAMSTPHVAEPAENEHDEQDEN…	AFSTWLK+AKFYPEDVSEELIQDITQR+ALELEQER+ALELEQERK+ALTSELANAR+ALTSELANARDESK+APDFVFYAPR+AQMVQEDLEK+AQMVQEDLEKTR+EALLQASR+EDAVLEYLK+ESEAVEWQQK+ESPLLFK+GMLREDAVLEYLK+IGFPWSEIR+ILALCMGNHELYMR+ISQLEMAR+KAPDFVFYAPR+KPDTIEVQQMK+KTQEQLASEMAELTAR+LFFLQVK+LNKDQWEER+NISFNDK+QLFDQVVK+QRIDEFESM+SGYLAGDKLLPQR+TANDMIHAENMR+TQEQLASEMAELTAR+VTTMDAELEFAIQPNTTGK	AFSTWLK+ALELEQER+ALTSELANAR+APDFVFYAPR+AQMVQEDLEK+EALLQASR+EDAVLEYLK+ESEAVEWQQK+ESPLLFK+FVIKPIDK+IGFPWSEIR+ISQLEMAR+KPDTIEVQQMK+KTQEQLASEMAELTAR+LFFLQVK+NISFNDK+QLFDQVVK+QRIDEFESM+TANDMIHAENMR+TQEQLASEMAELTAR+VTTMDAELEFAIQPNTTGK	18	33	29	21	10	7	7	9	-0.0168457	-0.184189	-0.3716	-0.139367
P26043	sp|P26043|RADI_MOUSE	Radixin OS=Mus musculus OX=10090 GN=Rdx PE=1 SV=3	583	NA	19.9	20.1	22.6	NA	39	45	32	NA	0.17	0.118	0.16	NA	AFAAQEDLEKTKEELK+ALELEQER+APDFVFYAPR+EIHKPGYLANDR+FVIKPIDK+IGFPWSEIR+ILALCMGNHELYMR+ILALCMGNHELYMRR+KALELEQER+KAPDFVFYAPR+KPDTIEVQQMK+LFFLQVK+QLFDQVVK+QRIDEFEAM+RKPDTIEVQQMK	AFAAQEDLEK+ALELEQER+APDFVFYAPR+IGFPWSEIR+ILALCMGNHELYMR+KAPDFVFYAPR+KPDTIEVQQMK+LFFLQVK+NISFNDK+QLFDQVVK+QLQALSSELAQAR+VTTMDAELEFAIQPNTTGK	AFAAQEDLEK+ALELEQER+APDFVFYAPR+FVIKPIDK+IALLEEAK+IGFPWSEIR+KPDTIEVQQMK+LFFLQVK+NISFNDK+NQEQLAAELAEFTAK+QLFDQVVK+TQNDVLHAENVK+VTTMDAELEFAIQPNTTGK	NA	15	12	13	NA	2	3	2	NA	0.0825506	-0.0412862	0.0213888
P26231	sp|P26231|CTNA1_MOUSE	Catenin alpha-1 OS=Mus musculus OX=10090 GN=Ctnna1 PE=1 SV=1	906	NA	NA	3.2	NA	NA	NA	4	NA	NA	NA	0.019	NA	NA	NA	QDLLAYLQR+VIHVVTSEMDNYEPGVYTEK	NA	NA	NA	2	NA	NA	NA	1	NA	NA	NA	-0.319943	NA
P26369	sp|P26369|U2AF2_MOUSE	Splicing factor U2AF 65 kDa subunit OS=Mus musculus OX=10090 GN=U2af2 PE=1 SV=3	475	3.8	NA	NA	8.2	2	NA	NA	6	0.05	NA	NA	0.07	SIEIPRPVDGVEVPGCGK	NA	NA	ELLTSFGPLK+LGGLTQAPGNPVLAVQINQDK+NFAFLEFR	1	NA	NA	3	1	NA	NA	2	-0.219156	NA	NA	-0.0341016
P26443	sp|P26443|DHE3_MOUSE	Glutamate dehydrogenase 1, mitochondrial OS=Mus musculus OX=10090 GN=Glud1 PE=1 SV=1	558	NA	NA	25.4	NA	NA	NA	17	NA	NA	NA	0.108	NA	NA	NA	ALASLMTYK+CAVVDVPFGGAK+DIVHSGLAYTMER+GASIVEDKLVEDLK+HGGTIPVVPTAEFQDR+IIAEGANGPTTPEADKIFLER+LQHGSILGFPK+MVEGFFDR+NYTDNELEK+TAAYVNAIEK+YNLGLDLR+YSTDVSVDEVK	NA	NA	NA	12	NA	NA	NA	1	NA	NA	NA	-0.244071	NA
P26516	sp|P26516|PSMD7_MOUSE	26S proteasome non-ATPase regulatory subunit 7 OS=Mus musculus OX=10090 GN=Psmd7 PE=1 SV=2	321	NA	11.8	NA	NA	NA	6	NA	NA	NA	0.06	NA	NA	NA	DIKDTTVGTLSQR+IVGWYHTGPK+YCPNSVLVIIDVKPK	NA	NA	NA	3	NA	NA	NA	1	NA	NA	NA	-0.430775	NA	NA
P26645	sp|P26645|MARCS_MOUSE	Myristoylated alanine-rich C-kinase substrate OS=Mus musculus OX=10090 GN=Marcks PE=1 SV=2	309	NA	6.1	16.8	NA	NA	2	8	NA	NA	0.02	0.056	NA	NA	GEATAERPGEAAVASSPSK	AEDGAAPSPSSETPK+AEDGAAPSPSSETPKK+ESGEGAEAEGATAEGAK+GEATAERPGEAAVASSPSK	NA	NA	1	4	NA	NA	1	2	NA	NA	0.263049	-0.699478	NA
P26883	sp|P26883|FKB1A_MOUSE	Peptidyl-prolyl cis-trans isomerase FKBP1A OS=Mus musculus OX=10090 GN=Fkbp1a PE=1 SV=2	108	NA	13	25	25	NA	2	4	2	NA	0.02	0.028	0.03	NA	GWEEGVAQMSVGQR	GVQVETISPGDGR+GWEEGVAQMSVGQR	GVQVETISPGDGR+GWEEGVAQMSVGQR	NA	1	2	2	NA	1	1	1	NA	-0.00637291	-0.809494	0.416694
P27046	sp|P27046|MA2A1_MOUSE	Alpha-mannosidase 2 OS=Mus musculus OX=10090 GN=Man2a1 PE=1 SV=2	1150	NA	8.8	15.6	3.8	NA	12	27	8	NA	0.11	0.177	0.06	NA	AQMLLDQYR+AQMLLDQYRKK+FLSSPHYTTLTEAR+GYSDEAALILHR+ITANLFR+IYSDVTCFLEHVTHK+NLGLFQHHDAITGTAK+TFNDYFR+TLEFFWR+VQFLWYGTTNKR	AFLEMDTK+AQMLLDQYR+DKTQYIFNNMVLK+FLSSPHYTTLTEAR+GIGLPCSTTQGK+GYSDEAALILHR+ITANLFR+IYSDVTCFLEHVTHK+LFQSLNSLEK+LLAENNEIISNIR+LMQDDNR+TFNDYFR+TLEFFWR+VLLAPLGDDFR+VQFLWYGTTNKR+WWDIIDIPKK+YLVVYNPFEQER	FLSSPHYTTLTEAR+GYSDEAALILHR+TFNDYFR+VLLAPLGDDFR	NA	10	17	4	NA	6	2	2	NA	0.487589	0.565787	-0.054195
P27546	sp|P27546|MAP4_MOUSE	Microtubule-associated protein 4 OS=Mus musculus OX=10090 GN=Map4 PE=1 SV=3	1125	NA	NA	9.1	11.2	NA	NA	14	17	NA	NA	0.094	0.19	NA	NA	AAEVESVKEQLPAK+AAGSIASAQKPPAGK+DVVILPETK+ETETTLPIK+MDLAPPEDVLLTK+TEAATTAGKPEPNAVTK+TQPTSLPK+VGSLDNVGHLPAGGAVK	DMSPLPESEVTLGK+DMSPSAETEAPLAK+DVAPPMEEEIVPGNDTTSPK+DVVILPETK+ETETTLPIK+LATTVSAPDLK+MDLAPPEDVLLTK+VAEFNNVTPLSEEEVTSVK+VGSLDNVGHLPAGGAVK	NA	NA	8	9	NA	NA	2	3	NA	NA	-0.311191	-0.0198739
P27773	sp|P27773|PDIA3_MOUSE	Protein disulfide-isomerase A3 OS=Mus musculus OX=10090 GN=Pdia3 PE=1 SV=2	505	45.7	49.7	58	35.2	31	42	86	46	0.66	0.42	0.568	0.51	ALEQFLQEYFDGNLKR+DLFSDGHSEFLK+DLLTAYYDVDYEKNAK+EATNPPIIQEEKPK+ELNDFISYLQR+EYDDNGEGITIFRPLHLANK+FAHTNIESLVK+FIQDSIFGLCPHMTEDNK+FVMQEEFSR+GFPTIYFSPANKK+GIVPLAK+LAPEYEAAATR+LSKDPNIVIAK+NLEPKYKELGEKLSK+QAGPASVPLR+QAGPASVPLRTEEEFK+TFSHELSDFGLESTTGEVPVVAIR+YGVSGYPTLK	DLFSDGHSEFLK+DLLTAYYDVDYEKNAK+EATNPPIIQEEKPK+ELNDFISYLQR+EYDDNGEGITIFRPLHLANK+FAHTNIESLVK+FIQDSIFGLCPHMTEDNKDLIQGK+FISDKDASVVGFFR+FVMQEEFSR+GFPTIYFSPANKK+IFRDGEEAGAYDGPR+KFISDKDASVVGFFR+KTFSHELSDFGLESTTGEVPVVAIR+LSKDPNIVIAK+QAGPASVPLRTEEEFKK+QAGPASVPLRTEEEFK+RLAPEYEAAATR+SEPIPESNEGPVK+TADGIVSHLKK+TFSHELSDFGLESTTGEVPVVAIR+YLKSEPIPESNEGPVK	ALEQFLQEYFDGNLKR+DASVVGFFR+DGEEAGAYDGPR+DLFSDGHSEFLK+DLLTAYYDVDYEKNAK+DPNIVIAK+EATNPPIIQEEKPK+ELNDFISYLQR+EYDDNGEGITIFRPLHLANK+FAHTNIESLVK+FIQDSIFGLCPHMTEDNK+FISDKDASVVGFFR+FVMQEEFSR+GFPTIYFSPANK+GFPTIYFSPANKK+GIVPLAK+IFRDGEEAGAYDGPR+KQAGPASVPLR+KTFSHELSDFGLESTTGEVPVVAIR+LAPEYEAAATR+LSKDPNIVIAK+MDATANDVPSPYEVK+QAGPASVPLR+QAGPASVPLRTEEEFKK+QAGPASVPLRTEEEFK+RLAPEYEAAATR+SEPIPESNEGPVK+TADGIVSHLK+TFS…	DASVVGFFR+DLFSDGHSEFLK+DLLTAYYDVDYEK+DPNIVIAK+EATNPPIIQEEKPK+FISDKDASVVGFFR+FVMQEEFSR+GIVPLAK+LAPEYEAAATR+LNFAVASR+MDATANDVPSPYEVK+QAGPASVPLR+SEPIPESNEGPVK+TADGIVSHLK+TFSHELSDFGLESTTGEVPVVAIR+YGVSGYPTLK	18	21	31	16	4	4	11	13	-0.457878	-0.475976	-0.401204	0.185793
P27784	sp|P27784|CCL6_MOUSE	C-C motif chemokine 6 OS=Mus musculus OX=10090 GN=Ccl6 PE=1 SV=1	116	NA	42.2	NA	NA	NA	4	NA	NA	NA	0.04	NA	NA	NA	FIYYFPTSGGCIKPGIIFISR+YNPPIIHQGFQDTSSDCCFSYATQIPCK	NA	NA	NA	2	NA	NA	NA	1	NA	NA	NA	0.532481	NA	NA
P28063	sp|P28063|PSB8_MOUSE	Proteasome subunit beta type-8 OS=Mus musculus OX=10090 GN=Psmb8 PE=1 SV=2	276	8.3	8.3	NA	8.7	4	3	NA	4	0.1	0.03	NA	0.03	ATAGSYISSLR+FQHGVIVAVDSR	ATAGSYISSLR+FQHGVIVAVDSR	NA	FQHGVIVAVDSR+VESSDVSDLLYK	2	2	NA	2	1	2	NA	1	0.250736	-0.436307	NA	0.282077
P28352	sp|P28352|APEX1_MOUSE	DNA-(apurinic or apyrimidinic site) lyase OS=Mus musculus OX=10090 GN=Apex1 PE=1 SV=2	317	NA	27.1	NA	14.2	NA	11	NA	4	NA	0.11	NA	0.04	NA	GLDWVKEEAPDILCLQETK+ICSWNVDGLR+KPLVLCGDLNVAHEEIDLR+LDYFLLSHSLLPALCDSK+SATLKICSWNVDGLR+VSYGIGEEEHDQEGR	NA	EAAGEGPVLYEDPPDQK+EEAPDILCLQETK+VSYGIGEEEHDQEGR	NA	6	NA	3	NA	2	NA	1	NA	-0.165518	NA	-1.59959
P28481	sp|P28481|CO2A1_MOUSE	Collagen alpha-1(II) chain OS=Mus musculus OX=10090 GN=Col2a1 PE=1 SV=2	1487	NA	3.9	NA	NA	NA	7	NA	NA	NA	0.07	NA	NA	NA	FTYTALKDGCTK+GAAGIAGPK+GSPGAQGLQGPR+NSIAYLDEAAGNLKK+SLNNQIESIR	NA	NA	NA	5	NA	NA	NA	1	NA	NA	NA	-0.417271	NA	NA
P28653	sp|P28653|PGS1_MOUSE	Biglycan OS=Mus musculus OX=10090 GN=Bgn PE=1 SV=1	369	NA	23.8	35	21.7	NA	11	32	16	NA	0.1	0.203	0.16	NA	DLPETLNELHLDHNK+EISPDTTLLDLQNNDISELRKDDFK+EISPDTTLLDLQNNDISELRK+GLQHLYALVLVNNK+GVFSGLR+LAIQFGNYK+NHLVEIPPNLPSSLVELR	DLPETLNELHLDHNK+EISPDTTLLDLQNNDISELRK+GLQHLYALVLVNNK+GVFSGLR+IQAIELEDLLR+LAIQFGNYK+NHLVEIPPNLPSSLVELR+VGINDFCPMGFGVKR+VGINDFCPMGFGVK+VPAGLPDLK+VVQCSDLGLK	EISPDTTLLDLQNNDISELR+GVFSGLR+IQAIELEDLLR+LAIQFGNYK+VGINDFCPMGFGVK+VPAGLPDLK+VVQCSDLGLK	NA	7	11	7	NA	3	3	3	NA	-0.399626	0.274152	-0.0976319
P28654	sp|P28654|PGS2_MOUSE	Decorin OS=Mus musculus OX=10090 GN=Dcn PE=1 SV=1	354	NA	NA	3.1	NA	NA	NA	2	NA	NA	NA	0.014	NA	NA	NA	DLHTLILVNNK	NA	NA	NA	1	NA	NA	NA	1	NA	NA	NA	1.13202	NA
P28667	sp|P28667|MRP_MOUSE	MARCKS-related protein OS=Mus musculus OX=10090 GN=Marcksl1 PE=1 SV=2	200	NA	NA	NA	7.5	NA	NA	NA	2	NA	NA	NA	0.02	NA	NA	NA	GDVTAEEAAGASPAK	NA	NA	NA	1	NA	NA	NA	1	NA	NA	NA	0.0610416
P28798	sp|P28798|GRN_MOUSE	Granulins OS=Mus musculus OX=10090 GN=Grn PE=1 SV=2	589	14.8	16.1	21.6	12.2	14	17	30	12	0.22	0.12	0.167	0.12	CVSPTGTHTLLK+LNTGAWGCCPFAK+LPGYPVK+SDTPCDDFTR+VIAPLRLPDPQILK+YGCCPMPNAICCSDHLHCCPQDTVCDLIQSK	CVSPTGTHTLLK+GVSCGDGYHCCPQGFHCSADGK+LNTGAWGCCPFAK+LPGYPVK+QHCCPAGYTCNVK+VIAPLRLPDPQILK+WDMFLRDPVPRPLL	AVSLPFSVVCPDAK+CVSPTGTHTLLK+DPVPRPLL+GDTMVAGLEK+KVIAPLRLPDPQILK+LPDPQILK+LPGYPVK+QTTPLQIGDIGCDQHTSCPVGQTCCPSLK+SDTPCDDFTR+TQCPDDSTCCELPTGK+VIAPLRLPDPQILK+WDMFLRDPVPR	AVSLPFSVVCPDAK+CVSPTGTHTLLK+DVDFIQPPVLLTLGPK+GTCEMGILQVPWMK+TQCPDDSTCCELPTGK	6	7	12	5	3	3	2	3	-0.319134	0.000897345	-0.165754	0.223469
P28862	sp|P28862|MMP3_MOUSE	Stromelysin-1 OS=Mus musculus OX=10090 GN=Mmp3 PE=2 SV=2	477	NA	9.4	23.7	33.3	NA	6	27	53	NA	0.06	0.165	0.6	NA	ALKVWEEVTPLTFSR+GNQFWAIR+SIHTLGLPATVK+YLENYYGLAK	AEALMYPVYK+DSSLIVK+DTVFIFK+FLGLEMTGK+GEVLFFK+GNQFWAIR+IVNYTPDLPR+KIAEDFPGVDSR+QSVDSAIEK+SIHTLGLPATVK+VWEEVTPLTFSR+YLENYYGLAK	AEALMYPVYK+CGVPDVGGFSTFPGSPK+DDDAGMELLQK+DSSLIVK+DTVFIFK+FLGLEMTGK+GEVLFFK+GHEELAGYPK+GNQFWAIR+IAEDFPGVDSR+IVNYTPDLPR+KIAEDFPGVDSR+QSMEPGFPR+SIHTLGLPATVK+TYFFVEDK+VWEEVTPLTFSR+YLENYYGLAK	NA	4	12	17	NA	2	4	10	NA	0.615602	-0.100881	-0.0371685
P29268	sp|P29268|CTGF_MOUSE	Connective tissue growth factor OS=Mus musculus OX=10090 GN=Ctgf PE=2 SV=3	348	9.5	19.5	40.5	24.7	4	7	22	14	0.1	0.05	0.134	0.15	GLFCDFGSPANR+LPSPDCPFPR+TAVGPALAAYR	FCGVCTDGR+GLFCDFGSPANR+GLFCDFGSPANRK+IAKPVKFELSGCTSVK+KIGVCTAKDGAPCVFGGSVYR+LPSPDCPFPR	CCEEWVCDEPK+DGAPCVFGGSVYR+FCGVCTDGR+FELSGCTSVK+GLFCDFGSPANR+GLFCDFGSPANRK+IAKPVKFELSGCTSVK+KIGVCTAKDGAPCVFGGSVYR+LCMVRPCEADLEENIKK+LPSPDCPFPR+QLGELCTERDPCDPHK+TAVGPALAAYR+TTTLPVEFK+VTNDNTFCR	DGAPCVFGGSVYR+FELSGCTSVK+GLFCDFGSPANR+LPSPDCPFPR+TAVGPALAAYR+TTTLPVEFK+YQCTCLDGAVGCVPLCSMDVR	3	6	14	7	2	1	3	4	-0.295398	0.226148	-0.616438	-0.192341
P29341	sp|P29341|PABP1_MOUSE	Polyadenylate-binding protein 1 OS=Mus musculus OX=10090 GN=Pabpc1 PE=1 SV=2	636	6.8	13.7	18.7	NA	5	15	13	NA	0.1	0.13	0.088	NA	FSPAGPILSIR+GFGFVSFER+IVATKPLYVALAQR+SGVGNIFIK	GFGFVSFER+GFGFVSFERHEDAQK+GYGFVHFETQEAAER+IVATKPLYVALAQR+KEFSPFGTITSAK+NLDDGIDDERLR+SGVGNIFIK+YQGVNLYVK	ALDTMNFDVIK+AVDEMNGK+FGPALSVK+FSPAGPILSIR+GFGFVSFER+IVATKPLYVALAQR+KEFSPFGTITSAK+LFPLIQAMHPSLAGK+NLDDGIDDERLR+SGVGNIFIK+YQGVNLYVK	NA	4	8	11	NA	2	2	2	NA	-0.148151	0.539133	0.586325	NA
P29391	sp|P29391|FRIL1_MOUSE sp|P49945|FRIL2_MOUSE	Ferritin light chain 1 OS=Mus musculus OX=10090 GN=Ftl1 PE=1 SV=2;Ferritin light chain 2 OS=Mus musculus OX=10090 GN=Ftl2 PE=3 SV=2	183	8.7	8.7	NA	NA	2	3	NA	NA	0.05	0.03	NA	NA	NLNQALLDLHALGSAR	NLNQALLDLHALGSAR	NA	NA	1	1	NA	NA	1	1	NA	NA	-0.790117	0.850928	NA	NA
P29416	sp|P29416|HEXA_MOUSE	Beta-hexosaminidase subunit alpha OS=Mus musculus OX=10090 GN=Hexa PE=1 SV=2	528	22.2	25.2	27.5	4.5	20	28	35	3	0.49	0.28	0.214	0.03	ALLSAPWYLNR+EVIEYAR+GSFNPVTHIYTAQDVK+GVLLDTSR+NLLFGSGSWPR+SNPNIQAFMK+VEPLAFHGTPEQK+VRPDTIIQVWR+YHVSSAAQAGCVVLDEAFR+YTLYPNNFQFR	ALLSAPWYLNR+EVIEYAR+GSFNPVTHIYTAQDVK+GVLLDTSR+NLLFGSGSWPRPSFSNK+SNPNIQAFMK+VEPLAFHGTPEQK+VRPDTIIQVWR+YGPDWKDMYK+YHVSSAAQAGCVVLDEAFR+YTLYPNNFQFR	ALLSAPWYLNR+EVIEYAR+GLETFSQLVWK+GSFNPVTHIYTAQDVK+GVLLDTSR+KGSFNPVTHIYTAQDVK+NLLFGSGSWPR+NLLFGSGSWPRPSFSNK+SNPNIQAFMK+VEPLAFHGTPEQK+VRPDTIIQVWR+YGPDWKDMYK+YHVSSAAQAGCVVLDEAFR+YTLYPNNFQFR	GLETFSQLVWK+VEPLAFHGTPEQK	10	11	14	2	6	6	6	2	0.0080376	0.42041	0.563612	-0.385973
P30416	sp|P30416|FKBP4_MOUSE	Peptidyl-prolyl cis-trans isomerase FKBP4 OS=Mus musculus OX=10090 GN=Fkbp4 PE=1 SV=5	458	NA	9	8.3	9.8	NA	3	4	2	NA	0.03	0.028	0.02	NA	GEHSIVYLKPSYAFGSVGK+LASHLNLAMCHLK+TQLAVCQQR	AEVAAGDHPTDAEMK+DKFSFDLGKGEVIK+TQLAVCQQR	AAENGAQSAPLPLEGVDISPK+AWDIAVATMK+GEAHLAVNDFDLAR	NA	3	3	3	NA	1	1	1	NA	1.26227	-1.0078	0.274358
P31230	sp|P31230|AIMP1_MOUSE	Aminoacyl tRNA synthase complex-interacting multifunctional protein 1 OS=Mus musculus OX=10090 GN=Aimp1 PE=1 SV=2	310	NA	NA	14.8	NA	NA	NA	6	NA	NA	NA	0.042	NA	NA	NA	ITFDAFPGEPDKELNPK+MVVLLCNLKPAK+QQSAAASTDSKPIDASR	NA	NA	NA	3	NA	NA	NA	1	NA	NA	NA	-0.133374	NA
P31786	sp|P31786|ACBP_MOUSE	Acyl-CoA-binding protein OS=Mus musculus OX=10090 GN=Dbi PE=1 SV=2	87	NA	60.9	NA	20.7	NA	8	NA	2	NA	0.07	NA	0.02	NA	AKWDSWNK+QATVGDVNTDRPGLLDLK+TQPTDEEMLFIYSHFK+TYVEKVDELKK+TYVEKVDELK	NA	QATVGDVNTDRPGLLDLK	NA	5	NA	1	NA	1	NA	1	NA	-0.111945	NA	0.190138
P32020	sp|P32020|NLTP_MOUSE	Non-specific lipid-transfer protein OS=Mus musculus OX=10090 GN=Scp2 PE=1 SV=3	547	NA	2	NA	NA	NA	2	NA	NA	NA	0.02	NA	NA	NA	MNPQSAFFQGK	NA	NA	NA	1	NA	NA	NA	1	NA	NA	NA	-0.0561214	NA	NA
P32261	sp|P32261|ANT3_MOUSE	Antithrombin-III OS=Mus musculus OX=10090 GN=Serpinc1 PE=1 SV=1	465	NA	9	11.6	NA	NA	11	2	NA	NA	0.03	0.039	NA	NA	ANRPFLVLIR+LQPLDFK+QLMEVFKFDTISEK+TSDQIHFFFAK	ANRPFLVLIR+EVALNTIIFMGR+FDTISEK+LQPLDFK+QLMEVFKFDTISEK+QLMEVFK+TSDQIHFFFAK	NA	NA	4	7	NA	NA	1	3	NA	NA	-0.238893	0.148641	NA
P33434	sp|P33434|MMP2_MOUSE	72 kDa type IV collagenase OS=Mus musculus OX=10090 GN=Mmp2 PE=1 SV=1	662	NA	NA	32	17.1	NA	NA	40	21	NA	NA	0.25	0.23	NA	NA	CGNPDVANYNFFPR+DKPTGPLLVATFWPELPEK+ESCNLFVLKDTLK+ESCNLFVLKDTLKK+ESCNLFVLK+FFGLPQTGDLDQNTIETMR+FPFLFNGR+FQGTSYNSCTTEGR+GEIFFFKDR+GEIFFFK+IDAVYEAPQEEK+IHDGEADIMINFGR+IIGYTPDLDPETVDDAFAR+TDKELAVQYLNTFYGCPK+TYIFAGDKFWR+TYIFAGDK+VWSDVTPLR+WCGTTEDYDR+WEHGDGYPFDGK+YGNADGEYCK	DKPTGPLLVATFWPELPEK+ESCNLFVLK+FPFLFNGR+GEIFFFK+IDAVYEAPQEEK+IIGYTPDLDPETVDDAFAR+QDIVFDGIAQIR+TYIFAGDK+VWSDVTPLR+WCGTTEDYDR	NA	NA	20	10	NA	NA	6	4	NA	NA	-0.262794	0.247267
P33435	sp|P33435|MMP13_MOUSE	Collagenase 3 OS=Mus musculus OX=10090 GN=Mmp13 PE=1 SV=1	472	NA	NA	NA	16.3	NA	NA	NA	12	NA	NA	NA	0.13	NA	NA	NA	DPGALMFPIYTYTGK+IVNYTPDMSHSEVEK+LDDPTLDIMR+LIEEEFPGIGNK+LSAAVHFENTGK+SYYHPATLAGILK	NA	NA	NA	6	NA	NA	NA	1	NA	NA	NA	0.324304
P34022	sp|P34022|RANG_MOUSE	Ran-specific GTPase-activating protein OS=Mus musculus OX=10090 GN=Ranbp1 PE=1 SV=2	203	NA	NA	NA	5.4	NA	NA	NA	2	NA	NA	NA	0.02	NA	NA	NA	TLEEDEEELFK	NA	NA	NA	1	NA	NA	NA	1	NA	NA	NA	0.106587
P34884	sp|P34884|MIF_MOUSE	Macrophage migration inhibitory factor OS=Mus musculus OX=10090 GN=Mif PE=1 SV=2	115	NA	11.3	7.8	NA	NA	5	3	NA	NA	0.02	0.014	NA	NA	LLCGLLSDR+NYSKLLCGLLSDR	LLCGLLSDR	NA	NA	2	1	NA	NA	1	1	NA	NA	0.122484	-0.494976	NA
P34960	sp|P34960|MMP12_MOUSE	Macrophage metalloelastase OS=Mus musculus OX=10090 GN=Mmp12 PE=1 SV=3	473	32.6	22.8	27.7	19.2	31	30	51	28	0.69	0.28	0.307	0.27	AFQVWSDVTPLR+CGVPDVQHLR+GGTLAHAFYPGPGIQGDAHFDEAETWTK+IYNYTPDMK+KVDAAVFDPLRQK+LSADDIR+NQLFLFK+REDVDYIFQK+RHYYIFQGAYQLEYDPLFRR+SIMYPTYR+VYFFVDK+YLNPSTFR+YWLINNLVPEPHYPR	AFQVWSDVTPLR+CGVPDVQHLR+IDAVLYFKR+LISTHFPGIKPK+LSADDIR+NQLFLFKDEK+NQLFLFK+REDVDYIFQK+SIMYPTYR+VWSDVTPLR+VYFFVDK+YLNPSTFR+YWLINNLVPEPHYPR	AFQVWSDVTPLR+CGVPDVQHLR+EDVDYIFQK+IDAVLYFK+IDAVLYFKR+IYNYTPDMK+KVDAAVFDPLR+NQLFLFKDEK+NQLFLFK+QELMDPAYPK+REDVDYIFQK+SIMYPTYR+SIYSLGFSASVK+VDAAVFDPLR+VWSDVTPLR+VYFFVDK+YLNPSTFR+YWLINNLVPEPHYPR	AFQVWSDVTPLR+DWFFWWK+EDVDYIFQK+IYNYTPDMK+KVDAAVFDPLR+NQLFLFKDEK+NQLFLFK+QELMDPAYPK+SIMYPTYR+VDAAVFDPLR+VYFFVDK+YLNPSTFR	13	13	18	12	6	5	8	7	-0.242238	-0.161711	0.247731	0.0516535
P35441	sp|P35441|TSP1_MOUSE	Thrombospondin-1 OS=Mus musculus OX=10090 GN=Thbs1 PE=1 SV=1	1170	15.7	24.8	30.9	25.3	39	67	136	80	0.78	0.63	0.85	0.84	AQGYSGLSVK+ELVSELK+FTGSQPFGR+FYVVMWK+GQDLSSPAFR+GTLLAVER+GTSQNDPNWVVR+IMADSGPIYDKTYAGGR+KDNTGQIFSVVSNGK+LCNSPSPQMNGKPCEGEAR+LVPNPDQK+NALWHTGNTPGQVR+QVTQSYWDTNPTR+SITLFVQEDR+VAKGDVNDNFQGVLQNVR+VVMYEGK	AGTLDLSLSLPGK+AQGYSGLSVK+AQLYIDCDKMESAELDVPIQSIFTR+CNYLGHYSDPMYR+ELVSELKRPPLCFHNGVQYK+FTGSQPFGR+FYVVMWK+GQDLSSPAFR+GTLLAVER+GTLLAVERK+GTSQNDPNWVVR+IMADSGPIYDKTYAGGR+IRLCNSPSPQMNGKPCEGEAR+KDNTGQIFSVVSNGK+KIMADSGPIYDKTYAGGR+KVTEENRELVSELK+LCNSPSPQMNGKPCEGEAR+LVKGQDLSSPAFR+NALWHTGNTPGQVR+NNEEWTVDSCTECHCQNSVTICKK+QVTQSYWDTNPTR+RFQMIPLDPK+RPPLCFHNGVQYK+TIVTTLQDSIRK+TLWHDPR+TRGTLLAVER+VAKGDVNDNFQGVLQNVR	AGTLDLSLSLPGK+AQGYSGLSVK+AQLYIDCDK+CGACPPGYSGNGIQCK+CKNTDPGYNCLPCPPR+CNYLGHYSDPMYR+DLASVAR+DNCQYVYNVDQR+ELVSELK+FQMIPLDPK+FTGSQPFGR+FVFGTTPEDILR+FYVVMWK+GDVNDNFQGVLQNVR+GFIFLASLR+GQDLSSPAFR+GTLLAVER+GTLLAVERK+GTSQNDPNWVVR+IMADSGPIYDK+IMADSGPIYDKTYAGGR+KDNTGQIFSVVSNGK+KIMADSGPIYDK+LCNNPTPQFGGKDCVGDVTENQVCNK+LCNSPSPQMNGKPCEGEAR+LVPNPDQK+NALWHTGNTPGQVR+NNEEWTVDSCTECHCQNSVTICK+NTDPGYNCLPCPPR+QVTQSYWD…	AGTLDLSLSLPGK+AQGYSGLSVK+AQLYIDCDK+CGACPPGYSGNGIQCK+CNYLGHYSDPMYR+DCVGDVTENQVCNK+DNTGQIFSVVSNGK+ELVSELK+FQDLLDAVWADK+FQMIPLDPK+FTGSQPFGR+FVFGTTPEDILR+FYVVMWK+GDVNDNFQGVLQNVR+GQDLSSPAFR+GTLLAVER+GTSQNDPNWVVR+IENANLIPAVPDDK+IMADSGPIYDK+KDNTGQIFSVVSNGK+LCNNPTPQFGGKDCVGDVTENQVCNK+LVPNPDQK+NALWHTGNTPGQVR+NTDPGYNCLPCPPR+QVTQSYWDTNPTR+RFQMIPLDPK+TIVTTLQDSIR+VVMYEGK	16	27	35	28	8	8	14	19	-0.416176	-0.0371121	0.0537134	-0.170546
P35505	sp|P35505|FAAA_MOUSE	Fumarylacetoacetase OS=Mus musculus OX=10090 GN=Fah PE=1 SV=2	419	NA	2.4	NA	5	NA	1	NA	3	NA	0.01	NA	0.03	NA	HLFTGPALSK	NA	ASSIVVSGTPIR+FGEPIPISK	NA	1	NA	2	NA	1	NA	1	NA	0.138737	NA	0.643113
P35585	sp|P35585|AP1M1_MOUSE	AP-1 complex subunit mu-1 OS=Mus musculus OX=10090 GN=Ap1m1 PE=1 SV=3	423	NA	5.7	NA	NA	NA	3	NA	NA	NA	0.03	NA	NA	NA	LGLNDKVLFDNTGR+SGYQALPWVR	NA	NA	NA	2	NA	NA	NA	1	NA	NA	NA	0.245282	NA	NA
P35700	sp|P35700|PRDX1_MOUSE	Peroxiredoxin-1 OS=Mus musculus OX=10090 GN=Prdx1 PE=1 SV=1	199	48.2	70.4	52.3	49.2	30	60	90	44	0.66	0.6	0.514	0.46	ADEGISFR+ATAVMPDGQFKDISLSEYK+DISLSEYKGK+GLFIIDDKGILR+GLFIIDDK+IGYPAPNFK+KQGGLGPMNIPLISDPK+QGGLGPMNIPLISDPKR+QITINDLPVGR+SVDEIIR+TIAQDYGVLKADEGISFR	ADEGISFR+ATAVMPDGQFKDISLSEYK+GILRQITINDLPVGR+GLFIIDDKGILR+HGEVCPAGWKPGSDTIKPDVNK+IGYPAPNFKATAVMPDGQFK+IGYPAPNFK+KQGGLGPMNIPLISDPK+KQGGLGPMNIPLISDPKR+LNCQVIGASVDSHFCHLAWINTPK+QGGLGPMNIPLISDPKR+RTIAQDYGVLK+SVDEIIR+TIAQDYGVLKADEGISFR+TIAQDYGVLK	ADEGISFR+ATAVMPDGQFK+ATAVMPDGQFKDISLSEYK+DISLSEYK+GLFIIDDKGILR+GLFIIDDK+IGYPAPNFK+KQGGLGPMNIPLISDPK+KQGGLGPMNIPLISDPKR+LVQAFQFTDK+QGGLGPMNIPLISDPK+QGGLGPMNIPLISDPKR+QGGLGPMNIPLISD+QITLNDLPVGR+RTIAQDYGVLK+SVDEIIR+TIAQDYGVLKADEGISFR+TIAQDYGVLK	ADEGISFR+ATAVMPDGQFK+DISLSEYK+GLFIIDDK+IGYPAPNFK+LVQAFQFTDK+QGGLGPMNIPLISDPK+QITLNDLPVGR+SVDEIIR+TIAQDYGVLK	11	15	18	10	4	5	6	9	0.303663	0.16228	-0.00741565	-0.141128
P35822	sp|P35822|PTPRK_MOUSE	Receptor-type tyrosine-protein phosphatase kappa OS=Mus musculus OX=10090 GN=Ptprk PE=1 SV=1	1457	5.9	9.2	11.1	6.2	11	18	23	11	0.27	0.17	0.158	0.12	GFWNPPLAPR+GLNPGTLNILVR+GSGVSNFAQLIVR+MILTNPEGR+SLQGTSFENK+TIIHCLNGGGR+VLLTRPGEGGTGLPGPPLITR	DAVHNKLWLQR+GAPISAYQIVVEQLHPHR+GFWNPPLAPR+KESEETIIQTDEDVPGPVPVK+LQEVTKTDQDLYR+LWHLDPDTEYEIR+MILTNPEGR+MTSGSWTETHAVNAPTYK+VLLTRPGEGGTGLPGPPLITR	APQHVVNHLPPYTNVSLK+GFWNPPLAPR+GLNPGTLNILVR+GSGVSNFAQLIVR+KESEETIIQTDEDVPGPVPVK+LWHLDPDTEYEIR+MILTNPEGR+MTSGSWTETHAVNAPTYK+SGMFCAIGIVVEMVKR+SLQGTSFENK+VLLTRPGEGGTGLPGPPLITR	AAATEEPEVIPDPAK+GFWNPPLAPR+KESEETIIQTDEDVPGPVPVK+LWHLDPDTEYEIR+SLQGTSFENK+VLLTRPGEGGTGLPGPPLITR	7	9	11	6	3	4	4	1	-0.398923	0.331993	0.357516	0.111917
P35979	sp|P35979|RL12_MOUSE	60S ribosomal protein L12 OS=Mus musculus OX=10090 GN=Rpl12 PE=1 SV=2	165	NA	9.1	43	33.9	NA	2	10	8	NA	0.02	0.059	0.09	NA	HSGNITFDEIVNIAR	CTGGEVGATSALAPK+EILGTAQSVGCNVDGR+HSGNITFDEIVNIAR+IGPLGLSPK+QAQIEVVPSASALIIK	CTGGEVGATSALAPK+EILGTAQSVGCNVDGR+IGPLGLSPK+QAQIEVVPSASALIIK	NA	1	5	4	NA	1	1	1	NA	-0.137666	-0.352179	-0.481906
P37804	sp|P37804|TAGL_MOUSE	Transgelin OS=Mus musculus OX=10090 GN=Tagln PE=1 SV=3	201	NA	NA	NA	6	NA	NA	NA	1	NA	NA	NA	0.01	NA	NA	NA	TLMALGSLAVTK	NA	NA	NA	1	NA	NA	NA	1	NA	NA	NA	-0.192283
P37889	sp|P37889|FBLN2_MOUSE	Fibulin-2 OS=Mus musculus OX=10090 GN=Fbln2 PE=1 SV=2	1221	15.2	21	32.7	24.2	32	41	95	63	0.76	0.43	0.652	0.71	AEEDIDPNSVHSVPR+AEHCVNTPGSFQCYK+CACFPGFELQGDGR+CGEGQLCYNLPGSYR+CSCAAGFLLAADGK+FDCPPNYVR+GAPQLDTAR+GNEEGYFVTR+GSFYCQAR+GYHANEEGSECVDVNECETGVHR+LNAYTGVVSLQR+QCCISYLK+QGSVTTFLAK+RLNAYTGVVSLQR+SCVAGVMGAK+SVMQEGAAPLPR	AEEDIDPNSVHSVPR+AEHCVNTPGSFQCYK+ALTCEPGYVLTDGECTDVDECVTGTHNCQAGFSCQNTK+CACFPGFELQGDGR+CGEGQLCYNLPGSYR+CLRFDCPPNYVR+FDCPPNYVR+FRAEEDIDPNSVHSVPR+GNEEGYFVTR+GNEEGYFVTRR+GSFYCQAR+GYHANEEGSECVDVNECETGVHR+IGPAPAFAGDTISLTITKGNEEGYFVTR+QCCDCCGLGLR+QGYQLAEDGHTCTDIDECAQGAGILCTFR+RLNAYTGVVSLQR+SVMQEGAAPLPR+VSEMEMASR+YAAGHTVHLSSCR	AEEDIDPNSVHSVPR+AEHCVNTPGSFQCYK+ALTCEPGYVLTDGECTDVDECVTGTHNCQAGFSCQNTK+CACFPGFELQGDGR+CGEGQLCYNLPGSYR+CSCAAGFLLAADGK+CVDINECVTDLHTCTR+DFALDVEMK+FDCPPNYVR+GAPQLDTAR+GNEEGYFVTR+GNEEGYFVTRR+GSFYCQAR+GYHANEEGSECVDVNECETGVHR+IGPAPAFAGDTISLTITK+LNAYTGVVSLQR+QCCDCCGLGLR+QCCISYLKEK+QCCISYLK+QGSVTTFLAK+QGYQLAEDGHTCTDIDECAQGAGILCTFR+RLNAYTGVVSLQR+RVSEMEMASR+SCVAGVMGAK+SESAQVSPNTIPLPVPQPNTCKDNGPCR+SVMQEGAAP…	AEEDIDPNSVHSVPR+AEHCVNTPGSFQCYK+CGEGQLCYNLPGSYR+CSCAAGFLLAADGK+CVDINECVTDLHTCTR+DFALDVEMK+EGETCGAEDNDTCGVSLYK+FDCPPNYVR+GAPQLDTAR+GNEEGYFVTR+GSFYCQAR+IGPAPAFAGDTISLTITK+LNAYTGVVSLQR+QCCISYLKEK+QGSVTTFLAK+SCVAGVMGAK+SESAQVSPNTIPLPVPQPNTCK+SVMQEGAAPLPR+TCIDVNECWVSPGR+TTCQDITECQTSPAR+VPAGQSYFVDFGSTECSCPPGGGK+VSEMEMASR	16	19	30	22	10	7	13	17	0.231832	-0.0391269	-0.135878	-0.106755
P39061	sp|P39061|COIA1_MOUSE	Collagen alpha-1(XVIII) chain OS=Mus musculus OX=10090 GN=Col18a1 PE=1 SV=4	1774	NA	4.5	6.8	1.5	NA	7	14	5	NA	0.05	0.083	0.06	NA	ASQGLELER+AVGLSGTFR+DVLRHPAWPQK+GADFQCFQQAR+GTGNEVAALQPPLVQLHEGSPYTR+IFSFDGR+LQDLYSIVR	ADDILANPPR+ASQGLELER+AVGLSGTFR+GADFQCFQQAR+GAGLFVGQAGTADPDKFQGMISELK+GTGNEVAALQPPLVQLHEGSPYTR+IFSFDGR+LQDLYSIVR+TETTGATGQASSLLSGR	GSVPIVNLK+TETTGATGQASSLLSGR	NA	7	9	2	NA	1	2	1	NA	0.287535	0.551325	-0.214394
P39876	sp|P39876|TIMP3_MOUSE	Metalloproteinase inhibitor 3 OS=Mus musculus OX=10090 GN=Timp3 PE=1 SV=1	211	NA	NA	3.8	NA	NA	NA	2	NA	NA	NA	0.014	NA	NA	NA	GGYCSWYR	NA	NA	NA	1	NA	NA	NA	1	NA	NA	NA	0.0165249	NA
P40124	sp|P40124|CAP1_MOUSE	Adenylyl cyclase-associated protein 1 OS=Mus musculus OX=10090 GN=Cap1 PE=1 SV=4	474	5.7	NA	22.2	17.7	4	NA	22	15	0.09	NA	0.153	0.17	CVNTTLQIK+SALFAQINQGESITHALK	NA	ALLATASQCQQPAGNK+CVNTTLQIK+EFHTTGLAWSK+INSITVDNCK+INSITVDNCKK+KEPALLELEGK+NSLDCEIVSAK+SALFAQINQGESITHALK+VENQENVSNLVIDDTELK	ALLATASQCQQPAGNK+CVNTTLQIK+EFHTTGLAWSK+EPALLELEGK+KEPALLELEGK+NSLDCEIVSAK+VENQENVSNLVIDDTELK+VPTISINK	2	NA	9	8	1	NA	1	4	1.30517	NA	0.876829	-0.2321
P40142	sp|P40142|TKT_MOUSE	Transketolase OS=Mus musculus OX=10090 GN=Tkt PE=1 SV=1	623	22.5	34.5	26.8	21.8	25	41	42	27	0.59	0.39	0.273	0.29	AYGLALAK+CEAFGWHTIIVDGHSVEELCK+GITGIEDK+ISSDLDGHPVPK+LAVSQVPR+LGQSDPAPLQHQVDIYQK+MFGIDKDAIVQAVK+MPTPPSYK+NSTFSELFK+TSRPENAIIYSNNEDFQVGQAK+VLDPFTIKPLDR	AYGLALAK+CEAFGWHTIIVDGHSVEELCK+DRTVPFCSTFAAFFTR+EAWHGKPLPK+GITGIEDKEAWHGKPLPK+ILTVEDHYYEGGIGEAVSAAVVGEPGVTVTR+ISSDLDGHPVPK+KISSDLDGHPVPK+LAVSQVPR+LGQSDPAPLQHQVDIYQK+LGQSDPAPLQHQVDIYQKR+LILDSAR+MEGYHKPDQQKLQALK+MFGIDKDAIVQAVK+NSTFSELFKK+NSTFSELFK+TSRPENAIIYSNNEDFQVGQAK+VLDPFTIKPLDR	AYGLALAK+GITGIEDK+IIALDGDTK+ILATPPQEDAPSVDIANIR+ISSDLDGHPVPK+LAVSQVPR+LGQSDPAPLQHQVDIYQK+MFGIDKDAIVQAVK+MPTPPSYK+NSTFSELFKK+NSTFSELFK+SVPMSTVFYPSDGVATEK+TSRPENAIIYSNNEDFQVGQAK+VLDPFTIKPLDRK+VLDPFTIKPLDR	AYGLALAK+DAIVQAVK+GITGIEDK+IIALDGDTK+ILATPPQEDAPSVDIANIR+ISSDLDGHPVPK+LAVSQVPR+LGQSDPAPLQHQVDIYQK+MEGYHKPDQQK+MPTPPSYK+NSTFSELFK+SVPMSTVFYPSDGVATEK	11	18	15	12	5	6	4	4	-0.0169669	0.12978	-0.114863	-0.176611
P40336	sp|P40336|VP26A_MOUSE	Vacuolar protein sorting-associated protein 26A OS=Mus musculus OX=10090 GN=Vps26a PE=1 SV=1	327	NA	12.5	21.4	NA	NA	5	7	NA	NA	0.04	0.049	NA	NA	EYDLIVHQLATYPDVNNSIK+HYLFYDGESVSGK+QQEIILWR	ELALPGELTQSR+EYDLIVHQLATYPDVNNSIK+HYLFYDGESVSGK+QQEIILWR+YEIMDGAPVKGESIPIR	NA	NA	3	5	NA	NA	2	1	NA	NA	0.396959	-0.182243	NA
P41245	sp|P41245|MMP9_MOUSE	Matrix metalloproteinase-9 OS=Mus musculus OX=10090 GN=Mmp9 PE=1 SV=2	730	11.8	16.7	22.2	13.6	15	23	41	13	0.3	0.23	0.261	0.13	CGVPDVGR+GSPLQGPFLTAR+LGLGPEVTHVSGLLPR+LWCATTSNFDTDKK+QMWVYTGK+QSLRPALLMLQK+VFFFSGR+VSFQNEVNK	CGVPDVGR+LGLGPEVTHVSGLLPR+LWCATTSNFDTDKK+LYTEHGNGEGKPCVFPFIFEGR+QMWVYTGK+QSLRPALLMLQK+SLDKLGLGPEVTHVSGLLPR+SQKVDPQSVIR+TWPALPATLDSAFEDPQTKR+VFFFSGR	CGVPDVGR+DDIDGIQYLYGR+DMIDDAFAR+FGFCPSER+GSPLQGPFLTAR+LGLGPEVTHVSGLLPR+LWCATTSNFDTDKK+NDGTPWCSTTADYDKDGK+QLSLPQTGELDSQTLK+QMWVYTGK+QPTFVVFPK+QSLRPALLMLQK+SLDKLGLGPEVTHVSGLLPR+VFFFSGR+VSFQNEVNK	DDIDGIQYLYGR+DMIDDAFAR+GSPLQGPFLTAR+LWCATTSNFDTDKK+LYGFCPTR+QLSLPQTGELDSQTLK+QPTFVVFPK+TWPALPATLDSAFEDPQTK	8	10	15	8	3	4	3	3	-0.656639	-0.421497	-0.335771	0.503088
P42208	sp|P42208|SEPT2_MOUSE	Septin-2 OS=Mus musculus OX=10090 GN=Sept2 PE=1 SV=2	361	NA	8.9	13.6	6.9	NA	5	6	5	NA	0.05	0.034	0.03	NA	GRLYPWGVVEVENPEHNDFLK+ILDEIEEHSIK	ASIPFSVVGSNQLIEAK+ILDEIEEHSIK+TIISYIDEQFER+VNIVPVIAK	LTVVDTPGYGDAINCR+VNIVPVIAK	NA	2	4	2	NA	1	1	1	NA	0.101864	-0.0478038	-0.0307059
P42227	sp|P42227|STAT3_MOUSE	Signal transducer and activator of transcription 3 OS=Mus musculus OX=10090 GN=Stat3 PE=1 SV=2	770	NA	NA	3.4	NA	NA	NA	1	NA	NA	NA	0.007	NA	NA	NA	LLQTAATAAQQGGQANHPTAAVVTEK	NA	NA	NA	1	NA	NA	NA	1	NA	NA	NA	0.496471	NA
P42932	sp|P42932|TCPQ_MOUSE	T-complex protein 1 subunit theta OS=Mus musculus OX=10090 GN=Cct8 PE=1 SV=3	548	NA	NA	34.9	23.2	NA	NA	29	22	NA	NA	0.197	0.23	NA	NA	AHEILPELVCCSAK+AIAGTGANVIVTGGK+AVDDGVNTFK+DVDEVSSLLR+ELEVQHPAAK+ETEGDVTSVKDAK+ETEGDVTSVK+FAEAFEAIPR+GSTDNLMDDIER+HFSGLEEAVYR+LATNAAVTVLR+LFVTNDAATILR+LVPGGGATEIELAK+QITSYGETCPGLEQYAIKK+QYGSETFLAK+TVGATALPK+VADIALHYANK	AIAGTGANVIVTGGK+DVDEVSSLLR+ELEVQHPAAK+FAEAFEAIPR+LATNAAVTVLR+LFVTNDAATILR+LVPGGGATEIELAK+TAEELMNFSK+TVGATALPK+VADIALHYANK+VDQIIMAK+YNIMLVR	NA	NA	17	12	NA	NA	3	5	NA	NA	-0.121944	-0.0166398
P43274	sp|P43274|H14_MOUSE	Histone H1.4 OS=Mus musculus OX=10090 GN=Hist1h1e PE=1 SV=2	219	NA	NA	NA	14.6	NA	NA	NA	6	NA	NA	NA	0.04	NA	NA	NA	ALAAAGYDVEK+SGVSLAALK+TSGPPVSELITK	NA	NA	NA	3	NA	NA	NA	3	NA	NA	NA	-0.522111
P43276	sp|P43276|H15_MOUSE	Histone H1.5 OS=Mus musculus OX=10090 GN=Hist1h1b PE=1 SV=2	223	NA	NA	NA	4.9	NA	NA	NA	2	NA	NA	NA	0.02	NA	NA	NA	ALAAGGYDVEK	NA	NA	NA	1	NA	NA	NA	1	NA	NA	NA	-0.149194
P45376	sp|P45376|ALDR_MOUSE	Aldose reductase OS=Mus musculus OX=10090 GN=Akr1b1 PE=1 SV=3	316	5.4	31.6	33.9	22.5	4	12	21	11	0.08	0.1	0.136	0.12	MPTLGLGTWK+NLVVIPK	GIVVTAYSPLGSPDRPWAKPEDPSLLEDPR+HIDCAQVYQNEK+LWCTFHDK+MPTLGLGTWK+RQDLFIVSK+TTAQVLIRFPIQR+YKPAVNQIECHPYLTQEK	EVGVALQEK+HIDCAQVYQNEK+LWCTFHDK+MPTLGLGTWK+NLVVIPK+QDLFIVSK+RQDLFIVSK+SPPGQVTEAVK+TIGVSNFNPLQIER+VCALMSCAK+YKPAVNQIECHPYLTQEK	EVGVALQEK+HIDCAQVYQNEK+LLNKPGLK+MPTLGLGTWK+NLVVIPK+SPPGQVTEAVK+TIGVSNFNPLQIER+TTAQVLIR	2	7	11	8	1	2	3	3	0.228115	0.186029	0.126272	-0.294095
P45700	sp|P45700|MA1A1_MOUSE	Mannosyl-oligosaccharide 1,2-alpha-mannosidase IA OS=Mus musculus OX=10090 GN=Man1a1 PE=1 SV=1	655	7.6	16.5	NA	NA	7	10	NA	NA	0.17	0.1	NA	NA	AQHYLELGAEIAR+AWLMSDKTDLEAK+FDGGVEAIATR+YAWGLNELKPISK	AQHYLELGAEIAR+EGHSSSLFGNIK+ETLQKLPEEIQR+MGHLTCFAGGMFALGADGAPEAR+TWAWEAVEALESHCR+VDFLPPVGVENREPADATIR+YAWGLNELKPISK	NA	NA	4	7	NA	NA	2	3	NA	NA	0.132983	0.306959	NA	NA
P46638	sp|P46638|RB11B_MOUSE sp|P62492|RB11A_MOUSE	Ras-related protein Rab-11B OS=Mus musculus OX=10090 GN=Rab11b PE=1 SV=3;Ras-related protein Rab-11A OS=Mus musculus OX=10090 GN=Rab11a PE=1 SV=3	218	11.6	25.5	5.1	12.8	3	8	1	3	0.07	0.08	0.007	0.03	DHADSNIVIMLVGNK+STIGVEFATR	AITSAYYR+AQIWDTAGQER+DHADSNIVIMLVGNK+FTRNEFNLESK+STIGVEFATR	AQIWDTAGQER	DDEYDYLFK+NILTEIYR+VVLIGDSGVGK	2	5	1	3	1	3	1	1	0.120894	-0.2471	0.176686	-0.220927
P46664	sp|P46664|PURA2_MOUSE	Adenylosuccinate synthetase isozyme 2 OS=Mus musculus OX=10090 GN=Adss PE=1 SV=2	456	NA	NA	5.5	11.8	NA	NA	3	6	NA	NA	0.021	0.06	NA	NA	ELPVNAQNYVR+VVDLLAQDADIVCR	ELPVNAQNYVR+FIEDELQIPVK+LDGETIPHFPANQEVLNK+VVDLLAQDADIVCR	NA	NA	2	4	NA	NA	1	1	NA	NA	0.846103	-0.0283435
P47753	sp|P47753|CAZA1_MOUSE	F-actin-capping protein subunit alpha-1 OS=Mus musculus OX=10090 GN=Capza1 PE=1 SV=4	286	NA	22.7	NA	14.3	NA	4	NA	4	NA	0.06	NA	0.05	NA	FITHAPPGEFNEVFNDVR+IQVHYYEDGNVQLVSHK+LLLNNDNLLR+TIDGQQTIIACIESHQFQPK	NA	DVQDSVTVSNEVQTTK+FTITPPSAQVVGVLK+LLLNNDNLLR	NA	4	NA	3	NA	1	NA	2	NA	0.182583	NA	0.143323
P47754	sp|P47754|CAZA2_MOUSE	F-actin-capping protein subunit alpha-2 OS=Mus musculus OX=10090 GN=Capza2 PE=1 SV=3	286	15.7	26.9	NA	NA	2	11	NA	NA	0.07	0.09	NA	NA	FIIHAPPGEFNEVFNDVR+IQVHYYEDGNVQLVSHK+LLLNNDNLLR	EHYPNGVCTVYGK+FIIHAPPGEFNEVFNDVR+IQVHYYEDGNVQLVSHK+LLLNNDNLLR+VDGQQTIIACIESHQFQAK	NA	NA	3	5	NA	NA	1	2	NA	NA	0.468066	-0.00492294	NA	NA
P47757	sp|P47757|CAPZB_MOUSE	F-actin-capping protein subunit beta OS=Mus musculus OX=10090 GN=Capzb PE=1 SV=3	277	18.8	20.6	NA	11.9	4	9	NA	5	0.1	0.09	NA	0.05	GCWDSIHVVEVQEK+KLEVEANNAFDQYR+SGSGTMNLGGSLTR+STLNEIYFGK	GCWDSIHVVEVQEK+KLEVEANNAFDQYR+LVEDMENKIR+RLPPQQIEK+STLNEIYFGK	NA	DYLLCDYNR+GCWDSIHVVEVQEK+STLNEIYFGK	4	5	NA	3	1	1	NA	2	1.01428	0.964487	NA	-0.0211475
P47791	sp|P47791|GSHR_MOUSE	Glutathione reductase, mitochondrial OS=Mus musculus OX=10090 GN=Gsr PE=1 SV=3	500	15.8	13.8	NA	14.2	8	8	NA	9	0.19	0.08	NA	0.1	ADFDNTVAIHPTSSEELVTLR+GHILVDEFQNTNVK+IYSTAFTPMYHAVTTR+KTSSGLELQVVTSVPGR+LNTIYQNNLTK	ADFDNTVAIHPTSSEELVTLR+ALLTPVAIAAGRK+GHILVDEFQNTNVK+IYSTAFTPMYHAVTTR+MGATKADFDNTVAIHPTSSEELVTLR	NA	ADFDNTVAIHPTSSEELVTLR+ALLTPVAIAAGR+GHILVDEFQNTNVK+GVYAVGDVCGK+LGGTCVNVGCVPK	5	5	NA	5	2	2	NA	3	-0.0939674	-0.280424	NA	0.0126331
P47877	sp|P47877|IBP2_MOUSE	Insulin-like growth factor-binding protein 2 OS=Mus musculus OX=10090 GN=Igfbp2 PE=2 SV=2	305	3.9	NA	30.5	21.3	1	NA	14	12	0.02	NA	0.098	0.14	QEGEACGVYIPR	NA	ALVTGAGTCEK+CYPNPGSELPLK+GDPECHLFYNEQQETGGAHAQSVQ+GECWCVNPNTGKPIQGAPTIR+QEGEACGVYIPR+TPCQQELDQVLER	ALVTGAGTCEK+CYPNPGSELPLK+LAACGPPPDAPCAELVR+QEGEACGVYIPR+TPCQQELDQVLER	1	NA	6	5	1	NA	5	4	-1.27763	NA	-0.243539	-0.219372
P47878	sp|P47878|IBP3_MOUSE	Insulin-like growth factor-binding protein 3 OS=Mus musculus OX=10090 GN=Igfbp3 PE=2 SV=2	292	NA	4.1	NA	NA	NA	2	NA	NA	NA	0.01	NA	NA	NA	CQPRPAEQYPLR	NA	NA	NA	1	NA	NA	NA	1	NA	NA	NA	0.0651727	NA	NA
P47879	sp|P47879|IBP4_MOUSE	Insulin-like growth factor-binding protein 4 OS=Mus musculus OX=10090 GN=Igfbp4 PE=1 SV=2	254	11.4	17.3	22.8	11.4	4	7	9	4	0.1	0.07	0.063	0.05	GELDCHQLADSFQE+THEDLFIIPIPNCDR	CRPPVGCEELVR+EEPRPVPQGSCQSELHR+THEDLFIIPIPNCDR	CRPPVGCEELVR+EEPRPVPQGSCQSELHR+GELDCHQLADSFQE+THEDLFIIPIPNCDR	GELDCHQLADSFQE+THEDLFIIPIPNCDR	2	3	4	2	2	2	3	2	-0.744077	-0.216286	-0.845548	0.146966
P47880	sp|P47880|IBP6_MOUSE	Insulin-like growth factor-binding protein 6 OS=Mus musculus OX=10090 GN=Igfbp6 PE=2 SV=2	238	NA	NA	8.4	NA	NA	NA	3	NA	NA	NA	0.019	NA	NA	NA	CAPGLQCQPR+GLYVPNCDLR	NA	NA	NA	2	NA	NA	NA	1	NA	NA	NA	-0.0949134	NA
P47911	sp|P47911|RL6_MOUSE	60S ribosomal protein L6 OS=Mus musculus OX=10090 GN=Rpl6 PE=1 SV=3	296	NA	3.4	NA	NA	NA	2	NA	NA	NA	0.01	NA	NA	NA	AVPQLQGYLR	NA	NA	NA	1	NA	NA	NA	1	NA	NA	NA	-0.104011	NA	NA
P47931	sp|P47931|FST_MOUSE	Follistatin OS=Mus musculus OX=10090 GN=Fst PE=2 SV=1	344	NA	NA	NA	9.9	NA	NA	NA	6	NA	NA	NA	0.07	NA	NA	NA	EAACSSGVLLEVK+EQPELEVQYQGK+SIGLAYEGK	NA	NA	NA	3	NA	NA	NA	1	NA	NA	NA	-0.260364
P47962	sp|P47962|RL5_MOUSE	60S ribosomal protein L5 OS=Mus musculus OX=10090 GN=Rpl5 PE=1 SV=3	297	NA	29.6	NA	14.5	NA	11	NA	5	NA	0.1	NA	0.06	NA	AHAAIRENPVYEKKPK+GAVDGGLSIPHSTK+HIMGQNVADYMR+IEGDMIVCAAYAHELPK+QFSQYIK+RFPGYDSESK+YLMEEDEDAYKK	NA	GAVDGGLSIPHSTK+IEGDMIVCAAYAHELPK+YLMEEDEDAYKK	NA	7	NA	3	NA	2	NA	1	NA	0.0137226	NA	-0.226794
P48441	sp|P48441|IDUA_MOUSE	Alpha-L-iduronidase OS=Mus musculus OX=10090 GN=Idua PE=1 SV=2	634	NA	NA	7.3	NA	NA	NA	7	NA	NA	NA	0.038	NA	NA	NA	DLVSLLAR+GEEYAPINR+LGGPGDSFHPLPR+MVEDPVAEAPRPFPAR	NA	NA	NA	4	NA	NA	NA	1	NA	NA	NA	0.327891	NA
P48678	sp|P48678|LMNA_MOUSE	Prelamin-A/C OS=Mus musculus OX=10090 GN=Lmna PE=1 SV=2	665	13.5	35.6	41.5	30.2	12	35	65	38	0.26	0.35	0.425	0.41	AAYEAELGDAR+EGDLLAAQAR+LADALQELR+LQTLKEELDFQK+NIYSEELR+NSNLVGAAHEELQQSR+SLETENAGLR+VAVEEVDEEGKFVR	AGQVVTIWASGAGATHSPPTDLVWK+AQNTWGCGSSLR+ARLQLELSK+EAALSTALSEKR+GSHCSGSGDPAEYNLR+IRIDSLSAQLSQLQK+KLLEGEEERLR+LADALQELR+LAVYIDRVRSLETENAGLR+LKDLEALLNSK+LQEKEDLQELNDR+LRDLEDSLAR+LRITESEEVVSR+NIYSEELR+NSNLVGAAHEELQQSR+SLETENAGLR+TALINSTGEEVAMRK+TLEGELHDLR+VAVEEVDEEGKFVR	AAYEAELGDAR+AAYEAELGDARK+AQNTWGCGSSLR+DLEALLNSK+DLEDSLAR+EAALSTALSEK+EAALSTALSEKR+EDLQELNDR+EGDLLAAQAR+IDSLSAQLSQLQK+IRIDSLSAQLSQLQK+ITESEEVVSR+LADALQELR+LALDMEIHAYR+LEAALGEAK+LKDLEALLNSK+LQEKEDLQELNDR+LQTLKEELDFQK+LRDLEDSLAR+METPSQRR+MQQQLDEYQELLDIK+NIYSEELR+NSNLVGAAHEELQQSR+QLQDEMLR+SGAQASSTPLSPTR+SLETENAGLR+TALINSTGEEVAMR+TLEGELHDLR+TVLCGTCGQPADK+VAVEEVDEEGKFVR+VAVEEVDEEGK	AAYEAELGDAR+DLEALLNSK+DLEDSLAR+EAALSTALSEK+IDSLSAQLSQLQK+ITESEEVVSR+LADALQELR+LAVYIDR+LEAALGEAK+LQEKEDLQELNDR+LQLELSK+MQQQLDEYQELLDIK+NIYSEELR+NSNLVGAAHEELQQSR+SLETENAGLR+SQSSQNCSIM+TALINSTGEEVAMR+TLEGELHDLR+VAVEEVDEEGK	8	19	31	19	1	5	7	7	-0.679984	0.0380851	-0.194532	0.0730265
P48759	sp|P48759|PTX3_MOUSE	Pentraxin-related protein PTX3 OS=Mus musculus OX=10090 GN=Ptx3 PE=1 SV=2	381	NA	NA	28.6	23.1	NA	NA	15	12	NA	NA	0.094	0.13	NA	NA	ADLSAVQSWVAR+ALEPLLQESR+EGMLLQATDDVLR+EGMLLQATDDVLRGELQR+ITGFNIWDR+LAGGMARPCAAGGPADAR+RPEATVPGLGAVLEELR+SHSVPEGGLLQIGQEK+TILFSYGTK	ADLSAVQSWVAR+ALEPLLQESR+EGMLLQATDDVLR+ITGFNIWDR+LAADTVVSLGR+SHSVPEGGLLQIGQEK+TILFSYGTK+VLSEEEIR	NA	NA	9	8	NA	NA	3	4	NA	NA	0.033158	-0.0257353
P49312	sp|P49312|ROA1_MOUSE	Heterogeneous nuclear ribonucleoprotein A1 OS=Mus musculus OX=10090 GN=Hnrnpa1 PE=1 SV=2	320	NA	NA	NA	5.6	NA	NA	NA	6	NA	NA	NA	0.07	NA	NA	NA	DYFEQYGK+IEVIEIMTDR	NA	NA	NA	2	NA	NA	NA	2	NA	NA	NA	-0.178854
P49710	sp|P49710|HCLS1_MOUSE	Hematopoietic lineage cell-specific protein OS=Mus musculus OX=10090 GN=Hcls1 PE=1 SV=2	486	NA	NA	7.2	NA	NA	NA	5	NA	NA	NA	0.032	NA	NA	NA	GFGGQYGIQK+GHFGLFPANYVK+SAVGHEYVADVEK	NA	NA	NA	3	NA	NA	NA	1	NA	NA	NA	0.0473137	NA
P49722	sp|P49722|PSA2_MOUSE	Proteasome subunit alpha type-2 OS=Mus musculus OX=10090 GN=Psma2 PE=1 SV=3	234	19.2	34.6	31.2	NA	6	19	21	NA	0.12	0.18	0.122	NA	AANGVVLATEKK+LTPTEVR+SILYDER+YNEDLELEDAIHTAILTLK	AANGVVLATEKK+HIGLVYSGMGPDYR+KLAQQYYLVYQEPIPTAQLVQR+LTPTEVR+SILYDER+YNEDLELEDAIHTAILTLK	AANGVVLATEK+AANGVVLATEKK+GYSFSLTTFSPSGK+HIGLVYSGMGPDYR+LTPTEVR+SILYDER+YNEDLELEDAIHTAILTLK	NA	4	6	7	NA	1	3	2	NA	0.252605	0.027958	0.566089	NA
P50247	sp|P50247|SAHH_MOUSE	Adenosylhomocysteinase OS=Mus musculus OX=10090 GN=Ahcy PE=1 SV=3	432	8.1	19.7	21.5	13.7	5	12	13	9	0.12	0.1	0.069	0.1	AGIPVFAWK+GISEETTTGVHNLYK+VADIGLAAWGR	AGIPVFAWK+GISEETTTGVHNLYK+IILLAEGR+KLDEAVAEAHLGK+SKFDNLYGCR+VADIGLAAWGR+VAVVAGYGDVGKGCAQALR	AGIPVFAWK+ATDVMIAGK+GISEETTTGVHNLYK+IILLAEGR+SKFDNLYGCR+VADIGLAAWGR+VAVVAGYGDVGKGCAQALR+VAVVAGYGDVGK+VPAINVNDSVTK	AGIPVFAWK+GISEETTTGVHNLYK+VADIGLAAWGR+VAVVAGYGDVGK+VPAINVNDSVTK	3	7	9	5	2	2	1	2	-0.192167	-0.0886295	0.392066	-0.396943
P50396	sp|P50396|GDIA_MOUSE	Rab GDP dissociation inhibitor alpha OS=Mus musculus OX=10090 GN=Gdi1 PE=1 SV=3	447	NA	NA	NA	17.4	NA	NA	NA	5	NA	NA	NA	0.09	NA	NA	NA	DWNVDLIPK+EVEPALELLEPIDQK+FLMANGQLVK+IICILSHPIK+NTNDANSCQIIIPQNQVNR+TDDYLDQPCLETINR	NA	NA	NA	6	NA	NA	NA	3	NA	NA	NA	0.24603
P50429	sp|P50429|ARSB_MOUSE	Arylsulfatase B OS=Mus musculus OX=10090 GN=Arsb PE=1 SV=3	534	NA	NA	9.6	7.1	NA	NA	4	4	NA	NA	0.028	0.04	NA	NA	DGEEPAKEYNNIYSTNIFTK+EAGYATHMVGK+GTGFVASPLLK+SGGNNWPLR	EAGYATHMVGK+GTGFVASPLLK+GTLWEGGIR+LLPQLLK	NA	NA	4	4	NA	NA	1	1	NA	NA	0.47886	-0.0386309
P50516	sp|P50516|VATA_MOUSE	V-type proton ATPase catalytic subunit A OS=Mus musculus OX=10090 GN=Atp6v1a PE=1 SV=2	617	NA	NA	15.9	5.8	NA	NA	13	3	NA	NA	0.09	0.02	NA	NA	ASLAETDKITLEVAK+DIKWEFIPSK+EHMGEILYK+FSMVQVWPVR+GNEMSEVLR+LPANHPLLTGQR+VGHSELVGEIIR+VGSHITGGDIYGIVNENSLIK+WEFIPSK	VGHSELVGEIIR+VLDALFPCVQGGTTAIPGAFGCGK	NA	NA	9	2	NA	NA	1	1	NA	NA	0.233534	0.0870291
P50543	sp|P50543|S10AB_MOUSE	Protein S100-A11 OS=Mus musculus OX=10090 GN=S100a11 PE=1 SV=1	98	NA	NA	NA	11.2	NA	NA	NA	2	NA	NA	NA	0.02	NA	NA	NA	CIESLIAVFQK	NA	NA	NA	1	NA	NA	NA	1	NA	NA	NA	-0.541196
P50580	sp|P50580|PA2G4_MOUSE	Proliferation-associated protein 2G4 OS=Mus musculus OX=10090 GN=Pa2g4 PE=1 SV=3	394	NA	25.6	11.2	18.5	NA	12	8	13	NA	0.13	0.055	0.14	NA	AAHLCAEAALR+AFFSEVER+GIAFPTSISVNNCVCHFSPLK+HELLQPFNVLYEK+LVKPGNQNTQVTEAWNK+TIIQNPTDQQKK+VAHSFNCTPIEGMLSHQLK	AAHLCAEAALR+AFFSEVER+HELLQPFNVLYEK+TIIQNPTDQQKK	AAHLCAEAALR+AFFSEVER+EGEFVAQFK+GDAMIMEETGK+ITSGPFEPDLYK+SEMEVQDAELK+TIIQNPTDQQK	NA	7	4	7	NA	3	1	2	NA	-0.0911366	-0.350188	0.0432302
P51125	sp|P51125|ICAL_MOUSE	Calpastatin OS=Mus musculus OX=10090 GN=Cast PE=1 SV=2	788	NA	NA	NA	5.3	NA	NA	NA	3	NA	NA	NA	0.03	NA	NA	NA	FQDVPSAGGESVAGGGTVATALDK+GVVPEDAVETLAGSLGTR	NA	NA	NA	2	NA	NA	NA	1	NA	NA	NA	-0.156955
P51569	sp|P51569|AGAL_MOUSE	Alpha-galactosidase A OS=Mus musculus OX=10090 GN=Gla PE=1 SV=1	419	NA	NA	NA	6.9	NA	NA	NA	4	NA	NA	NA	0.04	NA	NA	NA	DVIAINQDPLGK+GLACNPGCIITQLLPEK	NA	NA	NA	2	NA	NA	NA	1	NA	NA	NA	-0.389382
P51655	sp|P51655|GPC4_MOUSE	Glypican-4 OS=Mus musculus OX=10090 GN=Gpc4 PE=1 SV=2	557	4.7	16	21.5	14	3	12	15	10	0.07	0.11	0.092	0.11	TFAQGLAVAR+VSVVNPTAQCTHALLK	SISESAFSAR+SLNDMFVK+TFAQGLAVAR+TVVSEQCNHLQAIFASR+VFQGCGPPKPLPAGR+VSVVNPTAQCTHALLK+YTEQLKPFGDVPR	LVNSQYHFTDEYLECVSK+NDAPLYEINGDHLK+SISESAFSAR+SLNDMFVK+TFAQGLAVAR+TVVSEQCNHLQAIFASR+TYGHLYMQNSELFK+VSVVNPTAQCTHALLK+YTEQLKPFGDVPR	DLFVELK+ISDAIMNMQDNSVQVSQK+NDAPLYEINGDHLK+TFAQGLAVAR+VSVVNPTAQCTHALLK+YTEQLKPFGDVPR	2	7	9	6	2	4	1	1	-0.628279	0.236387	0.32476	-0.176018
P51660	sp|P51660|DHB4_MOUSE	Peroxisomal multifunctional enzyme type 2 OS=Mus musculus OX=10090 GN=Hsd17b4 PE=1 SV=3	735	NA	4.9	NA	NA	NA	4	NA	NA	NA	0.03	NA	NA	NA	ALHGEQYLELYKPLPR+AYALAFAER+ISDEDWDIIHR	NA	NA	NA	3	NA	NA	NA	1	NA	NA	NA	-0.0150532	NA	NA
P51670	sp|P51670|CCL9_MOUSE	C-C motif chemokine 9 OS=Mus musculus OX=10090 GN=Ccl9 PE=1 SV=1	122	26.2	36.9	27.9	NA	4	6	8	NA	0.1	0.06	0.051	NA	FIGYFPTSGGCTRPGIIFISK+GFQVCANPSDR	CIERLEQNSQPR+FIGYFPTSGGCTRPGIIFISK+FIGYFPTSGGCTRPGIIFISKR+GFQVCANPSDR	FIGYFPTSGGCTR+FIGYFPTSGGCTRPGIIFISK+GFQVCANPSDR+GFQVCANPSDRR+RGFQVCANPSDR	NA	2	4	5	NA	1	1	1	NA	-0.00162598	-0.157845	-0.0989195	NA
P51859	sp|P51859|HDGF_MOUSE	Hepatoma-derived growth factor OS=Mus musculus OX=10090 GN=Hdgf PE=1 SV=2	237	NA	NA	12.2	28.7	NA	NA	7	14	NA	NA	0.033	0.16	NA	NA	CGDLVFAK+DLFPYEESK+DLFPYEESKEK+IDEMPEAAVK	CGDLVFAK+DLFPYEESK+EIAALEGERPLPVEVEK+GFSEGLWEIENNPTVK+IDEMPEAAVK+LVIDEPAK	NA	NA	4	6	NA	NA	1	5	NA	NA	-3.58745	0.354806
P52480	sp|P52480|KPYM_MOUSE	Pyruvate kinase PKM OS=Mus musculus OX=10090 GN=Pkm PE=1 SV=4	531	39.5	66.3	54.6	49.2	46	103	127	82	1.09	1.05	0.853	0.89	AGKPVICATQMLESMIK+EAEAAIYHLQLFEELR+EATESFASDPILYRPVAVALDTK+EKGADFLVTEVENGGSLGSK+GADFLVTEVENGGSLGSKK+GDLGIEIPAEKVFLAQK+GDYPLEAVR+GIFPVLCK+GSGTAEVELK+GVNLPGAAVDLPAVSEKDIQDLK+KGVNLPGAAVDLPAVSEKDIQDLK+KGVNLPGAAVDLPAVSEK+NTGIICTIGPASR+RFDEILEASDGIMVAR+RLAPITSDPTEAAAVGAVEASFK+TGLIKGSGTAEVELK+VNLAMDVGK	AEGSDVANAVLDGADCIMLSGETAKGDYPLEAVR+AGKPVICATQMLESMIK+EAEAAIYHLQLFEELR+EAEAAIYHLQLFEELRR+EATESFASDPILYRPVAVALDTK+EATESFASDPILYRPVAVALDTKGPEIR+EKGADFLVTEVENGGSLGSK+EKGADFLVTEVENGGSLGSKK+FDEILEASDGIMVAR+FGVEQDVDMVFASFIRK+GADFLVTEVENGGSLGSKK+GDLGIEIPAEKVFLAQK+GDYPLEAVR+GIFPVLCKDAVLNAWAEDVDLR+GIFPVLCK+GSGTAEVELKK+GVNLPGAAVDLPAVSEKDIQDLK+IISKIENHEGVR+ITLDNAYMEKCDENILWLDYK+IYVDDGLISLQVKEK+KGDVVIVLTGWRPG…	AEGSDVANAVLDGADCIMLSGETAKGDYPLEAVR+AGKPVICATQMLESMIK+APIIAVTR+CCSGAIIVLTK+CDENILWLDYK+DAVLNAWAEDVDLR+EATESFASD+EATESFASDPILYR+EATESFASDPILYRPVAVALDTK+EKGADFLVTEVENGGSLGSK+GADFLVTEVENGGSLGSK+GADFLVTEVENGGSLGSKK+GDLGIEIPAEK+GDLGIEIPAEKVFLAQK+GDYPLEAVR+GIFPVLCK+GSGTAEVELK+GSGTAEVELKK+GVNLPGAAVDLPAVSEKDIQDLK+GVNLPGAAVDLPAVSEK+ITLDNAYMEK+KGVNLPGAAVDLPAVSEKDIQDLK+KGVNLPGAAVDLPAVSEK+LDIDSAPITAR+LDIDSAPI…	AEGSDVANAVLDGADCIMLSGETAK+AGKPVICATQMLESMIK+APIIAVTR+CCSGAIIVLTK+CDENILWLDYK+DAVLNAWAEDVDLR+EATESFASDPILYR+EATESFASDPILYRPVAVALDTK+GADFLVTEVENGGSLGSK+GDLGIEIPAEK+GDYPLEAVR+GIFPVLCK+GSGTAEVELK+GVNLPGAAVDLPAVSEK+ITLDNAYMEK+IYVDDGLISLQVK+KGVNLPGAAVDLPAVSEK+LAPITSDPTEAAAVGAVEASFK+LDIDSAPITAR+NTGIICTIGPASR+VNLAMDVGK	17	28	32	21	3	3	5	12	0.33637	-0.00944286	-0.344512	-0.168502
P53026	sp|P53026|RL10A_MOUSE	60S ribosomal protein L10a OS=Mus musculus OX=10090 GN=Rpl10a PE=1 SV=3	217	9.7	31.3	19.8	15.7	2	8	9	9	0.05	0.07	0.063	0.1	AVDIPHMDIEALK+ILGPGLNK	AVDIPHMDIEALK+AVDIPHMDIEALKK+ILGPGLNK+KYDAFLASESLIK+MTDDELVYNIHLAVNFLVSLLK+VSRDTLYEAVR	AVDIPHMDIEALK+AVDIPHMDIEALKK+DTLYEAVR+ILGPGLNK+KYDAFLASESLIK	AVDIPHMDIEALK+DTLYEAVR+KYDAFLASESLIK+YDAFLASESLIK	2	6	5	4	1	1	1	2	0.237337	-0.763923	-0.609237	0.197396
P53810	sp|P53810|PIPNA_MOUSE	Phosphatidylinositol transfer protein alpha isoform OS=Mus musculus OX=10090 GN=Pitpna PE=1 SV=2	271	NA	21.8	31	22.5	NA	16	18	9	NA	0.13	0.108	0.09	NA	AWNAYPYCR+FKWWGLQNK+GPLGPNWK+HVEAIYIDIADR+MLAPEGALNIHEK+QLFCWLDK+WWGLQNK	AWNAYPYCR+DYKAEEDPAK+GPLGPNWK+HVEAIYIDIADR+MLAPEGALNIHEK+QLFCWIDK+TVITNEYMKEDFLIK+WVDLTMDDIR+WWGLQNK	GPLGPNWK+MLAPEGALNIHEK+NETGGGEGVEVLVNEPYEKDDGEK+TVITNEYMK+WWGLQNK	NA	7	9	5	NA	3	2	2	NA	-0.0972271	-0.00379693	-0.0068406
P53996	sp|P53996|CNBP_MOUSE	Cellular nucleic acid-binding protein OS=Mus musculus OX=10090 GN=Cnbp PE=1 SV=2	178	NA	NA	NA	14	NA	NA	NA	4	NA	NA	NA	0.04	NA	NA	NA	CGETGHVAINCSK+CYSCGEFGHIQK	NA	NA	NA	2	NA	NA	NA	2	NA	NA	NA	-0.0223235
P54775	sp|P54775|PRS6B_MOUSE	26S proteasome regulatory subunit 6B OS=Mus musculus OX=10090 GN=Psmc4 PE=1 SV=2	418	NA	3.3	NA	NA	NA	2	NA	NA	NA	0.02	NA	NA	NA	EAVELPLTHFELYK	NA	NA	NA	1	NA	NA	NA	1	NA	NA	NA	-0.238601	NA	NA
P54818	sp|P54818|GALC_MOUSE	Galactocerebrosidase OS=Mus musculus OX=10090 GN=Galc PE=1 SV=2	684	5.6	5.4	11.5	NA	7	7	9	NA	0.14	0.07	0.055	NA	LLVNYPEPYR+MLDYQGLQR+VVDVIGAHYPGTYTVWNAK	GYEWWLMK+LLVNYPEPYR+VVDVIGAHYPGTYTVWNAK	EFDGIGAVSGGGATSR+GSYPPPPSSKPFPTNYK+GYEWWLMK+LLVNYPEPYR+MLDYQGLQR+VVDVIGAHYPGTYTVWNAK	NA	3	3	6	NA	2	2	1	NA	-0.373292	0.750701	0.607547	NA
P54822	sp|P54822|PUR8_MOUSE	Adenylosuccinate lyase OS=Mus musculus OX=10090 GN=Adsl PE=1 SV=2	484	NA	NA	1.9	NA	NA	NA	2	NA	NA	NA	0.014	NA	NA	NA	NAFDLLLPK	NA	NA	NA	1	NA	NA	NA	1	NA	NA	NA	-0.101979	NA
P54823	sp|P54823|DDX6_MOUSE	Probable ATP-dependent RNA helicase DDX6 OS=Mus musculus OX=10090 GN=Ddx6 PE=1 SV=1	483	NA	12.4	12.6	NA	NA	7	7	NA	NA	0.07	0.049	NA	NA	LDDTVHVVIATPGR+NLVCTDLFTR+SIEEQLGTEIKPIPSNIDK+SLYVAEYHSEPAEDEKP	LDDTVHVVIATPGR+SGAYLIPLLER+SIEEQLGTEIKPIPSNIDK+SLYVAEYHSEPAEDEKP	NA	NA	4	4	NA	NA	2	1	NA	NA	0.244929	0.181193	NA
P55065	sp|P55065|PLTP_MOUSE	Phospholipid transfer protein OS=Mus musculus OX=10090 GN=Pltp PE=1 SV=1	493	6.5	11.6	24.3	11.2	3	12	18	6	0.07	0.11	0.122	0.07	EVVTNHAGFVTVGADLHFAK+TGLQLSQDSSGR	EVVTNHAGFVTVGADLHFAK+IRVTSAALDLVK+LKLEATSPPR+MNMAFGGTFR+VTSAALDLVKQEGLR	AVEPQLEDDER+EVVTNHAGFVTVGADLHFAK+GAFFPLK+GVQIPLPEGINFVR+IRVTSAALDLVK+LKLEATSPPR+MNMAFGGTFR+TGLQLSQDSSGR+TLLQIGVMPLLNER+VPSDLDMLLR	AVEPQLEDDER+FLEQELETITIPDVYGAK+GVQIPLPEGINFVR+TGLQLSQDSSGR	2	5	10	4	1	1	3	2	-0.116621	0.908001	0.449387	-0.209687
P56480	sp|P56480|ATPB_MOUSE	ATP synthase subunit beta, mitochondrial OS=Mus musculus OX=10090 GN=Atp5f1b PE=1 SV=2	529	11.5	NA	NA	NA	7	NA	NA	NA	0.17	NA	NA	NA	IGLFGGAGVGK+IMDPNIVGNEHYDVAR+LVLEVAQHLGESTVR+VLDSGAPIKIPVGPETLGR	NA	NA	NA	4	NA	NA	NA	1	NA	NA	NA	-0.707137	NA	NA	NA
P56542	sp|P56542|DNS2A_MOUSE	Deoxyribonuclease-2-alpha OS=Mus musculus OX=10090 GN=Dnase2 PE=1 SV=1	353	NA	8.5	NA	NA	NA	3	NA	NA	NA	0.02	NA	NA	NA	LEGFFAQKLPDLETVIK+QLTYTYPLVYDHK	NA	NA	NA	2	NA	NA	NA	1	NA	NA	NA	0.188707	NA	NA
P56677	sp|P56677|ST14_MOUSE	Suppressor of tumorigenicity 14 protein homolog OS=Mus musculus OX=10090 GN=St14 PE=1 SV=2	855	2.8	10.8	NA	3.2	2	12	NA	3	0.05	0.12	NA	0.03	SVEYSTVVRPICLPDATHVFPAGK	AIWVTGWGHTK+CQNGLCLSK+FTTPGFPNSPYPAHAR+HPGFEATFFQLPK+SVEYSTVVRPICLPDATHVFPAGK+TQDNSCSFALHAHGAAVTR	NA	EGGTGALILQK+LFYLVDPNVPVGSCTK	1	6	NA	2	1	5	NA	1	-0.0332991	0.0418156	NA	0.0585005
P56959	sp|P56959|FUS_MOUSE	RNA-binding protein FUS OS=Mus musculus OX=10090 GN=Fus PE=1 SV=1	518	NA	4.6	NA	NA	NA	4	NA	NA	NA	0.04	NA	NA	NA	APKPDGPGGGPGGSHMGGNYGDDR	NA	NA	NA	1	NA	NA	NA	1	NA	NA	NA	0.230207	NA	NA
P57759	sp|P57759|ERP29_MOUSE	Endoplasmic reticulum resident protein 29 OS=Mus musculus OX=10090 GN=Erp29 PE=1 SV=2	262	3.4	NA	8	NA	2	NA	4	NA	0.05	NA	0.024	NA	SLNILTAFR	NA	GALPLDTVTFYK+SLNILTAFR	NA	1	NA	2	NA	1	NA	1	NA	-0.0177589	NA	0.204041	NA
P57776	sp|P57776|EF1D_MOUSE	Elongation factor 1-delta OS=Mus musculus OX=10090 GN=Eef1d PE=1 SV=3	281	NA	8.5	13.2	8.9	NA	2	3	3	NA	0.02	0.017	0.03	NA	SLAGSSGPGASSGPGGDHSELIVR	ATAPQTQHVSPMR+SLAGSSGPGASSGPGGDHSELIVR	ATAPQTQHVSPMR+GVVQDLQQAISK	NA	1	2	2	NA	1	1	1	NA	-0.535839	0.476104	-0.304954
P57780	sp|P57780|ACTN4_MOUSE	Alpha-actinin-4 OS=Mus musculus OX=10090 GN=Actn4 PE=1 SV=1	912	37.2	49	59.2	52.6	55	108	149	131	1.09	0.87	0.784	1.11	ACLISLGYDVENDRQGDAEFNR+AGTQIENIDEDFRDGLK+AIMTYVSSFYHAFSGAQK+ASIHEAWTDGK+DGLAFNALIHR+EGLLLWCQR+GISQEQMQEFR+GYEEWLLNEIR+ISIEMNGTLEDQLSHLK+KDDPVTNLNNAFEVAEK+LASDLLEWIR+LASDLLEWIRR+LSNRPAFMPSEGR+MLDAEDIVNTARPDEK+MVSDINNGWQHLEQAEK+NFITAEELR+NVNVQNFHISWK+QLETIDQLHLEYAK+QRDYETATLSDIK+RTIPWLEDR+TFTAWCNSHLR+TIPWLEDR+TIPWLEDRVPQK+VEQIAAIAQELNELDYYDSHNVNTR+VGWEQLLTTIAR+VLAGDKNFITAEELR+VLAVNQENEHLMEDYER+VQQL…	ACLISLGYDVENDRQGDAEFNR+AGTQIENIDEDFRDGLK+AIMTYVSSFYHAFSGAQK+ASIHEAWTDGK+CQLEINFNTLQTKLR+DGLAFNALIHR+EAILAIHK+EAILAIHKEAQR+EGLLLWCQR+EGLLLWCQRK+GISQEQMQEFR+GYEEWLLNEIRR+ICDQWDNLGSLTHSR+ISIEMNGTLEDQLSHLK+KDDPVTNLNNAFEVAEK+KTFTAWCNSHLR+LASDLLEWIRR+LDHLAEKFR+LEDFRDYR+LSGSNPYTTVTPQIINSKWEK+LSNRPAFMPSEGR+MLDAEDIVNTARPDEK+MVSDINNGWQHLEQAEK+NVNVQNFHISWK+QKASIHEAWTDGKEAMLK+QLETIDQLHLEYAK+QRDYETATLSDIK+REL…	ACLISLGYDVENDR+ACLISLGYDVENDRQGDAEFNR+AGTQIENIDEDFR+AGTQIENIDEDFRDGLK+AIMTYVSSFYHAFSGAQK+ALDFIASK+ASIHEAWTDGK+CQLEINFNTLQTK+DGLAFNALIHR+DHALLEEQSK+DLLLDPAWEK+DYETATLSDIK+EAILAIHK+EGLLLWCQR+EGLLLWCQRK+ELPPDQAEYCIAR+ETTDTDTADQVIASFK+FAIQDISVEETSAK+GISQEQMQEFR+GYEEWLLNEIR+HTNYTMEHIR+ICDQWDNLGSLTHSR+ISIEMNGTLEDQLSHLK+KAGTQIENIDEDFRDGLK+KDDPVTNLNNAFEVAEK+LASDLLEWIR+LASDLLEWIRR+LSGSNPYTTVTPQIINSK+LSGSN…	ACLISLGYDVENDR+AGTQIENIDEDFR+ALDFIASK+ASIHEAWTDGK+CQLEINFNTLQTK+DDPVTNLNNAFEVAEK+DGLAFNALIHR+DHALLEEQSK+DHGGALGPEEFK+DLLLDPAWEK+DYETATLSDIK+EAILAIHK+EGLLLWCQR+ELPPDQAEYCIAR+ETTDTDTADQVIASFK+FAIQDISVEETSAK+GISQEQMQEFR+GYEEWLLNEIR+ICDQWDNLGSLTHSR+ISIEMNGTLEDQLSHLK+KAGTQIENIDEDFR+KDDPVTNLNNAFEVAEK+LASDLLEWIR+LSGSNPYTTVTPQIINSK+LSNRPAFMPSEGR+LVSIGAEEIVDGNAK+MAPYQGPDAAPGALDYK+MLDAEDIVNTARPDEK+MVSDINNG…	28	41	49	40	8	10	8	21	0.612055	-0.716353	-0.372808	0.0768631
P58022	sp|P58022|LOXL2_MOUSE	Lysyl oxidase homolog 2 OS=Mus musculus OX=10090 GN=Loxl2 PE=1 SV=2	776	NA	2.6	16	NA	NA	2	16	NA	NA	0.02	0.103	NA	NA	LGQGIGPIHLNEVQCTGTEK	AYKPEQPLVR+CNIPIMGFQK+CSGTELSLAHCR+ELGFGTAK+FNTESQGCNHEEDAGVR+HDEEVACPEGGVR+KPVTEGYVEVK+LGQGIGPIHLNEVQCTGTEK+NSHVVCGMFGFPAEK+QVPSDVVK	NA	NA	1	10	NA	NA	1	1	NA	NA	0.133977	-0.248382	NA
P58252	sp|P58252|EF2_MOUSE	Elongation factor 2 OS=Mus musculus OX=10090 GN=Eef2 PE=1 SV=2	858	17.1	35.8	33.6	24.7	27	58	78	44	0.64	0.56	0.525	0.47	CLYASVLTAQPR+DLEEDHACIPIK+DLEEDHACIPIKK+EGALCEENMR+FSVSPVVR+GGGQIIPTAR+GHVFEESQVAGTPMFVVK+GLKEGIPALDNFLDKL+GVQYLNEIK+NFTVDQIR+QFAEMYVAK+SDPVVSYR+TILMMGR+VFDAIMNFR+VNFTVDQIR+YEWDVAEAR	DLEEDHACIPIK+DLEEDHACIPIKK+EETAKLIEKLDIK+EGALCEENMR+FAAKGEGQLSAAER+FSVSPVVR+GGGQIIPTAR+GGGQIIPTARRCLYASVLTAQPR+GHVFEESQVAGTPMFVVK+GLKEGIPALDNFLDKL+GQLSAAER+GVQYLNEIKDSVVAGFQWATK+GVQYLNEIK+IKPVLMMNK+IMGPNYTPGKK+KEDLYLKPIQR+KIWCFGPDGTGPNILTDITK+MVNFTVDQIR+NMSVIAHVDHGK+RCLYASVLTAQPR+RGHVFEESQVAGTPMFVVK+SDPVVSYRETVSEESNVLCLSK+SDPVVSYR+STAISLFYELSENDLNFIKQSK+TILMMGR+VAVEAKNPADLPK+VFDAIMNFR+VNFTVDQIR+Y…	ARPFPDGLAEDIDKGEVSAR+CLYASVLTAQPR+DLEEDHACIPIK+DLEEDHACIPIKK+DSVVAGFQWATK+EDLYLKPIQR+EGALCEENMR+EGIPALDNFLDKL+ETVSEESNVLCLSK+FSVSPVVR+GGGQIIPTAR+GHVFEESQVAGTPMFVVK+GPLMMYISK+GVQYLNEIK+IKPVLMMNK+IMGPNYTPGK+IMGPNYTPGKK+NFTVDQIR+QFAEMYVAK+RCLYASVLTAQPR+SDPVVSYR+STLTDSLVCK+TFCQLILDPIFK+TILMMGR+VEDMMKKLWGDRYFDPANGK+VFDAIMNFR+VFSGVVSTGLK+VNFTVDQIR+YEWDVAEAR+YLAEKYEWDVAEAR	CELLYEGPPDDEAAMGIK+DLEEDHACIPIK+DSVVAGFQWATK+EGALCEENMR+EGIPALDNFLDKL+ETVSEESNVLCLSK+FSVSPVVR+GGGQIIPTAR+GVQYLNEIK+IMGPNYTPGK+IMGPNYTPGKK+NFTVDQIR+NMSVIAHVDHGK+QFAEMYVAK+SDPVVSYR+STLTDSLVCK+TFCQLILDPIFK+TILMMGR+VFDAIMNFR+VFSGVVSTGLK+YEWDVAEAR	16	31	30	21	7	10	8	9	0.405167	-0.0430272	-0.270274	-0.0140071
P58771	sp|P58771|TPM1_MOUSE	Tropomyosin alpha-1 chain OS=Mus musculus OX=10090 GN=Tpm1 PE=1 SV=1	284	NA	NA	NA	14.4	NA	NA	NA	6	NA	NA	NA	0.06	NA	NA	NA	ATDAEADVASLNR+EDKYEEEIK+IQLVEEELDR+MELQEIQLK	NA	NA	NA	4	NA	NA	NA	2	NA	NA	NA	0.143269
P59325	sp|P59325|IF5_MOUSE	Eukaryotic translation initiation factor 5 OS=Mus musculus OX=10090 GN=Eif5 PE=1 SV=1	429	NA	NA	2.3	NA	NA	NA	2	NA	NA	NA	0.014	NA	NA	NA	GLTLSDDLER	NA	NA	NA	1	NA	NA	NA	1	NA	NA	NA	0.230746	NA
P59999	sp|P59999|ARPC4_MOUSE	Actin-related protein 2/3 complex subunit 4 OS=Mus musculus OX=10090 GN=Arpc4 PE=1 SV=3	168	NA	14.3	17.9	16.1	NA	3	3	5	NA	0.02	0.021	0.03	NA	AENFFILR+ELLLQPVTISRNEKEK	AENFFILR+ELLLQPVTISR+VLIEGSINSVR	AENFFILR+ELLLQPVTISR+IVAEEFLK	NA	2	3	3	NA	1	2	1	NA	0.670002	-0.202914	0.0450235
P60335	sp|P60335|PCBP1_MOUSE	Poly(rC)-binding protein 1 OS=Mus musculus OX=10090 GN=Pcbp1 PE=1 SV=1	356	NA	NA	18.5	12.1	NA	NA	10	8	NA	NA	0.065	0.09	NA	NA	EVGSIIGK+IANPVEGSSGR+IITLTGPTNAIFK+INISEGNCPER+LVVPATQCGSLIGK+QGANINEIR	AITIAGVPQSVTECVK+IITLTGPTNAIFK+LVVPATQCGSLIGK	NA	NA	6	3	NA	NA	4	2	NA	NA	-0.0976313	-0.171902
P60710	sp|P60710|ACTB_MOUSE sp|P63260|ACTG_MOUSE	Actin, cytoplasmic 1 OS=Mus musculus OX=10090 GN=Actb PE=1 SV=1;Actin, cytoplasmic 2 OS=Mus musculus OX=10090 GN=Actg1 PE=1 SV=1	375	57.6	69.3	63.2	48.8	53	154	168	91	1.09	1.23	0.849	0.95	AGFAGDDAPR+AVFPSIVGRPR+CPEALFQPSFLGMESCGIHETTFNSIMK+DSYVGDEAQSKR+EITALAPSTMKIK+EKLCYVALDFEQEMATAASSSSLEK+GYSFTTTAER+IIAPPER+KDLYANTVLSGGTTMYPGIADR+LDLAGRDLTDYLMK+MQKEITALAPSTMK+QEYDESGPSIVHR+TTGIVMDSGDGVTHTVPIYEGYALPHAILR+VAPEEHPVLLTEAPLNPK	AGFAGDDAPR+AGFAGDDAPRAVFPSIVGRPR+AVFPSIVGR+AVFPSIVGRPR+CDVDIRKDLYANTVLSGGTTMYPGIADR+CPEALFQPSFLGMESCGIHETTFNSIMK+DIKEKLCYVALDFEQEMATAASSSSLEK+DSYVGDEAQSKR+EITALAPSTMK+EITALAPSTMKIK+EKLCYVALDFEQEMATAASSSSLEK+GYSFTTTAEREIVR+GYSFTTTAER+HQGVMVGMGQKDSYVGDEAQSKR+HQGVMVGMGQK+IIAPPER+IKIIAPPERK+KDLYANTVLSGGTTMYPGIADR+LDLAGRDLTDYLMK+MQKEITALAPSTMK+QEYDESGPSIVHRK+QEYDESGPSIVHR+SYELPDGQVITIGNERFR+TTGIVMDSGD…	AGFAGDDAPR+AVFPSIVGR+AVFPSIVGRPR+CPEALFQPSFLGMESCGIHETTFNSIMK+DLTDYLMK+DSYVGDEAQSK+DSYVGDEAQSKR+EITALAPSTMK+EITALAPSTMKIK+EKLCYVALDFEQEMATAASSSSLEK+GIHETTFNSIMK+GYSFTTTAER+HQGVMVGMGQKDSYVGDEAQSK+HQGVMVGMGQK+IIAPPER+KDLYANTVLSGGTTMYPGIADR+MQKEITALAPSTMK+QEYDESGPSIVHR+SYELPDGQVITIGNER+TTGIVMDSGDGVTHTVPIYEGYALPHAILR+VAPEEHPVLLTEAPLNPK	AGFAGDDAPR+AVFPSIVGR+AVFPSIVGRPR+DLTDYLMK+DLYANTVLSGGTTMYPGIADR+DSYVGDEAQSK+EITALAPSTMK+GIHETTFNSIMK+GYSFTTTAER+HQGVMVGMGQK+IIAPPER+KDLYANTVLSGGTTMYPGIADR+LCYVALDFEQEMATAASSSSLEK+QEYDESGPSIVHR+SYELPDGQVITIGNER+VAPEEHPVLLTEAPLNPK	14	25	21	16	3	5	3	6	0.279709	-0.252128	0.131897	0.00680499
P60764	sp|P60764|RAC3_MOUSE sp|P63001|RAC1_MOUSE sp|Q05144|RAC2_MOUSE	Ras-related C3 botulinum toxin substrate 3 OS=Mus musculus OX=10090 GN=Rac3 PE=1 SV=1;Ras-related C3 botulinum toxin substrate 1 OS=Mus musculus OX=10090 GN=Rac1 PE=1 SV=1;Ras-related C3 botulinum toxin substrate 2 OS=Mus musculus OX=10090 GN=Rac2 PE=1 SV=1	192	9.4	NA	19.8	NA	2	NA	6	NA	0.05	NA	0.03	NA	TVFDEAIR+YLECSALTQR	NA	AVLCPPPVK+CVVVGDGAVGK+TVFDEAIR+YLECSALTQR	NA	2	NA	4	NA	1	NA	3	NA	0.410006	NA	0.0599842	NA
P60766	sp|P60766|CDC42_MOUSE	Cell division control protein 42 homolog OS=Mus musculus OX=10090 GN=Cdc42 PE=1 SV=2	191	NA	33	NA	NA	NA	5	NA	NA	NA	0.05	NA	NA	NA	AVKYVECSALTQK+NVFDEAILAALEPPEPKK+TPFLLVGTQIDLRDDPSTIEK+WVPEITHHCPK	NA	NA	NA	4	NA	NA	NA	1	NA	NA	NA	-0.0596717	NA	NA
P60843	sp|P60843|IF4A1_MOUSE	Eukaryotic initiation factor 4A-I OS=Mus musculus OX=10090 GN=Eif4a1 PE=1 SV=1	406	10.3	9.4	26.4	NA	4	9	17	NA	0.1	0.07	0.108	NA	GFKDQIYDIFQK+GIYAYGFEKPSAIQQR+GYDVIAQAQSGTGK	GFKDQIYDIFQK+GIYAYGFEKPSAIQQR+KEELTLEGIR	AILPCIK+ATQALVLAPTR+DFTVSAMHGDMDQK+DQIYDIFQK+EELTLEGIR+ELAQQIQK+GFKDQIYDIFQK+GIYAYGFEKPSAIQQR+GYDVIAQAQSGTGK+KEELTLEGIR+LQMEAPHIIVGTPGR	NA	3	3	11	NA	1	1	2	NA	-0.850302	-0.101516	-0.993245	NA
P60867	sp|P60867|RS20_MOUSE	40S ribosomal protein S20 OS=Mus musculus OX=10090 GN=Rps20 PE=1 SV=1	119	10.1	10.1	NA	19.3	2	2	NA	4	0.05	0.02	NA	0.05	LIDLHSPSEIVK	LIDLHSPSEIVK	NA	LIDLHSPSEIVK+TPVEPEVAIHR	1	1	NA	2	1	1	NA	2	0.179158	-0.34654	NA	0.0806044
P61082	sp|P61082|UBC12_MOUSE	NEDD8-conjugating enzyme Ubc12 OS=Mus musculus OX=10090 GN=Ube2m PE=1 SV=1	183	NA	13.1	NA	NA	NA	2	NA	NA	NA	0.02	NA	NA	NA	GGYIGSTYFER+VGQGYPHDPPKVK	NA	NA	NA	2	NA	NA	NA	1	NA	NA	NA	-0.493652	NA	NA
P61089	sp|P61089|UBE2N_MOUSE	Ubiquitin-conjugating enzyme E2 N OS=Mus musculus OX=10090 GN=Ube2n PE=1 SV=1	152	37.5	NA	24.3	28.9	4	NA	6	11	0.08	NA	0.04	0.11	ICLDILK+LLAEPVPGIKAEPDESNAR+TNEAQAIETAR+YFHVVIAGPQDSPFEGGTFK	NA	ICLDILK+LLAEPVPGIKAEPDESNAR+LLAEPVPGIK+TNEAQAIETAR	LELFLPEEYPMAAPK+LLAEPVPGIK+TNEAQAIETAR+WSPALQIR	4	NA	4	4	1	NA	1	1	0.359029	NA	0.194644	-0.0777294
P61161	sp|P61161|ARP2_MOUSE	Actin-related protein 2 OS=Mus musculus OX=10090 GN=Actr2 PE=1 SV=1	394	NA	29.9	28.7	22.1	NA	17	22	16	NA	0.18	0.153	0.17	NA	CGYAGSNFPEHIFPALVGRPIIR+GYAFNHSADFETVR+HIVLSGGSTMYPGLPSR+HIVLSGGSTMYPGLPSRLER+HLWDYTFGPEK+KVVVCDNGTGFVK+LALETTVLVESYTLPDGR+VGNIEIKDLMVGDEASELR	CGYAGSNFPEHIFPALVGR+DLMVGDEASELR+EKLCYVGYNIEQEQK+GYAFNHSADFETVR+HIVLSGGSTMYPGLPSR+HLWDYTFGPEK+ILLTEPPMNPTK+KVVVCDNGTGFVK+LCYVGYNIEQEQK+VVVCDNGTGFVK	DLMVGDEASELR+GYAFNHSADFETVR+HIVLSGGSTMYPGLPSR+ILLTEPPMNPTK+LCYVGYNIEQEQK+VGNIEIK+VVVCDNGTGFVK	NA	8	10	7	NA	2	2	3	NA	0.249048	-0.818065	0.0183283
P61164	sp|P61164|ACTZ_MOUSE	Alpha-centractin OS=Mus musculus OX=10090 GN=Actr1a PE=1 SV=1	376	NA	NA	8.5	NA	NA	NA	2	NA	NA	NA	0.014	NA	NA	NA	AGFAGDQIPK+DQLQTFSEEHPVLLTEAPLNPR	NA	NA	NA	2	NA	NA	NA	1	NA	NA	NA	-0.0736741	NA
P61205	sp|P61205|ARF3_MOUSE sp|P84078|ARF1_MOUSE sp|P84084|ARF5_MOUSE	ADP-ribosylation factor 3 OS=Mus musculus OX=10090 GN=Arf3 PE=2 SV=2;ADP-ribosylation factor 1 OS=Mus musculus OX=10090 GN=Arf1 PE=1 SV=2;ADP-ribosylation factor 5 OS=Mus musculus OX=10090 GN=Arf5 PE=1 SV=2	181	NA	NA	NA	11.7	NA	NA	NA	4	NA	NA	NA	0.05	NA	NA	NA	DAVLLVFANK+ILMVGLDAAGK	NA	NA	NA	2	NA	NA	NA	2	NA	NA	NA	-0.792456
P61979	sp|P61979|HNRPK_MOUSE	Heterogeneous nuclear ribonucleoprotein K OS=Mus musculus OX=10090 GN=Hnrnpk PE=1 SV=1	463	3.2	14.9	12.1	11.4	2	6	8	14	0.05	0.05	0.054	0.15	LLIHQSLAGGIIGVK	IDEPLEGSEDR+IILDLISESPIKGR+ILSISADIETIGEILK+ILSISADIETIGEILKK+LFQECCPHSTDR+LLIHQSLAGGIIGVK	DLAGSIIGK+IDEPLEGSEDR+LFQECCPHSTDR+LLIHQSLAGGIIGVK+NTDEMVELR	DLAGSIIGK+GSYGDLGGPIITTQVTIPK+IILDLISESPIK+RPAEDMEEEQAFK	1	6	5	4	1	1	1	2	0.481916	-0.360328	-0.750398	0.394613
P61982	sp|P61982|1433G_MOUSE	14-3-3 protein gamma OS=Mus musculus OX=10090 GN=Ywhag PE=1 SV=2	247	NA	NA	NA	24.7	NA	NA	NA	5	NA	NA	NA	0.07	NA	NA	NA	DSTLIMQLLR+NLLSVAYK+NVTELNEPLSNEER+TAFDDAIAELDTLNEDSYK+YLAEVATGEK	NA	NA	NA	5	NA	NA	NA	3	NA	NA	NA	0.333174
P62137	sp|P62137|PP1A_MOUSE	Serine/threonine-protein phosphatase PP1-alpha catalytic subunit OS=Mus musculus OX=10090 GN=Ppp1ca PE=1 SV=1	330	3	13.3	3	NA	1	5	2	NA	0.02	0.04	0.014	NA	NVQLTENEIR	ICGDIHGQYYDLLR+IRYPENFFLLR+IYGFYDECK+NVQLTENEIR	NVQLTENEIR	NA	1	4	1	NA	1	3	1	NA	-0.309747	-0.0372941	0.257535	NA
P62259	sp|P62259|1433E_MOUSE	14-3-3 protein epsilon OS=Mus musculus OX=10090 GN=Ywhae PE=1 SV=1	255	NA	NA	NA	28.2	NA	NA	NA	8	NA	NA	NA	0.09	NA	NA	NA	DSTLIMQLLR+EAAENSLVAYK+HLIPAANTGESK+IISSIEQK+LICCDILDVLDK+NLLSVAYK+YLAEFATGNDR	NA	NA	NA	7	NA	NA	NA	1	NA	NA	NA	0.467437
P62264	sp|P62264|RS14_MOUSE	40S ribosomal protein S14 OS=Mus musculus OX=10090 GN=Rps14 PE=1 SV=3	151	NA	NA	6.6	NA	NA	NA	1	NA	NA	NA	0.007	NA	NA	NA	ELGITALHIK	NA	NA	NA	1	NA	NA	NA	1	NA	NA	NA	-0.50956	NA
P62281	sp|P62281|RS11_MOUSE	40S ribosomal protein S11 OS=Mus musculus OX=10090 GN=Rps11 PE=1 SV=3	158	NA	24.7	NA	NA	NA	6	NA	NA	NA	0.06	NA	NA	NA	CPFTGNVSIR+DVQIGDIVTVGECRPLSK+EAIEGTYIDKK	NA	NA	NA	3	NA	NA	NA	1	NA	NA	NA	-0.201602	NA	NA
P62301	sp|P62301|RS13_MOUSE	40S ribosomal protein S13 OS=Mus musculus OX=10090 GN=Rps13 PE=1 SV=2	151	9.9	NA	NA	NA	1	NA	NA	NA	0.02	NA	NA	NA	GLAPDLPEDLYHLIK	NA	NA	NA	1	NA	NA	NA	1	NA	NA	NA	0.522123	NA	NA	NA
P62320	sp|P62320|SMD3_MOUSE	Small nuclear ribonucleoprotein Sm D3 OS=Mus musculus OX=10090 GN=Snrpd3 PE=1 SV=1	126	7.9	NA	NA	NA	2	NA	NA	NA	0.05	NA	NA	NA	VAQLEQVYIR	NA	NA	NA	1	NA	NA	NA	1	NA	NA	NA	-0.142836	NA	NA	NA
P62627	sp|P62627|DLRB1_MOUSE	Dynein light chain roadblock-type 1 OS=Mus musculus OX=10090 GN=Dynlrb1 PE=1 SV=3	96	NA	NA	NA	12.5	NA	NA	NA	2	NA	NA	NA	0.02	NA	NA	NA	EIDPQNDLTFLR	NA	NA	NA	1	NA	NA	NA	1	NA	NA	NA	-0.217925
P62702	sp|P62702|RS4X_MOUSE	40S ribosomal protein S4, X isoform OS=Mus musculus OX=10090 GN=Rps4x PE=1 SV=2	263	NA	NA	7.2	NA	NA	NA	2	NA	NA	NA	0.013	NA	NA	NA	ECLPLIIFLR+LSNIFVIGK	NA	NA	NA	2	NA	NA	NA	2	NA	NA	NA	0.658722	NA
P62715	sp|P62715|PP2AB_MOUSE sp|P63330|PP2AA_MOUSE	Serine/threonine-protein phosphatase 2A catalytic subunit beta isoform OS=Mus musculus OX=10090 GN=Ppp2cb PE=1 SV=1;Serine/threonine-protein phosphatase 2A catalytic subunit alpha isoform OS=Mus musculus OX=10090 GN=Ppp2ca PE=1 SV=1	309	NA	NA	3.6	NA	NA	NA	1	NA	NA	NA	0.007	NA	NA	NA	YSFLQFDPAPR	NA	NA	NA	1	NA	NA	NA	1	NA	NA	NA	0.0412868	NA
P62737	sp|P62737|ACTA_MOUSE sp|P63268|ACTH_MOUSE sp|P68033|ACTC_MOUSE sp|P68134|ACTS_MOUSE	Actin, aortic smooth muscle OS=Mus musculus OX=10090 GN=Acta2 PE=1 SV=1;Actin, gamma-enteric smooth muscle OS=Mus musculus OX=10090 GN=Actg2 PE=1 SV=1;Actin, alpha cardiac muscle 1 OS=Mus musculus OX=10090 GN=Actc1 PE=1 SV=1;Actin, alpha skeletal muscle OS=Mus musculus OX=10090 GN=Acta1 PE=1 SV=1	377	27.7	38.3	51.7	31.6	25	80	106	42	0.4	0.46	0.434	0.42	AGFAGDDAPR+AVFPSIVGRPR+DSYVGDEAQSKR+EITALAPSTMKIK+IIAPPER+LDLAGRDLTDYLMK+MQKEITALAPSTMK+VAPEEHPTLLTEAPLNPK+YPIEHGIITNWDDMEK	AGFAGDDAPR+AGFAGDDAPRAVFPSIVGRPR+AVFPSIVGR+AVFPSIVGRPR+DSYVGDEAQSKR+EITALAPSTMK+EITALAPSTMKIK+GYSFVTTAER+HQGVMVGMGQKDSYVGDEAQSKR+HQGVMVGMGQK+IIAPPER+IKIIAPPERK+LDLAGRDLTDYLMK+MQKEITALAPSTMK+SYELPDGQVITIGNERFR+VAPEEHPTLLTEAPLNPK+YPIEHGIITNWDDMEK	AGFAGDDAPR+AVFPSIVGR+AVFPSIVGRPR+DLTDYLMK+DSYVGDEAQSK+DSYVGDEAQSKR+EITALAPSTMK+EITALAPSTMKIK+EKLCYVALDFENEMATAASSSSLEK+GYSFVTTAER+HQGVMVGMGQKDSYVGDEAQSK+HQGVMVGMGQK+IIAPPER+KDLYANNVLSGGTTMYPGIADR+MQKEITALAPSTMK+QEYDEAGPSIVHR+SYELPDGQVITIGNER+VAPEEHPTLLTEAPLNPK+YPIEHGIITNWDDMEK	AGFAGDDAPR+AVFPSIVGR+AVFPSIVGRPR+DLTDYLMK+DSYVGDEAQSK+EITALAPSTMK+HQGVMVGMGQK+IIAPPER+SYELPDGQVITIGNER+VAPEEHPTLLTEAPLNPK+YPIEHGIITNWDDMEK	9	17	19	11	3	2	5	6	-0.0102776	0.201361	0.114218	-0.0297749
P62774	sp|P62774|MTPN_MOUSE	Myotrophin OS=Mus musculus OX=10090 GN=Mtpn PE=1 SV=2	118	NA	NA	NA	14.4	NA	NA	NA	4	NA	NA	NA	0.04	NA	NA	NA	GPDGLTALEATDNQAIK	NA	NA	NA	1	NA	NA	NA	1	NA	NA	NA	0.808171
P62806	sp|P62806|H4_MOUSE	Histone H4 OS=Mus musculus OX=10090 GN=Hist1h4a PE=1 SV=2	103	51.5	54.4	41.7	40.8	15	18	8	7	0.34	0.15	0.046	0.06	DAVTYTEHAK+DNIQGITKPAIR+ISGLIYEETR+TVTAMDVVYALKR+VFLENVIR	DAVTYTEHAK+DNIQGITKPAIR+DNIQGITKPAIRR+ISGLIYEETR+KTVTAMDVVYALK+RISGLIYEETR+TVTAMDVVYALKR+VFLENVIR	DNIQGITKPAIR+ISGLIYEETR+TVTAMDVVYALKR+VFLENVIR	DNIQGITKPAIR+ISGLIYEETR+TVTAMDVVYALK+VFLENVIR	5	8	4	4	3	2	2	2	-2.84687	-0.932063	0.319533	-0.112456
P62810	sp|P62810|WFD18_MOUSE	WAP four-disulfide core domain protein 18 OS=Mus musculus OX=10090 GN=Wfdc18 PE=3 SV=1	74	NA	20.3	NA	NA	NA	4	NA	NA	NA	0.04	NA	NA	NA	CCSNGCGHACKPPVF	NA	NA	NA	1	NA	NA	NA	1	NA	NA	NA	1.12096	NA	NA
P62814	sp|P62814|VATB2_MOUSE	V-type proton ATPase subunit B, brain isoform OS=Mus musculus OX=10090 GN=Atp6v1b2 PE=1 SV=1	511	7	16.4	23.1	NA	2	12	22	NA	0.05	0.12	0.137	NA	IPIFSAAGLPHNEIAAQICR+TVSGVNGPLVILDHVK	AVVQVFEGTSGIDAKK+IPIFSAAGLPHNEIAAQICR+KTSCEFTGDILR+NFITQGPYENR+NYLSQPR+TVSGVNGPLVILDHVKFPR+TVSGVNGPLVILDHVK	AVVQVFEGTSGIDAK+IPIFSAAGLPHNEIAAQICR+NFITQGPYENR+NYLSQPR+RIPQSTLSEFYPR+SGQVLEVSGSK+TPVSEDMLGR+TVSGVNGPLVILDHVK+YAEIVHLTLPDGTKR+YAEIVHLTLPDGTK	NA	2	7	10	NA	1	3	2	NA	1.7395	0.27146	-0.058218	NA
P62827	sp|P62827|RAN_MOUSE	GTP-binding nuclear protein Ran OS=Mus musculus OX=10090 GN=Ran PE=1 SV=3	216	NA	39.8	37.5	20.8	NA	16	12	8	NA	0.16	0.08	0.09	NA	DLVRVCENIPIVLCGNK+DLVRVCENIPIVLCGNKVDIK+FNVWDTAGQEK+GPIKFNVWDTAGQEK+KNLQYYDISAK+NLQYYDISAK+NVPNWHR+SNYNFEKPFLWLAR+VCENIPIVLCGNKVDIK+YVATLGVEVHPLVFHTNR	FNVWDTAGQEK+LVLVGDGGTGK+NLQYYDISAK+SNYNFEKPFLWLAR+VCENIPIVLCGNK+VCENIPIVLCGNKVDIK+YVATLGVEVHPLVFHTNR	FNVWDTAGQEK+LVLVGDGGTGK+NLQYYDISAK+VCENIPIVLCGNK	NA	10	7	4	NA	2	1	3	NA	0.0562344	-0.427463	0.371079
P62858	sp|P62858|RS28_MOUSE	40S ribosomal protein S28 OS=Mus musculus OX=10090 GN=Rps28 PE=1 SV=1	69	NA	NA	17.4	17.4	NA	NA	2	2	NA	NA	0.014	0.02	NA	NA	EGDVLTLLESER	EGDVLTLLESER	NA	NA	1	1	NA	NA	1	1	NA	NA	-0.893885	0.532883
P62889	sp|P62889|RL30_MOUSE	60S ribosomal protein L30 OS=Mus musculus OX=10090 GN=Rpl30 PE=1 SV=2	115	NA	NA	NA	24.3	NA	NA	NA	2	NA	NA	NA	0.02	NA	NA	NA	LVILANNCPALR+VCTLAIIDPGDSDIIR	NA	NA	NA	2	NA	NA	NA	1	NA	NA	NA	-0.12325
P62897	sp|P62897|CYC_MOUSE	Cytochrome c, somatic OS=Mus musculus OX=10090 GN=Cycs PE=1 SV=2	105	NA	50.5	34.3	13.3	NA	9	6	3	NA	0.07	0.041	0.02	NA	GITWGEDTLMEYLENPKK+KTGQAAGFSYTDANK+MIFAGIK+TGPNLHGLFGR+TGQAAGFSYTDANKNK	ADLIAYLK+KTGQAAGFSYTDANK+TGPNLHGLFGR+TGQAAGFSYTDANKNK+TGQAAGFSYTDANK	TGQAAGFSYTDANK	NA	5	5	1	NA	1	1	1	NA	-0.685559	-1.07228	0.78298
P62908	sp|P62908|RS3_MOUSE	40S ribosomal protein S3 OS=Mus musculus OX=10090 GN=Rps3 PE=1 SV=1	243	8.6	NA	17.3	16.5	3	NA	6	9	0.07	NA	0.043	0.08	AELNEFLTR+GLCAIAQAESLR	NA	AELNEFLTR+ELAEDGYSGVEVR+ELTAVVQK+GLCAIAQAESLR	DEILPTTPISEQK+ELTAVVQK+IMLPWDPSGK+TEIIILATR	2	NA	4	4	1	NA	1	1	0.289875	NA	-0.184188	0.259859
P62960	sp|P62960|YBOX1_MOUSE	Nuclease-sensitive element-binding protein 1 OS=Mus musculus OX=10090 GN=Ybx1 PE=1 SV=3	322	NA	27.3	34.5	17.1	NA	7	15	12	NA	0.06	0.103	0.12	NA	NDTKEDVFVHQTAIK+NGYGFINR+NYQQNYQNSESGEKNEGSESAPEGQAQQR+SVGDGETVEFDVVEGEKGAEAANVTGPGGVPVQGSK	EDGNEEDKENQGDETQGQQPPQR+EDVFVHQTAIK+GAEAANVTGPGGVPVQGSK+NDTKEDVFVHQTAIK+NGYGFINR+NYQQNYQNSESGEKNEGSESAPEGQAQQR+SVGDGETVEFDVVEGEKGAEAANVTGPGGVPVQGSK+SVGDGETVEFDVVEGEK	EDVFVHQTAIK+GAEAANVTGPGGVPVQGSK+NGYGFINR+SVGDGETVEFDVVEGEK	NA	4	8	4	NA	1	2	2	NA	0.184968	-0.23039	0.0975735
P62962	sp|P62962|PROF1_MOUSE	Profilin-1 OS=Mus musculus OX=10090 GN=Pfn1 PE=1 SV=2	140	NA	53.6	70.7	57.9	NA	29	48	39	NA	0.28	0.324	0.39	NA	CYEMASHLR+DRSSFFVNGLTLGGQK+EGVHGGLINK+SSFFVNGLTLGGQKCSVIR+TFVSITPAEVGVLVGKDR+TKSTGGAPTFNVTVTMTAK	CYEMASHLR+DSLLQDGEFTMDLR+DSPSVWAAVPGK+SSFFVNGLTLGGQKCSVIR+SSFFVNGLTLGGQK+STGGAPTFNVTVTMTAK+TFVSITPAEVGVLVGKDR+TFVSITPAEVGVLVGK+TKSTGGAPTFNVTVTMTAK+TLVLLMGK	DSLLQDGEFTMDLR+DSPSVWAAVPGK+SSFFVNGLTLGGQK+STGGAPTFNVTVTMTAK+TFVSITPAEVGVLVGK+TLVLLMGK	NA	6	10	6	NA	1	4	6	NA	-0.409549	-0.754524	0.191711
P63001	sp|P63001|RAC1_MOUSE	Ras-related C3 botulinum toxin substrate 1 OS=Mus musculus OX=10090 GN=Rac1 PE=1 SV=1	192	NA	16.7	NA	NA	NA	5	NA	NA	NA	0.04	NA	NA	NA	HHCPNTPIILVGTK+TVFDEAIR+YLECSALTQR	NA	NA	NA	3	NA	NA	NA	2	NA	NA	NA	0.165054	NA	NA
P63005	sp|P63005|LIS1_MOUSE	Platelet-activating factor acetylhydrolase IB subunit alpha OS=Mus musculus OX=10090 GN=Pafah1b1 PE=1 SV=2	410	NA	21.5	NA	9	NA	12	NA	3	NA	0.1	NA	0.03	NA	ALADYIR+EAELDMNEELDKK+EWIPRPPEK+GHTDSVQDISFDHSGK+LNEAKEEFTSGGPLGQK+SGKPGPFLLSGSR+SNGYEEAYSVFKK	NA	EAELDMNEELDKK+EWIPRPPEK+TAPYVVTGSVDQTVK	NA	7	NA	3	NA	2	NA	1	NA	0.426647	NA	-0.12532
P63017	sp|P63017|HSP7C_MOUSE	Heat shock cognate 71 kDa protein OS=Mus musculus OX=10090 GN=Hspa8 PE=1 SV=1	646	29.9	42.9	45.4	42.9	31	86	105	80	0.71	0.88	0.671	0.84	DNNLLGKFELTGIPPAPR+ELEKVCNPIITK+FEELNADLFR+GPAVGIDLGTTYSCVGVFQHGK+IINEPTAAAIAYGLDKK+LLQDFFNGKELNK+LLQDFFNGK+MKEIAEAYLGK+MVNHFIAEFK+NQVAMNPTNTVFDAKR+NSLESYAFNMK+RFDDAVVQSDMK+SQIHDIVLVGGSTR+STAGDTHLGGEDFDNR+VCNPIITK+VEIIANDQGNR	ARFEELNADLFR+ARFEELNADLFRGTLDPVEK+DNNLLGKFELTGIPPAPR+ELEKVCNPIITK+FEELNADLFR+GPAVGIDLGTTYSCVGVFQHGK+HWPFMVVNDAGRPK+IINEPTAAAIAYGLDKK+LIGDAAKNQVAMNPTNTVFDAK+LLQDFFNGKELNK+LLQDFFNGK+LSKEDIER+MKEIAEAYLGK+MVNHFIAEFK+MVNHFIAEFKR+MVQEAEKYKAEDEKQR+NQVAMNPTNTVFDAKR+NSLESYAFNMK+QATKDAGTIAGLNVLR+RFDDAVVQSDMK+SQIHDIVLVGGSTR+STAGDTHLGGEDFDNR+TTPSYVAFTDTERLIGDAAK+VQVEYKGETK	ARFEELNADLFR+DAGTIAGLNVLR+DNNLLGK+DNNLLGKFELTGIPPAPR+EIAEAYLGK+ELEKVCNPIITK+FDDAVVQSDMK+FEELNADLFR+FELTGIPPAPR+GPAVGIDLGTTYSCVGVFQHGK+GTLDPVEK+IINEPTAAAIAYGLDK+IINEPTAAAIAYGLDKK+ILDKCNEIISWLDK+LLQDFFNGKELNK+LLQDFFNGK+MKEIAEAYLGK+MVNHFIAEFK+MVQEAEKYK+NQVAMNPTNTVFDAK+NQVAMNPTNTVFDAKR+NSLESYAFNMK+RFDDAVVQSDMK+SFYPEEVSSMVLTK+SQIHDIVLVGGSTR+STAGDTHLGGEDFDNR+TTPSYVAFTDTER+TVTNAVVTVPAYFNDSQR+VCNPIITK+VE…	CNEIISWLDK+DAGTIAGLNVLR+EIAEAYLGK+ELEKVCNPIITK+FDDAVVQSDMK+FEELNADLFR+FELTGIPPAPR+GPAVGIDLGTTYSCVGVFQHGK+GTLDPVEK+IINEPTAAAIAYGLDK+IINEPTAAAIAYGLDKK+LLQDFFNGK+MVNHFIAEFK+NQVAMNPTNTVFDAK+NSLESYAFNMK+RFDDAVVQSDMK+SFYPEEVSSMVLTK+SINPDEAVAYGAAVQAAILSGDK+SQIHDIVLVGGSTR+STAGDTHLGGEDFDNR+TTPSYVAFTDTER+TVTNAVVTVPAYFNDSQR+VCNPIITK+VEIIANDQGNR	16	24	31	24	6	5	9	14	0.506193	-0.100586	-0.118641	-0.0388846
P63028	sp|P63028|TCTP_MOUSE	Translationally-controlled tumor protein OS=Mus musculus OX=10090 GN=Tpt1 PE=1 SV=1	172	NA	24.4	NA	23.3	NA	14	NA	8	NA	0.15	NA	0.09	NA	DLISHDELFSDIYK+IREIADGLCLEVEGK+VKPFMTGAAEQIK	NA	DLISHDELFSDIYK+EIADGLCLEVEGK+VKPFMTGAAEQIK	NA	3	NA	3	NA	2	NA	2	NA	-0.174858	NA	0.158481
P63037	sp|P63037|DNJA1_MOUSE	DnaJ homolog subfamily A member 1 OS=Mus musculus OX=10090 GN=Dnaja1 PE=1 SV=1	397	NA	3.3	NA	NA	NA	2	NA	NA	NA	0.02	NA	NA	NA	TIVITSHPGQIVK	NA	NA	NA	1	NA	NA	NA	1	NA	NA	NA	-1.01029	NA	NA
P63085	sp|P63085|MK01_MOUSE	Mitogen-activated protein kinase 1 OS=Mus musculus OX=10090 GN=Mapk1 PE=1 SV=3	358	NA	9.5	NA	NA	NA	7	NA	NA	NA	0.05	NA	NA	NA	DLKPSNLLLNTTCDLK+GQVFDVGPR+NYLLSLPHK	NA	NA	NA	3	NA	NA	NA	2	NA	NA	NA	0.128689	NA	NA
P63101	sp|P63101|1433Z_MOUSE	14-3-3 protein zeta/delta OS=Mus musculus OX=10090 GN=Ywhaz PE=1 SV=1	245	NA	NA	39.2	35.1	NA	NA	14	14	NA	NA	0.105	0.16	NA	NA	DICNDVLSLLEK+DSTLIMQLLR+EAFEISK+FLIPNASQPESK+GIVDQSQQAYQEAFEISK+GIVDQSQQAYQEAFEISKK+NLLSVAYK+SVTEQGAELSNEER+YDDMAACMK+YLAEVAAGDDKK	DICNDVLSLLEK+DSTLIMQLLR+FLIPNASQPESK+GIVDQSQQAYQEAFEISK+NLLSVAYK+SVTEQGAELSNEER+YLAEVAAGDDKK+YLAEVAAGDDK	NA	NA	10	8	NA	NA	2	4	NA	NA	1.62876	-0.192336
P63166	sp|P63166|SUMO1_MOUSE	Small ubiquitin-related modifier 1 OS=Mus musculus OX=10090 GN=Sumo1 PE=1 SV=1	101	NA	11.9	NA	NA	NA	2	NA	NA	NA	0.01	NA	NA	NA	VIGQDSSEIHFK	NA	NA	NA	1	NA	NA	NA	1	NA	NA	NA	-0.207043	NA	NA
P63168	sp|P63168|DYL1_MOUSE sp|Q9D0M5|DYL2_MOUSE	Dynein light chain 1, cytoplasmic OS=Mus musculus OX=10090 GN=Dynll1 PE=1 SV=1;Dynein light chain 2, cytoplasmic OS=Mus musculus OX=10090 GN=Dynll2 PE=1 SV=1	89	NA	12.4	NA	NA	NA	2	NA	NA	NA	0.02	NA	NA	NA	YNPTWHCIVGR	NA	NA	NA	1	NA	NA	NA	1	NA	NA	NA	-0.62372	NA	NA
P63242	sp|P63242|IF5A1_MOUSE sp|Q8BGY2|IF5A2_MOUSE	Eukaryotic translation initiation factor 5A-1 OS=Mus musculus OX=10090 GN=Eif5a PE=1 SV=2;Eukaryotic translation initiation factor 5A-2 OS=Mus musculus OX=10090 GN=Eif5a2 PE=1 SV=3	154	19	26.6	NA	NA	4	7	NA	NA	0.1	0.07	NA	NA	VHLVGIDIFTGK+YEDICPSTHNMDVPNIK	EDLRLPEGDLGK+VHLVGIDIFTGK+YEDICPSTHNMDVPNIK	NA	NA	2	3	NA	NA	1	2	NA	NA	0.290633	-0.240144	NA	NA
P63280	sp|P63280|UBC9_MOUSE	SUMO-conjugating enzyme UBC9 OS=Mus musculus OX=10090 GN=Ube2i PE=1 SV=1	158	NA	23.4	NA	NA	NA	6	NA	NA	NA	0.05	NA	NA	NA	GTPWEGGLFK+KDHPFGFVAVPTK+KGTPWEGGLFK+MLFKDDYPSSPPK	NA	NA	NA	4	NA	NA	NA	1	NA	NA	NA	-0.712799	NA	NA
P63323	sp|P63323|RS12_MOUSE	40S ribosomal protein S12 OS=Mus musculus OX=10090 GN=Rps12 PE=1 SV=2	132	NA	NA	21.2	20.5	NA	NA	6	7	NA	NA	0.036	0.08	NA	NA	DVIEEYFK+KVVGCSCVVVK+LGEWVGLCK	DVIEEYFK+LGEWVGLCK+VVGCSCVVVK	NA	NA	3	3	NA	NA	1	2	NA	NA	-1.62165	-0.0579895
P67984	sp|P67984|RL22_MOUSE	60S ribosomal protein L22 OS=Mus musculus OX=10090 GN=Rpl22 PE=1 SV=2	128	NA	NA	19.5	8.6	NA	NA	5	3	NA	NA	0.031	0.03	NA	NA	AGNLGGGVVTIER+ITVTSEVPFSK+ITVTSEVPFSKR	ITVTSEVPFSK	NA	NA	3	1	NA	NA	1	1	NA	NA	-0.0977415	0.0935232
P68037	sp|P68037|UB2L3_MOUSE	Ubiquitin-conjugating enzyme E2 L3 OS=Mus musculus OX=10090 GN=Ube2l3 PE=1 SV=1	154	NA	NA	47.4	33.1	NA	NA	13	7	NA	NA	0.089	0.06	NA	NA	ADLAEEYSK+GQVCLPVISAENWKPATK+IEINFPAEYPFKPPK+IYHPNIDEK+TDQVIQSLIALVNDPQPEHPLR	ADLAEEYSK+GQVCLPVISAENWKPATK+IEINFPAEYPFKPPK+IYHPNIDEK	NA	NA	5	4	NA	NA	1	1	NA	NA	-1.06572	1.13587e-06
P68040	sp|P68040|RACK1_MOUSE	Receptor of activated protein C kinase 1 OS=Mus musculus OX=10090 GN=Rack1 PE=1 SV=3	317	NA	21.8	21.8	19.6	NA	10	11	10	NA	0.09	0.072	0.1	NA	IIVDELKQEVISTSSK+LTRDETNYGIPQR+LWDLTTGTTTR+LWNTLGVCK+VWNLANCK+YWLCAATGPSIK	DETNYGIPQR+IIVDELK+IIVDELKQEVISTSSK+LTRDETNYGIPQR+LWDLTTGTTTR+LWNTLGVCK+VWNLANCK+YWLCAATGPSIK	DETNYGIPQR+DGQAMLWDLNEGK+IIVDELK+LWDLTTGTTTR+LWNTLGVCK+YWLCAATGPSIK	NA	6	8	6	NA	2	2	3	NA	-0.0861063	-0.162901	0.411383
P68254	sp|P68254|1433T_MOUSE	14-3-3 protein theta OS=Mus musculus OX=10090 GN=Ywhaq PE=1 SV=1	245	NA	NA	33.9	38	NA	NA	19	8	NA	NA	0.071	0.11	NA	NA	AVTEQGAELSNEER+DSTLIMQLLR+NLLSVAYK+QTIENSQGAYQEAFDISKK+VLSSIEQK+YLAEVACGDDRK+YLAEVACGDDR+YLIANATNPESK	AVTEQGAELSNEER+DSTLIMQLLR+NLLSVAYK+QTIENSQGAYQEAFDISK+SICTTVLELLDK+TAFDEAIAELDTLNEDSYK+YLIANATNPESK	NA	NA	8	7	NA	NA	2	5	NA	NA	-0.197707	-0.201142
P68369	sp|P68369|TBA1A_MOUSE sp|P68373|TBA1C_MOUSE	Tubulin alpha-1A chain OS=Mus musculus OX=10090 GN=Tuba1a PE=1 SV=1;Tubulin alpha-1C chain OS=Mus musculus OX=10090 GN=Tuba1c PE=1 SV=1	451	NA	16.9	NA	NA	NA	17	NA	NA	NA	0.17	NA	NA	NA	IHFPLATYAPVISAEK+LDHKFDLMYAK+NLDIERPTYTNLNR+QLFHPEQLITGK+RTIQFVDWCPTGFK+YMACCLLYR	NA	NA	NA	6	NA	NA	NA	4	NA	NA	NA	-0.404455	NA	NA
P68372	sp|P68372|TBB4B_MOUSE sp|P99024|TBB5_MOUSE sp|Q7TMM9|TBB2A_MOUSE sp|Q9CWF2|TBB2B_MOUSE	Tubulin beta-4B chain OS=Mus musculus OX=10090 GN=Tubb4b PE=1 SV=1;Tubulin beta-5 chain OS=Mus musculus OX=10090 GN=Tubb5 PE=1 SV=1;Tubulin beta-2A chain OS=Mus musculus OX=10090 GN=Tubb2a PE=1 SV=1;Tubulin beta-2B chain OS=Mus musculus OX=10090 GN=Tubb2b PE=1 SV=1	445	19.8	25.8	44.3	NA	12	24	39	NA	0.25	0.11	0.106	NA	EIVHIQAGQCGNQIGAK+FPGQLNADLR+GHYTEGAELVDSVLDVVR+ISEQFTAMFR+LAVNMVPFPR+LHFFMPGFAPLTSR+NMMAACDPR	EIVHLQAGQCGNQIGAK+GHYTEGAELVDSVLDVVR+GHYTEGAELVDSVLDVVRK+KLAVNMVPFPR+LAVNMVPFPR+LHFFMPGFAPLTSR+LTTPTYGDLNHLVSATMSGVTTCLR+MREIVHLQAGQCGNQIGAK+MSATFIGNSTAIQELFKR+NMMAACDPR	ALTVPELTQQMFDAK+EIVHLQAGQCGNQIGAK+EVDEQMLNVQNK+FPGQLNADLR+GHYTEGAELVDSVLDVVRK+IMNTFSVVPSPK+INVYYNEATGGK+ISEQFTAMFR+KLAVNMVPFPR+LAVNMVPFPR+LHFFMPGFAPLTSR+MSATFIGNSTAIQELFKR+NMMAACDPR+NSSYFVEWIPNNVK+TAVCDIPPR+YLTVAAVFRGRMSMK+YLTVAAVFR	NA	7	10	17	NA	2	2	2	NA	0.133382	-0.200705	-0.128646	NA
P68510	sp|P68510|1433F_MOUSE	14-3-3 protein eta OS=Mus musculus OX=10090 GN=Ywhah PE=1 SV=2	246	NA	NA	31.7	24	NA	NA	16	5	NA	NA	0.044	0.06	NA	NA	AVTELNEPLSNEDR+AVTELNEPLSNEDRNLLSVAYK+DSTLIMQLLR+EAFEISK+NLLSVAYK+NSVVEASEAAYK+TMADGNEK+VLSSIEQK+YLAEVASGEKK	AVTELNEPLSNEDR+DSTLIMQLLR+ELETVCNDVLALLDK+NLLSVAYK+NSVVEASEAAYK	NA	NA	9	5	NA	NA	1	2	NA	NA	-0.693035	-0.0771596
P70124	sp|P70124|SPB5_MOUSE	Serpin B5 OS=Mus musculus OX=10090 GN=Serpinb5 PE=1 SV=1	375	18.1	26.7	30.4	32	8	12	20	20	0.14	0.12	0.13	0.22	ASLESLGLK+DEFNADHPFIYIIR+ELTDGHFEDILSENSISDQTK+GDTANEIGQVLHFENVK+NIIFFGK	DEFNADHPFIYIIR+ELTDGHFEDILSENSISDQTK+GDTANEIGQVLHFENVK+GVSLSNVIHR+KFPESETKECPFR+NIIFFGK+SLNPSTEFISSTKRPYAK	ASLESLGLK+DEFNADHPFIYIIR+ELETVDFKDKLEETK+ELTDGHFEDILSENSISDQTK+GDTANEIGQVLHFENVK+GVSLSNVIHR+IIELPFQNK+LANSAFAVDLFK+NIIFFGK	ASLESLGLK+DVEDESTGLEK+DVPFGFQTVTSDVNK+ELETVDFK+ELTDGHFEDILSENSISDQTK+GVSLSNVIHR+IIELPFQNK+NIIFFGK+SLFNESTSDFSGMSETK+SLNPSTEFISSTK	5	7	9	10	3	5	2	7	0.484172	-0.0953493	-0.24203	0.0661807
P70168	sp|P70168|IMB1_MOUSE	Importin subunit beta-1 OS=Mus musculus OX=10090 GN=Kpnb1 PE=1 SV=2	876	NA	4.5	13.9	10	NA	7	18	12	NA	0.05	0.116	0.12	NA	LLETTDRPDGHQNNLR+TVSPDRLELEAAQK+WLAIDANAR	DCYPAVQK+GDQENVHPDVMLVQPR+LAATNALLNSLEFTK+LQQVLQMESHIQSTSDR+TTLVIMER+TVSPDRLELEAAQK+VAALQNLVK+VLANPGNSQVAR+WLAIDANAR+YMEAFKPFLGIGLK	ESCLEAYTGIVQGLK+GALQYLVPILTQTLTK+LAATNALLNSLEFTK+SNEILTAIIQGMR+SSAYESLMEIVK+VAAGLQIK+WLAIDANAR	NA	3	10	7	NA	1	3	2	NA	-0.141363	-0.132838	0.327737
P70195	sp|P70195|PSB7_MOUSE	Proteasome subunit beta type-7 OS=Mus musculus OX=10090 GN=Psmb7 PE=1 SV=1	277	NA	NA	8.7	11.2	NA	NA	5	8	NA	NA	0.035	0.08	NA	NA	ATEGMVVADK+ATEGMVVADKNCSK+DGIVLGADTR	ATEGMVVADK+DGIVLGADTR+FRPDMEEEEAK	NA	NA	3	3	NA	NA	1	1	NA	NA	-0.547947	-0.039309
P70296	sp|P70296|PEBP1_MOUSE	Phosphatidylethanolamine-binding protein 1 OS=Mus musculus OX=10090 GN=Pebp1 PE=1 SV=3	187	38.5	38.5	45.5	44.9	6	7	13	10	0.13	0.07	0.071	0.1	GNDISSGTVLSDYVGSGPPSGTGLHR+LYEQLSGK+LYTLVLTDPDAPSRK+VLTPTQVMNRPSSISWDGLDPGK	GNDISSGTVLSDYVGSGPPSGTGLHR+KYNLGAPVAGTCYQAEWDDYVPK+VLTPTQVMNRPSSISWDGLDPGK	GNDISSGTVLSDYVGSGPPSGTGLHR+LYEQLSGK+LYTLVLTDPDAPSRK+LYTLVLTDPDAPSR+VDYAGVTVDELGK+VLTPTQVMNRPSSISWDGLDPGK	GNDISSGTVLSDYVGSGPPSGTGLHR+LYEQLSGK+LYTLVLTDPDAPSR+VDYAGVTVDELGK+VLTPTQVMNRPSSISWDGLDPGK	4	3	6	5	1	2	2	4	0.0237998	-0.490513	-0.318964	-0.00800863
P70349	sp|P70349|HINT1_MOUSE	Histidine triad nucleotide-binding protein 1 OS=Mus musculus OX=10090 GN=Hint1 PE=1 SV=3	126	15.9	NA	NA	NA	2	NA	NA	NA	0.05	NA	NA	NA	CLAFHDISPQAPTHFLVIPK	NA	NA	NA	1	NA	NA	NA	1	NA	NA	NA	0.421206	NA	NA	NA
P70372	sp|P70372|ELAV1_MOUSE	ELAV-like protein 1 OS=Mus musculus OX=10090 GN=Elavl1 PE=1 SV=2	326	NA	NA	NA	4	NA	NA	NA	2	NA	NA	NA	0.02	NA	NA	NA	SLFSSIGEVESAK	NA	NA	NA	1	NA	NA	NA	1	NA	NA	NA	-0.249951
P70428	sp|P70428|EXT2_MOUSE	Exostosin-2 OS=Mus musculus OX=10090 GN=Ext2 PE=1 SV=2	718	NA	NA	14.8	8.5	NA	NA	16	9	NA	NA	0.097	0.08	NA	NA	ADPVLYKDDFPEK+ASVVVPEEK+EELEALQAK+ETAQALAQLSR+FASVFGTMPLK+IKETAQALAQLSR+LVGYPGR+MSDVYSILQNIPQR+VITEVSKVPSLSK+VYIYPLKK+YFNYLYTYK	ASVVVPEEK+EELEALQAK+ETAQALAQLSR+FASVFGTMPLK+MSDVYSILQNIPQR+VYIYPLK	NA	NA	11	6	NA	NA	1	1	NA	NA	-0.334249	-0.154751
P70441	sp|P70441|NHRF1_MOUSE	Na(+)/H(+) exchange regulatory cofactor NHE-RF1 OS=Mus musculus OX=10090 GN=Slc9a3r1 PE=1 SV=3	355	4.8	20	NA	NA	2	10	NA	NA	0.05	0.09	NA	NA	EALVEPASESPRPALAR	EALVEPASESPRPALAR+GPNGYGFHLHGEK+KGPNGYGFNLHSDK+LLVVDKETDEFFKK+LLVVDKETDEFFK+LLVVDPETDERLK	NA	NA	1	6	NA	NA	1	1	NA	NA	-0.875099	-0.209852	NA	NA
P70460	sp|P70460|VASP_MOUSE	Vasodilator-stimulated phosphoprotein OS=Mus musculus OX=10090 GN=Vasp PE=1 SV=4	375	NA	10.1	6.7	NA	NA	5	2	NA	NA	0.05	0.014	NA	NA	VQIYHNPTANSFR+WLPAGTGPQAFSR+YNQATPIFHQWR	SSSSVTTSEAHPSTPCSSDDSDLER	NA	NA	3	1	NA	NA	1	1	NA	NA	-0.364735	-0.642082	NA
P70665	sp|P70665|SIAE_MOUSE	Sialate O-acetylesterase OS=Mus musculus OX=10090 GN=Siae PE=1 SV=3	541	NA	NA	2.2	NA	NA	NA	1	NA	NA	NA	0.007	NA	NA	NA	ELSDTAAYQSVR	NA	NA	NA	1	NA	NA	NA	1	NA	NA	NA	-0.0828592	NA
P70670	sp|P70670|NACAM_MOUSE sp|Q60817|NACA_MOUSE	Nascent polypeptide-associated complex subunit alpha, muscle-specific form OS=Mus musculus OX=10090 GN=Naca PE=1 SV=2;Nascent polypeptide-associated complex subunit alpha OS=Mus musculus OX=10090 GN=Naca PE=1 SV=1	2187	NA	NA	NA	19.5	NA	NA	NA	6	NA	NA	NA	0.05	NA	NA	NA	DIELVMSQANVSR+IEDLSQQAQLAAAEK+SPASDTYIVFGEAK	NA	NA	NA	3	NA	NA	NA	1	NA	NA	NA	0.150368
P70699	sp|P70699|LYAG_MOUSE	Lysosomal alpha-glucosidase OS=Mus musculus OX=10090 GN=Gaa PE=1 SV=2	953	NA	NA	1.9	NA	NA	NA	1	NA	NA	NA	0.007	NA	NA	NA	EGYIIPLQGPSLTTTESR	NA	NA	NA	1	NA	NA	NA	1	NA	NA	NA	0.287419	NA
P80313	sp|P80313|TCPH_MOUSE	T-complex protein 1 subunit eta OS=Mus musculus OX=10090 GN=Cct7 PE=1 SV=1	544	NA	22.1	23	5.5	NA	22	16	2	NA	0.2	0.093	0.02	NA	AKTCTIILR+ALEIIPR+ATISNDGATILK+GKATISNDGATILK+INALTAASEAACLIVSVDETIKNPR+LLDVVHPAAK+QVKPYVEEGLHPQIIIR+SLHDAIMIVR+VQGGALEESQLVAGVAFKK+YNFFTGCPK	ALEIIPR+ATISNDGATILK+KVQGGALEESQLVAGVAFKK+LLDVVHPAAK+NDSVVAGGGAIEMELSK+QLCDNAGFDATNILNK+QQLLIGAYAK+QVKPYVEEGLHPQIIIR+TLVDIAK+YNFFTGCPK	ATISNDGATILK+VQGGALEESQLVAGVAFK	NA	10	10	2	NA	4	1	1	NA	-0.112438	0.39128	0.307315
P80314	sp|P80314|TCPB_MOUSE	T-complex protein 1 subunit beta OS=Mus musculus OX=10090 GN=Cct2 PE=1 SV=4	535	12.9	25	NA	17.6	6	16	NA	7	0.14	0.15	NA	0.08	EALLSSAVDHGSDEAR+ILIANTGMDTDKIK+LALVTGGEIASTFDHPELVK+LGGSLADSYLDEGFLLDKK	AAHSEGHITAGLDMK+EALLSSAVDHGSDEAR+HGINCFINR+ILIANTGMDTDKIK+KIHPQTIISGWR+LALVTGGEIASTFDHPELVK+LGGSLADSYLDEGFLLDKK+SLHDALCVLAQTVKDPR+VDNIIKAAPRKR	NA	DAALMVTNDGATILK+EALLSSAVDHGSDEAR+GSGNLEAIHVIK+ILIANTGMDTDK+LALVTGGEIASTFDHPELVK+LGGSLADSYLDEGFLLDKK	4	9	NA	6	1	2	NA	1	0.066376	-0.0798164	NA	-0.210379
P80315	sp|P80315|TCPD_MOUSE	T-complex protein 1 subunit delta OS=Mus musculus OX=10090 GN=Cct4 PE=1 SV=3	539	NA	23.6	NA	8.5	NA	17	NA	4	NA	0.14	NA	0.05	NA	AKIGLIQFCLSAPK+DALSDLALHFLNK+DVEREDIEFICK+GIHPTIISESFQK+GSNKLVIEEAER+MIQDGKGDVTITNDGATILK+QMQVLHPAAR+SILKIDDVVNTR+SLHDALCVIR+TLSGMESYCVR	NA	ETLLNSATTSLNSK+GIHPTIISESFQK+LGGTIDDCELVEGLVLTQK	NA	10	NA	3	NA	3	NA	1	NA	-0.083226	NA	-0.143596
P80316	sp|P80316|TCPE_MOUSE	T-complex protein 1 subunit epsilon OS=Mus musculus OX=10090 GN=Cct5 PE=1 SV=1	541	NA	21.6	20.1	9.4	NA	22	22	7	NA	0.21	0.12	0.08	NA	DVDFELIKVEGK+ESNPALGIDCLHK+HKLDVMSVEDYK+IADGYEQAAR+IAILTCPFEPPKPK+IAIQHLDKISDK+ISDKVLVDINNPEPLIQTAK+LGFAGVVQEISFGTTKDK+SLHDALCVIR	DVDFELIK+DVDFELIKVEGK+ESNPALGIDCLHK+FSELTSEK+IADGYEQAAR+IAILTCPFEPPKPK+LMGLEALK+LMVELSK+QQISLATQMVR+SLHDALCVIR+VLVDINNPEPLIQTAK	DVDFELIK+ESNPALGIDCLHK+IAILTCPFEPPKPK+VLVDINNPEPLIQTAK	NA	9	11	4	NA	1	2	3	NA	-0.274808	-0.103425	-0.11834
P80317	sp|P80317|TCPZ_MOUSE	T-complex protein 1 subunit zeta OS=Mus musculus OX=10090 GN=Cct6a PE=1 SV=3	531	NA	NA	18.5	11.3	NA	NA	14	7	NA	NA	0.082	0.06	NA	NA	ALQFLEQVK+GIDPFSLDALAK+GLQDVLR+IITEGFEAAKEK+IITEGFEAAK+LLGELLK+MLVSGAGDIK+SVTLLVK+TEVNSGFFYK+VCGDSDKGFVVINQK+VLAQNSGFDLQETLVK	ALQFLEQVK+ETLIDVAR+IITEGFEAAK+SVTLLVK+TEVNSGFFYK+VLAQNSGFDLQETLVK	NA	NA	11	6	NA	NA	1	1	NA	NA	0.202328	-1.22848
P80318	sp|P80318|TCPG_MOUSE	T-complex protein 1 subunit gamma OS=Mus musculus OX=10090 GN=Cct3 PE=1 SV=1	545	2.2	23.3	14.3	NA	2	14	7	NA	0.05	0.13	0.049	NA	TLIQNCGASTIR	AVAQALEVIPR+EIQVQHPAAK+GISDLAQHYLMR+IVSRPEELREDDVGTGAGLLEIK+IVSRPEELR+MALDDMISTLKK+NLQDAMQVCR+NVLLDPQLVPGGGASEMAVAHALTEK+TIADIIR+VEKIPGGIIEDSCVLR	AVAQALEVIPR+EILSEVER+GISDLAQHYLMR+IGDEYFTFITDCKDPK+IVSRPEELR+MALDDMISTLKK+NLQDAMQVCR	NA	1	10	7	NA	1	1	1	NA	-0.0019144	0.264321	-0.349272	NA
P81117	sp|P81117|NUCB2_MOUSE	Nucleobindin-2 OS=Mus musculus OX=10090 GN=Nucb2 PE=1 SV=2	420	NA	6.4	NA	NA	NA	2	NA	NA	NA	0.02	NA	NA	NA	KLQQGIAPSGPAGELK+LSQELDLVSHK	NA	NA	NA	2	NA	NA	NA	1	NA	NA	NA	-0.204045	NA	NA
P82198	sp|P82198|BGH3_MOUSE	Transforming growth factor-beta-induced protein ig-h3 OS=Mus musculus OX=10090 GN=Tgfbi PE=1 SV=1	683	NA	17.4	19.2	NA	NA	17	32	NA	NA	0.14	0.208	NA	NA	DLLNNHILK+EQLTFLAPLNSVFKDGVPR+FGTLFTMDR+NSLCIENSCIAAHDKR+SLQGDKLEVSSK+SPYQLVLQHSR+STVISYECCPGYEKVPGEK+TLLLNHMVK+YLYSGQTLDTLGGKK	DLLNNHILK+EQLTFLAPLNSVFK+FGTLFTMDR+GDELADSALEIFK+ILGDPEALRDLLNNHILK+ILGDPEALR+QAGLDTHLSGK+SLQGDKLEVSSK+SPYQLVLQHSR+STVISYECCPGYEK+STVISYECCPGYEKVPGEK+TLLLNHMVK+YLYSGQTLDTLGGKK+YLYSGQTLDTLGGK	NA	NA	9	14	NA	NA	3	4	NA	NA	0.6515	0.512933	NA
P82343	sp|P82343|RENBP_MOUSE	N-acylglucosamine 2-epimerase OS=Mus musculus OX=10090 GN=Renbp PE=1 SV=3	430	NA	11.2	9.5	NA	NA	5	5	NA	NA	0.04	0.034	NA	NA	DGQVVLENVSEDGKELPGCLGR+LEPAPLDSSPAVSTHEGSK+YVWLQGR	DGQVVLENVSEDGKELPGCLGR+LEPAPLDSSPAVSTHEGSK	NA	NA	3	2	NA	NA	1	1	NA	NA	0.0309538	0.189615	NA
P83917	sp|P83917|CBX1_MOUSE	Chromobox protein homolog 1 OS=Mus musculus OX=10090 GN=Cbx1 PE=1 SV=1	185	NA	NA	8.6	NA	NA	NA	2	NA	NA	NA	0.014	NA	NA	NA	NSDEADLVPAKEANVK+NSDEADLVPAK	NA	NA	NA	2	NA	NA	NA	1	NA	NA	NA	-0.984822	NA
P97290	sp|P97290|IC1_MOUSE	Plasma protease C1 inhibitor OS=Mus musculus OX=10090 GN=Serping1 PE=1 SV=3	504	NA	NA	22.4	NA	NA	NA	21	NA	NA	NA	0.143	NA	NA	NA	ALNPTVFK+DFACVHQALK+FLPTYLTMPHIK+GVTSVSQIFHSPDLAIR+LSEALTDFSVK+MMAPFFYK+SNLESILSYPKDFACVHQALK+SNLESILSYPK+VLGPDSAANLELINTWVAENTNHK+YPVAQFDDHTLK	NA	NA	NA	10	NA	NA	NA	2	NA	NA	NA	-0.367244	NA
P97298	sp|P97298|PEDF_MOUSE	Pigment epithelium-derived factor OS=Mus musculus OX=10090 GN=Serpinf1 PE=1 SV=2	417	NA	7.4	38.4	33.1	NA	4	25	26	NA	0.04	0.142	0.26	NA	ALYYDLITNPDIHSTYK+ELLASVTAPEKNLK	AAFEWNEEGAGSSPSPGLQPVR+ALYYDLITNPDIHSTYK+DTDTGALLFIGR+ELLASVTAPEK+ILDPSST+LAAAVSNFGYDLYR+LQSLFESPDFSK+LSFEGELTK+SSFVAPLEK+TIQAVLTVPK+TTLQDFHLDEDR+VDLQEINNWVQAQMK+YGLDSDLNCK	AAFEWNEEGAGSSPSPGLQPVR+ALYYDLITNPDIHSTYK+DTDTGALLFIGR+ELLASVTAPEK+LAAAVSNFGYDLYR+LQSLFESPDFSK+LSFEGELTK+SSFVAPLEK+TIQAVLTVPK+TTLQDFHLDEDR+YGLDSDLNCK	NA	2	13	11	NA	1	4	9	NA	-0.277423	-0.591807	0.54317
P97315	sp|P97315|CSRP1_MOUSE	Cysteine and glycine-rich protein 1 OS=Mus musculus OX=10090 GN=Csrp1 PE=1 SV=3	193	55.4	61.7	56	36.8	11	23	25	14	0.27	0.24	0.174	0.16	CSQAVYAAEK+GFGFGQGAGALVHSE+GLESTTLADKDGEIYCK+GYGYGQGAGTLSTDKGESLGIK+NLDSTTVAVHGEEIYCK+SCFLCMVCK+TVYFAEEVQCEGNSFHK	CSQAVYAAEKVIGAGK+GFGFGQGAGALVHSE+GLESTTLADKDGEIYCKGCYAK+GLESTTLADKDGEIYCK+GYGYGQGAGTLSTDKGESLGIK+NLDSTTVAVHGEEIYCK+SCFLCMVCKK+SCFLCMVCK+TVYFAEEVQCEGNSFHK	CSQAVYAAEK+GFGFGQGAGALVHSE+GLESTTLADKDGEIYCK+GYGYGQGAGTLSTDKGESLGIK+KNLDSTTVAVHGEEIYCK+NLDSTTVAVHGEEIYCK+SCFLCMVCKK+SCFLCMVCK+TVYFAEEVQCEGNSFHK	GFGFGQGAGALVHSE+GLESTTLADKDGEIYCK+GLESTTLADK+GYGYGQGAGTLSTDKGESLGIK+NLDSTTVAVHGEEIYCK	7	9	9	5	2	3	2	3	-0.654676	-0.18021	-0.106688	0.104722
P97351	sp|P97351|RS3A_MOUSE	40S ribosomal protein S3a OS=Mus musculus OX=10090 GN=Rps3a PE=1 SV=3	264	NA	18.2	NA	NA	NA	3	NA	NA	NA	0.03	NA	NA	NA	AAGDETGAK+ACQSIYPLHDVFVR+EVQTNDLKEVVNK+LIPDSIGKDIEK	NA	NA	NA	4	NA	NA	NA	1	NA	NA	NA	-0.304323	NA	NA
P97430	sp|P97430|SLPI_MOUSE	Antileukoproteinase OS=Mus musculus OX=10090 GN=Slpi PE=1 SV=1	131	21.4	12.2	21.4	12.2	8	6	8	6	0.16	0.04	0.049	0.05	CMMLNPPNVCQR+CVNPVPIR+TDWECPGK	CVNPVPIR+TDWECPGK	CMMLNPPNVCQR+CVNPVPIR+TDWECPGK	CVNPVPIR+TDWECPGK	3	2	3	2	3	1	3	2	-0.347227	-0.378709	-0.889301	-0.126695
P97449	sp|P97449|AMPN_MOUSE	Aminopeptidase N OS=Mus musculus OX=10090 GN=Anpep PE=1 SV=4	966	10.5	14.8	17	6.6	13	21	27	7	0.31	0.21	0.181	0.08	ADNSATGFGTGTR+ALEQALEK+AQIIHDSFNLASAK+DVWILNR+TLDGTPAPNIDKTELVER+TLIPDSYR+VMAVDALASSHPLSSPADEIK+YLSYTLNPDYIR	ANIDWVK+AQIIHDSFNLASAK+DVWILNR+ESSLVFDSQSSSISNKER+HFLLDSK+KLQNQLQTDLSVIPVINR+MLSSFLTEDLFKK+SALACSKDVWILNR+TLDGTPAPNIDKTELVER+TLIPDSYR+VVATTQMQAADARK+YLSYTLNPDYIR	ADNSATGFGTGTR+ALEQALEK+AQIIHDSFNLASAK+AVNQQTAVQPPATVR+DLMVLNDVYR+DVWILNR+KSFPCFDEPAMK+MLSSFLTEDLFKK+TLDGTPAPNIDKTELVER+TLIPDSYR+VMAVDALASSHPLSSPADEIK+VVATTQMQAADAR+YLSYTLNPDYIR	AVNQQTAVQPPATVR+DLMVLNDVYR+TLDGTPAPNIDKTELVER+VMAVDALASSHPLSSPADEIK	8	12	13	4	4	3	7	1	0.560587	0.186484	-0.390365	0.141694
P97464	sp|P97464|EXT1_MOUSE	Exostosin-1 OS=Mus musculus OX=10090 GN=Ext1 PE=1 SV=1	746	NA	NA	7.8	6.6	NA	NA	9	6	NA	NA	0.062	0.07	NA	NA	FTAVIHAVTPLVSQSQPVLK+LLLQIPSTIR+VYVYPQQK+WADPDHFAQR+YLTGIGSDTR	DQLSPQYVHNLR+FTAVIHAVTPLVSQSQPVLK+LDPVLFK+LLLQIPSTIR	NA	NA	5	4	NA	NA	1	1	NA	NA	0.407483	-0.0242189
P97467	sp|P97467|AMD_MOUSE	Peptidyl-glycine alpha-amidating monooxygenase OS=Mus musculus OX=10090 GN=Pam PE=1 SV=2	979	NA	NA	3.6	3.4	NA	NA	5	4	NA	NA	0.029	0.04	NA	NA	EGPLLVLGR+LPVDEEAFVIDFKPR+VVNSDISCHYK	NGQWTLIGR+TIPEEANIPIPVK+VVNSDISCHYK	NA	NA	3	3	NA	NA	1	2	NA	NA	-1.02825	0.119154
P97821	sp|P97821|CATC_MOUSE	Dipeptidyl peptidase 1 OS=Mus musculus OX=10090 GN=Ctsc PE=1 SV=1	462	7.4	18.6	21.2	19.7	6	16	21	21	0.13	0.15	0.14	0.22	NVQGVNYVSPVR+NWACFVGK+VNMNAAHLGGLQER	EYEKMSLRDLIRR+GTDECAIESIAVAAIPIPK+LYTHNHNFVK+NVQGVNYVSPVR+NWACFVGK+RGTDECAIESIAVAAIPIPKL+RGTDECAIESIAVAAIPIPK+SWTATAYKEYEK+VNMNAAHLGGLQER	NSWGSNWGESGYFR+NVQGVNYVSPVR+NWACFVGK+RGTDECAIESIAVAAIPIPK+SWTATAYKEYEK+SWTATAYK+VNMNAAHLGGLQER+YAQDFGVVEESCFPYTAK	DPVTGIEYWIIK+GTDECAIESIAVAAIPIPK+NVQGVNYVSPVR+NWACFVGK+SWTATAYK+VNMNAAHLGGLQER+YAQDFGVVEESCFPYTAK	3	9	8	7	2	3	2	5	0.852479	0.0893948	-0.253287	0.0397325
P97855	sp|P97855|G3BP1_MOUSE	Ras GTPase-activating protein-binding protein 1 OS=Mus musculus OX=10090 GN=G3bp1 PE=1 SV=1	465	NA	9	4.1	NA	NA	5	2	NA	NA	0.03	0.013	NA	NA	FYVHNDIFR+NSSYAHGGLDSNGKPADAVYGQK+TFSWASVTSK	FYVHNDIFR+TFSWASVTSK	NA	NA	3	2	NA	NA	1	1	NA	NA	-0.175132	0.713845	NA
P97927	sp|P97927|LAMA4_MOUSE	Laminin subunit alpha-4 OS=Mus musculus OX=10090 GN=Lama4 PE=1 SV=2	1816	NA	9.3	10	8.7	NA	19	24	24	NA	0.18	0.148	0.27	NA	AHLPLDINFR+AIEHAYQYGGTANSR+HFVIDSRPVSFSK+IKGPIYLGGVAPGR+KIPFTDIYIGGAPQEVLQSR+LAPSKPFTGCIR+LDRDVEVEDFQR+LVIDGLR+NDNLVYVYNLGMK+SGLLSVSSGAAAHR+SKDAPSWDPIGLK+SLLPDVEGLHEK+YNDGLWHDVIFIR	AHLPLDINFR+AIEHAYQYGGTANSR+DFSTSVTPK+EYMGLAIK+IKGPIYLGGVAPGR+LAPSKPFTGCIR+LDRDVEVEDFQR+LSDLQESINQALDHVR+LVIDGLR+QEFEHEQGDFGEK+RPASNISASIQR+SGLLSVSSGAAAHR+SKDAPSWDPIGLK+SLLPDVEGLHEK+VFLTVPSLSSTAEEK	DAPSWDPIGLK+DFSTSVTPK+DVEVEDFQR+EPVFVGGVPESLLTPR+EYMGLAIK+LAALSIEESK+LVIDGLR+MLYYGENQELGPEEIAEK+QEFEHEQGDFGEK+SGLLSVSSGAAAHR+SLFPVVLEQLDDYNAK+SLLPDVEGLHEK+VFLTVPSLSSTAEEK	NA	13	15	13	NA	3	2	5	NA	0.0655995	0.506456	-0.0129579
P98063	sp|P98063|BMP1_MOUSE	Bone morphogenetic protein 1 OS=Mus musculus OX=10090 GN=Bmp1 PE=1 SV=2	991	5.7	10.4	25.3	14.9	9	14	41	27	0.19	0.14	0.262	0.29	AFQVQQAAVLR+AGFAVNFFK+CEAACGGFLTK+FVSDGSINK+GFFAVYEAICGGDVKK	AGFAVNFFK+DGHSESSNLIGR+ECTWAISSTPGHR+FCGGKLPEPIVSTDSR+FYSDNSVQR+GFFAVYEAICGGDVKK+GFQASHSTECGGQVR+GRFCGGKLPEPIVSTDSR+LPEPIVSTDSR+YCGYEKPDDIK	AATSRPER+AFQVQQAAVLR+AGFAVNFFK+CEAACGGFLTK+DGHSESSNLIGR+ECTWAISSTPGHR+ENIQPGQEYNFLK+FCGGKLPEPIVSTDSR+FCGSEKPEVITSQYNNMR+FVSDGSINK+FYSDNSVQR+GFFAVYEAICGGDVKK+GFQASHSTECGGQVR+GGGPQAISIGK+GIFLDTIVPK+HDSCAYDYLEVR+HTCVTFLER+LPEPIVSTDSR+VEFKSDNTVSK+YCGSGPPEEVYSAGDSVLVK+YCGYEKPDDIK+YDFVEVR	AFQVQQAAVLR+AGFAVNFFK+DGHSESSNLIGR+ENIQPGQEYNFLK+FVSDGSINK+GFQASHSTECGGQVR+GGGPQAISIGK+GIFLDTIVPK+LPEPIVSTDSR+VTSTSGTITSPNWPDKYPSK+YCGSGPPEEVYSAGDSVLVK+YDFVEVR	5	10	22	12	2	1	7	9	-0.167537	0.337639	0.302933	-0.245431
P99024	sp|P99024|TBB5_MOUSE	Tubulin beta-5 chain OS=Mus musculus OX=10090 GN=Tubb5 PE=1 SV=1	444	NA	25.5	39.9	12.2	NA	22	41	9	NA	0.09	0.109	0.06	NA	EIVHLQAGQCGNQIGAK+GHYTEGAELVDSVLDVVR+GHYTEGAELVDSVLDVVRK+KLAVNMVPFPR+LAVNMVPFPR+LHFFMPGFAPLTSR+LTTPTYGDLNHLVSATMSGVTTCLR+MAVTFIGNSTAIQELFKR+MREIVHLQAGQCGNQIGAK+NMMAACDPR	AILVDLEPGTMDSVR+ALTVPELTQQVFDAK+EIVHLQAGQCGNQIGAK+EVDEQMLNVQNK+FPGQLNADLR+GHYTEGAELVDSVLDVVRK+IMNTFSVVPSPK+ISEQFTAMFR+ISVYYNEATGGK+KLAVNMVPFPR+LAVNMVPFPR+LHFFMPGFAPLTSR+NMMAACDPR+NSSYFVEWIPNNVK+TAVCDIPPR+YLTVAAVFRGRMSMK+YLTVAAVFR	AILVDLEPGTMDSVR+ALTVPELTQQVFDAK+EVDEQMLNVQNK+ISVYYNEATGGK	NA	10	17	4	NA	1	3	2	NA	-0.22858	0.170201	-0.51025
P99026	sp|P99026|PSB4_MOUSE	Proteasome subunit beta type-4 OS=Mus musculus OX=10090 GN=Psmb4 PE=1 SV=1	264	5.7	NA	19.7	9.1	3	NA	7	8	0.07	NA	0.044	0.05	EVLEKQPVLSQTEAR+QPVLSQTEAR	NA	EVLEKQPVLSQTEAR+QPVLSQTEAR+QVLGQMVIDEELLGDGHSYSPR+TQNPMVTGTSVLGVK	FQIATVTEK+TQNPMVTGTSVLGVK	2	NA	4	2	1	NA	1	1	0.485508	NA	-0.172133	0.273273
P99027	sp|P99027|RLA2_MOUSE	60S acidic ribosomal protein P2 OS=Mus musculus OX=10090 GN=Rplp2 PE=1 SV=3	115	NA	NA	NA	69.6	NA	NA	NA	9	NA	NA	NA	0.1	NA	NA	NA	ILDSVGIEADDDR+ILDSVGIEADDDRLNK+LASVPAGGAVAVSAAPGSAAPAAGSAPAAAEEK+NIEDVIAQGVGK+YVASYLLAALGGNSSPSAK	NA	NA	NA	5	NA	NA	NA	2	NA	NA	NA	0.355938
P99029	sp|P99029|PRDX5_MOUSE	Peroxiredoxin-5, mitochondrial OS=Mus musculus OX=10090 GN=Prdx5 PE=1 SV=2	210	27.6	41.4	31.9	NA	7	17	14	NA	0.14	0.16	0.094	NA	ATDLLLDDSLVSLFGNRR+THLPGFVEQAGALK+VGDAIPSVEVFEGEPGKK+VNLAELFK	ATDLLLDDSLVSLFGNRR+KGVLFGVPGAFTPGCSK+KVNLAELFK+RFSMVIDNGIVK+THLPGFVEQAGALK+VGDAIPSVEVFEGEPGKK+VNLAELFK	GVLFGVPGAFTPGCSK+LLADPTGAFGK+THLPGFVEQAGALK+VGDAIPSVEVFEGEPGKK+VNLAELFK	NA	4	7	5	NA	1	1	1	NA	-0.000170921	-0.460542	0.18824	NA
Q00493	sp|Q00493|CBPE_MOUSE	Carboxypeptidase E OS=Mus musculus OX=10090 GN=Cpe PE=1 SV=2	476	26.9	39.9	39.7	17	18	34	46	18	0.38	0.34	0.294	0.2	ELLVIELSDNPGVHEPGEPEFK+IHIMPSLNPDGFEK+IVYVNEK+LLAPGNYK+LQQEDGISFEYHR+LTASAPGYLAITKK+NFPDLDR+NSLISYLEQIHR+SGTAHEYSSCPDDAIFQSLAR+SNAQGIDLNR	AASQPGELKDWFVGR+AYSSFNPVMSDPNRPPCR+ELLVIELSDNPGVHEPGEPEFK+IHIMPSLNPDGFEK+IVYVNEKEGGPNNHLLK+LLAPGNYK+LQQEDGISFEYHR+LQQEDGISFEYHRYPELR+LTASAPGYLAITKK+NFPDLDR+NSLISYLEQIHR+RLQQEDGISFEYHR+SGTAHEYSSCPDDAIFQSLAR+SNAQGIDLNR+YIGNMHGNEAVGR	AASQPGELKDWFVGR+AYSSFNPVMSDPNRPPCR+EELMEWWK+ELLVIELSDNPGVHEPGEPEFK+IHIMPSLNPDGFEK+IVYVNEK+LLAPGNYK+LQQEDGISFEYHR+LTASAPGYLAITKK+LTASAPGYLAITK+NFPDLDRIVYVNEK+NFPDLDR+NSLISYLEQIHR+SGTAHEYSSCPDDAIFQSLAR+SNAQGIDLNR+SYWEDNK+YIGNMHGNEAVGR	IHIMPSLNPDGFEK+IVYVNEK+LLAPGNYK+LQQEDGISFEYHR+LTASAPGYLAITK+NFPDLDR+NSLISYLEQIHR+SYWEDNK	10	15	17	8	4	8	4	5	-0.560037	0.0516776	-0.327112	-0.179199
Q00519	sp|Q00519|XDH_MOUSE	Xanthine dehydrogenase/oxidase OS=Mus musculus OX=10090 GN=Xdh PE=1 SV=5	1335	NA	6.2	NA	NA	NA	6	NA	NA	NA	0.06	NA	NA	NA	EGDLTHFNQKLEGFTLPR+IMSIDTSEAK+IPAFGSIPIEFR+NNSFYGPEVK+TGTIVALEVAHFSNGGNSEDLSR+TNLPSNTAFR	NA	NA	NA	6	NA	NA	NA	1	NA	NA	NA	0.633464	NA	NA
Q00915	sp|Q00915|RET1_MOUSE	Retinol-binding protein 1 OS=Mus musculus OX=10090 GN=Rbp1 PE=1 SV=2	135	8.9	8.9	NA	17.8	2	3	NA	5	0.05	0.03	NA	0.06	MLSNENFEEYLR	MLSNENFEEYLR	NA	EFEEDLTGIDDR+EIVQDGDHMIIR	1	1	NA	2	1	1	NA	1	-0.690547	-0.690457	NA	0.515549
Q01149	sp|Q01149|CO1A2_MOUSE	Collagen alpha-2(I) chain OS=Mus musculus OX=10090 GN=Col1a2 PE=1 SV=2	1372	0.9	14.9	55	54.7	1	17	118	95	0.02	0.17	0.787	1.08	SGQPGPVGPAGVR	EGPVGLPGIDGRPGPIGPAGPR+EMATQLAFMR+FTYSVLVDGCSKK+GIPGAVGAPGPAGASGDRGEAGAAGPSGPAGPR+GLPGEFGLPGPAGPRGER+GTPGESGAAGPSGPIGSR+GYPGSIGPTGAAGAPGPHGSVGPAGK+GYSGLQGLPGLAGLHGDQGAPGPVGPAGPR+HGNRGEPGPAGSVGPVGAVGPR+SGQPGPVGPAGVR	AGVMGPPGNR+AVLLQGSNDVELVAEGNSR+DYEVDATLK+EGPVGLPGIDGRPGPIGPAGPR+EMATQLAFMR+FTYSVLVDGCSK+FTYSVLVDGCSKK+GAPGPDGNNGAQGPPGPQGVQGGK+GATGLPGVAGAPGLPGPR+GDGGPPGMTGFPGAAGR+GEAGNIGFPGPK+GELGPVGNPGPAGPAGPR+GEPGAPGENGTPGQAGAR+GEPGPAGSVGPVGAVGPR+GEPGSVGAQGPPGPSGEEGKR+GEQGPAGPPGFQGLPGPSGTTGEVGKPGER+GESGNKGEPGSVGAQGPPGPSGEEGK+GEVGPAGPNGFAGPAGAAGQPGAK+GFPGTPGLPGFK+GIPGAVGAPGPAGASGDRGEAGAAGPSGPAGPR+GIPGPAGAAGATG…	AVLLQGSNDVELVAEGNSR+DYEVDATLK+EGPVGLPGIDGR+FTYSVLVDGCSK+GAPGPDGNNGAQGPPGPQGVQGGK+GATGLPGVAGAPGLPGPR+GDGGPPGMTGFPGAAGR+GEAGAVGAPGSAGASGPGGLPGER+GEAGNIGFPGPK+GELGPVGNPGPAGPAGPR+GENGIVGPTGSVGAAGPSGPNGPPGPVGSR+GEPGPAGSVGPVGAVGPR+GEPGSVGAQGPPGPSGEEGK+GEQGPAGPPGFQGLPGPSGTTGEVGKPGER+GEVGLPGLSGPVGPPGNPGTNGLTGAK+GEVGPAGPNGFAGPAGAAGQPGAK+GFPGTPGLPGFK+GIPGAVGAPGPAGASGDRGEAGAAGPSGPAGPR+GIPGAVGAPGPAGASGDR+GIP…	1	10	46	40	1	3	19	24	-0.683425	-0.365562	-0.158918	-0.199881
Q01768	sp|Q01768|NDKB_MOUSE	Nucleoside diphosphate kinase B OS=Mus musculus OX=10090 GN=Nme2 PE=1 SV=1	152	52	62.5	52.6	52	17	36	29	35	0.34	0.24	0.139	0.23	DRPFFPGLVK+GDFCIQVGR+GLVGEIIK+NIIHGSDSVESAEK+SCAHDWVYE+TFIAIKPDGVQR+VMLGETNPADSKPGTIR	DRPFFPGLVK+EIHLWFKPEELIDYK+GDFCIQVGR+GLVGEIIKR+NIIHGSDSVESAEK+SCAHDWVYE+TFIAIKPDGVQR+VMLGETNPADSKPGTIR	DRPFFPGLVK+GDFCIQVGR+GLVGEIIK+GLVGEIIKR+NIIHGSDSVESAEK+SCAHDWVYE+TFIAIKPDGVQR+VMLGETNPADSKPGTIR	DRPFFPGLVK+GDFCIQVGR+GLVGEIIK+NIIHGSDSVESAEK+SCAHDWVYE+TFIAIKPDGVQR+VMLGETNPADSKPGTIR+VMLGETNPADSK	7	8	8	8	4	4	3	7	0.0345382	-0.302715	-0.211706	-0.00789867
Q01853	sp|Q01853|TERA_MOUSE	Transitional endoplasmic reticulum ATPase OS=Mus musculus OX=10090 GN=Vcp PE=1 SV=4	806	20.6	37.7	36.7	43.1	24	60	53	67	0.56	0.6	0.349	0.75	EAVCIVLSDDTCSDEKIR+ELQELVQYPVEHPDK+ELQELVQYPVEHPDKFLK+ESIESEIR+ETVVEVPQVTWEDIGGLEDVKR+FGMTPSK+GDIFLVR+KYEMFAQTLQQSR+LAGESESNLR+LEILQIHTK+MDELQLFR+NAPAIIFIDELDAIAPKR+VINQILTEMDGMSTKK+WALSQSNPSALR	AFEEAEKNAPAIIFIDELDAIAPK+AHVIVMAATNRPNSIDPALR+AIGVKPPR+EAVCIVLSDDTCSDEKIR+EDEEESLNEVGYDDIGGCRK+ELQELVQYPVEHPDK+ELQELVQYPVEHPDKFLK+ESIESEIRR+ETVVEVPQVTWEDIGGLEDVKR+EVDIGIPDATGRLEILQIHTK+FGMTPSK+GDIFLVR+GDTVLLK+IVSQLLTLMDGLK+KYEMFAQTLQQSR+LAGESESNLR+LEILQIHTK+LGDVISIQPCPDVKYGK+MASGADSK+MDELQLFRGDTVLLK+MDELQLFR+NAPAIIFIDELDAIAPKR+NVFIIGATNRPDIIDPAILRPGR+VINQILTEMDGMSTKK+VRLGDVISIQPCPDVK+WALSQSNPSALR	AIANECQANFISIK+DVDLEFLAK+EDEEESLNEVGYDDIGGCRK+ELQELVQYPVEHPDK+ELQELVQYPVEHPDKFLK+EMVELPLR+EMVELPLRHPALFK+ESIESEIR+ESIESEIRR+ETVVEVPQVTWEDIGGLEDVKR+EVDIGIPDATGR+GDDLSTAILK+GDIFLVR+GDTVLLK+GLLLYGPPGTGK+GVLFYGPPGCGK+IVSQLLTLMDGLK+LAGESESNLRK+LAGESESNLR+LEILQIHTK+LGDVISIQPCPDVK+MDELQLFR+MTNGFSGADLTEICQR+NAPAIIFIDELDAIAPKR+NVFIIGATNRPDIIDPAILRPGR+VINQILTEMDGMSTKK+VINQILTEMDGMSTK+VRLGDVISIQPCPDVK+WALSQ…	AIANECQANFISIK+DVDLEFLAK+EAVCIVLSDDTCSDEK+EDEEESLNEVGYDDIGGCR+ELQELVQYPVEHPDK+EMVELPLR+ESIESEIR+ETVVEVPQVTWEDIGGLEDVK+EVDIGIPDATGR+GDDLSTAILK+GDIFLVR+GLLLYGPPGTGK+GVLFYGPPGCGK+IVSQLLTLMDGLK+KYEMFAQTLQQSR+LAGESESNLR+LDQLIYIPLPDEK+LEILQIHTK+LGDVISIQPCPDVK+LIVDEAINEDNSVVSLSQPK+MDELQLFR+MTNGFSGADLTEICQR+NAPAIIFIDELDAIAPK+QAAPCVLFFDELDSIAK+QTNPSAMEVEEDDPVPEIR+VINQILTEMDGMSTK+WALSQSNPSALR	14	26	29	27	5	6	6	21	0.175782	-0.176512	0.393588	0.0238276
Q02053	sp|Q02053|UBA1_MOUSE	Ubiquitin-like modifier-activating enzyme 1 OS=Mus musculus OX=10090 GN=Uba1 PE=1 SV=1	1058	3.5	10.9	16.4	15.8	6	19	26	22	0.13	0.19	0.156	0.21	ATLPSPDKLPGFK+GLGVEIAK+NIILGGVK+SIPICTLK	ATLPSPDKLPGFK+DEFEGLFKQPAENVNQYLTDSK+GGIVSQVKVPK+KPLLESGTLGTK+NFPNAIEHTLQWAR+NIILGGVK+QFLDYFK+QFLFRPWDVTK+QKYFLVGAGAIGCELLK	AAVASLLQSVQVPEFTPK+AENYDISPADR+AEVSQPR+ATLPSPDKLPGFK+DEFEGLFK+DNPGVVTCLDEAR+KPLLESGTLGTK+LAGTQPLEVLEAVQR+NEEDATELVGLAQAVNAR+NIILGGVK+QFLDYFK+QMNPYIQVTSHQNR+QNSLDEDLIR+SIPICTLK+VVQGHQQLDSYK	AAVASLLQSVQVPEFTPK+ATLPSPDKLPGFK+DNPGVVTCLDEAR+GLGVEIAK+KPLLESGTLGTK+LAGTQPLEVLEAVQR+LDQPMTEIVSR+MLQTSSVLVSGLR+NEEDATELVGLAQAVNAR+NIILGGVK+QFLDYFK+QLYVLGHEAMK+SIPICTLK+VVQGHQQLDSYK	4	9	15	14	2	3	3	6	0.672102	0.0114413	0.17459	-0.954876
Q02105	sp|Q02105|C1QC_MOUSE	Complement C1q subcomponent subunit C OS=Mus musculus OX=10090 GN=C1qc PE=1 SV=2	246	16.7	21.5	30.5	NA	6	6	19	NA	0.13	0.05	0.131	NA	FNSVVTNPQGHYNPSTGK+GPPGEPGVEGR+GTSGLPGDPGPR	FNSVVTNPQGHYNPSTGK+GTSGLPGDPGPRGPPGEPGVEGR+VASFCDHMFNSK	FNSVVTNPQGHYNPSTGK+GPPGEPGVEGR+GTSGLPGDPGPR+HQSVFTVTR+QTTQYPEANALVR+VASFCDHMFNSK	NA	3	3	6	NA	2	1	1	NA	-0.125675	-0.190583	0.649829	NA
Q02248	sp|Q02248|CTNB1_MOUSE	Catenin beta-1 OS=Mus musculus OX=10090 GN=Ctnnb1 PE=1 SV=1	781	NA	NA	NA	5.5	NA	NA	NA	4	NA	NA	NA	0.04	NA	NA	NA	EAAEAIEAEGATAPLTELLHSR+EGLLAIFK+NLALCPANHAPLR	NA	NA	NA	3	NA	NA	NA	1	NA	NA	NA	-0.461846
Q02819	sp|Q02819|NUCB1_MOUSE	Nucleobindin-1 OS=Mus musculus OX=10090 GN=Nucb1 PE=1 SV=2	459	33.3	27	43.1	28.3	18	20	40	21	0.42	0.2	0.263	0.24	EFGDTGEGWK+EVWEELDGLDPNRFNPK+FEEELAAR+KVPEQPPELPQLDSQHL+LQAANAEDIKSGK+LSQELDFVSHNVR+LSQETEALGR+LVTLEEFLASTQRK+QEPNLQVDHMNLLK+VNVPGSQAQLK+YLESLGEEQR+YLQEVINVLETDGHFR	DLAQYDAAHHEEFK+EFGDTGEGWK+EVWEELDGLDPNRFNPK+LQAANAEDIK+LQAANAEDIKSGK+LSQELDFVSHNVR+LVTLEEFLASTQRK+RELQQAVLQMEQRK+YLESLGEEQRK+YLQEVINVLETDGHFREK+YLQEVINVLETDGHFR	ADTDDAPVPAPAGDQKDVPASEK+EFGDTGEGWK+EKLQAANAEDIK+ELQQAVLQMEQR+EVWEELDGLDPNRFNPK+KVPEQPPELPQLDSQHL+LQAANAEDIK+LQAANAEDIKSGK+LSQELDFVSHNVR+LSQETEALGR+LVTLEEFLASTQRK+LVTLEEFLASTQR+QEPNLQVDHMNLLK+TVEMSPAYTEEELKR+VNVPGSQAQLK+VPEQPPELPQLDSQHL+YLESLGEEQRK+YLQEVINVLETDGHFR	ADTDDAPVPAPAGDQK+DLELLIQTATR+EFGDTGEGWK+ELQQAVLQMEQR+LQAANAEDIK+LSQELDFVSHNVR+LSQETEALGR+LVTLEEFLASTQR+TVEMSPAYTEEELK+VNVPGSQAQLK+YLESLGEEQR	12	11	18	11	3	1	2	6	-0.769811	0.584736	0.445042	0.102344
Q03350	sp|Q03350|TSP2_MOUSE	Thrombospondin-2 OS=Mus musculus OX=10090 GN=Thbs2 PE=1 SV=2	1172	NA	7.7	22.4	13.1	NA	13	53	24	NA	0.08	0.33	0.24	NA	AYGYSGVSLK+FVRFDYIPPVNTDDLNR+FYVVMWK+LWALALLALGIGPR+NALWHTGNTEGQVR+QFRGPDPGVPAYR+YKGNQPFGVGLEDAR	AYGYSGVSLK+CVNTNPGFHCLPCPPR+DNCPYVYNTDQR+DTSFDLFSISNINRK+EGFFLTAQLK+EGFFLTAQLKQDR+FDYIPPVNTDDLNR+FYVVMWK+GNQPFGVGLEDAR+GPDPGVPAYR+GTLLVLEGPGTSQR+GTTQIDPNWVIR+IRLCNSPVPQMGGK+LCNSPVPQMGGK+LVFNPDQEDSDGDGR+NAECIYLGHFSDPMYK+NFQMVPLDPK+QFRGPDPGVPAYR+QLDYDKDEVGDR+QVCEPENPCKDK+QVCEPENPCK+QVTQTYWEDKPSR+SCDVTSNTCLGPSIQTR+VCNSPEPQYGGK+YKGNQPFGVGLEDAR	AYGYSGVSLK+FDYIPPVNTDDLNR+FYVVMWK+GNQPFGVGLEDAR+GPDPGVPAYR+GTLLVLEGPGTSQR+GTTQIDPNWVIR+LVFNPDQEDSDGDGR+NFQMVPLDPK+QVMADSGPIYDQTYAGGR+QVTQTYWEDKPSR+SCDVTSNTCLGPSIQTR	NA	7	25	12	NA	2	10	8	NA	-0.455523	-0.0984742	-0.0972609
Q04447	sp|Q04447|KCRB_MOUSE	Creatine kinase B-type OS=Mus musculus OX=10090 GN=Ckb PE=1 SV=1	381	5.5	32.8	35.2	27.3	2	30	34	20	0.05	0.24	0.22	0.22	LLIEMEQR+TFLVWINEEDHLR	AIEKLAVEALSSLDGDLSGR+FPAEDEFPDLSSHNNHMAK+GFCLPPHCSR+GTGGVDTAAVGGVFDVSNADR+HGGYQPSDEHKTDLNPDNLQGGDDLDPNYVLSSR+LAVEALSSLDGDLSGR+LLIEMEQR+TFLVWINEEDHLR	DLFDPIIEER+FCTGLTQIETLFK+GFCLPPHCSR+GTGGVDTAAVGGVFDVSNADR+LAVEALSSLDGDLSGR+LEQGQAIDDLMPAQK+LGYILTCPSNLGTGLR+LLIEMEQR+RGTGGVDTAAVGGVFDVSNADR+TFLVWINEEDHLR+VLTPELYAELR	DLFDPIIEER+GTGGVDTAAVGGVFDVSNADR+LAVEALSSLDGDLSGR+LEQGQAIDDLMPAQK+LLIEMEQR+TDLNPDNLQGGDDLDPNYVLSSR+VLTPELYAELR	2	8	11	7	1	3	5	3	0.65385	-0.0161242	0.349178	-0.667189
Q04857	sp|Q04857|CO6A1_MOUSE	Collagen alpha-1(VI) chain OS=Mus musculus OX=10090 GN=Col6a1 PE=1 SV=1	1025	NA	NA	8.1	5.6	NA	NA	12	10	NA	NA	0.077	0.11	NA	NA	GLEELLIGGSHLK+GVLYQTVSR+IALVITDGR+LSIIATDHTYR+TAEYDVAFGER+VAVVQYSGQGQQQPGR+VFSVAITPDHLEPR	GLEELLIGGSHLK+LSIIATDHTYR+VFSVAITPDHLEPR+VLLFSDGNSQGATAEAIEK	NA	NA	7	4	NA	NA	1	1	NA	NA	0.692037	-0.294053
Q04998	sp|Q04998|INHBA_MOUSE	Inhibin beta A chain OS=Mus musculus OX=10090 GN=Inhba PE=1 SV=1	424	NA	21	27.1	21.5	NA	13	24	15	NA	0.13	0.163	0.16	NA	AALLNAIR+DGPNSQPEMVEAVKK+IACEQCQESGASLVLLGKK+KRPDVTQPVPK+KTLHFEISK+SELLLSEKVVDAR+STWHIFPVSSSIQR	AALLNAIR+DGPNSQPEMVEAVKK+EGSDLSVVER+HPQGSLDTGDEAEEMGLK+IACEQCQESGASLVLLGK+IACEQCQESGASLVLLGKK+QFFVSFK+SELLLSEK+STWHIFPVSSSIQR+VGENGYVEIEDDIGRR	AALLNAIR+DGPNSQPEMVEAVK+DGPNSQPEMVEAVKK+EGSDLSVVER+HPQGSLDTGDEAEEMGLK+IACEQCQESGASLVLLGK+SELLLSEK+STWHIFPVSSSIQR	NA	7	10	8	NA	2	2	6	NA	0.510875	-0.578619	-0.342257
Q05117	sp|Q05117|PPA5_MOUSE	Tartrate-resistant acid phosphatase type 5 OS=Mus musculus OX=10090 GN=Acp5 PE=1 SV=2	327	NA	14.7	16.8	NA	NA	6	4	NA	NA	0.06	0.029	NA	NA	FHYGSEDSLGGFTHVEISPK+FVAVGDWGGVPNAPFHTAR+WNFPSPYYR	FHYGSEDSLGGFTHVEISPK+FVAVGDWGGVPNAPFHTAR+TQLSWLK+WNFPSPYYR	NA	NA	3	4	NA	NA	3	1	NA	NA	0.163807	0.692212	NA
Q05793	sp|Q05793|PGBM_MOUSE	Basement membrane-specific heparan sulfate proteoglycan core protein OS=Mus musculus OX=10090 GN=Hspg2 PE=1 SV=1	3707	0.6	10.2	13.1	6.5	2	39	65	32	0.04	0.34	0.415	0.32	AFAYLQVPER+CLCLPGFSGPR	AAGVPSASITWR+AELLVAEAPSKPIMVTVEEQR+AFAYLQVPER+AGLSSGFVGCVR+ATFSSVPR+AVGSLLLGLLLHAR+AYDGLSLPEDTETVTASR+CLCLPGFSGPR+ESLEVQIHPSR+FLVHDAFWALPK+FSSGITGCIK+GGSLPAGHQVHGHMLR+GKFSSGITGCIK+GMLEPVQKPDVILVGAGYR+GMVFGIPDGVLELVPQR+HPTPLALGQFHTVTLLR+IAHVELADAGQYR+IASVKPSDAGTYVCQAQNALGTAQK+LDVEFKPLEPNGILLFSGGK+LGTVPQFPR+NIGASVEFHCAVPNER+SHEPLALGR+SQSVRPGADVTFICTAK+SVVPQGGPHSLR+TVRLYCR+VGGHLRPGIVQSGTIIR+VPSGLYLG…	AAGVPSASITWR+AASISAVSLEGAQPGPSSGPR+AFAYLQVPER+AGLSSGFVGCVR+AMLQVHGGSGPR+ATFSSVPR+CLCLPGFSGPR+EADQGAYTCEAMNSR+EDGRPLPSSAQQR+EGGQLPPGHSVQDGVLR+ESLEVQIHPSR+FDAGSGMATIR+FLVHDAFWALPK+FSSGITGCIK+GMLEPVQKPDVILVGAGYR+GSIQVDGEDLVTGR+IAHVELADAGQYR+IASVKPSDAGTYVCQAQNALGTAQK+IEGNTLVIPR+KIPGDQIVSVVFIK+LEPTVPEDSGR+LGTVPQFPR+LPAIEPSDQGQYLCR+LSFDQPNDFK+LTVPSSQNSSFR+NIGASVEFHCAVPNER+NSQLTGGFTVEPVHDGAR+SIEYSPQLEDA…	CLIHEGAMPIK+DIIYIGGAPDVATLTR+DITLECISSGEPR+EGGQLPPGHSVQDGVLR+ESLEVQIHPSR+FSSGITGCIK+GMLEPVQKPDVILVGAGYR+IAHVELADAGQYR+IASVKPSDAGTYVCQAQNALGTAQK+LEPTVPEDSGR+LPAIEPSDQGQYLCR+PGAPPPQPLDLQHR+SPVISIEPPSSTVQQGQDASFK+SVVPQGGPHSLR+SYEIIFR+TSTADGLLLWQGVVR+YELGSGLAVLR	2	28	38	17	1	8	10	9	-1.88828	0.307791	0.331775	-0.0536746
Q05816	sp|Q05816|FABP5_MOUSE	Fatty acid-binding protein, epidermal OS=Mus musculus OX=10090 GN=Fabp5 PE=1 SV=3	135	62.2	63	73.3	65.2	15	33	47	26	0.36	0.34	0.315	0.27	ELGVGLALR+KTETVCTFQDGALVQHQQWDGK+LMESHGFEEYMK+MAAMAKPDCIITCDGNNITVK+TETVCTFQDGALVQHQQWDGK+TTVFSCNLGEKFDETTADGR	ELGVGLALR+KMAAMAKPDCIITCDGNNITVK+KTETVCTFQDGALVQHQQWDGK+LMESHGFEEYMK+MAAMAKPDCIITCDGNNITVK+TETVCTFQDGALVQHQQWDGK+TTVFSCNLGEKFDETTADGR	ELGVGLALR+ELGVGLALRK+FDETTADGR+KTETVCTFQDGALVQHQQWDGK+LMESHGFEEYMK+MAAMAKPDCIITCDGNNITVK+MIVECVMNNATCTR+TETVCTFQDGALVQHQQWDGK+TTVFSCNLGEKFDETTADGRK+TTVFSCNLGEKFDETTADGR+TTVFSCNLGEK	ELGVGLALR+LMESHGFEEYMK+MAAMAKPDCIITCDGNNITVK+MIVECVMNNATCTR+TETVCTFQDGALVQHQQWDGK+TTVFSCNLGEK	6	7	11	6	3	3	4	5	0.958864	0.0781734	0.222507	-0.155685
Q05909	sp|Q05909|PTPRG_MOUSE	Receptor-type tyrosine-protein phosphatase gamma OS=Mus musculus OX=10090 GN=Ptprg PE=1 SV=1	1442	NA	0.9	1.6	NA	NA	2	4	NA	NA	0.02	0.022	NA	NA	DNSALDPIIHGLK	DNSALDPIIHGLK+ETFLDPFILR	NA	NA	1	2	NA	NA	1	1	NA	NA	0.162727	-0.0378147	NA
Q06335	sp|Q06335|APLP2_MOUSE	Amyloid-like protein 2 OS=Mus musculus OX=10090 GN=Aplp2 PE=1 SV=4	707	NA	12.9	7.2	4.1	NA	11	7	3	NA	0.11	0.053	0.03	NA	EAASEKQQLVETHLAR+HYQHVLAVDPEK+IALENYLAALQSDPPRPHR+LNMHVNIQTGK+QQLVETHLAR+QTLIQHFQAMVK+SQVMTHLHVIEER+VEAMLNDR	EWEEAELQAK+LNMHVNIQTGK+QQLVETHLAR+QTLIQHFQAMVK+VEAMLNDR	EWEEAELQAK+LNMHVNIQTGK+VEAMLNDR	NA	8	5	3	NA	3	1	2	NA	-0.386749	-0.610215	-0.0296706
Q06890	sp|Q06890|CLUS_MOUSE	Clusterin OS=Mus musculus OX=10090 GN=Clu PE=1 SV=1	448	26.8	37.5	37.3	32.1	31	52	187	77	0.74	0.49	1.216	0.85	ASGIIDTLFQDR+ASGIIDTLFQDRFFAR+EDALEDTRDSEMK+EIQNAVQGVK+ELLQSFQSK+FMDTVAEK+IDSLLESDR+KSLLNSLEEAK+LFDSDPITVVLPEEVSKDNPK+LTEQYKELLQSFQSK+SLLNSLEEAKK+SLLNSLEEAK+VSTVTTHSSDSEVPSR	ASGIIDTLFQDRFFAR+EDALEDTRDSEMK+GQCEKCQEILSVDCSTNNPAQANLR+IDSLLESDRQQSQVLDAMQDSFAR+KEDALEDTRDSEMKLK+KSLLNSLEEAKK+KSLLNSLEEAK+LFDSDPITVVLPEEVSKDNPKFMDTVAEK+LFDSDPITVVLPEEVSKDNPK+LFDSDPITVVLPEEVSK+LTEQYKELLQSFQSK+SLLNSLEEAKKKK+SLLNSLEEAKK+VSTVTTHSSDSEVPSR+YINKEIQNAVQGVK	ASGIIDTLFQDR+CQEILSVDCSTNNPAQANLR+EDALEDTRDSEMK+EIQNAVQGVK+ELLQSFQSK+FMDTVAEK+GQCEKCQEILSVDCSTNNPAQANLR+IDSLLESDR+IDSLLESDRQQSQVLDAMQDSFAR+KSLLNSLEEAK+LFDSDPITVVLPEEVSKDNPK+LTEQYKELLQSFQSK+QQSQVLDAMQDSFAR+SLLNSLEEAKK+SLLNSLEEAK+VSTVTTHSSDSEVPSR+VSTVTTHSSDSEVPSRVTEVVVK+VTEVVVK+YINKEIQNAVQGVK	ASGIIDTLFQDR+CQEILSVDCSTNNPAQANLR+EIQNAVQGVK+ELLQSFQSK+FMDTVAEK+GQCEKCQEILSVDCSTNNPAQANLR+IDSLLESDR+KSLLNSLEEAK+LFDSDPITVVLPEEVSKDNPK+LFDSDPITVVLPEEVSK+QQSQVLDAMQDSFAR+SLLNSLEEAKK+SLLNSLEEAK+VSTVTTHSSDSEVPSR+VTEVVVK	13	15	19	15	6	1	7	10	-0.260391	-0.230658	-0.402442	-0.0483604
Q07079	sp|Q07079|IBP5_MOUSE	Insulin-like growth factor-binding protein 5 OS=Mus musculus OX=10090 GN=Igfbp5 PE=1 SV=1	271	25.1	60.9	47.2	47.2	29	90	58	69	0.67	0.92	0.387	0.76	AVYLPNCDR+AVYLPNCDRK+EHEEPTTSEMAEETYSPK+GICWCVDK+GVCLNEKSYGEQTK+HMEASLQEFK+VIPAPEMR	ALSMCPPSPLGCELVK+ALSMCPPSPLGCELVKEPGCGCCMTCALAEGQSCGVYTER+AVYLPNCDR+AVYLPNCDRK+EHEEPTTSEMAEETYSPK+FVGGAENTAHPR+GFYKRKQCKPSR+GICWCVDK+GICWCVDKYGMK+GVCLNEK+GVCLNEKSYGEQTK+GVCLNEKSYGEQTKIER+HMEASLQEFKASPR+HMEASLQEFK+ISELKAEAVKK+RGICWCVDK+RHMEASLQEFK+VIPAPEMRQESEQGPCR+VIPAPEMR	ALSMCPPSPLGCELVK+AVYLPNCDR+AVYLPNCDRK+EHEEPTTSEMAEETYSPK+EPGCGCCMTCALAEGQSCGVYTER+FVGGAENTAHPR+GICWCVDK+GICWCVDKYGMK+GVCLNEK+HMEASLQEFK+RGICWCVDK+SYGEQTKIER+VIPAPEMR	ALSMCPPSPLGCELVK+AVYLPNCDR+AVYLPNCDRK+EHEEPTTSEMAEETYSPK+EPGCGCCMTCALAEGQSCGVYTER+FVGGAENTAHPR+GICWCVDK+HMEASLQEFK+LPGMEYVDGDFQCHAFDSSNVE+VIPAPEMR	7	19	13	10	4	5	4	8	-0.814021	0.0333674	-0.600184	0.122093
Q07235	sp|Q07235|GDN_MOUSE	Glia-derived nexin OS=Mus musculus OX=10090 GN=Serpine2 PE=1 SV=2	397	18.6	34.3	39	34	18	33	67	52	0.37	0.31	0.432	0.54	DIVTVANAVFLR+FTAVAQTDLKEPLK+HNPTGAILFLGQVNKP+MEVPFAVR+MQLVLPK+NKDIVTVANAVFLR+QLSTVMR+YNVNGVGK	AKIEVSEDGTK+ALGITEMFEPSKANFTKITR+DIVTVANAVFLRNGFK+FTAVAQTDLKEPLK+HNPTGAILFLGQVNKP+IEVSEDGTKASAATTAILIAR+LVLVNAVYFK+MEVPFAVR+NGFKMEVPFAVR+NKDIVTVANAVFLRNGFK+NKDIVTVANAVFLR+QLSTVMR+SESLHVSHILQK+YNVNGVGK	AKIEVSEDGTK+AKIEVSEDGTKASAATTAILIAR+ASAATTAILIAR+DIVTVANAVFLR+DIVTVANAVFLRNGFK+FTAVAQTDLKEPLK+FTAVAQTDLK+GMIDNLLSPNLIDGALTR+HNPTGAILFLGQVNKP+IEVSEDGTKASAATTAILIAR+IEVSEDGTK+LVLVNAVYFK+MEVPFAVR+MQLVLPK+NKDIVTVANAVFLRNGFK+NKDIVTVANAVFLR+QLSTVMR+SYQVPMLAQLSVFR+TIDSWMNTMVPK+YNVNGVGK	ASAATTAILIAR+DIVTVANAVFLR+FTAVAQTDLK+GMIDNLLSPNLIDGALTR+HNPTGAILFLGQVNKP+IEVSEDGTK+LVLVNAVYFK+MEVPFAVR+MQLVLPK+QLSTVMR+SYQVPMLAQLSVFR+TIDSWMNTMVPK	8	14	20	12	3	4	2	7	-0.171077	-0.134122	0.235614	-0.167065
Q07797	sp|Q07797|LG3BP_MOUSE	Galectin-3-binding protein OS=Mus musculus OX=10090 GN=Lgals3bp PE=1 SV=1	577	9.2	26.7	30	15.9	6	24	44	17	0.15	0.23	0.293	0.17	AVDQWSTETIASHEDIER+TMQALEFHTVPVEVLAK+YNSYQSFQTPQHPSFLFK	AAFGPGKGPIMLDEVECTGTESSLASCR+AVDQWSTETIASHEDIER+KTMQALEFHTVPVEVLAK+LFATLLPQDPTFHTPLDLYAYAR+LVNGASANEGR+LVNGASANEGRVEIFYR+RIEVSMSSVK+SLGWMVSR+TMQALEFHTVPVEVLAK+VDAECMPVVRDFLR+YNSYQSFQTPQHPSFLFK	AAFGPGKGPIMLDEVECTGTESSLASCR+AVDQWSTETIASHEDIER+GPIMLDEVECTGTESSLASCR+IEVSMSSVK+KTMQALEFHTVPVEVLAK+LASAYGATELQDYCGR+LVNGASANEGR+LVNGASANEGRVEIFYR+RIEVSMSSVK+SLGWMVSR+TMQALEFHTVPVEVLAK+TPSLFPCASGAFSSFR+VDAECMPVVR+YNQLYTYGYGSVAR+YNSYQSFQTPQHPSFLFK	GPIMLDEVECTGTESSLASCR+IEVSMSSVK+LASAYGATELQDYCGR+LVNGASANEGR+SLGWMVSR+TMQALEFHTVPVEVLAK+VDAECMPVVR	3	11	15	7	2	3	6	4	0.636027	0.0917818	-0.120363	-0.269057
Q08093	sp|Q08093|CNN2_MOUSE	Calponin-2 OS=Mus musculus OX=10090 GN=Cnn2 PE=1 SV=1	305	NA	NA	7.2	NA	NA	NA	4	NA	NA	NA	0.025	NA	NA	NA	GLQSGVDIGVK+GPSYGLSAEVK	NA	NA	NA	2	NA	NA	NA	2	NA	NA	NA	0.0565521	NA
Q08761	sp|Q08761|PROS_MOUSE	Vitamin K-dependent protein S OS=Mus musculus OX=10090 GN=Pros1 PE=2 SV=1	675	NA	10.5	19.1	13.3	NA	20	32	21	NA	0.19	0.208	0.18	NA	DLDECALKPSVCGTAVCK+HCFLNVEK+LGSLFKPTDGFLDTK+NGLELWTPLRK+QSANAYPDLR+YLGCLGAFR	DLDECALKPSVCGTAVCK+EAVMNINK+FSAEFDFR+GFAMLPNK+GFAMLPNKK+HCFLNVEK+LEAVSLCSDQQSQLK+LGSLFKPTDGFLDTK+NGLELWTPLRK+PINPRLDGCIR+QLAVLDK+QSANAYPDLR+YLGCLGAFR	DLDECALKPSVCGTAVCK+EAVMNINK+IYFAGLPR+LEAVSLCSDQQSQLK+LGSLFKPTDGFLDTK+NGLELWTPLR+QLAVLDK+YLGCLGAFR	NA	6	13	8	NA	1	2	2	NA	0.0739671	0.317279	-0.865578
Q08879	sp|Q08879|FBLN1_MOUSE	Fibulin-1 OS=Mus musculus OX=10090 GN=Fbln1 PE=1 SV=2	705	NA	NA	4.5	NA	NA	NA	4	NA	NA	NA	0.023	NA	NA	NA	AGFYFDGISR+EFTRPEEIIFLR+TCVDINECQR	NA	NA	NA	3	NA	NA	NA	2	NA	NA	NA	-0.0737661	NA
Q09200	sp|Q09200|B4GN1_MOUSE	Beta-1,4 N-acetylgalactosaminyltransferase 1 OS=Mus musculus OX=10090 GN=B4galnt1 PE=1 SV=1	533	NA	NA	6.6	NA	NA	NA	4	NA	NA	NA	0.028	NA	NA	NA	GGSLPLPFLR+SYQANTADTVR+VGSCSDVVVDHASK	NA	NA	NA	3	NA	NA	NA	1	NA	NA	NA	0.430636	NA
Q11011	sp|Q11011|PSA_MOUSE	Puromycin-sensitive aminopeptidase OS=Mus musculus OX=10090 GN=Npepps PE=1 SV=2	920	NA	17.3	22	20.3	NA	25	22	27	NA	0.22	0.143	0.27	NA	AFFESHPAPSAER+DADSIHQYLLQR+IDFVGELNDKMK+ILMDKPEMSVVLK+LNLGTVGFYR+MLHDYIGDKDFK+NVKPDQWVK+QILSADLR+QMGFPLIYVEAEQVEDDRVLK+TLPFYKDYFNVPYPLPK+YAAVTQFEATDARR+YQGGFLISR+YTTPAGEVR	AFFESHPAPSAER+DADSIHQYLLQR+DVFSPIGER+DYFNVPYPLPK+ETALLIDPK+FALEVAAK+IDFVGELNDK+ILMDKPEMSVVLK+KGMNMYLTK+KPYPDDENLVEVK+LGLQNDLFSLAR+LNLGTVGFYR+LSVEGFAVDK+QILSADLR+SPVYLTVLK+VLGATLSPELIQK+VTLSFPSTLQTGTGTLK+VYTPVGK+YTTPAGEVR	AFFESHPAPSAER+AGIISTVEVLK+DLSLPPVDR+DVFSPIGER+DYFNVPYPLPK+ETALLIDPK+GMNMYLTK+ILMDKPEMSVVLK+KPYPDDENLVEVK+LGLQNDLFSLAR+LNLGTVGFYR+LSVEGFAVDK+SPVYLTVLK+VALSNMNVIDR+VLGATLSPELIQK+VTLSFPSTLQTGTGTLK+YQGGFLISR	NA	13	19	17	NA	5	4	6	NA	0.0528227	0.121786	0.0884698
Q11136	sp|Q11136|PEPD_MOUSE	Xaa-Pro dipeptidase OS=Mus musculus OX=10090 GN=Pepd PE=1 SV=3	493	3.9	NA	NA	NA	2	NA	NA	NA	0.04	NA	NA	NA	NPSVLLTLR+YCTDTSIIFR	NA	NA	NA	2	NA	NA	NA	1	NA	NA	NA	-1.86687	NA	NA	NA
Q3TCN2	sp|Q3TCN2|PLBL2_MOUSE	Putative phospholipase B-like 2 OS=Mus musculus OX=10090 GN=Plbd2 PE=1 SV=2	594	10.6	15.2	14.3	4.9	7	9	11	3	0.16	0.09	0.071	0.03	AFLPNGPSPGSR+GLEDSYEGR+SLLLDAASGQLR+TNTKPSLGSGSCSALIK+YVQPQGCVLEWIR	AFLPNGPSPGSR+AHGGIDVK+GLEDSYEGR+LALDGATWADVFKR+LTFPTGR+TNTKPSLGSGSCSALIK+VLTILEQIPGMVVVADKTAELYK	AFLPNGPSPGSR+GLEDSYEGR+LALDGATWADVFKR+SLLLDAASGQLR+TNTKPSLGSGSCSALIK+VTSFTLAK+YVQPQGCVLEWIR	SLLLDAASGQLR+VLTILEQIPGMVVVADK	5	7	7	2	3	2	1	1	-0.306126	0.306054	-0.00479679	-0.00557045
Q3THE2	sp|Q3THE2|ML12B_MOUSE	Myosin regulatory light chain 12B OS=Mus musculus OX=10090 GN=Myl12b PE=1 SV=2	172	23.3	23.3	29.7	23.3	8	5	11	10	0.18	0.05	0.065	0.11	EAFNMIDQNR+ELLTTMGDR+ELLTTMGDRFTDEEVDELYR+GNFNYIEFTR	EAFNMIDQNR+ELLTTMGDRFTDEEVDELYR+GNFNYIEFTR	EAFNMIDQNR+ELLTTMGDR+FTDEEVDELYR+GNFNYIEFTR+LNGTDPEDVIR	EAFNMIDQNR+ELLTTMGDR+FTDEEVDELYR+GNFNYIEFTR	4	3	5	4	2	2	3	3	-0.726359	-0.483459	-0.170194	0.0420596
Q3TJD7	sp|Q3TJD7|PDLI7_MOUSE	PDZ and LIM domain protein 7 OS=Mus musculus OX=10090 GN=Pdlim7 PE=1 SV=1	457	NA	NA	NA	9.2	NA	NA	NA	5	NA	NA	NA	0.05	NA	NA	NA	ALTPPADPPR+DFNVPLSISR+VLEEGGFFEEK+YTFAPSASLNK	NA	NA	NA	4	NA	NA	NA	2	NA	NA	NA	0.222829
Q3TRM8	sp|Q3TRM8|HXK3_MOUSE	Hexokinase-3 OS=Mus musculus OX=10090 GN=Hk3 PE=1 SV=2	922	2	8.1	5.7	NA	2	10	7	NA	0.05	0.09	0.049	NA	GLQGEASSLR+STLISWTK	GLQGEASSLR+LFDHIVDCIVDFQK+LGFNFSFPCHQTGLDR+MLPTYVR+STLISWTK+VHTILQDLGLSPR	GAALVTAVACR+GLQGEASSLR+GVAMVTAVAAR+STLISWTK+VHTILQDLGLSPR	NA	2	6	5	NA	1	1	4	NA	0.681085	0.0633924	0.49864	NA
Q3TW96	sp|Q3TW96|UAP1L_MOUSE	UDP-N-acetylhexosamine pyrophosphorylase-like protein 1 OS=Mus musculus OX=10090 GN=Uap1l1 PE=1 SV=1	507	9.9	10.3	8.9	NA	8	8	7	NA	0.17	0.08	0.046	NA	EFEPLLR+FYADLAPEAR+GFLDVVTR+GVEFVHVYCVDNILVR+TLYQLQAER	FYADLAPEAR+GFLDVVTR+GVEFVHVYCVDNILVR+LRWEEEGFR+TLYQLQAER	AAAAGALAPGPLPDLAAR+FYADLAPEAR+GFLDVVTR+TLYQLQAER	NA	5	5	4	NA	2	3	2	NA	0.858998	-0.197011	0.297874	NA
Q3TXS7	sp|Q3TXS7|PSMD1_MOUSE	26S proteasome non-ATPase regulatory subunit 1 OS=Mus musculus OX=10090 GN=Psmd1 PE=1 SV=1	953	NA	NA	NA	2	NA	NA	NA	2	NA	NA	NA	0.02	NA	NA	NA	DTSEDVEELVEPVAAHGPK	NA	NA	NA	1	NA	NA	NA	1	NA	NA	NA	0.153882
Q3U1J4	sp|Q3U1J4|DDB1_MOUSE	DNA damage-binding protein 1 OS=Mus musculus OX=10090 GN=Ddb1 PE=1 SV=2	1140	NA	9	12	NA	NA	11	11	NA	NA	0.12	0.073	NA	NA	ALVSEWKEPQGK+ALYYLQIHPQELR+EATADDLIKVVEELTR+IAVMELFRPK+IGRPSETGIIGIIDPECR+IVVFQYSDGKLQTVAEKEVK+IVVFQYSDGKLQTVAEK+LYDGLFK+TYEVSLR	ALYYLQIHPQELR+EATADDLIK+IAVMELFRPK+IEVQDSSGGTTALRPSASTQALSSSVSSSK+IGRPSETGIIGIIDPECR+LPSFELLHK+LYDGLFK+TKGDFILVGDLMR+VTLGTQPTVLR+VVEELTR+YLAIAPPIIK	NA	NA	9	11	NA	NA	2	1	NA	NA	0.13295	-0.213338	NA
Q3U7R1	sp|Q3U7R1|ESYT1_MOUSE	Extended synaptotagmin-1 OS=Mus musculus OX=10090 GN=Esyt1 PE=1 SV=2	1092	NA	3.8	NA	1.1	NA	5	NA	2	NA	0.05	NA	0.02	NA	DLPDPYVSVLLLPDKNR+IHVLEAQDLIAK+KPHAESLELQVR	NA	IHVLEAQDLIAK	NA	3	NA	1	NA	2	NA	1	NA	0.159726	NA	-0.145201
Q3U962	sp|Q3U962|CO5A2_MOUSE	Collagen alpha-2(V) chain OS=Mus musculus OX=10090 GN=Col5a2 PE=1 SV=1	1497	NA	4.9	31.9	20.6	NA	9	69	37	NA	0.08	0.466	0.41	NA	GIAGTPGPK+GLPGPQGPR+GMPGLPGPAGTPGK+GRPGPAGPPGSQGPR+SLSSQIETMR+YTVLQDTCSKRNGNVGK+YTVLQDTCSKR	AGDQGVPGEPGAVGPLGPR+GAPGKDGEVGPSGPVGPPGLAGER+GEPGITGLPGEK+GEPGLVPVVTGIR+GEPGPHGIQGPIGPPGEEGK+GFPGAPGLPGLK+GGQGDPGRPGEPGLPGAR+GIAGTPGPK+GIVGMPGQR+GLEGPKGEIGAPGAK+GLPGPQGPR+GLTGNPGVQGPEGK+GLVGPPGSR+GMPGLPGPAGTPGK+GPAGPPGSPGDKGDPGEDGQPGPDGPPGPAGTTGQR+GPEGPPGKPGEDGEPGR+GPVGSSGPK+GQSGDPGVPGFKGEAGPK+GSNDLEIKGEGNIR+GSSGDLGKPGEAGNAGVPGQR+GTQGPPGATGFPGSAGR+LGPLGAPGEDGRPGPPGSIGIR+NTVGYMDDQAK+SGLGSQVGLMPGSV…	AGDQGVPGEPGAVGPLGPR+DGEVGPSGPVGPPGLAGER+GEPGLVPVVTGIR+GETGPPGPAGSQGLPGAVGTDGTPGAK+GFPGAPGLPGLK+GIVGMPGQR+GLPGPLGPPGPAGPTGEK+GLTGNPGVQGPEGK+GMPGLPGPAGTPGK+GNPGPTGTIGDTGPPGLQGMPGER+GPEGPPGKPGEDGEPGR+NTVGYMDDQAK+QSGEYWIDPNQGSAEDAIK+SGLGSQVGLMPGSVGPVGPR+SLSSQIETMR+TDPGIHVTLK+VGPPGPAGAPGPAGPAGEPGK+VYCNMETGETCISANPASVPR+YTVLQDTCSK	NA	7	32	19	NA	3	8	12	NA	0.0308556	0.0601744	-0.0297852
Q3UGR5	sp|Q3UGR5|HDHD2_MOUSE	Haloacid dehalogenase-like hydrolase domain-containing protein 2 OS=Mus musculus OX=10090 GN=Hdhd2 PE=1 SV=2	259	NA	5	8.1	NA	NA	1	3	NA	NA	0.01	0.021	NA	NA	LLLDGAPLIAIHK	LLLDGAPLIAIHK+TFFLEALR	NA	NA	1	2	NA	NA	1	1	NA	NA	-0.959376	0.530679	NA
Q3UMW8	sp|Q3UMW8|CLN5_MOUSE	Ceroid-lipofuscinosis neuronal protein 5 homolog OS=Mus musculus OX=10090 GN=Cln5 PE=1 SV=1	341	2.6	NA	NA	NA	2	NA	NA	NA	0.05	NA	NA	NA	LQAPIWEFK	NA	NA	NA	1	NA	NA	NA	1	NA	NA	NA	-0.402975	NA	NA	NA
Q3UQ28	sp|Q3UQ28|PXDN_MOUSE	Peroxidasin homolog OS=Mus musculus OX=10090 GN=Pxdn PE=1 SV=2	1475	7.1	20.5	32.9	23.1	10	47	82	53	0.19	0.46	0.513	0.56	AFFSPFR+AVYENGFNTPR+GLFGVAGK+IAAELLK+LDENFEPIPQGHVPLHK+LSTTECVDDSGESHGGNTK+SPNDLLALFR+SVATITPEELNCERPR+VVAHLTVQPR	AEGNPKPEIIWLR+AFFSPFR+AGEIFER+AVYENGFNTPR+EQINQLTSYIDASNVYGSTDHEAR+FGHTLINPLLYR+GHPQPVIAWTK+GLFGVAGK+GQFNAFSYHFR+ITHLVPGTFSQLESMKR+IVGAEIQHITYR+KIPNGAFEDLENLK+KIVGAEIQHITYR+LDENFEPIPQGHVPLHK+LNPHWDGDTVYHETR+LSTTECVDDSGESHGGNTK+MRIPSQLLNTELTER+QYNGHVLPMPR+SLNTLLLNNNQIKK+SLNTLLLNNNQIK+SPNDLLALFR+SVATITPEELNCERPR+VAEFPHGYSSCEDIPR+VVAHLTVQPR+YPRDPYTVGQAR	AEGNPKPEIIWLR+AFFSPFR+AGEIFER+ANEQLGLTSMHTLWFR+AVYENGFNTPR+CMHLLLEAVPAVAPQTSILDLR+DENESPIPCFLAGDHR+DPYTVGQAR+EFVLEMQK+EIQPGAFR+EQINQLTSYIDASNVYGSTDHEAR+FGHTLINPLLYR+GHPQPVIAWTK+GLFGVAGK+GQFNAFSYHFR+HLVLSSGTLR+IPSQLLNTELTER+IREIQPGAFR+ISGVALHDQGQYECQAVNIIGSQK+ITHLVPGTFSQLESMK+ITHLVPGTFSQLESMKR+IVNEGGIDPLLR+KIPNGAFEDLENLK+LDENFEPIPQGHVPLHK+LFSMAHTVALDLAAINIQR+LSTTECVDDSGESHGGNTK+NEIQSIDR+NNNELSMK+S…	AEGNPKPEIIWLR+AFFSPFR+AGEIFER+EFVLEMQK+EIQPGAFR+EQINQLTSYIDASNVYGSTDHEAR+GHPQPVIAWTK+GLFGVAGK+IPNGAFEDLENLK+IPSQLLNTELTER+ISGVALHDQGQYECQAVNIIGSQK+ITSEPQDADVTSGNTVYFTCR+IVGAEIQHITYR+IVNEGGIDPLLR+NGDPYVATSIVEAIATVDR+QYNGHVLPMPR+SLEFSYEDDKPTK+SLNTLLLNNNQIK+SPNDLLALFR+SVATITPEELNCERPR+TPLPIDPR+TYAQSGNAQAAATCEYPR+VAEFPHGYSSCEDIPR+VEGACCPVCLK+VVAHLTVQPR+VVIEGQTVDFQCAAK	9	25	40	26	3	11	16	14	-0.618825	0.0821043	0.529	-0.207444
Q3UTJ2	sp|Q3UTJ2|SRBS2_MOUSE	Sorbin and SH3 domain-containing protein 2 OS=Mus musculus OX=10090 GN=Sorbs2 PE=1 SV=2	1180	NA	3	4.9	2.7	NA	4	5	4	NA	0.04	0.034	0.05	NA	AQPARPPPPVQPGEIGEAIAK+QGIFPVSYVEVVK+QGIFPVSYVEVVKR	ADLPGSSSTFTK+AQPARPPPPVQPGEIGEAIAK+QGIFPVSYVEVVK+QGIFPVSYVEVVKR+VGIFPISYVEK	AQPARPPPPVQPGEIGEAIAK+VGIFPISYVEK	NA	3	5	2	NA	1	1	2	NA	-0.539874	-0.650806	-0.00782566
Q3UZ09	sp|Q3UZ09|C1RL_MOUSE sp|Q8CFG9|C1RB_MOUSE sp|Q8CG16|C1RA_MOUSE	Complement C1r subcomponent-like protein OS=Mus musculus OX=10090 GN=C1rl PE=1 SV=1;Complement C1r-B subcomponent OS=Mus musculus OX=10090 GN=C1rb PE=2 SV=1;Complement C1r-A subcomponent OS=Mus musculus OX=10090 GN=C1ra PE=1 SV=1	482	NA	2.5	NA	NA	NA	1	NA	NA	NA	0.01	NA	NA	NA	WILTAAHTIYPK	NA	NA	NA	1	NA	NA	NA	1	NA	NA	NA	0.0441877	NA	NA
Q4VAA2	sp|Q4VAA2|CDV3_MOUSE	Protein CDV3 OS=Mus musculus OX=10090 GN=Cdv3 PE=1 SV=2	281	NA	16.4	NA	2.8	NA	2	NA	2	NA	0.02	NA	0.02	NA	AANAASGAGGSSAAAGSRPGDGGSLGSGAR+EVDYSGLR+SLDNFFAK	NA	SLDNFFAK	NA	3	NA	1	NA	1	NA	1	NA	-0.185645	NA	0.05446
Q569Z6	sp|Q569Z6|TR150_MOUSE	Thyroid hormone receptor-associated protein 3 OS=Mus musculus OX=10090 GN=Thrap3 PE=1 SV=1	951	NA	1.4	NA	NA	NA	1	NA	NA	NA	0.01	NA	NA	NA	SIFQHIQSAQSQR	NA	NA	NA	1	NA	NA	NA	1	NA	NA	NA	0.136962	NA	NA
Q571E4	sp|Q571E4|GALNS_MOUSE	N-acetylgalactosamine-6-sulfatase OS=Mus musculus OX=10090 GN=Galns PE=1 SV=2	520	NA	15	20.8	8.5	NA	17	20	5	NA	0.13	0.119	0.04	NA	AALLTGRLPIR+AKPNIPVYR+FYEEFPINR+FYEEFPINRK+HGFDEWFGSPNCHFGPYDNK+LPIRNGFYTTNAHAR+NGFYTTNAHAR+QFLGTSLR+QTTFEGGMR	AALLTGRLPIR+AKPNIPVYR+CLTPPESVPEK+DWEMVGR+FPLSFHSDEYQDALSR+FYEEFPINR+FYEEFPINRK+ILSLLQNLGISK+NGFYTTNAHAR+QFLGTSLR+VIDGLDLLPTMLK	CLTPPESVPEK+ILSLLQNLGISK+QFLGTSLR+VIDGLDLLPTMLK	NA	9	11	4	NA	4	3	2	NA	0.847464	0.214479	-0.0179773
Q5I012	sp|Q5I012|S38AA_MOUSE	Putative sodium-coupled neutral amino acid transporter 10 OS=Mus musculus OX=10090 GN=Slc38a10 PE=1 SV=2	1090	NA	NA	2.3	NA	NA	NA	4	NA	NA	NA	0.028	NA	NA	NA	DLASHPEQELAPK+ELVPGDLEAVHK	NA	NA	NA	2	NA	NA	NA	2	NA	NA	NA	-0.0902418	NA
Q5SUR0	sp|Q5SUR0|PUR4_MOUSE	Phosphoribosylformylglycinamidine synthase OS=Mus musculus OX=10090 GN=Pfas PE=1 SV=1	1337	2.8	NA	5.9	NA	4	NA	7	NA	0.1	NA	0.042	NA	FGEPVLAGFAR+GSIDILAEGRPALEK+SLGLQLPDGQR	NA	AVVVEEPVGELR+FGEPVLAGFAR+GSIDILAEGRPALEK+IVLVDDRECLVGK+KPPVLQPLALPPELSVR+SLGLQLPDGQR	NA	3	NA	6	NA	1	NA	2	NA	-0.160368	NA	0.120987	NA
Q5XJY5	sp|Q5XJY5|COPD_MOUSE	Coatomer subunit delta OS=Mus musculus OX=10090 GN=Arcn1 PE=1 SV=2	511	NA	NA	17.6	6.5	NA	NA	15	6	NA	NA	0.092	0.07	NA	NA	ENVNLAQIR+LFTAESLIGLK+LFTAESLIGLKNPEK+LYMVLITTK+NSNILEDLETLR+NYCNIQVTK+TRIEGLLAAFPK+VAPAPARPSGPSK+VTQVDGNSPVR	IEGLLAAFPK+LFTAESLIGLK+SFPVNSDVGVLK	NA	NA	9	3	NA	NA	4	3	NA	NA	-0.0537005	-0.146253
Q60605	sp|Q60605|MYL6_MOUSE	Myosin light polypeptide 6 OS=Mus musculus OX=10090 GN=Myl6 PE=1 SV=3	151	49.7	53	58.3	57	19	23	25	18	0.42	0.24	0.159	0.18	EAFQLFDR+HVLVTLGEK+ILYSQCGDVMR+NKDQGTYEDYVEGLR+VFDKEGNGTVMGAELR+VLDFEHFLPMLQTVAK	EAFQLFDR+EAFQLFDRTGDGK+HVLVTLGEK+ILYSQCGDVMR+NKDQGTYEDYVEGLR+VFDKEGNGTVMGAELR+VLDFEHFLPMLQTVAK	ALGQNPTNAEVLK+EAFQLFDR+HVLVTLGEK+ILYSQCGDVMR+NKDQGTYEDYVEGLR+VFDKEGNGTVMGAELR+VLDFEHFLPMLQTVAK	ALGQNPTNAEVLK+DQGTYEDYVEGLR+EAFQLFDR+EGNGTVMGAELR+HVLVTLGEK+ILYSQCGDVMR+VFDKEGNGTVMGAEIR+VLDFEHFLPMLQTVAK	6	7	7	8	2	4	3	5	-0.568951	-0.497066	-0.346362	0.613062
Q60631	sp|Q60631|GRB2_MOUSE	Growth factor receptor-bound protein 2 OS=Mus musculus OX=10090 GN=Grb2 PE=1 SV=1	217	NA	9.2	NA	10.1	NA	4	NA	4	NA	0.04	NA	0.03	NA	FNSLNELVDYHR+NYVTPVNR	NA	ATADDELSFK+FNSLNELVDYHR	NA	2	NA	2	NA	2	NA	2	NA	-0.506121	NA	-0.0352069
Q60648	sp|Q60648|SAP3_MOUSE	Ganglioside GM2 activator OS=Mus musculus OX=10090 GN=Gm2a PE=1 SV=2	193	NA	NA	29.5	40.9	NA	NA	16	14	NA	NA	0.099	0.13	NA	NA	EVAGFWVK+IQSILSSGGK+LSQLGGFSWDNCDEGKDPAVIK+TSVPLTAPQK+TSVPLTAPQKVELTVEK+VELTVEKEVAGFWVK+VELTVEK	EVAGFWVK+IQSILSSGGK+LSQLGGFSWDNCDEGKDPAVIK+SLTIQPDPIVVPGDVVVSLEGK+TSVPLTAPQK+TSVPLTAPQKVELTVEK+VELTVEK	NA	NA	7	7	NA	NA	1	2	NA	NA	-0.222663	0.0393634
Q60668	sp|Q60668|HNRPD_MOUSE	Heterogeneous nuclear ribonucleoprotein D0 OS=Mus musculus OX=10090 GN=Hnrnpd PE=1 SV=2	355	NA	NA	25.1	9	NA	NA	13	8	NA	NA	0.074	0.07	NA	NA	DLKDYFSK+ESESVDKVMDQK+FGEVVDCTIK+FGEVVDCTLKLDPITGR+GFCFITFK+GFGFVLFK+HTEAAAAQR+IFVGGLSPDTPEEK+MFIGGLSWDTTKK	FGEVVDCTLK+GFGFVLFK+IFVGGLSPDTPEEK	NA	NA	9	3	NA	NA	1	1	NA	NA	-0.11025	-0.266552
Q60692	sp|Q60692|PSB6_MOUSE	Proteasome subunit beta type-6 OS=Mus musculus OX=10090 GN=Psmb6 PE=1 SV=3	238	NA	9.2	13	NA	NA	2	7	NA	NA	0.02	0.038	NA	NA	LTPIHDHIFCCR+TTTGSYIANR	LAAIQESGVER+QVLLGDQIPK+TTTGSYIANR	NA	NA	2	3	NA	NA	1	1	NA	NA	-0.100325	-0.105202	NA
Q60710	sp|Q60710|SAMH1_MOUSE	Deoxynucleoside triphosphate triphosphohydrolase SAMHD1 OS=Mus musculus OX=10090 GN=Samhd1 PE=1 SV=2	627	NA	17.1	NA	NA	NA	12	NA	NA	NA	0.11	NA	NA	NA	ADPYVEITGTAGKK+ALAEKQPELQISER+FEHSLGVGYLAGCLVR+HFVQWCALR+ICEVEYK+IIDTPQFQR+NCLHRRAYQHK+QLGGGYYVFPGASHNR+SFLYEIVSNKR	NA	NA	NA	9	NA	NA	NA	1	NA	NA	NA	-0.303722	NA	NA
Q60847	sp|Q60847|COCA1_MOUSE	Collagen alpha-1(XII) chain OS=Mus musculus OX=10090 GN=Col12a1 PE=2 SV=3	3120	12	19.1	33.4	25.8	49	68	214	157	1.14	0.66	1.407	1.71	AEWSPPGDNVFSYHVTYK+AINTFPYR+ALALGALQNIR+DPHTEFTLK+DYRPQVGVIADPSSK+EFNRVEDIIK+EVTLPLPRPQDVK+FTQVTANSFK+GGNTLTGMALNFIR+GSPQNLVTK+HVFIVDDFESFEK+IEQELAAIKK+IIYSPTVGDPIDEYTTVPGRR+ITVIAIYEDGDGGHLTGNGR+IVYSPVAGTRPSESIVVPGNTR+LKDEGVELFAIGIK+LLPETPSD+LTWSQAPGR+MIATDPDDTHAYNVADFESLSK+NADEVELK+QNSVLLQK+QVCEQLISGQMSR+SFEISPNR+SLLQAVANLPYK+TEFNLNQYYR+TLSFFNK+TSDPTMSSFR+VAIIITDGKSQDEVEIPAR+VGVVQYSSDTR+WDPAPGPV…	AINTFPYR+ALALGALQNIR+DPHTEFTLK+DVTHSTMNVVWEPVLGK+DYRPQVGVIADPSSK+EFNRVEDIIK+EPFIVPVEPER+EVTLPLPRPQDVK+FNQMLNQIPNDYHSSR+GINGAVGPPGPR+GTWDHGASDVSLYR+HHALSVGPQTTTLNVR+HVFIVDDFESFEK+IEQELAAIKK+IIYSPTVGDPIDEYTTVPGRR+ILLTPMAAGSR+ITVIAIYEDGDGGHLTGNGR+IVYSPVAGTRPSESIVVPGNTR+KIPYKGGNTMTGDAIDYLVK+LFYAPTSGGPEELVPIPGNTNYAILR+LKDEGVELFAIGIK+LKPDTPYTITVYSQYPDGEGGR+LRDVTHSTMNVVWEPVLGK+LTWSQAPGR+MIATDPDDTHAYNVAD…	AEWSPPGDNVFSYHVTYK+AFLEVLAK+AINTFPYR+ALALGALQNIR+AYVPPKDLR+DITDTSIGAYWTSAPGMVR+DLRVSDATTSTLK+DPHTEFTLK+DVTHSTMNVVWEPVLGK+DYRPQVGVIAD+DYRPQVGVIADPSSK+EDLLAAVK+EFNRVEDIIK+EVSTPANQRRK+EVTLPLPRPQDVK+FNQMLNQIPNDYHSSR+FTQVTANSFK+GDAGEPGLPGR+GDIASQNMMR+GDTTTTMLR+GEVQTVTFDTDEVK+GGNTLTGMALNFIR+GGNTMTGDAIDYLVK+GLTSSEPTSVMEK+GPGDLEAPTNLVISER+GPPGPPGPQGESR+GSPQNLVTK+GTWDHGASDVSLYR+HVFIVDDFESFEK+IEQELAAIK+IEQ…	AFLEVLAK+AINTFPYR+ALALGALQNIR+DPHTEFTLK+DVTHSTMNVVWEPVLGK+DYRPQVGVIADPSSK+EDLLAAVK+EFNRVEDIIK+EVTLPLPRPQDVK+FNQMLNQIPNDYHSSR+FTQVTANSFK+GEVQTVTFDTDEVK+GGNTLTGMALNFIR+GGNTMTGDAIDYLVK+GLTSSEPTSVMEK+GSPQNLVTK+GTWDHGASDVSLYR+IEQELAAIK+IGVLITDGK+IIDENTVHMSWER+IIYSPTVGDPIDEYTTVPGR+ILLTPMAAGSR+ITVDPTTDGPTK+ITVIAIYEDGDGGHLTGNGR+ITWAPVGNPDK+ITYQPSTGEGNEQTITVGGR+IVDDLTINLCNSVK+IVEVFEIGPK+IVYSPVAGTRPSESIVVP…	30	43	90	65	14	14	35	37	-0.337216	-0.0301299	-0.0594484	-0.0852137
Q60854	sp|Q60854|SPB6_MOUSE	Serpin B6 OS=Mus musculus OX=10090 GN=Serpinb6 PE=1 SV=1	378	NA	22.2	39.2	25.9	NA	18	39	14	NA	0.12	0.232	0.14	NA	FKLEENYNMNDALYK+LDKMDEEEVEVFLPK+LFGDKTCDLLASFKDSCLK+LFGDKTCDLLASFK+LGMTDAFGGR+QGLFLSK+QHINTWVAK+TCDLLASFKDSCLK+TNGILFCGR	ADFSGMSSK+CSGNGGGDVHQGFQSLLTEVNK+FKLEENYNMNDALYK+GTTASQMAQALALDK+LDKMDEEEVEVFLPK+LFGDKTCDLLASFKDSCLK+LFGDKTCDLLASFK+LGMTDAFGGR+MTYIGEIFTK+QGLFLSK+QHINTWVAK+TCDLLASFKDSCLK+TCDLLASFK+TGTQYLLR+TNGILFCGR	CSGNGGGDVHQGFQSLLTEVNK+GTTASQMAQALALDK+LEENYNMNDALYK+LGMTDAFGGR+MDEEEVEVFLPK+MTYIGEIFTK+QGLFLSK+TCDLLASFK	NA	9	15	8	NA	1	3	4	NA	0.546189	-0.303612	0.195752
Q60864	sp|Q60864|STIP1_MOUSE	Stress-induced-phosphoprotein 1 OS=Mus musculus OX=10090 GN=Stip1 PE=1 SV=1	543	NA	7.7	12	NA	NA	4	8	NA	NA	0.03	0.052	NA	NA	ALDLDSSCKEAADGYQR+EGLQNMEAR+ELIEQLQNKPSDLGTK	EGLQNMEAR+ELIEQLQNKPSDLGTK+LDPQNHVLYSNR+LILEQMQK+LMDVGLIAIR+TVDLKPDWGK	NA	NA	3	6	NA	NA	1	2	NA	NA	-0.413787	0.201882	NA
Q60963	sp|Q60963|PAFA_MOUSE	Platelet-activating factor acetylhydrolase OS=Mus musculus OX=10090 GN=Pla2g7 PE=2 SV=2	440	30.7	36.1	41.4	24.8	26	44	90	33	0.61	0.44	0.608	0.37	ALSAILDIEHGD+ALSAILDIEHGDPK+ASMAFLQK+DRSASATYFFEDQVAAK+GSVHQNFDDFTFVTGK+IALMGHSFGGATVLQALSEDQR+LQSVMSAAGSGHSK+LYYPAQDQGR+TLQPLLFINSAK+VAIDLTNKASMAFLQK+YPLIVFSHGLGAFR	ALSAILDIEHGDPK+ALSAILDIEHGDPKENVLGSAFDMK+ASMAFLQK+DRSASATYFFEDQVAAK+GSVHQNFDDFTFVTGK+IALMGHSFGGATVLQALSEDQR+LQSVMSAAGSGHSKIPK+LQSVMSAAGSGHSK+LYYPAQDQGR+QLKDAIDETK+TLQPLLFINSAK+VAIDLTNKASMAFLQK+YPLIVFSHGLGAFR	ALSAILDIEHGD+ALSAILDIEHGDPK+ASMAFLQK+DRSASATYFFEDQVAAK+ENVLGSAFDMK+GSVHQNFDDFTFVTGK+IALMGHSFGGATVLQALSEDQR+LDTVWIPNK+LQSVMSAAGSGHSKIPK+LQSVMSAAGSGHSK+LTLKGEIDSR+LYYPAQDQGR+QLKDAIDETK+SASATYFFEDQVAAK+TGEKYPLIVFSHGLGAFR+TLQPLLFINSAK+VAIDLTNKASMAFLQK+VAIDLTNK+YPLIVFSHGLGAFR	ALSAILDIEHGDPK+ASMAFLQK+ENVLGSAFDMK+GSVHQNFDDFTFVTGK+LDTVWIPNK+LQSVMSAAGSGHSK+LYYPAQDQGR+SASATYFFEDQVAAK+TLQPLLFINSAK	11	13	19	9	6	5	8	9	0.00104618	0.581299	0.248648	-0.359375
Q60972	sp|Q60972|RBBP4_MOUSE sp|Q60973|RBBP7_MOUSE	Histone-binding protein RBBP4 OS=Mus musculus OX=10090 GN=Rbbp4 PE=1 SV=5;Histone-binding protein RBBP7 OS=Mus musculus OX=10090 GN=Rbbp7 PE=1 SV=1	425	NA	5.4	5.4	14.1	NA	4	6	14	NA	0.04	0.028	0.15	NA	LMIWDTR+LNVWDLSK+TVALWDLR	LMIWDTR+LNVWDLSK+TVALWDLR	GEFGGFGSVSGK+LMIWDTR+LNVWDLSK+TPSSDVLVFDYTK+TVALWDLR+YMPQNPCIIATK	NA	3	3	6	NA	1	1	4	NA	0.0144071	-0.136023	-0.228101
Q61001	sp|Q61001|LAMA5_MOUSE	Laminin subunit alpha-5 OS=Mus musculus OX=10090 GN=Lama5 PE=1 SV=4	3718	NA	3.5	8.7	7.2	NA	10	28	25	NA	0.09	0.183	0.27	NA	AVAAEALSTATHVQSQLQGMQK+CKPGYWGLSASNPEGCTR+FANSPRPDLWVLER+LELEEAATPEGHAVR+LPESLAGSPALLHLGSLPK+LQAAGIQLHNVWAR+LVSYNGIIFFLK+WALAEVER+WWQSPPLSR	AGALLPAIR+AHPVSNAIDGTER+APQQGVLNLHPCPYSSLCR+AVAAEALSTATHVQSQLQGMQK+DLGAQGAVAEAELAEAQR+EQLQGINASSAAWAR+FANSPRPDLWVLER+GSTSVNGQISVR+GTQDNNLLYYR+GVHNASLALSANIGR+HPQGTVVFTTQVPTLGR+ITASATCGEEAPTR+KADPLQPPQALTAASK+LELEEAATPEGHAVR+LPESLAGSPALLHLGSLPK+NTGDHFVLYMGSR+QATGDYMGVSLR+SVSRPTEDLYCK+TLPQLLAK+TLQFGHMSVTVEK+TNTLLGHLMGK+TSPDGPYQVSLR+VDLVEAAEAHAQK	AHPVSNAIDGTER+AVAAEALSTATHVQSQLQGMQK+CQCRPGFDGPHCDR+DLADLAAYTALK+DLGAQGAVAEAELAEAQR+FHIQSPVPAPEPGK+ITASATCGEEAPTR+LCDELTGQCICPPR+LNQLAINLSGIILGINQDR+LPESLAGSPALLHLGSLPK+LVSYNGIIFFLK+MGQGSPGDALVPSGEQLR+SSTARPELPAYR+SVSRPTEDLYCK+TLPQLLAK+TNTLLGHLMGK+TTPMLQLQPEEPSR+VDLVEAAEAHAQK+WALAEVER	NA	9	23	19	NA	2	4	6	NA	0.27458	0.400809	-0.122796
Q61029	sp|Q61029|LAP2B_MOUSE sp|Q61033|LAP2A_MOUSE	Lamina-associated polypeptide 2, isoforms beta/delta/epsilon/gamma OS=Mus musculus OX=10090 GN=Tmpo PE=1 SV=4;Lamina-associated polypeptide 2, isoforms alpha/zeta OS=Mus musculus OX=10090 GN=Tmpo PE=1 SV=4	452	NA	NA	NA	10	NA	NA	NA	3	NA	NA	NA	0.03	NA	NA	NA	SELVANNVTLPAGEQR+SSTPLPTVSSSAENTR+YGVNPGPIVGTTR	NA	NA	NA	3	NA	NA	NA	1	NA	NA	NA	0.178757
Q61035	sp|Q61035|SYHC_MOUSE	Histidine--tRNA ligase, cytoplasmic OS=Mus musculus OX=10090 GN=Hars PE=1 SV=2	509	NA	NA	23	NA	NA	NA	16	NA	NA	NA	0.102	NA	NA	NA	AALEELVR+ASAEQIEEEVTK+DQGGELLSLR+GLAPEVADR+HGAEVIDTPVFELK+IFSIVEQR+LVSELWDAGIK+TICSSVDKLDK+TTETQVLVASAQKK+YDGLVGMFDPK+YDLTVPFAR	NA	NA	NA	11	NA	NA	NA	4	NA	NA	NA	0.290385	NA
Q61036	sp|Q61036|PAK3_MOUSE sp|Q8CIN4|PAK2_MOUSE	Serine/threonine-protein kinase PAK 3 OS=Mus musculus OX=10090 GN=Pak3 PE=1 SV=2;Serine/threonine-protein kinase PAK 2 OS=Mus musculus OX=10090 GN=Pak2 PE=1 SV=1	559	NA	2.9	NA	NA	NA	2	NA	NA	NA	0.02	NA	NA	NA	LAKPLSSLTPLIIAAK	NA	NA	NA	1	NA	NA	NA	1	NA	NA	NA	-0.544219	NA	NA
Q61081	sp|Q61081|CDC37_MOUSE	Hsp90 co-chaperone Cdc37 OS=Mus musculus OX=10090 GN=Cdc37 PE=1 SV=1	379	NA	NA	NA	7.4	NA	NA	NA	4	NA	NA	NA	0.05	NA	NA	NA	DVQMLQDAISK+EGEEAGPGDPLLEAVPK	NA	NA	NA	2	NA	NA	NA	1	NA	NA	NA	0.0668876
Q61087	sp|Q61087|LAMB3_MOUSE	Laminin subunit beta-3 OS=Mus musculus OX=10090 GN=Lamb3 PE=1 SV=2	1168	NA	2.6	11	9.1	NA	4	19	7	NA	0.03	0.116	0.08	NA	GSQAIMLR+KIQELGDITNLR+NFNTQLQQTR	AAQQVSDSSSLLSQLR+AHAVEGQVDDVVGNLR+CLCLPNVVGPK+GLTPAGMLIER+IQELGDITNLR+LETQVSTSR+LSSEDPSGAFR+NFNTQLQQTR+VENVASSSGPMR+VYQYLATDCASTFPQVHQGQPK	AAQQVSDSSSLLSQLR+AHAVEGQVDDVVGNLR+DMESELLR+GLTPAGMLIER+LEMASLPDLTPTINK+VQLNLMDLASAIPASQSK+VYQYLATDCASTFPQVHQGQPK	NA	3	10	7	NA	1	5	2	NA	2.69851	-0.684534	-0.154796
Q61092	sp|Q61092|LAMC2_MOUSE	Laminin subunit gamma-2 OS=Mus musculus OX=10090 GN=Lamc2 PE=1 SV=2	1191	NA	NA	10	2.4	NA	NA	19	5	NA	NA	0.116	0.06	NA	NA	AQGGGGGGTVPVQLEGR+DVFSSAR+EFDLQVEDR+ITSTFSQDVDGWK+LRPLMSDLEER+QALSLAR+QCVFDQELHR+QKADSLSNLVTR+QTSDQLLSR+TQQAETALGSATADTQR+VADASDKTQQAETALGSATADTQR	SDPVYFVAPAK+TQQAETALGSATADTQR	NA	NA	11	2	NA	NA	1	2	NA	NA	0.512823	-0.357537
Q61112	sp|Q61112|CAB45_MOUSE	45 kDa calcium-binding protein OS=Mus musculus OX=10090 GN=Sdf4 PE=1 SV=1	361	NA	9.4	16.9	5.3	NA	5	13	3	NA	0.03	0.082	0.03	NA	AVDPDGDGHVSWDEYK+EMQHWIMEK+YSEFFTGSK	AVDPDGDGHVSWDEYK+DFHQEVFLGK+LEMDGHLNK+LMVIFSK+TAEHFQEAVK+YSEFFTGSK	DFHQEVFLGK+LEMDGHLNK	NA	3	6	2	NA	2	3	2	NA	-0.223099	-0.650094	0.00286793
Q61147	sp|Q61147|CERU_MOUSE	Ceruloplasmin OS=Mus musculus OX=10090 GN=Cp PE=1 SV=2	1061	30.6	38	41.4	27.4	53	91	160	115	1.25	0.92	1.049	1.22	ADDKVLPGQQYVYVLHANEPSPGEGDSNCVTR+AEDEHLGILGPPIHANVGDK+AGLQAFFQVR+DCNKPSPEDNIQDR+DIASGLIGPLILCKK+DLYSGLIGPLIVCRK+DTANLFPHK+EYTDGSFTNR+GQHPLSIQPMGVSFTAENEGTYYGPPGR+GTFDVECLTTDHYTGGMK+KLISVDTEQSNFYLQNGPDRIGR+KLISVDTEQSNFYLQNGPDR+LISVDTEQSNFYLQNGPDRIGR+MFGNLQGLTMHVK+MFTTAPDQVDKEDEDFQESNK+MYYSGVDPTKDIFTGLIGPMK+QFTDSSFR+SLTLLMNPDTK+TFCSEPEK+TIDKPAWLGFLGPVIK+TYTWQIPER+VFFEQGATR+VKDLYSGLIGPLIVCR+VLPGQQYV…	AEDEHLGILGPPIHANVGDK+AEDEHLGILGPPIHANVGDKVK+AGLQAFFQVRDCNKPSPEDNIQDR+DCNKPSPEDNIQDR+DIASGLIGPLILCKK+DIASGLIGPLILCKKGSLYK+DIFTGLIGPMK+DLYSGLIGPLIVCRK+DNEEFLESNKMHAINGK+DTANLFPHK+EDSACIPWAYYSTVDRVK+EYTDGSFTNR+EYTDGSFTNRK+GPDEEHLGILGPVIWAEVGDTIK+GQHPLSIQPMGVSFTAENEGTYYGPPGR+GTFDVECLTTDHYTGGMK+IYTFHAHGVTYTK+KALYFEYTDGTFSK+KLISVDTEQSNFYLQNGPDRIGR+KLISVDTEQSNFYLQNGPDR+LISVDTEQSNFYLQNGPDRIGR+MFGNLQGLTMH…	AEDEHLGILGPPIHANVGDK+AEVEDKVYVHLK+AGLQAFFQVR+ALYFEYTDGTFSK+DCNKPSPEDNIQDR+DIASGLIGPLILCKK+DIASGLIGPLILCKKGSLYK+DIFTGLIGPMK+DIFTGLIGPMKICK+DLYSGLIGPLIVCR+DLYSGLIGPLIVCRK+DNEDFQESNR+DNEEFLESNK+DTANLFPHK+EDSACIPWAYYSTVDR+EDSACIPWAYYSTVDRVK+EMGPTYADPVCLSK+ETFTYEWTVPK+EYTDGSFTNR+EYTDGSFTNRK+GQHPLSIQPMGVSFTAENEGTYYGPPGR+GTFDVECLTTDHYTGGMK+KALYFEYTDGTFSK+KLISVDTEQSNFYLQNGPDR+LISVDTEQSNFYLQNGPDR+MFGNLQGL…	ALYFEYTDGTFSK+DCNKPSPEDNIQDR+DIASGLIGPLILCK+DIASGLIGPLILCKK+DIFTGLIGPMK+DLYSGLIGPLIVCR+DNEEFLESNK+DTANLFPHK+EMGPTYADPVCLSK+ETFTYEWTVPK+EYTDGSFTNR+GTFDVECLTTDHYTGGMK+LISVDTEQSNFYLQNGPDR+MFGNLQGLTMHVK+MFTTAPDQVDKEDEDFQESNK+MYYSGVDPTK+QFTDSSFR+SLTLLMNPDTK+TESSTVVPTLPGEVR+TFCSEPEK+TIDKPAWLGFLGPVIK+TYTWQIPER+VDKDNEDFQESNR+VFFEQGATR	25	37	45	24	11	8	12	18	-0.217261	0.213504	0.109893	0.0874936
Q61166	sp|Q61166|MARE1_MOUSE	Microtubule-associated protein RP/EB family member 1 OS=Mus musculus OX=10090 GN=Mapre1 PE=1 SV=3	268	NA	NA	NA	14.2	NA	NA	NA	4	NA	NA	NA	0.04	NA	NA	NA	LEHEYIQNFK+LTVEDLEK+QGQETAVAPSLVAPALSKPK	NA	NA	NA	3	NA	NA	NA	1	NA	NA	NA	1.311
Q61171	sp|Q61171|PRDX2_MOUSE	Peroxiredoxin-2 OS=Mus musculus OX=10090 GN=Prdx2 PE=1 SV=3	198	NA	27.8	37.4	35.9	NA	16	26	24	NA	0.16	0.174	0.26	NA	KEGGLGPLNIPLLADVTK+NDEGIAYR+SAPDFTATAVVDGAFKEIK+SLSQNYGVLKNDEGIAYR+SLSQNYGVLK	EGGLGPLNIPLLADVTK+GLFIIDAK+KEGGLGPLNIPLLADVTK+NDEGIAYR+QITVNDLPVGR+SAPDFTATAVVDGAFKEIK+SAPDFTATAVVDGAFK+SLSQNYGVLKNDEGIAYR+SLSQNYGVLK	EGGLGPLNIPLLADVTK+GLFIIDAK+KEGGLGPLNIPLLADVTK+NDEGIAYR+QITVNDLPVGR+SAPDFTATAVVDGAFK+SLSQNYGVLK	NA	5	9	7	NA	1	1	3	NA	0.131697	-0.545078	0.108574
Q61176	sp|Q61176|ARGI1_MOUSE	Arginase-1 OS=Mus musculus OX=10090 GN=Arg1 PE=1 SV=1	323	37.2	45.2	53.9	28.2	16	25	39	18	0.39	0.25	0.249	0.2	ANEELAGVVAEVQKNGR+DHGDLAFVDVPNDSSFQIVK+DHGDLAFVDVPNDSSFQIVKNPR+DVDPGEHYIIK+GKFPDVPGFSWVTPCISAK+SLEIIGAPFSKGQPR+VSVVLGGDHSLAVGSISGHAR+YFSMTEVDKLGIGK+YFSMTEVDK	ANEELAGVVAEVQKNGR+DHGDLAFVDVPNDSSFQIVK+DHGDLAFVDVPNDSSFQIVKNPR+DVDPGEHYIIK+GKFPDVPGFSWVTPCISAK+LKETEYDVR+SLEIIGAPFSKGQPR+SVGKANEELAGVVAEVQKNGR+SVGKANEELAGVVAEVQK+VMEETFSYLLGRK+VSVVLGGDHSLAVGSISGHAR+YFSMTEVDKLGIGK	ANEELAGVVAEVQK+ANEELAGVVAEVQKNGR+DHGDLAFVDVPNDSSFQIVK+DHGDLAFVDVPNDSSFQIVKNPR+DIVYIGLR+DVDPGEHYIIK+EGLYITEEIYK+GKFPDVPGFSWVTPCISAK+LKETEYDVR+SLEIIGAPFSK+TGLLSGLDIMEVNPTLGK+VMEETFSYLLGR+VSVVLGGDHSLAVGSISGHAR+YFSMTEVDKLGIGK+YFSMTEVDK	ANEELAGVVAEVQK+DHGDLAFVDVPNDSSFQIVK+DIVYIGLR+DVDPGEHYIIK+SLEIIGAPFSK+TGLLSGLDIMEVNPTLGK+YFSMTEVDK	9	12	15	7	2	2	5	4	-0.917285	0.67331	0.117133	-0.139027
Q61205	sp|Q61205|PA1B3_MOUSE	Platelet-activating factor acetylhydrolase IB subunit gamma OS=Mus musculus OX=10090 GN=Pafah1b3 PE=1 SV=1	232	NA	NA	3.9	NA	NA	NA	1	NA	NA	NA	0.007	NA	NA	NA	VVVLGLLPR	NA	NA	NA	1	NA	NA	NA	1	NA	NA	NA	1.00479	NA
Q61206	sp|Q61206|PA1B2_MOUSE	Platelet-activating factor acetylhydrolase IB subunit beta OS=Mus musculus OX=10090 GN=Pafah1b2 PE=1 SV=2	229	NA	NA	12.2	NA	NA	NA	4	NA	NA	NA	0.026	NA	NA	NA	ELFSPLHALNFGIGGDTTR+IIVLGLLPR	NA	NA	NA	2	NA	NA	NA	1	NA	NA	NA	0.239648	NA
Q61207	sp|Q61207|SAP_MOUSE	Prosaposin OS=Mus musculus OX=10090 GN=Psap PE=1 SV=2	557	24.8	19.4	42.5	35	37	44	110	44	0.86	0.43	0.733	0.5	EPTPPKQPAQPK+IGVCPSAYK+LGPGVSDICK+LLLGTEK+LVLYLEHNLEK+NGGFCEVCK+QLESNKIPEVDMAR+QSALPAHVPPQK+SLPCDICK+TCEWIHDSSLSASCK+TCSGGSAVLCR+VVAPFMSNIPLLLYPQDHPR	EPTPPKQPAQPK+HCQQMVWSKPTAK+QLESNKIPEVDMAR+QSALPAHVPPQK+SLPCDICK+TCEWIHDSSLSASCK+TCSGGSAVLCRDVK+TCSGGSAVLCR+VVAPFMSNIPLLLYPQDHPR	ANEDVCQDCMK+ANEDVCQDCMKLVSDVQTAVK+DVKTAVDCGAVK+EICVLAGFCNEVK+EPTPPKQPAQPK+EVVDSYLPVILDMIK+GCSFLPDPYQK+GLSNACALLPDPAR+GLSNACALLPDPARTK+IGVCPSAYK+IPEVDMAR+LGPGVSDICK+LLLGTEK+LVSDVQTAVK+NGGFCEVCKK+QLESNKIPEVDMAR+QSALPAHVPPQK+SLPCDICK+TCEWIHDSSLSASCK+TCSGGSAVLCRDVK+TCSGGSAVLCR+TLVPATETIK+TVVTEAGNLLK+VVAPFMSNIPLLLYPQDHPR	ANEDVCQDCMKLVSDVQTAVK+EDCDRLGPGVSDICK+EEILAALEK+EVVDSYLPVILDMIK+GCSFLPDPYQK+GLSNACALLPDPAR+IGVCPSAYK+LGPGVSDICK+LVLYLEHNLEK+LVSDVQTAVK+NGGFCEVCK+QLESNKIPEVDMAR+QSALPAHVPPQK+SLPCDICK+TCEWIHDSSLSASCK+TCSGGSAVLCR+TLVPATETIK+TVVTEAGNLLK	12	9	24	18	5	4	5	11	-0.0562966	-0.0279275	0.0644071	0.118419
Q61233	sp|Q61233|PLSL_MOUSE	Plastin-2 OS=Mus musculus OX=10090 GN=Lcp1 PE=1 SV=4	627	33	49.6	50.9	42.9	34	55	88	58	0.72	0.56	0.598	0.55	AACLPLPGYR+AECMLQQAER+AVGDGIVLCK+AYYHLLEQVAPK+EGICAIGGTSEQSSVGTQHSYSEEEK+HVIPMNPNTDDLFNAVGDGIVLCK+ISFDEFIK+ITNFSTDIKDSK+ITNFSTDIK+LENCNYAVDLGKNQAK+LSPEELLLR+NEALIALLR+NWMNSLGVNPR+QFVTATDVVR+RYTLNILEDIGGGQK+TENLDDEEKLNNAK+TLTLALVWQLMR+YAFVNWINK	AACLPLPGYR+AECMLQQAER+AVGDGIVLCK+AYYHLLEQVAPK+EAFAKVDTDGNGYISCNELNDLFK+EGESLEDLMKLSPEELLLR+EGICAIGGTSEQSSVGTQHSYSEEEK+HVIPMNPNTDDLFNAVGDGIVLCK+IKVPVDWNR+ISFDEFIK+ITNFSTDIKDSK+KLENCNYAVDLGK+LENCNYAVDLGKNQAK+LSPEELLLR+NEALIALLR+NWMNSLGVNPR+QFVTATDVVR+RYTLNILEDIGGGQK+SSSIASFKDPK+TENLDDEEKLNNAK+VNDDIIVNWVNTTLKEAQK+WANYHLENAGCTK+YAFVNWINK+YAISMAR+YPALHKPENQDIDWGALEGETR	AACLPLPGYR+AECMLQQAER+AVGDGIVLCK+AYYHLLEQVAPK+EGESLEDLMK+EGICAIGGTSEQSSVGTQHSYSEEEK+FSLVGIAGQDLNEGNR+GDEEGIPAVVIDMSGLR+GSVSDEEMMELR+IKVPVDWNR+ISFDEFIK+ITNFSTDIKDSK+ITNFSTDIK+KLENCNYAVDLGK+LENCNYAVDLGK+LSPEELLLR+MINLSVPDTIDER+NEALIALLR+NWMNSLGVNPR+QFVTATDVVR+RYTLNILEDIGGGQK+SSSIASFKDPK+TENLDDEEKLNNAK+VDTDGNGYISCNELNDLFK+VYALPEDLVEVNPK+WANYHLENAGCTK+YAFVNWINK+YAISMAR+YTLNILEDIGGGQK	AACLPLPGYR+AVGDGIVLCK+AYYHLLEQVAPK+EGESLEDLMK+EGICAIGGTSEQSSVGTQHSYSEEEK+EITENLMATGDLDQDGK+FSLVGIAGQDLNEGNR+GDEEGIPAVVIDMSGLR+ISFDEFIK+ITNFSTDIK+KLENCNYAVDLGK+LENCNYAVDLGK+LSPEELLLR+MINLSVPDTIDER+NEALIALLR+NWMNSLGVNPR+QFVTATDVVR+TENLDDEEKLNNAK+TLTLALVWQLMR+VYALPEDLVEVNPK+WANYHLENAGCTK+YAFVNWINK+YAISMAR	18	25	29	23	5	7	13	11	0.250216	-0.2576	-0.0701201	-0.223869
Q61245	sp|Q61245|COBA1_MOUSE	Collagen alpha-1(XI) chain OS=Mus musculus OX=10090 GN=Col11a1 PE=1 SV=2	1804	2.1	4.4	7.4	6.7	3	11	18	12	0.04	0.11	0.102	0.11	AAYDYCDHYSPDCDLTSK+TGPVGPQGPSGKPGPEGLR	AAYDYCDHYSPDCDLTSK+ALDFHNSPVGISK+GHPGPPGPPGEQGLPGAAGK+GLPGEAGPR+TGPVGPQGPSGKPGPEGLR	AAYDYCDHYSPDCDLTSK+ALDFHNSPVGISK+ALYDGCASR+GLPGEAGPR+GPQGKPGLAGLPGADGPPGHPGK+LGVPGLPGYPGR+TGPVGPQGPSGKPGPEGLR+TVIEINTPK+TVTMIVDCK+VTEEAQISAPTK	ALDFHNSPVGISK+EKPGSWYSEFK+GPPGASGSEGR+LGVPGLPGYPGR+SPVFLFEDHTGK+TGPPGPGGVVGPQGPTGETGPIGER+TVIEINTPK+TVTMIVDCK+VAISVEK+VTEEAQISAPTK	2	5	10	10	1	2	1	3	-1.10799	-0.0398665	0.029919	0.514183
Q61316	sp|Q61316|HSP74_MOUSE	Heat shock 70 kDa protein 4 OS=Mus musculus OX=10090 GN=Hspa4 PE=1 SV=1	841	1.3	NA	21.8	22.7	2	NA	24	26	0.05	NA	0.162	0.29	CTPACVSFGPK	NA	AFSDPFVEAEK+AGGIETIANEYSDR+CTPACVSFGPK+ELSTTLNADEAVTR+FLEMCDDLLAR+FVSEDDRNTFTLK+GCALQCAILSPAFK+KPVVDCVVSVPSFYTDAER+QDLPALEEKPR+QSLTVDPVVK+SEESEEPMETDQNAKEEEK+SVMDATQIAGLNCLR+VLATAFDTTLGGR+VTYMEEER	AFSDPFVEAEK+ELSTTLNADEAVTR+ELTSICSPIISK+ELTSICSPIISKPK+GCALQCAILSPAFK+LEDTENWLYEDGEDQPK+LMNETTAVALAYGIYK+MQVDQEEPHTEEQQQQPQTPAENK+NFTTEQVTAMLLSK+QDLPALEEKPR+QSLTVDPVVK+SNLAYDIVQLPTGLTGIK+SVMDATQIAGLNCLR+VLATAFDTTLGGR	1	NA	14	14	1	NA	3	8	-0.54289	NA	-0.466222	-0.11182
Q61362	sp|Q61362|CH3L1_MOUSE	Chitinase-3-like protein 1 OS=Mus musculus OX=10090 GN=Chi3l1 PE=1 SV=3	389	31.1	35.5	36.8	31.1	37	34	67	44	0.88	0.33	0.43	0.48	ELNAEFTK+FDRYSNVNYAVQYMIR+FSEIASNTER+GNQWVGYEDKESVK+GNQWVGYEDK+LSNEKVPFATK+LVCYFTSWSQYR+QYFSTLIK+SFTLASSENQLGAPISGEGLPGRFTK+SVAPFLR+TLLSVGGWK+YSNVNYAVQYMIR	EAGTLAYYEICDFLKGAEVHR+ELNAEFTK+ELNAEFTKEVQPGR+FDRYSNVNYAVQYMIR+FSEIASNTER+FSEIASNTERR+GNQWVGYEDKESVK+LSNEKVPFATK+QYFSTLIK+RFSEIASNTERR+SFTLASSENQLGAPISGEGLPGRFTK+SFTLASSENQLGAPISGEGLPGR+SVAPFLR+TLLSVGGWK	DKQYFSTLIK+EFFPLTNAIK+EKLLLSAALSAGK+ELNAEFTK+FDRYSNVNYAVQYMIR+FSEIASNTER+FSEIASNTERR+GNQWVGYEDKESVK+GNQWVGYEDK+LLLSAALSAGK+LLMGIPTFGK+LSNEKVPFATK+QYFSTLIK+RFSEIASNTER+SFTLASSENQLGAPISGEGLPGR+SVAPFLR+TLLSVGGWK+YSNVNYAVQYMIR	EAGTLAYYEICDFLK+EFFPLTNAIK+ELNAEFTK+FSEIASNTER+GNQWVGYEDK+LLLSAALSAGK+LLMGIPTFGK+QYFSTLIK+SFTLASSENQLGAPISGEGLPGR+SVAPFLR+TLLSVGGWK	12	14	18	11	4	2	4	11	-0.720586	-0.221619	0.430458	-0.109611
Q61398	sp|Q61398|PCOC1_MOUSE	Procollagen C-endopeptidase enhancer 1 OS=Mus musculus OX=10090 GN=Pcolce PE=1 SV=2	468	NA	NA	NA	18.2	NA	NA	NA	8	NA	NA	NA	0.08	NA	NA	NA	FDVEPDTYCR+SGTLQSNFCSSSLVVTGTVK+SNQDQILNNLSK+TGGLDLPSPPSGTSLK+VFDMELHPSCR+YDALEVFAGSGTSGQR	NA	NA	NA	6	NA	NA	NA	3	NA	NA	NA	-0.219436
Q61508	sp|Q61508|ECM1_MOUSE	Extracellular matrix protein 1 OS=Mus musculus OX=10090 GN=Ecm1 PE=1 SV=2	559	24.5	29.3	36.5	33.8	25	34	73	57	0.56	0.32	0.483	0.63	AWEGTLDGYCER+AWEGTLDGYCERELAIK+EQPPPQVHIEQK+LAFIENLCGPR+LDGFPPGRPSPDNLK+NLPATDAIQR+NVALVAGDTGNATGLGEQGPTR+QICLPER+QINCFNTNYLR+VDHSVTSLHDPPLFEEQR+VTPNLMGQLCGSGR	AALILACLALASAASEGAFK+AWEGTLDGYCER+AWEGTLDGYCERELAIK+EQPPPQVHIEQK+EVKPHTLAGQLPPEPR+LDGFPPGRPSPDNLK+LFQHLHEVGYAAPPSPPQTR+QGETLNVLETGYSRCCRCR+QHVIYGPWNLPQTGYSHLSR+QICLPER+VDHSVTSLHDPPLFEEQR	AGPAVPQEAIPLQK+AWEGTLDGYCER+AWEGTLDGYCERELAIK+DECFAHLAPYPNYDR+DILTLDLSR+EQPPPQVHIEQK+EVKPHTLAGQLPPEPR+LAFIENLCGPR+LAFIENLCGPRR+LDGFPPGRPSPDNLK+NLPATDAIQR+NSWKDPALCCDLSPEDK+QGETLNVLETGYSRCCR+QGETLNVLETGYSR+QICLPER+QINCFNTNYLR+VDHSVTSLHDPPLFEEQR+VTPNLMGQLCGSGR	AGPAVPQEAIPLQK+AWEGTLDGYCER+CCELPYPEQACCGEEEK+DECFAHLAPYPNYDR+DILTLDLSR+DPALCCDLSPEDK+EIDPPAQPQEEIVQK+EQPPPQVHIEQK+LAFIENLCGPR+LDGFPPGRPSPDNLK+NLPATDAIQR+QGETLNVLETGYSR+QICLPER+QINCFNTNYLR+VTPNLMGQLCGSGR	11	11	18	15	5	5	10	12	0.420307	-0.32453	-0.494958	0.0538941
Q61553	sp|Q61553|FSCN1_MOUSE	Fascin OS=Mus musculus OX=10090 GN=Fscn1 PE=1 SV=4	493	5.3	26.4	17.2	12	6	12	13	11	0.14	0.11	0.086	0.12	LVARPEPATGFTLEFR+YLTAEAFGFK	FLVVAHDDGR+LINRPIIVFR+LVARPEPATGFTLEFR+VGKDELFALEQSCAQVVLQAANER+WSLQSEAHR+WSVHIAMHPQVNIYSVTR+YLAADKDGNVTCEREVPDGDCR+YLAADKDGNVTCER+YLKGDHAGVLK+YLTAEAFGFK	FLVVAHDDGR+LINRPIIVFR+LSCFAQSVSPAEK+LVARPEPATGFTLEFR+YLAADKDGNVTCER+YLAPSGPSGTLK+YLTAEAFGFK	FLVVAHDDGR+LSCFAQSVSPAEK+YLAADKDGNVTCER+YLAPSGPSGTLK+YLTAEAFGFK	2	10	7	5	1	2	3	3	-0.262985	-0.438151	0.38969	0.0167123
Q61554	sp|Q61554|FBN1_MOUSE	Fibrillin-1 OS=Mus musculus OX=10090 GN=Fbn1 PE=1 SV=2	2873	NA	2.3	14.3	8.2	NA	10	77	30	NA	0.09	0.458	0.3	NA	CICKPGFQLASDGR+EGVSYLHFTK+GFVYKPDLK+GYILQEDGR+ILELLPALTTLMNHNR+TLCCATVGR	AGYQSTLTR+CDEGYESGFMMMK+CECEIGYELDR+CECFPGLAVGLDGR+CECPVGFFYNDK+CICKPGFQLASDGR+CICNSGYEVDITGK+CLCPEGFSLSSTGR+CNEGYEVAPDGR+CPVGYVLR+CSCSPGWIGDGIK+CVNLIGK+DIDECLQNGR+DITNGKPFFK+EGVSYLHFTK+ELNQLEDR+EYEELCPR+GFIPNIR+GFQLDIR+GFSLDQSGASCEDVDECEGNHR+GFVYKPDLK+GTCWQTVIDGR+GYIGTHCGQPVCESGCLNGGR+GYILQEDGR+ILELLPALTTLMNHNR+KKPVAGTYSLQISSTPLYK+MIPSLCTHGK+MQCCCDLGR+NTIGSFK+TGCTDINECEIGAHNCGR+TICIETIK+TLCCATVG…	CECFPGLAVGLDGR+CICKPGFQLASDGR+DINECETPGICMNGR+DITNGKPFFK+EGVSYLHFTK+GFQLDIR+GSFICHCDMGYSGKK+GTCWQTVIDGR+GTQCEDINECEVFPGVCK+GYILQEDGR+IGQGHCVSGMGMGR+LETCFLK+MIPSLCTHGK+TCVDINECVLDPGK+TGCTDINECEIGAHNCGR+TICIETIK+TLPGGNQCIVPICR+YDKDYLSGELGDNLK+YLIESGNEDGFFK	NA	6	35	19	NA	1	16	8	NA	0.0305825	-0.028409	0.0442575
Q61581	sp|Q61581|IBP7_MOUSE	Insulin-like growth factor-binding protein 7 OS=Mus musculus OX=10090 GN=Igfbp7 PE=1 SV=3	281	26.3	41.6	57.3	43.8	10	16	43	33	0.24	0.16	0.296	0.35	EDAGEYECHASNSQGQASAAAK+HEVTGWVLVSPLSK+ITVVDALHEIPLK+LGCPLGETR+TELLPGDRENLAIQTR	EDAGEYECHASNSQGQASAAAK+GGPEKHEVTGWVLVSPLSK+GHCAPGMECVK+ITVVDALHEIPLK+ITVVDALHEIPLKKGEGAQL+LGCPLGETR+SRYPVCGSNGITYPSGCQLR+TELLPGDRENLAIQTR	AGAAAGGPATLAVCVCK+DACGCCPVCAR+EDAGEYECHASNSQGQASAAAK+ENLAIQTR+GGPEKHEVTGWVLVSPLSK+GHCAPGMECVK+GKAGAAAGGPATLAVCVCK+GTCEQGPSIVTPPK+HEVTGWVLVSPLSK+ITVVDALHEIPLK+ITVVDALHEIPLKKGEGAQL+ITVVDALHEIPLKK+LGCPLGETR+SRYPVCGSNGITYPSGCQLR+TELLPGDRENLAIQTR	AGAAAGGPATLAVCVCK+EDAGEYECHASNSQGQASAAAK+ENLAIQTR+GTCEQGPSIVTPPK+HEVTGWVLVSPLSK+ITVVDALHEIPLK+LGCPLGETR+TELLPGDRENLAIQTR+TELLPGDR+YPVCGSNGITYPSGCQLR	5	8	15	10	2	3	4	5	-0.888467	-0.281038	-0.663274	-0.0805786
Q61592	sp|Q61592|GAS6_MOUSE	Growth arrest-specific protein 6 OS=Mus musculus OX=10090 GN=Gas6 PE=2 SV=2	674	12.2	17.2	20.3	16.5	11	16	25	19	0.24	0.15	0.152	0.2	CVQNLPDQCTPNPCDKK+EGEATLEVDGTK+GSFFPGNGFATYR+LLAEFDFR+MFSGTPVIR+MQCFSVTER+VCDSQEHTVTVSLR	CVQNLPDQCTPNPCDKK+EGEATLEVDGTKGQSEVSTAQLQER+GSFFPGNGFATYR+HSDITSHSCPPVEHATP+LCDKDVNECVQK+MFSGTPVIR+MQCFSVTER+VCDSQEHTVTVSLR	CVQNLPDQCTPNPCDKK+EGEATLEVDGTK+EGEATLEVDGTKGQSEVSTAQLQER+ESELVQPINPR+GQSEVSTAQLQER+GSFFPGNGFATYR+IAVAGELFQLER+ILDLDTASYK+LCDKDVNECVQK+MQCFSVTER+TFDPEGVLFFAGGR+VCDSQEHTVTVSLR	CVQNLPDQCTPNPCDK+EGEATLEVDGTK+ESELVQPINPR+GQSEVSTAQLQER+IAVAGELFQLER+ILDLDTASYK+MFSGTPVIR+TFDPEGVLFFAGGR+VCDSQEHTVTVSLR	7	8	12	9	2	2	3	5	-0.466491	-0.0732439	0.943717	0.0252154
Q61598	sp|Q61598|GDIB_MOUSE	Rab GDP dissociation inhibitor beta OS=Mus musculus OX=10090 GN=Gdi2 PE=1 SV=1	445	34.6	44.7	50.1	39.3	25	43	54	36	0.56	0.42	0.322	0.34	AYDATTHFETTCDDIK+EIRPALELLEPIEQK+FLMANGQLVK+FLVYVANFDEKDPR+GRDWNVDLIPK+LSAIYGGTYMLNKPIEEIIVQNGK+MLLFTEVTR+SDIYVCMISFAHNVAAQGK+TFEGVDPK+VIEGSFVYKGGK+VIEGSFVYK+YIAIVSTTVETKEPEK	AYDATTHFETTCDDIKDIYK+AYDATTHFETTCDDIKDIYKR+EIRPALELLEPIEQK+FKLPGQPPASMGR+FLMANGQLVK+FLVYVANFDEKDPR+GRDWNVDLIPK+IKLYSESLAR+KFLVYVANFDEKDPR+KSDIYVCMISFAHNVAAQGK+LSAIYGGTYMLNKPIEEIIVQNGK+LYSESLAR+MLLFTEVTR+MTGSEFDFEEMKR+SDIYVCMISFAHNVAAQGK+VICILSHPIK+VIEGSFVYKGGK+YIAIVSTTVETKEPEK	AYDATTHFETTCDDIK+DLGTDSQIFISR+DWNVDLIPK+EIRPALELLEPIEQK+FKLPGQPPASMGR+FLMANGQLVK+FLVYVANFDEKDPR+FVSISDLFVPK+GRDWNVDLIPK+KSDIYVCMISFAHNVAAQGK+LYSESLAR+MLLFTEVTR+MTGSEFDFEEMKR+QLICDPSYVK+SDIYVCMISFAHNVAAQGK+TDDYLDQPCCETINR+TFEGVDPK+VICILSHPIK+VIEGSFVYKGGK+VIEGSFVYK+YIAIVSTTVETKEPEK+YIAIVSTTVETK	AYDATTHFETTCDDIK+DLGTDSQIFISR+DWNVDLIPK+FKLPGQPPASMGR+FLMANGQLVK+FVSISDLFVPK+MLLFTEVTR+MTGSEFDFEEMK+NTNDANSCQIIIPQNQVNR+QLICDPSYVK+TDDYLDQPCCETINR+TFEGVDPK+VICILSHPIK+VIEGSFVYK+YIAIVSTTVETK	12	18	22	15	5	4	5	7	0.724591	0.343519	-0.38866	-0.0224295
Q61599	sp|Q61599|GDIR2_MOUSE	Rho GDP-dissociation inhibitor 2 OS=Mus musculus OX=10090 GN=Arhgdib PE=1 SV=3	200	NA	NA	NA	10.5	NA	NA	NA	2	NA	NA	NA	0.02	NA	NA	NA	TLLGDVPVVADPTVPNVTVTR	NA	NA	NA	1	NA	NA	NA	1	NA	NA	NA	-0.393085
Q61646	sp|Q61646|HPT_MOUSE	Haptoglobin OS=Mus musculus OX=10090 GN=Hp PE=1 SV=1	347	22.8	23.1	34	37.8	10	9	25	39	0.21	0.1	0.159	0.44	ATDLKDWVQETMAKN+GSFPWQAK+HGLTTGATLISDQWLLTTAK+NQLVEIEK+SCAVAEYGVYVR+VMPICLPSKDYIAPGR	ATDLKDWVQETMAKN+GSFPWQAK+HGLTTGATLISDQWLLTTAK+SCAVAEYGVYVR+VGYVSGWGR+VMPICLPSKDYIAPGR	AEGDGVYTLNDEK+DWVQETMAK+DYIAPGR+GSFPWQAK+HGLTTGATLISDQWLLTTAK+LPECEAVCGKPK+NQLVEIEK+SCAVAEYGVYVR+VGYVSGWGR+VMPICLPSKDYIAPGR+VMPICLPSK+YVMLPVADQDK	AEGDGVYTLNDEK+DITPTLTLYVGK+DWVQETMAK+DYIAPGR+GSFPWQAK+IIGGSMDAK+LPECEAVCGK+LPECEAVCGKPK+LRAEGDGVYTLNDEK+NQLVEIEK+QWVNTVAGEK+SCAVAEYGVYVR+VGYVSGWGR+VMPICLPSK+YVMLPVADQDK	6	6	12	15	1	2	5	9	-0.215565	-0.158005	-0.528567	-0.0165527
Q61656	sp|Q61656|DDX5_MOUSE	Probable ATP-dependent RNA helicase DDX5 OS=Mus musculus OX=10090 GN=Ddx5 PE=1 SV=2	614	NA	NA	4.4	NA	NA	NA	3	NA	NA	NA	0.018	NA	NA	NA	DWVLNEFK+LIDFLECGK+QVSDLISVLR	NA	NA	NA	3	NA	NA	NA	1	NA	NA	NA	-0.113413	NA
Q61696	sp|Q61696|HS71A_MOUSE	Heat shock 70 kDa protein 1A OS=Mus musculus OX=10090 GN=Hspa1a PE=1 SV=2	641	NA	NA	NA	11.4	NA	NA	NA	11	NA	NA	NA	0.08	NA	NA	NA	DAGVIAGLNVLR+LVSHFVEEFK+TTPSYVAFTDTER+VCSPIISGLYQGAGAPGAGGFGAQAPK+VEIIANDQGNR	NA	NA	NA	5	NA	NA	NA	1	NA	NA	NA	0.0282131
Q61781	sp|Q61781|K1C14_MOUSE	Keratin, type I cytoskeletal 14 OS=Mus musculus OX=10090 GN=Krt14 PE=1 SV=2	484	NA	NA	16.7	13.4	NA	NA	12	11	NA	NA	0.052	0.08	NA	NA	ASLENNLEETK+CEMEQQNQEYK+DAEEWFFSK+EVATNSELVQSGK+LEQEIATYR+SEISELR+TRLEQEIATYR+VTMQNLNDR+VVSTHEQVLR	ASLENNLEETK+DAEEWFFSK+EVATNSELVQSGK+LAADDFR+LEQEIATYR+SEISELR+VLDELTLAR	NA	NA	9	7	NA	NA	2	3	NA	NA	-0.319488	0.222804
Q61789	sp|Q61789|LAMA3_MOUSE	Laminin subunit alpha-3 OS=Mus musculus OX=10090 GN=Lama3 PE=1 SV=4	3330	NA	6.2	10.1	3.5	NA	14	40	12	NA	0.1	0.251	0.12	NA	ALQFGDSPTSHLLFK+APLVVEAEK+GGQMSFTNLDVPSLDR+GLVFHTGTR+GTIEAAVSECDR+HMETQAK+IPVFPNYTPSPEDPVAGNIK+LLIDDQVLRR+LPQELLKPR+LQQVSPALNSLQQTLK+NFQLDSKPLDSPSAR+NIVQNVHILLK+NQLLGFR+SAFQTVIKEDLPKR+SIEAWQDGK+SLPQHSFVGCLR+VLVVPAENYDYQILHK	ALQFGDSPTSHLLFK+APLVVEAEK+DSLNDYEDKLQDLR+EQVYLGLSPSR+EQVYLGLSPSRK+GDIDSVVIGAK+GGQMSFTNLDVPSLDR+LLIDDQVLR+LLIDDQVLRR+LPNDLEDLK+LQQVSPALNSLQQTLK+MLINMNK+MSQSPEVLDMASK+NFQLDSKPLDSPSAR+NIVQNVHILLK+NQLLGFR+PRVTGQQCDK+QPTPTHPAMVDLSGR+SAFQTVIKEDLPK+SCLPPLNTK+SFGLPGDMVLLGK+SGVSPCLGGSLEK+SILQEAAAQAK+SLPQHSFVGCLR+TLSSDSEELLNEAK+VLVVPAENYDYQILHK+VQVIEGNFR+WHSVVFGLSGR+YEVEDGTGPNGR+YISPGTEAISGR	EQVYLGLSPSR+GSLHIGGVPDK+LLIDDQVLR+MLINMNK+NFQLDSKPLDSPSAR+NQLLGFR+SILQEAAAQAK+SLPQHSFVGCLR+TLSSDSEELLNEAK+VTTSMNSEAGGTVTSITPK	NA	17	30	10	NA	2	1	2	NA	0.14828	0.507125	-0.0762488
Q61792	sp|Q61792|LASP1_MOUSE	LIM and SH3 domain protein 1 OS=Mus musculus OX=10090 GN=Lasp1 PE=1 SV=1	263	NA	NA	27.4	4.9	NA	NA	9	2	NA	NA	0.059	0.02	NA	NA	EPAAPVSIQR+GFSVVADTPELQR+LKQQSELQSQVR+MGPSGGEGVEPERR+QSFTMVADTPENLR+TQDQISNIK	GFSVVADTPELQR	NA	NA	6	1	NA	NA	1	1	NA	NA	-0.0821767	-0.0861019
Q61805	sp|Q61805|LBP_MOUSE	Lipopolysaccharide-binding protein OS=Mus musculus OX=10090 GN=Lbp PE=1 SV=2	481	3.7	10.2	9.6	9.4	3	8	8	12	0.05	0.08	0.056	0.14	EGLVALQR+LHGSFDLDVK	EGLVALQR+GQYEFHSLEIQNCELR+HIQLHDLDFQIR+ITLPDFSGDFKIK	AQVLDVMFK+GQYEFHSLEIQNCELR+ITLPDFSGDFK+LHGSFDLDVK	AQVLDVMFK+EGLVALQR+ITLPDFSGDFK+SPVATPTPTMSLPEDSK	2	4	4	4	1	3	2	3	-0.538966	0.365232	0.685818	0.193284
Q61810	sp|Q61810|LTBP3_MOUSE	Latent-transforming growth factor beta-binding protein 3 OS=Mus musculus OX=10090 GN=Ltbp3 PE=1 SV=3	1268	NA	2.8	4.8	5.5	NA	5	9	10	NA	0.04	0.061	0.11	NA	CIACQPGYR+DIDECILFGAEICKEGK+QICCCSVGK	CIACQPGYR+CNCYPGYR+FCQVPAAGTGAGTGSSGPGLAR+GEVGADCPQGYK+GEVGADCPQGYKR+VVFAPVICK	FCQVPAAGTGAGTGSSGPGLAR+TGAMSTGPLPPLAPEGESVASK+VVFAPVICK+YCVDVNECEAEPCGPGK	NA	3	6	4	NA	1	4	2	NA	0.190886	0.3029	-0.108851
Q61820	sp|Q61820|RANT_MOUSE	GTP-binding nuclear protein Ran, testis-specific isoform OS=Mus musculus OX=10090 GN=Rasl2-9 PE=2 SV=1	216	9.7	NA	NA	NA	3	NA	NA	NA	0.05	NA	NA	NA	FNVWDTAGQEK+NLQYYDISAR	NA	NA	NA	2	NA	NA	NA	1	NA	NA	NA	0.836007	NA	NA	NA
Q61830	sp|Q61830|MRC1_MOUSE	Macrophage mannose receptor 1 OS=Mus musculus OX=10090 GN=Mrc1 PE=1 SV=2	1456	NA	NA	1	NA	NA	NA	1	NA	NA	NA	0.007	NA	NA	NA	MVSQSHAVVPEGADK	NA	NA	NA	1	NA	NA	NA	1	NA	NA	NA	-0.334529	NA
Q61831	sp|Q61831|MK10_MOUSE sp|Q91Y86|MK08_MOUSE sp|Q9WTU6|MK09_MOUSE	Mitogen-activated protein kinase 10 OS=Mus musculus OX=10090 GN=Mapk10 PE=1 SV=2;Mitogen-activated protein kinase 8 OS=Mus musculus OX=10090 GN=Mapk8 PE=1 SV=1;Mitogen-activated protein kinase 9 OS=Mus musculus OX=10090 GN=Mapk9 PE=1 SV=2	464	NA	NA	2.6	NA	NA	NA	1	NA	NA	NA	0.007	NA	NA	NA	DLKPSNIVVK	NA	NA	NA	1	NA	NA	NA	1	NA	NA	NA	0.648143	NA
Q61879	sp|Q61879|MYH10_MOUSE	Myosin-10 OS=Mus musculus OX=10090 GN=Myh10 PE=1 SV=2	1976	NA	NA	NA	7	NA	NA	NA	16	NA	NA	NA	0.1	NA	NA	NA	ADFCIIHYAGK+AGVLAHLEEER+ALEQQVEEMR+EDQSILCTGESGAGK+EVSTLKNRLR+HGFEAASIK+LDPHLVLDQLR+LEVNMQAMK+LVLDQLR+TQLEELEDELQATEDAK+TVGQLYK+VEDMAELTCLNEASVLHNLK+VKPLLQVTR	NA	NA	NA	13	NA	NA	NA	3	NA	NA	NA	-0.0161401
Q61937	sp|Q61937|NPM_MOUSE	Nucleophosmin OS=Mus musculus OX=10090 GN=Npm1 PE=1 SV=1	292	NA	17.5	NA	21.2	NA	6	NA	12	NA	0.06	NA	0.13	NA	FINYVKNCFR+MQASIEKGGSLPK+MTDQEAIQDLWQWRK+VDNDENEHQLSLR	NA	DELHIVEAEAMNYEGSPIK+GPSSVEDIK+MSVQPTVSLGGFEITPPVVLR+VDNDENEHQLSLR	NA	4	NA	4	NA	1	NA	2	NA	-0.80109	NA	0.332939
Q61955	sp|Q61955|KLK8_MOUSE	Kallikrein-8 OS=Mus musculus OX=10090 GN=Klk8 PE=1 SV=1	260	NA	19.2	25.8	NA	NA	11	8	NA	NA	0.11	0.044	NA	NA	ECIPHSQPWQAALFQGER+LICGGVLVGDR+LICGGVLVGDRWVLTAAHCK+VKPVQLANLCPK	ECIPHSQPWQAALFQGER+KPGVYTK+LICGGVLVGDR+LQNSANLGDK+VKPVQLANLCPK+WVLTAAHCK	NA	NA	4	6	NA	NA	2	1	NA	NA	0.290161	-0.357291	NA
Q62009	sp|Q62009|POSTN_MOUSE	Periostin OS=Mus musculus OX=10090 GN=Postn PE=1 SV=2	838	22.3	34.7	52.4	37.2	21	60	165	113	0.5	0.61	1.034	1.16	DGHFTLFAPTNEAFEK+DGHFTLFAPTNEAFEKLPR+EGETVTEVIHGEPVIK+ESDIMTTNGVIHVVDK+GCPAVMPIDHVYGTLGIVGATTTQHYSDVSK+GSYTYFAPSNEAWENLDSDIRR+IKVIQGSLQPIIK+IQIEGDPDFR+LIKEGETVTEVIHGEPVIK+NGVIHLIDEVLIPDSAK+NWYQGAICGK+TAICIENSCMVR+VIHGNQIATNGVVHVIDR	DGHFTLFAPTNEAFEK+DGHFTLFAPTNEAFEKLPR+DQGPNVCALQQILGTKK+EGETVTEVIHGEPVIK+ESDIMTTNGVIHVVDK+FIEGGDGHLFEDEEIKR+GCPAVMPIDHVYGTLGIVGATTTQHYSDVSK+GRDQGPNVCALQQILGTK+GSYTYFAPSNEAWENLDSDIRR+IIDGVPVEITEKQTR+IKVIQGSLQPIIK+IMGDKVASEALMK+IQIEGDPDFR+LIKEGETVTEVIHGEPVIKK+LILQNHILK+NALQNIILYHLTPGVYIGK+NGVIHLIDEVLIPDSAK+NWYQGAICGKK+NWYQGAICGK+SKESDIMTTNGVIHVVDK+VIHGNQIATNGVVHVIDR+VKVGLSDLYNGQILETIGGK	AAAITSDLLESLGR+DGHFTLFAPTNEAFEK+DGHFTLFAPTNEAFEKLPR+DQGPNVCALQQILGTK+DQGPNVCALQQILGTKK+EGETVTEVIHGEPVIK+EGETVTEVIHGEPVIKK+EIIQPAEK+EIPMTVYTTK+ELLIGDK+ESDIMTTNGVIHVVDK+FIEGGDGHLFEDEEIKR+GCPAVMPIDHVYGTLGIVGATTTQHYSDVSK+GFEPGVTNILK+GLENNVNVELLNALHSHMVNK+GRDQGPNVCALQQILGTK+GRDQGPNVCALQQILGTKK+GSYTYFAPSNEAWENLDSDIRR+IIDGVPVEITEK+IITGPEIK+IKVIQGSLQPIIK+IMGDKVASEALMK+IQIEGDPDFR+ISTGGGETGETLQK+KTTVLYECCP…	AAAITSDLLESLGR+DGHFTLFAPTNEAFEK+DLLTQPGDWTLFAPTNDAFK+DQGPNVCALQQILGTK+EGETVTEVIHGEPVIK+EIIQPAEK+EIPMTVYTTK+ELLIGDK+ESDIMTTNGVIHVVDK+GFEPGVTNILK+IIDGVPVEITEK+IITGPEIK+IQIEGDPDFR+ISTGGGETGETLQK+LILQNHILK+LLYPADIPVGNDQLLELLNK+NGAIHIFR+NGVIHLIDEVLIPDSAK+NWYQGAICGK+QVIELAGK+TAICIENSCMVR+TTVLYECCPGYMR+VASEALMK+VGLSDLYNGQILETIGGK+VIQGSLQPIIK	13	22	44	25	5	8	11	19	-0.184387	-0.42871	-0.0959091	-0.186478
Q62059	sp|Q62059|CSPG2_MOUSE	Versican core protein OS=Mus musculus OX=10090 GN=Vcan PE=1 SV=2	3357	1.2	4.6	5.4	3.3	3	15	38	15	0.07	0.14	0.239	0.15	EGCYGDMMGK+LATVGELQAAWR+VSVPTHPDDVGDASLTMVK	AQCGGGLLGVR+DIKETTVLVAQNGNIK+EPHMVPDR+KGTVACGQPPVVENAK+LATVGELQAAWR+LQGAHLTSILSHEEQMFVNR+METSPPVKGSLSGK+VGHDYQWIGLNDK+VSVPTHPDDVGDASLTMVK+WSESITESSPNLENPVHK+YEINSLIR	EGCYGDMMGK+ETTVLVAQNGNIK+FDAYCFK+FDAYCFKPK+FTFEEAEAECTSR+GTVACGQPPVVENAK+ITCMNPSAYQR+KGTVACGQPPVVENAK+LATVGELQAAWR+LESHGSSEESLQVQEK+MEDVSSNEVR+METSPPVKGSLSGK+METSPPVK+QLVTTVPK+VGHDYQWIGLNDK+VSVPTHPDDVGDASLTMVK+WSESITESSPNLENPVHK	AQCGGGLLGVR+DPALDVSEDESK+ETTVLVAQNGNIK+FDAYCFK+GTVACGQPPVVENAK+TQELSTSTPAAGTK+VGHDYQWIGLNDK+VSVPTHPDDVGDASLTMVK+YEINSLIR	3	11	17	9	1	1	7	4	-0.566272	0.181097	0.162444	-0.309947
Q62165	sp|Q62165|DAG1_MOUSE	Dystroglycan OS=Mus musculus OX=10090 GN=Dag1 PE=1 SV=4	893	NA	16	NA	10	NA	16	NA	20	NA	0.16	NA	0.22	NA	EGAMSAQLGYPVVGWHIANK+GVHYISVSAAR+IPSDTFYDNEDTTTDKLK+KVVENGALLSWK+LAGDPAPVVNDIHK+LFDMSAFMAGPGNAKK+LREQQLVGEK+LVPVVNNR+MQSFSEVELHNMK+VSIPTDLIASSGEIIKVSAAGK+VSIPTDLIASSGEIIK	NA	EGAMSAQLGYPVVGWHIANK+GVHYISVSAAR+IPSDTFYDNEDTTTDKLK+MQSFSEVELHNMK+VSIPTDLIASSGEIIK+VVENGALLSWK	NA	11	NA	6	NA	1	NA	3	NA	0.0784235	NA	-0.00719543
Q62261	sp|Q62261|SPTB2_MOUSE	Spectrin beta chain, non-erythrocytic 1 OS=Mus musculus OX=10090 GN=Sptbn1 PE=1 SV=2	2363	NA	8.8	NA	5.7	NA	20	NA	13	NA	0.17	NA	0.13	NA	AQTLPTSVVTITSESSPGKR+DVSSVELLMNNHQGIK+EMAELTRLR+HQILEQAVEDYAETVHQLSK+IVSSNDVGHDEYSTQSLVK+KASSRSWHNVYCVINNQEMGFYKDAK+LILEVHQFSR+LLDPEDISVDHPDEK+MFSEADACELWIDEK+MHTTFEHDIQALGTQVR+SAASGIPYHSEVPVSLK+TFTKWVNSHLAR+TQILAASYELHK+WVNSHLAR	NA	DVSSVELLMNNHQGIK+EGMQLISEKPETEAVVK+ELEAENYHDIK+FMELLEPLSER+IVSSNDVGHDEYSTQSLVK+KHYASEEIK+LLDPEDISVDHPDEK+TLETPAAQMEGFLNR+TQILAASYELHK+VAVVNQIAR	NA	14	NA	10	NA	2	NA	1	NA	-0.463453	NA	0.27077
Q62356	sp|Q62356|FSTL1_MOUSE	Follistatin-related protein 1 OS=Mus musculus OX=10090 GN=Fstl1 PE=1 SV=2	306	NA	15	49.3	28.8	NA	4	33	20	NA	0.04	0.212	0.19	NA	CLNPSFNPPEKK+IQVDYDGHCK+LSFQEFLK+SFDNGDSHLDSSEFLK	CALEDETYADGAETEVDCNR+CLNPSFNPPEKK+CVCSCGHWVCTAMTCDGK+GEPTCLCIEQCKPHK+GVQTHTEEEKTGYVQELQK+ICANVFCGAGR+IQVDYDGHCK+LSFQEFLK+SASPSASPVVCYQANRDELR+SFDNGDSHLDSSEFLK+SKICANVFCGAGR+TGYVQELQK	CALEDETYADGAETEVDCNR+CLNPSFNPPEK+CLNPSFNPPEKK+IQVDYDGHCK+LSFQEFLK+SFDNGDSHLDSSEFLK+SKICANVFCGAGR+TGYVQELQK	NA	4	12	8	NA	1	1	3	NA	-0.216547	0.0166038	-0.102479
Q62393	sp|Q62393|TPD52_MOUSE	Tumor protein D52 OS=Mus musculus OX=10090 GN=Tpd52 PE=1 SV=2	224	NA	NA	NA	11.6	NA	NA	NA	3	NA	NA	NA	0.03	NA	NA	NA	KLGISSLQEFK+VEEEIQTLSQVLAAK	NA	NA	NA	2	NA	NA	NA	1	NA	NA	NA	-0.162423
Q62422	sp|Q62422|OSTF1_MOUSE	Osteoclast-stimulating factor 1 OS=Mus musculus OX=10090 GN=Ostf1 PE=1 SV=2	215	3.7	18.6	24.2	NA	2	4	7	NA	0.04	0.03	0.045	NA	ALYTFEPR	ALYTFEPR+LALDMATNAACASLLKK+MSKPPPKPVKPGQVK	ALYTFEPR+GNLSWLR+LGDTALHAAAWK+TGLIPSNYVAEQAESIDNPLHEAAK	NA	1	3	4	NA	1	1	3	NA	0.316218	-0.354622	-0.357494	NA
Q62426	sp|Q62426|CYTB_MOUSE	Cystatin-B OS=Mus musculus OX=10090 GN=Cstb PE=1 SV=1	98	37.8	56.1	39.8	40.8	4	11	13	6	0.09	0.1	0.076	0.06	ENQKFDVFK+HDELSYF+VFQPLPHENKPLTLSSYQTNK	HDELSYF+RQIVAGTNLFIK+SQLESKENQKFDVFK+VFQPLPHENKPLTLSSYQTNK	HDELSYF+QIVAGTNLFIK+VFQPLPHENKPLTLSSYQTNK	CGAPSATMPATAETQEVADQVK+HDELSYF+QIVAGTNLFIK	3	4	3	3	1	2	1	2	0.581565	-0.21731	-0.239625	-0.0278417
Q62446	sp|Q62446|FKBP3_MOUSE	Peptidyl-prolyl cis-trans isomerase FKBP3 OS=Mus musculus OX=10090 GN=Fkbp3 PE=1 SV=2	224	NA	NA	NA	4.9	NA	NA	NA	1	NA	NA	NA	0.01	NA	NA	NA	GWDEALLTMSK	NA	NA	NA	1	NA	NA	NA	1	NA	NA	NA	-0.619941
Q62465	sp|Q62465|VAT1_MOUSE	Synaptic vesicle membrane protein VAT-1 homolog OS=Mus musculus OX=10090 GN=Vat1 PE=1 SV=3	406	NA	26.4	31.3	15	NA	18	23	12	NA	0.18	0.154	0.12	NA	ACGLNFADLMGR+CLVLTGFGGYDKVK+GYHLLKPMGK+IDSVWPFEK+IDSVWPFEKVADAMK+LQSRPAVPPAPGPGQLTLR+TVENVTVFGTASASKHEVLK+VRACGLNFADLMGR+VVTYGMANLLTGPKR	ACGLNFADLMGR+CLVLTGFGGYDK+CLVLTGFGGYDKVK+GVDIVMDPLGGSDTAK+IDSVWPFEK+LPPLPVTPGMEGAGVVVAVGEGVGDRK+LQSRPAVPPAPGPGQLTLR+TVENVTVFGTASASK+VVTYGMANLLTGPKR+VVTYGMANLLTGPK	CLVLTGFGGYDK+GVDIVMDPLGGSDTAK+IDSVWPFEK+TVENVTVFGTASASK+VLLVPGPEK	NA	9	10	5	NA	3	3	4	NA	0.512622	0.288269	-0.304385
Q62470	sp|Q62470|ITA3_MOUSE	Integrin alpha-3 OS=Mus musculus OX=10090 GN=Itga3 PE=1 SV=1	1053	0.9	3.7	6.2	NA	2	6	8	NA	0.04	0.06	0.053	NA	YLLLAGAPR	EAVNPGSLFGYSVALHR+VYIYHSSSGGLLR+YLLLAGAPR	AAFLSEQLQPLSR+EAVNPGSLFGYSVALHR+TGAVYLCPLTAHK+VYIYHSSSGGLLR+YLLLAGAPR	NA	1	3	5	NA	1	1	2	NA	-0.259153	0.734714	0.163921	NA
Q62523	sp|Q62523|ZYX_MOUSE	Zyxin OS=Mus musculus OX=10090 GN=Zyx PE=1 SV=2	564	NA	5.1	15.8	NA	NA	4	16	NA	NA	0.04	0.094	NA	NA	FAPVVAPKPK+VNPFRPGDSEPPVAAGAQR	CSVCSEPIMPEPGRDETVR+FAPVAPK+FAPVVAPKPK+FSPGAPSGPGPQPNQK+FTPVVSK+SPGGPGPLTLK+VNPFRPGDSEPPVAAGAQR	NA	NA	2	7	NA	NA	2	1	NA	NA	-0.378213	-0.358519	NA
Q63870	sp|Q63870|CO7A1_MOUSE	Collagen alpha-1(VII) chain OS=Mus musculus OX=10090 GN=Col7a1 PE=1 SV=3	2944	NA	NA	3.7	1.4	NA	NA	12	4	NA	NA	0.073	0.04	NA	NA	DIPYVDPSGNNLGTAVTTAHR+EEGPPVVIVAR+EQGPPGLK+GLVGPPGSR+GPPGVGGFPGPR+LLETAGIK+LVDAGIESR+SQDLVDTAAQK+TLLPLISR+VAIEEPGPGLAR	DIPYVDPSGNNLGTAVTTAHR+TLLPLISR+VAIEEPGPGLAR	NA	NA	10	3	NA	NA	1	3	NA	NA	0.154557	-0.402266
Q640N1	sp|Q640N1|AEBP1_MOUSE	Adipocyte enhancer-binding protein 1 OS=Mus musculus OX=10090 GN=Aebp1 PE=1 SV=1	1128	10.5	13.9	23.2	19.5	17	25	50	42	0.41	0.23	0.323	0.44	AVNEECPTITR+EALLTFMEQVHR+FTGVITQGR+GEDDDGVSEAQETPDHAIFR+ILNPGEYR+IYAMEISDNPGDHELGEPEFR+LVSYPYDMAR+NPFVLGANLNGGER+YTAGIHGNEVLGR	EALLTFMEQVHR+EILAMNGNRPILR+FTGVITQGR+ILNPGEYR+IYAMEISDNPGDHELGEPEFR+KEGSSPKEDTEDKWTVEK+KGEELEEEWAPVEKIK+KGEELEEEWAPVEK+LVSYPYDMAR+TASGGDYWR+VDPSRPMTPQQR+WVPYRVPNNNLPIPER+YTAGIHGNEVLGR	AIISWMEK+AVNEECPTITR+CPPIGMESHR+EALLTFMEQVHR+EDTEDKWTVEK+EILAMNGNRPILR+FTGVITQGR+GEDDDGVSEAQETPDHAIFR+GGCQAQDYTSGMGIVNGAK+ILNPGEYR+IYAMEISDNPGDHELGEPEFR+KGEELEEEWAPVEK+LVSYPYDMAR+NPFVLGANLNGGER+TASGGDYWR+TPSQEQLLAEALAAAR+VDPSRPMTPQQRRMQQRR+VDPSRPMTPQQR+VTAHAEGYTSSAK+YLSPDATVSTEVR+YTAGIHGNEVLGR	AIISWMEK+AVNEECPTITR+DTPFPNAWQGQGEETQVEAK+DTPVLSELPEPVVAR+EALLTFMEQVHR+EILAMNGNRPILR+FTGVITQGR+GEDDDGVSEAQETPDHAIFR+GGCQAQDYTSGMGIVNGAK+ILNPGEYR+IYAMEISDNPGDHELGEPEFR+LVSYPYDMAR+TPSQEQLLAEALAAAR+VDPSRPMTPQQR+YLSPDATVSTEVR+YTAGIHGNEVLGR	9	13	21	16	7	5	6	12	0.16366	0.373499	0.206847	-0.0628034
Q64152	sp|Q64152|BTF3_MOUSE	Transcription factor BTF3 OS=Mus musculus OX=10090 GN=Btf3 PE=1 SV=3	204	NA	9.3	NA	NA	NA	2	NA	NA	NA	0.02	NA	NA	NA	VQASLAANTFTITGHAETK	NA	NA	NA	1	NA	NA	NA	1	NA	NA	NA	-0.902628	NA	NA
Q64191	sp|Q64191|ASPG_MOUSE	N(4)-(beta-N-acetylglucosaminyl)-L-asparaginase OS=Mus musculus OX=10090 GN=Aga PE=1 SV=1	346	NA	4.9	8.1	NA	NA	4	4	NA	NA	0.04	0.022	NA	NA	DLHSDWLSR+NCQPNYWR	FLPSYQAVEYMR+NCQPNYWR+NVIPDPSK	NA	NA	2	3	NA	NA	1	2	NA	NA	-0.590474	0.0402031	NA
Q64339	sp|Q64339|ISG15_MOUSE	Ubiquitin-like protein ISG15 OS=Mus musculus OX=10090 GN=Isg15 PE=1 SV=4	161	NA	21.1	NA	NA	NA	3	NA	NA	NA	0.03	NA	NA	NA	ELLGEYGLKPQCTVIK+GHSNIYEVFLTQTVDTLK	NA	NA	NA	2	NA	NA	NA	1	NA	NA	NA	-0.405905	NA	NA
Q64433	sp|Q64433|CH10_MOUSE	10 kDa heat shock protein, mitochondrial OS=Mus musculus OX=10090 GN=Hspe1 PE=1 SV=2	102	NA	NA	68.6	33.3	NA	NA	18	6	NA	NA	0.107	0.06	NA	NA	DSDILGK+FLPLFDR+GGIMLPEK+SGEIEPVSVK+VLLPEYGGTK+VLQATVVAVGSGGKGK+VLQATVVAVGSGGK+VVLDDKDYFLFR	SGEIEPVSVK+VLLPEYGGTK+VLQATVVAVGSGGK	NA	NA	8	3	NA	NA	2	2	NA	NA	0.0173523	0.029245
Q64727	sp|Q64727|VINC_MOUSE	Vinculin OS=Mus musculus OX=10090 GN=Vcl PE=1 SV=4	1066	8.4	31.1	27.9	29.9	11	34	57	46	0.24	0.32	0.368	0.53	CDRVDQLTAQLADLAAR+ETVQTTEDQILKR+MSAEINEIIR+NQGIEEALK+SLLDASEEAIKK+TISPMVMDAK+TNLLQVCER+WIDNPTVDDR	ALASQLQDSLKDLK+AQQVSQGLDVLTAKVENAAR+CDRVDQLTAQLADLAAR+DMPPAFIKVENACTK+EAVKAASDELSK+ELLPVLISAMK+ETVQTTEDQILKR+EVENSEDPKFR+GILSGTSDLLLTFDEAEVRK+GWLRDPNASPGDAGEQAIR+IRTDAGFTLR+LLAVAATAPPDAPNREEVFDER+LVQAAQMLQSDPYSVPARDYLIDGSR+MALLMAEMSR+NQGIEEALKNR+QILDEAGKVGELCAGK+SFLDSGYR+SLLDASEEAIKK+TISPMVMDAK+TNISDEESEQATEMLVHNAQNLMQSVK+TNLLQVCERIPTISTQLK+TNLLQVCER+WIDNPTVDDR	ALASQLQDSLK+ALASQLQDSLKDLK+AQQVSQGLDVLTAK+AVAGNISDPGLQK+CDRVDQLTAQLADLAAR+DYLIDGSR+ELLPVLISAMK+ETVQTTEDQILKR+GLVAEGHRLANVMMGPYR+GNDIIAAAK+GQGASPVAMQK+IPTISTQLK+LANVMMGPYR+LLAVAATAPPDAPNREEVFDER+MALLMAEMSR+MLGQMTDQVADLR+MPVFHTR+MSAEINEIIR+NLGPGMTK+NQGIEEALK+QILDEAGK+QVATALQNLQTK+SFLDSGYR+SLGEIAALTSK+SLLDASEEAIKK+TNLLQVCERIPTISTQLK+TNLLQVCER+VDQLTAQLADLAAR+VMLVNSMNTVK+WIDNPTVDDR	AIPDLTAPVAAVQAAVSNLVR+ALASQLQDSLK+AQQVSQGLDVLTAK+AVAGNISDPGLQK+DPNASPGDAGEQAIR+ELLPVLISAMK+ELTPQVISAAR+ETVQTTEDQILK+IAELCDDPK+LANVMMGPYR+LLAVAATAPPDAPNREEVFDER+LLAVAATAPPDAPNR+LVQAAQMLQSDPYSVPAR+MLGQMTDQVADLR+MPVFHTR+NPGNQAAYEHFETMK+NQGIEEALK+QVATALQNLQTK+SFLDSGYR+SLGEIAALTSK+SLLDASEEAIK+STVEGIQASVK+VAMANIQPQMLVAGATSIAR+VDQLTAQLADLAAR+VMLVNSMNTVK+WIDNPTVDDR	8	23	30	26	2	3	11	14	0.253134	-0.698021	-0.344633	0.161462
Q68FD5	sp|Q68FD5|CLH1_MOUSE	Clathrin heavy chain 1 OS=Mus musculus OX=10090 GN=Cltc PE=1 SV=3	1675	6.7	19.9	22.1	4.7	11	49	38	8	0.23	0.49	0.243	0.09	AMLSANIR+EDKLECSEELGDLVK+GQFSTDELVAEVEKR+LASTLVHLGEYQAAVDGAR+LLLPWLEAR+LLYNNVSNFGR+NLILVVR+NNLAGAEELFAR+VSQPIEGHAASFAQFK	AHIAQLCEK+AHMGMFTELAILYSK+AHTMTDDVTFWK+ALEHFTDLYDIK+ANVPNKVIQCFAETGQVQK+AVNYFSK+ESNCYDPERVK+FLRENPYYDSR+GQFSTDELVAEVEKR+HSSLAGCQIINYR+IAAYLFK+IHEGCEEPATHNALAK+ISGETIFVTAPHEATAGIIGVNR+IVLDNSVFSEHR+IYIDSNNNPER+KFNALFAQGNYSEAAK+KVGYTPDWIFLLR+KVSQPIEGHAASFAQFK+LASTLVHLGEYQAAVDGAR+LEKHELIEFR+LHIIEVGTPPTGNQPFPK+LLLPWLEAR+LLYNNVSNFGR+NLQNLLILTAIKADR+NNLAGAEELFAR+VSQPIEGHAASFAQFK	AHIAQLCEK+AHTMTDDVTFWK+ALEHFTDLYDIK+AVNYFSK+DPHLACVAYER+EAIDSYIK+EHLELFWSR+EVCFACVDGK+GQFSTDELVAEVEKR+HSSLAGCQIINYR+ISGETIFVTAPHEATAGIIGVNR+IVLDNSVFSEHR+KFNALFAQGNYSEAAK+LAELEEFINGPNNAHIQQVGDR+LASTLVHLGEYQAAVDGAR+LLLPWLEAR+LLYNNVSNFGR+MEGNAEESTLFCFAVR+NLILVVR+NLQNLLILTAIK+NNLAGAEELFAR+NNRPSEGPLQTR+RPISADSAIMNPASK+VANVELYYK+VGEQAQVVIIDMNDPSNPIR+VIQCFAETGQVQK+VSQPIEGHAASFAQFK+YEEYDNAIITMMNHPTDAWK	ALEHFTDLYDIK+ISGETIFVTAPHEATAGIIGVNR+IVLDNSVFSEHR+MAQILPIR+TLQIFNIEMK+VIQCFAETGQVQK	9	26	28	6	1	8	3	1	-0.157551	0.226404	0.409218	0.438003
Q69ZN7	sp|Q69ZN7|MYOF_MOUSE	Myoferlin OS=Mus musculus OX=10090 GN=Myof PE=1 SV=2	2048	NA	NA	2.3	1.1	NA	NA	4	2	NA	NA	0.029	0.02	NA	NA	DFETIGQNK+DLTQTASSTAR+FGKPDPIVSVIFKDEK+VIVESATNIPK	DLTQTASSTAR+VIVESATNIPK	NA	NA	4	2	NA	NA	1	1	NA	NA	-0.581207	0.215633
Q6IRU2	sp|Q6IRU2|TPM4_MOUSE	Tropomyosin alpha-4 chain OS=Mus musculus OX=10090 GN=Tpm4 PE=1 SV=3	248	NA	NA	8.5	23.8	NA	NA	2	7	NA	NA	0.015	0.08	NA	NA	LEEAEKAADESER+TIDDLEEK	AQEQLATALQNLEEAEK+EDKYEEEIK+IQALQQQADDAEDR+IQLLEEELDR+LVILEGELK	NA	NA	2	5	NA	NA	1	1	NA	NA	0.204949	0.147708
Q6P1B1	sp|Q6P1B1|XPP1_MOUSE	Xaa-Pro aminopeptidase 1 OS=Mus musculus OX=10090 GN=Xpnpep1 PE=1 SV=1	623	NA	2.4	3.2	6.1	NA	1	3	3	NA	0.01	0.021	0.03	NA	GHIAVSAAVFPTGTK	ASYAVSEAIPK+QEALEWLIR	ASYAVSEAIPK+GSLTFEPLTLVPIQTK+IENVVLVVPAK	NA	1	2	3	NA	1	2	1	NA	0.0279117	0.0554422	0.15038
Q6P5E4	sp|Q6P5E4|UGGG1_MOUSE	UDP-glucose:glycoprotein glucosyltransferase 1 OS=Mus musculus OX=10090 GN=Uggt1 PE=1 SV=4	1551	NA	0.8	1.5	NA	NA	4	3	NA	NA	0.04	0.018	NA	NA	LGIEGLSLHNILK	FLSPLQQNLLK+LGIEGLSLHNILK	NA	NA	1	2	NA	NA	1	1	NA	NA	0.200484	0.167457	NA
Q6P5F9	sp|Q6P5F9|XPO1_MOUSE	Exportin-1 OS=Mus musculus OX=10090 GN=Xpo1 PE=1 SV=1	1071	NA	2.2	NA	2.9	NA	3	NA	4	NA	0.03	NA	0.04	NA	AVGHPFVIQLGR+NVDILKDPETVK	NA	DFLVQIK+NVDILKDPETVK+SAFPHLQDAQVK	NA	2	NA	3	NA	1	NA	1	NA	0.70401	NA	-0.0592144
Q6P8I4	sp|Q6P8I4|PCNP_MOUSE	PEST proteolytic signal-containing nuclear protein OS=Mus musculus OX=10090 GN=Pcnp PE=1 SV=1	178	NA	21.9	NA	NA	NA	4	NA	NA	NA	0.04	NA	NA	NA	AGAAGGPEEEAEKPVK+HGFSDNQK+SAEDEAADLPTKPTK	NA	NA	NA	3	NA	NA	NA	1	NA	NA	NA	-0.329565	NA	NA
Q6P9S7	sp|Q6P9S7|GLT10_MOUSE	Polypeptide N-acetylgalactosaminyltransferase 10 OS=Mus musculus OX=10090 GN=Galnt10 PE=2 SV=1	603	NA	NA	5	NA	NA	NA	5	NA	NA	NA	0.029	NA	NA	NA	NVGTGLCTDTK+TFFLGAEQR+YETQAGDAMR	NA	NA	NA	3	NA	NA	NA	2	NA	NA	NA	0.0669259	NA
Q6PB93	sp|Q6PB93|GALT2_MOUSE	Polypeptide N-acetylgalactosaminyltransferase 2 OS=Mus musculus OX=10090 GN=Galnt2 PE=1 SV=1	570	6.1	12.1	18.8	10.7	5	9	20	9	0.06	0.07	0.123	0.08	NVPYGNIQSR+VDLPATSVVITFHNEAR+WLEPLLER	EIILVDDYSNDPEDGALLGKIEK+KGDWNDIDSIK+NVPYGNIQSR+VDLPATSVVITFHNEAR+WLEPLLER	AAEVWMDEYK+HFYYAAVPSAR+HVGSNLCLDSR+LYFEELGK+NVPYGNIQSR+QGNPVAPIK+VDLPATSVVITFHNEAR+VLTFLDSHCECNER+WDYMTPEQR+WLEPLLER	EIILVDDYSNDPEDGALLGK+KGDWNDIDSIK+LYFEELGK+VLTFLDSHCECNER+WLEPLLER	3	5	10	5	2	3	3	4	-0.186867	0.141453	0.257655	0.163937
Q6PDM2	sp|Q6PDM2|SRSF1_MOUSE	Serine/arginine-rich splicing factor 1 OS=Mus musculus OX=10090 GN=Srsf1 PE=1 SV=3	248	NA	NA	23	8.1	NA	NA	9	8	NA	NA	0.056	0.07	NA	NA	DAEDAVYGR+DGTGVVEFVR+DIEDVFYK+EAGDVCYADVYR+TKDIEDVFYK+VVVSGLPPSGSWQDLK	DGTGVVEFVR+DIEDVFYK+TKDIEDVFYK	NA	NA	6	3	NA	NA	3	2	NA	NA	0.0703591	0.0920841
Q6WVG3	sp|Q6WVG3|KCD12_MOUSE	BTB/POZ domain-containing protein KCTD12 OS=Mus musculus OX=10090 GN=Kctd12 PE=1 SV=1	327	NA	NA	17.4	NA	NA	NA	7	NA	NA	NA	0.04	NA	NA	NA	EVFGDTLNESR+FNFLEQAFDK+LGAPQQPGPGPPPPHSR+MFTQQQPQELAR+YILDYLR	NA	NA	NA	5	NA	NA	NA	4	NA	NA	NA	-0.341977	NA
Q6ZQ38	sp|Q6ZQ38|CAND1_MOUSE	Cullin-associated NEDD8-dissociated protein 1 OS=Mus musculus OX=10090 GN=Cand1 PE=1 SV=2	1230	NA	16.8	18.6	18	NA	32	38	27	NA	0.29	0.234	0.3	NA	AADIDQEVK+ADVFHAYLSLLK+DLLDSVLPHLYNETK+FTISDHPQPIDPLLK+GYLISGSSYAR+HEMLPEFYKTVSPALIAR+HTVDDGLDIR+LDRLVEPLR+LKGYLISGSSYARSSVVTAVK+LLEDKNGEVQNLAVK+MLTGPVYSQSTALTHK+NCIGDFLK+RVALVTFNSAAHNKPSLIR+TVIGELPPASSGSALAANVCKK+VALVTFNSAAHNKPSLIR+VIRPLDQPSSFDATPYIK	AADIDQEVK+ADVFHAYLSLLK+ALTLIAGSPLK+CLGPLVSK+DISSIGLK+DLLDSVLPHLYNETK+EGPAVVGQFIQDVK+FTISDHPQPIDPLLK+GYLISGSSYAR+HTVDDGLDIR+ITSEALLVTQQLVK+LLEDKNGEVQNLAVK+MLTGPVYSQSTALTHK+NCIGDFLK+TLEDPDLNVR+TVSPALIAR+VALVTFNSAAHNKPSLIR+VIRPLDQPSSFDATPYIK+VYPSSLSK	ALTLIAGSPLK+AVAALLTIPEAEK+DISSIGLK+DLFTCTIK+DLLDSVLPHLYNETK+EGPAVVGQFIQDVK+FMATNDLMTELQK+FTISDHPQPIDPLLK+IIPLVVK+ITSEALLVTQQLVK+LSTLCPSAVLQR+LTLIDPETLLPR+MLTGPVYSQSTALTHK+NCIGDFLK+SVILEAFSSPSEEVK+TLEDPDLNVR+TVIGELPPASSGSALAANVCK+TVSPALIAR	NA	16	19	18	NA	5	3	8	NA	-0.10363	-0.0977956	0.0249139
Q6ZWM4	sp|Q6ZWM4|LSM8_MOUSE	U6 snRNA-associated Sm-like protein LSm8 OS=Mus musculus OX=10090 GN=Lsm8 PE=1 SV=3	96	NA	NA	19.8	NA	NA	NA	3	NA	NA	NA	0.021	NA	NA	NA	AEPLNSVAH+TVAVITSDGR	NA	NA	NA	2	NA	NA	NA	1	NA	NA	NA	0.0811327	NA
Q6ZWU9	sp|Q6ZWU9|RS27_MOUSE	40S ribosomal protein S27 OS=Mus musculus OX=10090 GN=Rps27 PE=1 SV=3	84	NA	NA	13.1	NA	NA	NA	3	NA	NA	NA	0.015	NA	NA	NA	DLLHPSPEEEK	NA	NA	NA	1	NA	NA	NA	1	NA	NA	NA	0.447649	NA
Q6ZWX6	sp|Q6ZWX6|IF2A_MOUSE	Eukaryotic translation initiation factor 2 subunit 1 OS=Mus musculus OX=10090 GN=Eif2s1 PE=1 SV=3	315	NA	NA	13	15.6	NA	NA	6	5	NA	NA	0.032	0.05	NA	NA	INLIAPPR+RPGYGAYDAFK+VVTDTDETELAR+YVMTTTTLER	EVLINNINR+GVFNVQMEPK+INLIAPPR+TAWVFDDKYK+VVTDTDETELAR	NA	NA	4	5	NA	NA	1	1	NA	NA	0.509069	0.0446877
Q71FD7	sp|Q71FD7|FBLI1_MOUSE	Filamin-binding LIM protein 1 OS=Mus musculus OX=10090 GN=Fblim1 PE=1 SV=2	375	NA	8.3	NA	NA	NA	3	NA	NA	NA	0.03	NA	NA	NA	AFHPPCFTCVTCAR+EVSTDVCGFCHKPVSPR	NA	NA	NA	2	NA	NA	NA	1	NA	NA	NA	-0.130174	NA	NA
Q76MZ3	sp|Q76MZ3|2AAA_MOUSE	Serine/threonine-protein phosphatase 2A 65 kDa regulatory subunit A alpha isoform OS=Mus musculus OX=10090 GN=Ppp2r1a PE=1 SV=3	589	NA	16.1	11.4	8.3	NA	11	10	7	NA	0.1	0.053	0.06	NA	ELVSDANQHVK+IGPILDNSTLQSEVKPILEK+LAGGDWFTSR+SALASVIMGLSPILGK+VKEFCENLSADCR+VLAMSGDPNYLHR+YMVADKFTELQK	AVGPEITK+ELVSDANQHVK+EWAHATIIPK+IGPILDNSTLQSEVKPILEK+LTQDQDVDVK+VLELDNVK	ELVSDANQHVK+EWAHATIIPK+LTQDQDVDVK+QLSQSLLPAIVELAEDAK	NA	7	6	4	NA	1	1	1	NA	-0.601433	0.555169	0.384691
Q78PY7	sp|Q78PY7|SND1_MOUSE	Staphylococcal nuclease domain-containing protein 1 OS=Mus musculus OX=10090 GN=Snd1 PE=1 SV=1	910	NA	7.4	NA	NA	NA	11	NA	NA	NA	0.07	NA	NA	NA	FVDGEWYR+NDISSHPPVEGSYAPR+QFLPFLQR+SAYYKPLLSAEEAAK+SSHYDELLAAEAR+YTIENPR	NA	NA	NA	6	NA	NA	NA	1	NA	NA	NA	0.510308	NA	NA
Q78ZA7	sp|Q78ZA7|NP1L4_MOUSE	Nucleosome assembly protein 1-like 4 OS=Mus musculus OX=10090 GN=Nap1l4 PE=1 SV=1	375	4.5	NA	NA	4.5	1	NA	NA	2	0.02	NA	NA	0.02	LDNVSHTPSSYIETLPK	NA	NA	LDNVSHTPSSYIETLPK	1	NA	NA	1	1	NA	NA	1	0.540798	NA	NA	-0.131986
Q7TMK9	sp|Q7TMK9|HNRPQ_MOUSE	Heterogeneous nuclear ribonucleoprotein Q OS=Mus musculus OX=10090 GN=Syncrip PE=1 SV=2	623	NA	3	13.6	4.5	NA	4	8	4	NA	0.04	0.045	0.04	NA	AGPIWDLR+GFCFLEYEDHK	AGPIWDLR+GFCFLEYEDHK+LDEIYVAGLVAHSDLDER+LFVGSIPK+LMMDPLTGLNR+TGYTLDVTTGQR+VTEGLTDVILYHQPDDK	GFCFLEYEDHK+VTEGLTDVILYHQPDDK	NA	2	7	2	NA	1	1	1	NA	-0.0918884	-0.268844	0.28384
Q7TMM9	sp|Q7TMM9|TBB2A_MOUSE	Tubulin beta-2A chain OS=Mus musculus OX=10090 GN=Tubb2a PE=1 SV=1	445	NA	NA	39.1	NA	NA	NA	36	NA	NA	NA	0.086	NA	NA	NA	AILVDLEPGTMDSVR+EIVHLQAGQCGNQIGAK+EVDEQMLNVQNK+FPGQLNADLR+GHYTEGAELVDSVLDVVRK+IMNTFSVMPSPK+INVYYNEAAGNK+ISEQFTAMFR+KLAVNMVPFPR+LAVNMVPFPR+LHFFMPGFAPLTSR+MSATFIGNSTAIQELFKR+NMMAACDPR+NSSYFVEWIPNNVK+TAVCDIPPR+YLTVAAIFR	NA	NA	NA	16	NA	NA	NA	2	NA	NA	NA	0.00201887	NA
Q7TMR0	sp|Q7TMR0|PCP_MOUSE	Lysosomal Pro-X carboxypeptidase OS=Mus musculus OX=10090 GN=Prcp PE=1 SV=2	491	NA	9	18.1	2.9	NA	8	14	2	NA	0.08	0.074	0.02	NA	AHNAFDPSSVLLSR+KYSVLYFEQK+SGPYCSESIR+VDHFGFADMR+YSVLYFEQK	AHNAFDPSSVLLSR+IVTNDFR+LSGSGSGLQSLTNILHLCSPLTSEK+SGPYCSESIR+VDHFGFADMR+YSVLYFEQK+YYGESLPFGQDSFK	AHNAFDPSSVLLSR	NA	5	7	1	NA	3	2	1	NA	0.595172	0.0747448	-0.0406671
Q7TNG5	sp|Q7TNG5|EMAL2_MOUSE	Echinoderm microtubule-associated protein-like 2 OS=Mus musculus OX=10090 GN=Eml2 PE=1 SV=1	649	NA	NA	8.9	4.8	NA	NA	4	2	NA	NA	0.028	0.02	NA	NA	AQFVTCGQDK+AVCCVAFSK+GDTLYVGTTR+LLVSADDFGK+SAGFHPSGSVLAVGTVTGR	CLAVHPDMVTIATGQVAGTTK+LLVSADDFGK	NA	NA	5	2	NA	NA	1	1	NA	NA	-0.184579	-0.0203208
Q7TPR4	sp|Q7TPR4|ACTN1_MOUSE	Alpha-actinin-1 OS=Mus musculus OX=10090 GN=Actn1 PE=1 SV=1	892	31.8	41.1	57.5	47.6	49	92	137	130	0.91	0.68	0.683	1	AGTQIENIEEDFRDGLK+AIMTYVSSFYHAFSGAQK+ASIHEAWTDGK+DGLGFCALIHR+EGLLLWCQR+GISQEQMNEFR+GYEEWLLNEIR+IDQLECDHQLIQEALIFDNK+ILAGDKNYITEDELR+IMSIVDPNR+KDDPLTNLNTAFDVAER+KQFGAQANVIGPWIQTK+LAILGIHNEVSK+LASDLLEWIR+LASDLLEWIRR+LLETIDQLYLEYAKR+LSNRPAFMPSEGR+MLDAEDIVGTARPDEK+NVNIQNFHISWK+NYITEDELR+SIVNYKPK+TFTAWCNSHLR+TIPWLENR+VGWEQLLTTIAR	AGTQIENIEEDFRDGLK+AIMTYVSSFYHAFSGAQK+ASIHEAWTDGK+CQLEINFNTLQTKLR+DGLGFCALIHR+EGLLLWCQR+EGLLLWCQRK+GISQEQMNEFR+GYEEWLLNEIRR+IDQLECDHQLIQEALIFDNK+ILAGDKNYITEDELR+ILAGDKNYITEDELRR+ISIEMHGTLEDQLSHLR+IVQTYHVNMAGTNPYTTITPQEINGK+KDDPLTNLNTAFDVAER+KQFGAQANVIGPWIQTK+KTFTAWCNSHLR+LAILGIHNEVSK+LASDLLEWIRR+LDHLAEKFR+LEDFRDYR+LLETIDQLYLEYAKR+LRKDDPLTNLNTAFDVAER+LSNRPAFMPSEGR+MLDAEDIVGTARPDEK+NVNIQNFHISWK+NYIT…	AGTQIENIEEDFR+AGTQIENIEEDFRDGLK+AIMTYVSSFYHAFSGAQK+ALDFIASK+ASIHEAWTDGK+ATLPDADKER+CQLEINFNTLQTK+DGLGFCALIHR+DLLLDPAWEK+DYETATLSEIK+EGLLLWCQR+EGLLLWCQRK+ELPPDQAEYCIAR+ETADTDTADQVMASFK+FAIQDISVEETSAK+GISQEQMNEFR+GYEEWLLNEIR+ICDQWDNLGALTQK+IDQLECDHQLIQEALIFDNK+ILAGDKNYITEDELR+IMSIVDPNR+ISIEMHGTLEDQLSHLR+IVQTYHVNMAGTNPYTTITPQEINGK+KAGTQIENIEEDFRDGLK+KAGTQIENIEEDFR+KDDPLTNLNTAFDVAER+KQFGAQANVIGPWIQTK…	AGTQIENIEEDFR+ALDFIASK+ASIHEAWTDGK+CQLEINFNTLQTK+DDPLTNLNTAFDVAER+DGLGFCALIHR+DHSGTLGPEEFK+DLLLDPAWEK+DYETATLSEIK+EGLLLWCQR+ELPPDQAEYCIAR+ETADTDTADQVMASFK+FAIQDISVEETSAK+GISQEQMNEFR+GYEEWLLNEIR+ICDQWDNLGALTQK+IDQLECDHQLIQEALIFDNK+IMSIVDPNR+KAGTQIENIEEDFR+LAILGIHNEVSK+LASDLLEWIR+LSNRPAFMPSEGR+LVSIGAEEIVDGNVK+MLDAEDIVGTARPDEK+MVSDINNAWGCLEQAEK+NVNIQNFHISWK+NYITEDELR+QFGAQANVIGPWIQTK+QKDYETATLSEIK+S…	24	34	46	36	6	4	10	14	0.821125	-0.74704	-0.577239	0.153551
Q7TQI3	sp|Q7TQI3|OTUB1_MOUSE	Ubiquitin thioesterase OTUB1 OS=Mus musculus OX=10090 GN=Otub1 PE=1 SV=2	271	5.5	16.2	NA	NA	1	8	NA	NA	0.02	0.05	NA	NA	AFGFSHLEALLDDSK	AFGFSHLEALLDDSK+FFEHFIEGGR+LLTSGYLQR+TRPDGNCFYR	NA	NA	1	4	NA	NA	1	2	NA	NA	0.516308	-0.0625003	NA	NA
Q7TSV4	sp|Q7TSV4|PGM2_MOUSE	Phosphoglucomutase-2 OS=Mus musculus OX=10090 GN=Pgm2 PE=1 SV=1	620	11.6	15.5	11	2.3	8	11	10	2	0.19	0.11	0.065	0.02	DLTTGYDDSQPDKK+EGFHFEETLTGFK+ELDELVGAIEEHFFQPQK+IVLANDPDADRLAVAEK+LDQETAQWLR	AQQLGDQGK+DLTTGYDDSQPDKK+EGFHFEETLTGFK+ELDELVGAIEEHFFQPQK+IVLANDPDADRLAVAEK+LDQETAQWLR+VYWDNGAQIISPHDR	DLTTGYDDSQPDKK+IVLANDPDADRLAVAEK+LDQETAQWLR+MNDLTIIQTTQGFCR+WDQNPLTSESVK	AFDLAPPEAVPQQK	5	7	5	1	1	2	1	1	0.0582704	0.184241	0.43124	0.0564922
Q80T21	sp|Q80T21|ATL4_MOUSE	ADAMTS-like protein 4 OS=Mus musculus OX=10090 GN=Adamtsl4 PE=2 SV=1	1036	NA	NA	1.3	NA	NA	NA	1	NA	NA	NA	0.007	NA	NA	NA	DSSPHCPLVVQAR	NA	NA	NA	1	NA	NA	NA	1	NA	NA	NA	0.451793	NA
Q80UB0	sp|Q80UB0|TEST2_MOUSE	Testin-2 OS=Mus musculus OX=10090 PE=2 SV=1	333	NA	NA	10.8	NA	NA	NA	7	NA	NA	NA	0.047	NA	NA	NA	DFVQIPGREEALMK+MIELHNWEYLEGK+MLGYVTPVK	NA	NA	NA	3	NA	NA	NA	1	NA	NA	NA	-0.843158	NA
Q80UG5	sp|Q80UG5|SEPT9_MOUSE	Septin-9 OS=Mus musculus OX=10090 GN=Sept9 PE=1 SV=1	583	NA	NA	6.7	1.7	NA	NA	4	2	NA	NA	0.033	0.03	NA	NA	ADTLTLEER+DITSNIHFEAYR+STLINTLFK+VNIVPVIAK	VNIVPVIAK+VVNIVPVIAK	NA	NA	4	2	NA	NA	1	1	NA	NA	0.0203725	-0.0218221
Q80X90	sp|Q80X90|FLNB_MOUSE	Filamin-B OS=Mus musculus OX=10090 GN=Flnb PE=1 SV=3	2602	14.6	33.3	37	34.8	54	114	151	152	1.23	1.11	0.998	1.56	AAGSGELGVTVKGPK+AEVSIQNNK+AFGPGIEGK+AGLAPLEVR+AHGPGLEGGLVGKPAEFTIDTK+ATPEIVDNKDGTVTVR+DAGEGLLAVQITDQEGKPQR+DGTYAVTYIPDKTGR+DLDIIDNYDYSHTVK+EATTDFTVDSRPLTQVGGDHIK+FADEHVPGSPFTVK+FNDEHIPDSPYLVPVIAPSDDAR+FVPQEMGVHTVSVK+GFHVVEVTYDDVPIPNSPFK+GLEELVK+IAGPGLSSCVR+LLGWIQNK+NSVELLVEDR+QKGFLDGVYSFEYYPSTPGK+SNVFTVVTR+SPFEVNVDKAQGDASK+VAVTEGCQPSR+VIVLFAGQHISK+VNQPASFAIR+VYGQGLSEGR+WGEEHIPGSPFHVTVP+YADEEIPR+Y…	AAGSGELGVTVKGPK+AFGPGIEGK+AFGPGIEGKDVFR+AGSNMLLIGVHGPTTPCEEVSMK+AGVENGKPTHFTVHTK+AHGPGLEGGLVGKPAEFTIDTK+AKVYGQGLSEGR+APAVATVGSICDLNLK+ATPEIVDNKDGTVTVR+ATQTGDASKCLATGPGIAPTVK+AWGPGLHGGIVGR+CLTVLSLQESGLKVNQPASFAIR+DAGEGLLAVQITDQEGKPQR+DGTYAVTYIPDKTGR+DLDIIDNYDYSHTVK+EATTDFTVDSRPLTQVGGDHIK+ETADFKVDTK+EVGEHLVSIK+EVGEHLVSIKK+FADEHVPGSPFTVK+FIPHENGIHTIDVK+FNDEHIPDSPYLVPVIAPSDDAR+FNGSHVVGSPFK+FVPQEMGVHT…	AAGSGELGVTVK+AAGSGELGVTVKGPK+ADIEMPFDPSK+AEITFDDHK+AFGPGIEGK+AGLAPLEVR+AHGPGLEGGLVGKPAEFTIDTK+AIVDGNLK+APAVATVGSICDLNLK+APLNVQFSSPLPGEAVK+ATPEIVDNKDGTVTVR+ATQTGDASKCLATGPGIAPTVK+AWGPGLHGGIVGR+CLATGPGIAPTVK+CVYKPVQPGPHVVK+DAGEGLLAVQITDQEGKPQR+DGTYAVTYIPDKTGR+DLAEDAPWK+DLDIIDNYDYSHTVK+EATTDFTVDSR+EATTDFTVDSRPLTQVGGDHIK+ERGDYVLAVK+EVGEHLVSIK+FADEHVPGSPFTVK+FNDEHIPDSPYLVPVIAPSDDAR+FNGSHVVGSPFK+FVPQEM…	AAGSGELGVTVK+ADIEMPFDPSK+AEITFDDHK+AFGPGIEGK+AGLAPLEVR+AGSNMLLIGVHGPTTPCEEVSMK+AHGPGLEGGLVGK+AIVDGNLK+APAVATVGSICDLNLK+APLNVQFSSPLPGEAVK+AQITNPSGASTECFVK+AWGPGLHGGIVGR+CLATGPGIAPTVK+CLTVLSLQESGLK+DAGEGLLAVQITDQEGKPQR+DAGYGGISLAVEGPSK+DEPCLLK+DGTYAVTYIPDK+DLAEDAPWK+DLAEDAPWKK+DLDIIDNYDYSHTVK+DNADGTYQVEYTPFEK+DQEFAIDTNGAGGQGK+EAGAGGLSIAVEGPSK+EATTDFTVDSR+EVGEHLVSIK+FADEHVPGSPFTVK+FNDEHIPDSPYLVPVIAP…	28	63	79	73	13	15	16	38	-0.351667	-0.237349	-0.178137	-0.0868641
Q80YX1	sp|Q80YX1|TENA_MOUSE	Tenascin OS=Mus musculus OX=10090 GN=Tnc PE=1 SV=1	2110	15.9	23.9	30.2	28.3	47	92	209	150	1.05	0.88	1.359	1.65	AADIPGLK+ACGCAAAPDVK+ADIDSYR+APTAQVESFR+AVDIPGLKADTPYR+AVDIPGLK+AYAAGFGDR+EFTATEVQSETALLTWRPPR+EVIVGPDTTSYSLADLSPSTHYSAR+FSVGDAK+GDKESDPATINAATEIDAPK+GHEYSIQFAEMK+IQALSGSLR+ITAQGQYELR+LDAPSHIEVK+LTPGVEYR+QTGLAPGQEYEISLHIVK+SFSTYDKDTDSAITNCALSYK+SVDLPGLK+TTLTGLRPGTEYGIGVSAVK+VDLQDHGESAYAVYDR+VEGYSGTAGDSMNYHNGR+VFAILENK+VPGDQTSTTIR+VSIYGVAR+VSIYGVIQGYR+YAPISGGDHAEIDVPK	ACGCAAAPDVKELLSR+ADIDSYR+APTAQVESFR+AVDIPGLKADTPYR+AYAAGFGDR+CICEQGFK+DATSHVLTDLEPGQEYTVLLIAEK+EFTATEVQSETALLTWRPPR+ETFITGLDAPRNLR+EVIVGPDTTSYSLADLSPSTHYSAR+FSVGDAK+FTTDLDSPR+GDKESDPATINAATEIDAPK+GHEYSIQFAEMK+IKYAPISGGDHAEIDVPK+IQALSGSLR+ITAQGQYELR+KQSEPQEISLPSPER+LDAPSHIEVK+LKVEGYSGTAGDSMNYHNGR+LPMGSQCSVDLESASGEK+LTPGVEYR+NMNKEDEGEITK+QTGLAPGQEYEISLHIVK+REEFWLGLDNLSK+RVSQTDNSITLEWR+SFSTYDKDTDSAI…	AADIPGLK+ACGCAAAPDVK+ADIDSYR+APTAQVESFR+AVDIPGLKADTPYR+AVDIPGLK+AYAAGFGDR+CICEQGFK+CVNGQCICHEGFTGK+DATSHVLTDLEPGQEYTVLLIAEK+EATEYEIELYGISR+EEFWLGLDNLSK+EFTATEVQSETALLTWRPPR+ELEPGVEYFIR+EPEIGNLNVSDVTPK+EQCTMGTGCCLQPAEGR+ETFITGLDAPR+EVIVGPDTTSYSLADLSPSTHYSAR+FSVGDAK+FTTDLDSPR+GDKESDPATINAATEIDAPK+GHEYSIQFAEMK+GPNCSEPDCPGNCNLR+IKYAPISGGDHAEIDVPK+IQALSGSLR+ITAQGQYELR+KQSEPQEISLPSPER+LDAPSHIEVK+LDTRPF…	AADIPGLK+ADIDSYR+AETITEAEPEVDNLLVSDATPDGFR+APTAQVESFR+ASTEEVPSLENLTVTEAGWDGLR+AVDIPGLK+AYAAGFGDR+CVNGQCICHEGFTGK+DTDSAITNCALSYK+EEFWLGLDNLSK+ELEPGVEYFIR+EPEIGNLNVSDVTPK+EQCTMGTGCCLQPAEGR+ESDPATINAATEIDAPK+ETFITGLDAPR+EVIVGPDTTSYSLADLSPSTHYSAR+FTTDLDSPR+GDKESDPATINAATEIDAPK+GHEYSIQFAEMK+GQCEEGQCVCNEGFAGADCSEK+IQALSGSLR+ITAQGQYELR+ITYVPMTGGAPSMVTVDGTDTETR+KQSEPQEISLPSPER+LDAPSHIEVK+LEELELLVSSLR+LLD…	27	37	62	46	12	13	22	26	-0.390225	0.0614483	-0.23279	0.0891633
Q811B1	sp|Q811B1|XYLT1_MOUSE	Xylosyltransferase 1 OS=Mus musculus OX=10090 GN=Xylt1 PE=2 SV=1	953	1.2	NA	1.2	NA	2	NA	2	NA	0.05	NA	0.014	NA	TNDQLVAFLSR	NA	TNDQLVAFLSR	NA	1	NA	1	NA	1	NA	1	NA	-0.54074	NA	0.118358	NA
Q8BFR4	sp|Q8BFR4|GNS_MOUSE	N-acetylglucosamine-6-sulfatase OS=Mus musculus OX=10090 GN=Gns PE=1 SV=1	544	11	12.1	22.2	16.7	12	14	31	11	0.25	0.12	0.184	0.11	AFQNVIAPR+FLDDAFR+QLYEFDIK+RWQTLLSVDDLVEK+SVCGYQTFFAGK+TPGVFDPGYR	AFQNVIAPR+FLDDAFR+QLYEFDIK+QLYEFDIKVPLLVR+RWQTLLSVDDLVEK+SVCGYQTFFAGK+TPGVFDPGYR	AFQNVIAPR+FLDDAFR+IQEPYTFPAILK+LMMLQSCSGPTCR+NFNIHGTNK+QLYEFDIK+QLYEFDIKVPLLVR+RWQTLLSVDDLVEK+SDVLVEYQGEGR+SIDPELLGK+SVCGYQTFFAGK+TPGVFDPGYR+WQTLLSVDDLVEK	AFQNVIAPR+FLDDAFR+IQEPYTFPAILK+LPALLLLPLLGGCLGLVGAAR+QLYEFDIK+SDVLVEYQGEGR+SIDPELLGK+TQMDGMSLLPILK	6	7	13	8	2	2	4	4	0.155562	0.459198	0.571737	0.025746
Q8BFW7	sp|Q8BFW7|LPP_MOUSE	Lipoma-preferred partner homolog OS=Mus musculus OX=10090 GN=Lpp PE=1 SV=1	613	NA	1.6	NA	NA	NA	1	NA	NA	NA	0.01	NA	NA	NA	YAPVVAPKPK	NA	NA	NA	1	NA	NA	NA	1	NA	NA	NA	-0.710475	NA	NA
Q8BG07	sp|Q8BG07|PLD4_MOUSE	Phospholipase D4 OS=Mus musculus OX=10090 GN=Pld4 PE=1 SV=1	503	5.2	16.3	15.1	NA	6	13	13	NA	0.14	0.12	0.085	NA	TSTDLQVLAAHGAQIR+YWPVLDNALR	FQQLLLR+FWVVDGR+TAYVGTSNWSEDYFSHTAGVGLIVSQK+TRDLDAVLGVMEGAR+TSTDLQVLAAHGAQIR+YWPVLDNALR	AQPGATTVQEQLR+DLDAVLGVMEGAR+FWVVDGR+TFQTYWVLGTPQAVLPK+TSTDLQVLAAHGAQIR+YWPVLDNALR	NA	2	6	6	NA	2	2	4	NA	0.437873	0.496532	0.639625	NA
Q8BG32	sp|Q8BG32|PSD11_MOUSE	26S proteasome non-ATPase regulatory subunit 11 OS=Mus musculus OX=10090 GN=Psmd11 PE=1 SV=3	422	NA	9.2	18.2	NA	NA	4	7	NA	NA	0.03	0.045	NA	NA	AELRDDPIISTHLAK+VQIEHISSLIK+YQEALHLGSQLLR	DDPIISTHLAK+LQATLDMQSGIIHAAEEK+LYDNLLEQNLIR+TGQAAELGGLLK+VQIEHISSLIK+YQEALHLGSQLLR	NA	NA	3	6	NA	NA	1	1	NA	NA	0.474754	0.14214	NA
Q8BGD9	sp|Q8BGD9|IF4B_MOUSE	Eukaryotic translation initiation factor 4B OS=Mus musculus OX=10090 GN=Eif4b PE=1 SV=1	611	2.6	NA	NA	NA	2	NA	NA	NA	0.05	NA	NA	NA	AASIFGGAKPVDTAAR	NA	NA	NA	1	NA	NA	NA	1	NA	NA	NA	-0.656078	NA	NA	NA
Q8BGQ7	sp|Q8BGQ7|SYAC_MOUSE	Alanine--tRNA ligase, cytoplasmic OS=Mus musculus OX=10090 GN=Aars PE=1 SV=1	968	NA	4.8	5	NA	NA	4	6	NA	NA	0.03	0.034	NA	NA	GGYVLHIGTIYGNLK+TITVALADGGRPDNTGR+VDDSSEDKTEFTVK	ESDGVLKPLPK+ITCLCQVPQNAANR+SVLGEADQK+VDDSSEDKTEFTVK	NA	NA	3	4	NA	NA	1	1	NA	NA	0.365841	-0.573399	NA
Q8BH58	sp|Q8BH58|TIPRL_MOUSE	TIP41-like protein OS=Mus musculus OX=10090 GN=Tiprl PE=1 SV=1	271	NA	NA	4.4	NA	NA	NA	2	NA	NA	NA	0.014	NA	NA	NA	VVPTTDHIDTEK	NA	NA	NA	1	NA	NA	NA	1	NA	NA	NA	-0.845368	NA
Q8BH61	sp|Q8BH61|F13A_MOUSE	Coagulation factor XIII A chain OS=Mus musculus OX=10090 GN=F13a1 PE=1 SV=3	732	4.2	4	7.7	NA	4	3	8	NA	0.1	0.03	0.053	NA	CGPASVQAVK+DYLNVTAVHLFK+TLNTEGVVK	DYLNVTAVHLFK+QDGTHVVEAVDATHIGK	CGPASVQAVK+DYLNVTAVHLFK+GTYIPVPVVK+SIILTIPK+TLNTEGVVK+VEYVIGR	NA	3	2	6	NA	2	1	2	NA	1.20029	-0.0447207	-1.0661	NA
Q8BH69	sp|Q8BH69|SPS1_MOUSE	Selenide, water dikinase 1 OS=Mus musculus OX=10090 GN=Sephs1 PE=1 SV=1	392	3.8	10.2	NA	NA	2	4	NA	NA	0.05	0.03	NA	NA	NEVSFVIHNLPVLAK	DKVIPLIIQGFK+GTGCKVPQDVLQK+NEVSFVIHNLPVLAK	NA	NA	1	3	NA	NA	1	1	NA	NA	-0.0769924	0.0633562	NA	NA
Q8BHG1	sp|Q8BHG1|NRDC_MOUSE	Nardilysin OS=Mus musculus OX=10090 GN=Nrdc PE=1 SV=1	1161	2.2	9.4	4.4	NA	2	11	6	NA	0.04	0.09	0.033	NA	SNFDLNPDLHLPAENK+TVFQFDVQR	FFWGNAETLKHEPK+FHLISPLIQK+NTSGILGFSVTVGTQATK+QTLGYHVYPTCR+SDLVSWFK+SFSNVGDPEIIK+SFSNVGDPEIIKSPSDPK+SNFDLNPDLHLPAENK+YVVDKLNFAPLER	ANLVLLSGANEGR+SDLVSWFK+SNFDLNPDLHLPAENK+TYFNILIKPETLAK	NA	2	9	4	NA	1	1	1	NA	-0.0735523	0.0135178	-0.138051	NA
Q8BHN3	sp|Q8BHN3|GANAB_MOUSE	Neutral alpha-glucosidase AB OS=Mus musculus OX=10090 GN=Ganab PE=1 SV=1	944	3.4	NA	NA	5.2	2	NA	NA	7	0.05	NA	NA	0.07	LSFQHDPETSVLILR+VVIMGAGKPAAVVLQTK	NA	NA	DDNSVELTVAEGPYK+MLDYLQGSGETPQTDIR+VVIMGAGKPAAVVLQTK	2	NA	NA	3	1	NA	NA	1	-0.767318	NA	NA	0.0173855
Q8BJY1	sp|Q8BJY1|PSMD5_MOUSE	26S proteasome non-ATPase regulatory subunit 5 OS=Mus musculus OX=10090 GN=Psmd5 PE=1 SV=4	504	NA	NA	NA	6.2	NA	NA	NA	3	NA	NA	NA	0.03	NA	NA	NA	IVENSEAVTEILNNAELLK+LLQAVEPIHLAR	NA	NA	NA	2	NA	NA	NA	1	NA	NA	NA	0.123669
Q8BK67	sp|Q8BK67|RCC2_MOUSE	Protein RCC2 OS=Mus musculus OX=10090 GN=Rcc2 PE=1 SV=1	520	NA	23.7	NA	NA	NA	13	NA	NA	NA	0.12	NA	NA	NA	AAGAAAIITEPEHTK+AVQDLCGWR+DVACGANHTLVLDSQK+DVACGANHTLVLDSQKR+LFDFPGR+NHTLALTDTGSVFAFGENK+NLGQNLWGPHR+TKDGQILPVPNVVVR+TVVSGSCAAHSLLITTEGK+VFSWGFGGYGR	NA	NA	NA	10	NA	NA	NA	5	NA	NA	NA	0.123921	NA	NA
Q8BKC5	sp|Q8BKC5|IPO5_MOUSE	Importin-5 OS=Mus musculus OX=10090 GN=Ipo5 PE=1 SV=3	1097	NA	10.7	NA	10.1	NA	5	NA	11	NA	0.06	NA	0.12	NA	AIGTEPDSDVLSEIMHSFAK+ATAAFILANEHNVALFK+KKICDIAAELAR+TIECISLIGLAVGKEK+TKENVNATENCISAVGK+YAACNAVGQMATDFAPGFQK+YLRPHLEATLQLSLK	NA	AIGTEPDSDVLSEIMHSFAK+LLSSAFDEVYPALPSDVQTAIK+LVLEQVVTSIASVADTAEEK+LVLPMIK+SLVEIADTVPK+VAAAESMPLLLECAR+VIAALLQTMEDQGNQR	NA	7	NA	7	NA	2	NA	4	NA	-0.221562	NA	0.110337
Q8BKG3	sp|Q8BKG3|PTK7_MOUSE	Inactive tyrosine-protein kinase 7 OS=Mus musculus OX=10090 GN=Ptk7 PE=1 SV=1	1062	NA	11.5	12.6	9.4	NA	16	17	15	NA	0.13	0.113	0.16	NA	ADGSSLPEWVTDNAGTLHFAR+ASLQPITTLGK+CEAQGDPKPLIQWK+DGTPLSDDQSTHTVSSR+DVYNSEYYHFR+TTVYQGHTALLR+VFIAGDEER+WIEAGPVVLKHPASEAEIQPQTQVTLR	ADGSSLPEWVTDNAGTLHFAR+CVSSTPAGSIEAQAR+DGTPLSDDQSTHTVSSR+EATVPCSATGR+FAQGSSLSFAAVDR+INSVEVYDGTLYR+TTVYQGHTALLR+VFIAGDEER+VVLAPQDVVVAR+WIEAGPVVLK	CVSSTPAGSIEAQAR+FTPPPQPQQCMEFDK+HPASEAEIQPQTQVTLR+SEFGEVFLAK+TTVYQGHTALLR+VFIAGDEER+VVLAPQDVVVAR+WIEAGPVVLK	NA	8	10	8	NA	3	4	4	NA	0.0470075	0.149916	-0.0187516
Q8BL97	sp|Q8BL97|SRSF7_MOUSE	Serine/arginine-rich splicing factor 7 OS=Mus musculus OX=10090 GN=Srsf7 PE=1 SV=1	267	NA	9.7	NA	NA	NA	5	NA	NA	NA	0.05	NA	NA	NA	AFSYYGPLR+VYVGNLGTGAGKGELER	NA	NA	NA	2	NA	NA	NA	1	NA	NA	NA	0.13863	NA	NA
Q8BLY1	sp|Q8BLY1|SMOC1_MOUSE	SPARC-related modular calcium-binding protein 1 OS=Mus musculus OX=10090 GN=Smoc1 PE=2 SV=2	463	NA	24.8	22.9	NA	NA	14	25	NA	NA	0.12	0.157	NA	NA	AGTNPFIGR+EMKPFKR+FLISDRDPPCNPHCPR+FSEPDPSHTLEER+FTDYCDLNKDK+FTDYCDLNKDKVISLPELK+RFTDYCDLNKDK+SVEADDPFKDRELPGCPEGK+SYESMCEYQR+VAHWYFSQLDSNSSDDINKR	AGTNPFIGR+DKVISLPELK+EGGSLGSFPQGK+ELPGCPEGK+FSEPDPSHTLEER+FTDYCDLNKDK+SVEADDPFKDRELPGCPEGK+SVEADDPFKDR+SYESMCEYQR+TQPKPICASDGR+VISLPELK+YVMPSCESDAR	NA	NA	10	12	NA	NA	1	4	NA	NA	-0.565402	0.160599	NA
Q8BM72	sp|Q8BM72|HSP13_MOUSE	Heat shock 70 kDa protein 13 OS=Mus musculus OX=10090 GN=Hspa13 PE=1 SV=1	471	NA	NA	23.6	4.9	NA	NA	15	4	NA	NA	0.097	0.04	NA	NA	EGLLDKTEIDEVVLVGGSTR+EIYQTYGFLPSR+IFTPEELEAEVGRYPFK+ILVPIQQVLK+KLFDALNEDLFQK+LGGQDFNQR+TEIDEVVLVGGSTR+VFRPGLSESK+VINEPTAAAMAYGLHK+YPFKVLHR	IFTPEELEAEVGR+ILVPIQQVLK	NA	NA	10	2	NA	NA	1	1	NA	NA	0.122104	-0.15423
Q8BND5	sp|Q8BND5|QSOX1_MOUSE	Sulfhydryl oxidase 1 OS=Mus musculus OX=10090 GN=Qsox1 PE=1 SV=1	748	20.5	24.2	29.1	17	22	29	51	23	0.45	0.28	0.327	0.25	AHFSPANIVIDSSASR+DWRPALNLAVLDCAEETNSAVCR+EFNIAGFPTVR+EVTLDLSQYHAVAVR+FFQAFTK+FSVLEGQR+GLPGLTR+IPYSFFK+LNDIDGFFTR+LSGALSEDPHFPK+SFYTSYLR+VPVLVESR+YSEAHPQEPADGQEVLQAMR	AHFSPANIVIDSSASR+DCADHFEQMAAASMHQVR+EFNIAGFPTVR+EVTLDLSQYHAVAVR+FFQAFTK+FSVLEGQR+GLPGLTR+IPYSFFK+LNDIDGFFTR+LSGALSEDPHFPK+RVLNTESDLVNK+SFYTSYLR+SPSNAILWLWTSHNR+VNWVGCQGSEPHFR+YSEAHPQEPADGQEVLQAMR	ADYLALVFER+AHFSPANIVIDSSASR+DMQENAPGQQHLSK+EFNIAGFPTVR+EVTLDLSQYHAVAVR+FFQAFTK+FSVLEGQR+FVAVLAK+GLPGLTR+GSPEATPELVMDTLK+IPYSFFK+LNDIDGFFTR+LSGALSEDPHFPK+MGGASPGQGPPER+NKADYLALVFER+RVLNTESDLVNK+SFYTSYLR+SPSNAILWLWTSHNR+VLNTESDLVNK+VPVLVESR+YSEAHPQEPADGQEVLQAMR	AHFSPANIVIDSSASR+DTWPPACPPLEPAK+EFNIAGFPTVR+FFQAFTK+FSVLEGQR+FVAVLAK+GLPGLTR+LNDIDGFFTR+LSGALSEDPHFPK+RVLNTESDLVNK+SFYTSYLR+VLNTESDLVNK+VNWVGCQGSEPHFR	13	15	21	13	7	10	8	7	0.489123	0.0636103	-0.453929	-0.0344832
Q8BP47	sp|Q8BP47|SYNC_MOUSE	Asparagine--tRNA ligase, cytoplasmic OS=Mus musculus OX=10090 GN=Nars PE=1 SV=2	559	NA	9.3	NA	NA	NA	7	NA	NA	NA	0.06	NA	NA	NA	FLSWILNR+IIIKNDPSLPEPACVK+SWDSEEILEGYKR+YGTCPHGGYGLGLER	NA	NA	NA	4	NA	NA	NA	1	NA	NA	NA	0.104949	NA	NA
Q8BP67	sp|Q8BP67|RL24_MOUSE	60S ribosomal protein L24 OS=Mus musculus OX=10090 GN=Rpl24 PE=1 SV=2	157	NA	NA	NA	8.3	NA	NA	NA	1	NA	NA	NA	0.01	NA	NA	NA	AITGASLADIMAK	NA	NA	NA	1	NA	NA	NA	1	NA	NA	NA	-0.23364
Q8BPB0	sp|Q8BPB0|MOB1B_MOUSE sp|Q921Y0|MOB1A_MOUSE	MOB kinase activator 1B OS=Mus musculus OX=10090 GN=Mob1b PE=1 SV=3;MOB kinase activator 1A OS=Mus musculus OX=10090 GN=Mob1a PE=2 SV=3	216	NA	NA	NA	5.1	NA	NA	NA	2	NA	NA	NA	0.02	NA	NA	NA	ELAPLQELIEK	NA	NA	NA	1	NA	NA	NA	1	NA	NA	NA	-0.498605
Q8BSU2	sp|Q8BSU2|CXL16_MOUSE	C-X-C motif chemokine 16 OS=Mus musculus OX=10090 GN=Cxcl16 PE=1 SV=2	246	10.2	15.4	15	NA	4	6	6	NA	0.1	0.05	0.04	NA	ELVDCFER+TISSGTQIPQGTLDHIR	ELVDCFER+SVCGGSQDQWVR+TISSGTQIPQGTLDHIRK+TISSGTQIPQGTLDHIR	ELVDCFER+SVCGGSQDQWVR+TISSGTQIPQGTLDHIR	NA	2	4	3	NA	2	3	2	NA	-0.142023	-0.559694	-0.924004	NA
Q8BTM8	sp|Q8BTM8|FLNA_MOUSE	Filamin-A OS=Mus musculus OX=10090 GN=Flna PE=1 SV=5	2647	20	33.9	34.1	35.2	54	129	152	162	1.22	1.28	0.994	1.66	AFGPGLQGGNAGSPAR+AGNNMLLVGVHGPR+APSVANIGSHCDLSLK+CSGPGLSPGMVR+DAGEGLLAVQITDPEGKPK+DKGEYTLVVK+FADQHVPGSPFSVK+FNEEHIPDSPFVVPVASPSGDAR+GTVEPQLEAR+HTAMVSWGGVSIPNSPFR+IVSPSGAAVPCKVEPGLGADNSVVR+LIALLEVLSQKK+LLGWIQNK+LPQLPITNFSR+LSPFMADIR+LVSNHSLHETSSVFVDSLTK+LYSVSYLLK+NGHVGISFVPK+SAGQGEVLVYVEDPAGHQEEAK+SNFTVDCSK+SPFEVYVDKSQGDASK+TFSVWYVPEVTGTHK+TGVAVNKPAEFTVDAK+TGVELGKPTHFTVNAK+VAQPSITDNKDGTVTVR+VATVPQ…	AEFTVETR+AGNNMLLVGVHGPR+AHVAPCFDASK+AHVAPCFDASKVKCSGPGLER+ALGALVDSCAPGLCPDWDSWDASKPVNNAR+AYGPGIEPTGNMVKK+CAPGVVGPTEADIDFDIIRNDNDTFTVK+CSGPGLSPGMVR+DAGEGLLAVQITDPEGKPK+DKGEYTLVVK+DVDIIDHHDNTYTVK+EAGAGGLAIAVEGPSKAEISFEDRK+EAPQDFHPDRVK+EGSYSISVLYGEEEVPRSPFK+ETGEHLVHVK+FADQHVPGSPFSVK+FGGEHVPNSPFQVTALAGDQPTVQTPLR+FIPRENGIYLIDVK+FNEEHIPDSPFVVPVASPSGDAR+FNGTHIPGSPFK+GKLDVQFSGLAK+HTAMVSWGGVSIPNSPFR+IECDD…	AEISFEDRK+AFGPGLQGGNAGSPAR+AGNNMLLVGVHGPR+AGVAPLQVK+AHVAPCFDASK+AIVDGNLK+ANLPQSFQVDTSK+APSVANIGSHCDLSLK+AWGPGLEGGIVGK+AYGPGIEPTGNMVK+AYGPGIEPTGNMVKK+CSGPGLSPGMVR+DAGEGLLAVQITDPEGKPK+DKGEYTLVVK+DLAEDAPWK+DVDIIDHHDNTYTVK+EAGAGGLAIAVEGPSKAEISFEDRK+EAGAGGLAIAVEGPSK+EAPQDFHPDR+EATTEFSVDAR+ENGIYLIDVK+FADQHVPGSPFSVK+FIPRENGIYLIDVK+FNEEHIPDSPFVVPVASPSGDAR+FNGTHIPGSPFK+GAGTGGLGLAVEGPSEAK+GIEPTGNMVK+GKLDVQ…	AEISFEDR+AFGPGLQGGNAGSPAR+AGNNMLLVGVHGPR+AGVAPLQVK+AHVAPCFDASK+AIVDGNLK+ANLPQSFQVDTSK+APSVANIGSHCDLSLK+ASGPGLNTTGVPASLPVEFTIDAK+AWGPGLEGGIVGK+AYGPGIEPTGNMVK+DAGEGGLSLAIEGPSK+DAGEGLLAVQITDPEGK+DAGEGLLAVQITDPEGKPK+DAGYGGLSLSIEGPSK+DGSCGVAYVVQEPGDYEVSVK+DKGEYTLVVK+DLAEDAPWK+DLAEDAPWKK+EAGAGGLAIAVEGPSK+EAPQDFHPDR+EATTEFSVDAR+EEPCLLK+EEPCLLKR+ENGIYLIDVK+FADQHVPGSPFSVK+FNEEHIPDSPFVVPVASPSGDAR+FNGTHIPGS…	35	58	73	72	12	15	17	41	-0.327107	-0.0522683	0.170527	-0.0431752
Q8BWY3	sp|Q8BWY3|ERF1_MOUSE	Eukaryotic peptide chain release factor subunit 1 OS=Mus musculus OX=10090 GN=Etf1 PE=1 SV=4	437	3.9	17.2	15.8	9.6	4	9	9	8	0.09	0.09	0.058	0.08	FTVDLPK+GFGGIGGILR	FGATLEIVTDKSQEGSQFVK+GFGGIGGILR+ILYLTPEQEKDK+YFDEISQDTGKYCFGVEDTLK+YVLHCQGTEEEK	FHTEALTALLSDDSK+FTVDLPK+GFGGIGGILR+ILYLTPEQEKDK+LSVLGAITSVQQR+YVLHCQGTEEEK	FTVDLPK+GFGGIGGILR+LSVLGAITSVQQR+YVLHCQGTEEEK	2	5	6	4	1	1	2	4	-0.295933	0.222335	-0.33251	-0.127222
Q8BYW1	sp|Q8BYW1|RHG25_MOUSE	Rho GTPase-activating protein 25 OS=Mus musculus OX=10090 GN=Arhgap25 PE=1 SV=2	648	NA	NA	6.3	NA	NA	NA	5	NA	NA	NA	0.026	NA	NA	NA	DTDVHTVASLLK+FAALEISLR+FGPHLVPILVEK+QVYEEQIK	NA	NA	NA	4	NA	NA	NA	1	NA	NA	NA	-0.457513	NA
Q8C129	sp|Q8C129|LCAP_MOUSE	Leucyl-cystinyl aminopeptidase OS=Mus musculus OX=10090 GN=Lnpep PE=1 SV=1	1025	NA	NA	3.4	NA	NA	NA	4	NA	NA	NA	0.027	NA	NA	NA	ILEALASSEDVHK+SYLSEDVFR+YFAATQFEPLAAR	NA	NA	NA	3	NA	NA	NA	2	NA	NA	NA	-0.436478	NA
Q8C1A5	sp|Q8C1A5|THOP1_MOUSE	Thimet oligopeptidase OS=Mus musculus OX=10090 GN=Thop1 PE=1 SV=1	687	NA	15.3	NA	NA	NA	6	NA	NA	NA	0.06	NA	NA	NA	EELGGLPEDFLSSLEKAEDGK+FKQEGVLSPK+NILDFPQHVSPCK+QANAGLFNLR+TSILRPGGSEDASAMLK+VDQVLHTQTDADPAEEYAR+YGHAACFGLQPGCLR	NA	NA	NA	7	NA	NA	NA	1	NA	NA	NA	-0.996313	NA	NA
Q8C1B7	sp|Q8C1B7|SEP11_MOUSE	Septin-11 OS=Mus musculus OX=10090 GN=Sept11 PE=1 SV=4	431	NA	NA	21.6	16.7	NA	NA	10	12	NA	NA	0.055	0.1	NA	NA	AAAQLLQSQAQQSGAQQTKK+FESDPATHNEPGVR+NEFLGELQK+NLSLSGHVGFDSLPDQLVNK+STLMDTLFNTK+SYELQESNVR+VNIIPLIAK	AAAQLLQSQAQQSGAQQTK+ELEEEVSNFQK+FESDPATHNEPGVR+SLDLVTMK+STLMDTLFNTK+VNIIPLIAK	NA	NA	7	6	NA	NA	1	2	NA	NA	-0.355623	0.0191098
Q8C255	sp|Q8C255|DPEP2_MOUSE	Dipeptidase 2 OS=Mus musculus OX=10090 GN=Dpep2 PE=1 SV=1	478	NA	NA	10.7	NA	NA	NA	7	NA	NA	NA	0.037	NA	NA	NA	LACLIGVEGGHSLDNSLAVLR+LTLEQIDLIR+NLPDDLLQLLKK+SFYLLGVR	NA	NA	NA	4	NA	NA	NA	1	NA	NA	NA	0.0304027	NA
Q8C7U7	sp|Q8C7U7|GALT6_MOUSE	Polypeptide N-acetylgalactosaminyltransferase 6 OS=Mus musculus OX=10090 GN=Galnt6 PE=2 SV=1	622	NA	NA	4.8	NA	NA	NA	4	NA	NA	NA	0.028	NA	NA	NA	SLGPDTRPPECVDQK+TVYSVLHTSPAILLK	NA	NA	NA	2	NA	NA	NA	1	NA	NA	NA	0.508895	NA
Q8CCH2	sp|Q8CCH2|NHLC3_MOUSE	NHL repeat-containing protein 3 OS=Mus musculus OX=10090 GN=Nhlrc3 PE=1 SV=1	347	NA	11	NA	NA	NA	5	NA	NA	NA	0.04	NA	NA	NA	FNIPHSVTLDAVGR+LDLGWPK+YNSLGDLVQVLGTPGKK	NA	NA	NA	3	NA	NA	NA	1	NA	NA	NA	2.44509	NA	NA
Q8CDN6	sp|Q8CDN6|TXNL1_MOUSE	Thioredoxin-like protein 1 OS=Mus musculus OX=10090 GN=Txnl1 PE=1 SV=3	289	7.6	7.6	NA	12.8	2	2	NA	3	0.05	0.02	NA	0.03	VGVKPVGSDPDFQPELSGAGSR	VGVKPVGSDPDFQPELSGAGSR	NA	IDQYQGADAVGLEEK+VGVKPVGSDPDFQPELSGAGSR	1	1	NA	2	1	1	NA	1	0.0657824	0.051781	NA	-0.343392
Q8CE08	sp|Q8CE08|PPAP_MOUSE	Prostatic acid phosphatase OS=Mus musculus OX=10090 GN=Acpp PE=2 SV=1	381	NA	NA	NA	14.4	NA	NA	NA	8	NA	NA	NA	0.09	NA	NA	NA	FVTLVFR+LLWQPIPVHTVSLSEDR+LLYLPFR+LQGGVLVNEILK+SETLESEEFLKR+SETLESEEFLK	NA	NA	NA	6	NA	NA	NA	3	NA	NA	NA	-0.236315
Q8CFG0	sp|Q8CFG0|SULF2_MOUSE	Extracellular sulfatase Sulf-2 OS=Mus musculus OX=10090 GN=Sulf2 PE=2 SV=2	875	2.7	5.4	8.3	3.4	2	4	9	4	0.05	0.04	0.051	0.04	EGDKVNAQEENFLPK+SMPYEFDIR	EGDKVNAQEENFLPK+IMEQGGAHFINAFVTTPMCCPSR+SMPYEFDIR	AEYQTACEQLGQK+ALSNLVPK+DSFLVER+IMEQGGAHFINAFVTTPMCCPSR+LLDSERPVNR+WQCVEDASGTLK	AEYQTACEQLGQK+ALSNLVPK+SMPYEFDIR	2	3	6	3	1	1	2	1	-0.134388	0.136908	-0.00659595	-0.42942
Q8CG19	sp|Q8CG19|LTBP1_MOUSE	Latent-transforming growth factor beta-binding protein 1 OS=Mus musculus OX=10090 GN=Ltbp1 PE=1 SV=2	1712	NA	NA	4.2	4.7	NA	NA	7	9	NA	NA	0.044	0.09	NA	NA	CEYCDSGYR+EAQPGQSQVSYQGLPVQK+QGTYYDPVK+VQEGYTCDCFDGYHLDMAK+VVICHLPCMNGGQCSSR	DADECLLFGEEICK+EAQPGQSQVSYQGLPVQK+EIPSLDQEK+GLVPAGESSYDTGGENYK+LCQIPVLGASMPK+VVFTPSICK	NA	NA	5	6	NA	NA	2	2	NA	NA	0.127603	0.554035
Q8CGC7	sp|Q8CGC7|SYEP_MOUSE	Bifunctional glutamate/proline--tRNA ligase OS=Mus musculus OX=10090 GN=Eprs PE=1 SV=4	1512	NA	4.7	NA	NA	NA	4	NA	NA	NA	0.04	NA	NA	NA	AIQGATSHHLGQNFSK+EVVPVNVLDAQEEMKEVAR+NHIEDFAPEVAWVTR+TGQEYKPGNPSAAAVQTVSTK	NA	NA	NA	4	NA	NA	NA	2	NA	NA	NA	0.693934	NA	NA
Q8CHH9	sp|Q8CHH9|SEPT8_MOUSE	Septin-8 OS=Mus musculus OX=10090 GN=Sept8 PE=1 SV=4	429	NA	8.4	NA	NA	NA	3	NA	NA	NA	0.03	NA	NA	NA	LRPQTYDLQESNVHLK+SLSLGGHVGFDSLPDQLVSK	NA	NA	NA	2	NA	NA	NA	1	NA	NA	NA	0.164844	NA	NA
Q8CI51	sp|Q8CI51|PDLI5_MOUSE	PDZ and LIM domain protein 5 OS=Mus musculus OX=10090 GN=Pdlim5 PE=1 SV=4	591	NA	25.7	NA	15.9	NA	19	NA	14	NA	0.18	NA	0.14	NA	DFNMPLTISSLKDGGK+EVVKPVPITSPAVSK+FFAPECGR+IGDVVLSIDGISAQGMTHLEAQNK+LIEDTEDWRPR+LQGGKDFNMPLTISSLK+NTEFYHIPTHSDASK+SAAAFKPVGSTSVK+SEPVSVQKGEPK+SWHPEEFNCAHCK+TGTTQSR+TPMCAHCNQVIR	NA	DFNMPLTISSLK+EVVKPVPITSPAVSK+FFAPECGR+GPFLVALGK+ILGEVINALK+LIEDTEDWR+LIEDTEDWRPR+SSGTGASVGPPQPSDQDTLVQR+TGTTQSR	NA	12	NA	9	NA	2	NA	3	NA	0.0790061	NA	-0.0730641
Q8CI94	sp|Q8CI94|PYGB_MOUSE	Glycogen phosphorylase, brain form OS=Mus musculus OX=10090 GN=Pygb PE=1 SV=3	843	NA	11.4	6.2	NA	NA	13	6	NA	NA	0.12	0.034	NA	NA	ARPEYMLPVHFYGR+DYFFALAHTVR+HLDHVAALFPGDVDR+IGEGFLTDLSQLKK+LLSLVDDEAFIRDVAK+LVTSIGDVVNHDPVVGDR+VIFLENYR	GIAGLGDVAEVR+IGEGFLTDLSQLKK+LVTSIGDVVNHDPVVGDR+VIFLENYR	NA	NA	7	4	NA	NA	1	1	NA	NA	0.387027	0.2481	NA
Q8CIE6	sp|Q8CIE6|COPA_MOUSE	Coatomer subunit alpha OS=Mus musculus OX=10090 GN=Copa PE=1 SV=2	1224	3.1	8.1	10.7	6.5	4	10	12	11	0.09	0.1	0.081	0.12	LLELGPKPEVAQQTR+TALNLFFK+VTTVTEIGKDVIGLR	ISPLQFR+LLELGPKPEVAQQTR+LLHDQVGVIQFGPYK+LNDLIQR+QLFLQTYAR+SSGLTAVWVAR+VTTVTEIGKDVIGLR+VWDISGLR+YAVTTGDHGIIR	FDEHDGPVR+HAIVICNR+LLELGPKPEVAQQTR+LLHDQVGVIQFGPYK+NLSPGAVESDVR+QLFLQTYAR+SSGLTAVWVAR+TALNLFFK+TLDLPIYVTR+VTTVTEIGKDVIGLR+VTTVTEIGK+VWNWQSR+YAVTTGDHGIIR	GFFEGSIASK+LLELGPKPEVAQQTR+SILLSVPLLVVDNK+TLDLPIYVTR+VLTIDPTEFK+VTTVTEIGK+YAVTTGDHGIIR	3	9	13	7	1	2	2	2	1.02386	1.44853	0.386176	-0.076304
Q8CIF4	sp|Q8CIF4|BTD_MOUSE	Biotinidase OS=Mus musculus OX=10090 GN=Btd PE=1 SV=2	520	NA	NA	2.7	NA	NA	NA	2	NA	NA	NA	0.014	NA	NA	NA	GLSSGLVTAALYGR	NA	NA	NA	1	NA	NA	NA	1	NA	NA	NA	0.374709	NA
Q8JZQ9	sp|Q8JZQ9|EIF3B_MOUSE	Eukaryotic translation initiation factor 3 subunit B OS=Mus musculus OX=10090 GN=Eif3b PE=1 SV=1	803	NA	22.4	NA	NA	NA	18	NA	NA	NA	0.17	NA	NA	NA	FAVLHGEAPR+FSHQGVQLIDFSPCER+GFHCESSAHWPIFK+GIALWGGDKFK+GTYLATFHQR+GYIFLEYASPAHAVDAVK+IINDYYPEEDGKTK+KMAQELYMKQKNER+LSQSKASKELVERR+MTLDTLSIYETPSMGLLDKK+NLFNVVDCK+SPSQEPSAPGKAEAVGEQAR+WSHDGKFFAR	NA	NA	NA	13	NA	NA	NA	3	NA	NA	NA	-0.122654	NA	NA
Q8K135	sp|Q8K135|K319L_MOUSE	Dyslexia-associated protein KIAA0319-like protein OS=Mus musculus OX=10090 GN=Kiaa0319l PE=1 SV=1	1048	NA	1.1	NA	NA	NA	2	NA	NA	NA	0.02	NA	NA	NA	LLAGSLPFHACR	NA	NA	NA	1	NA	NA	NA	1	NA	NA	NA	0.12864	NA	NA
Q8K183	sp|Q8K183|PDXK_MOUSE	Pyridoxal kinase OS=Mus musculus OX=10090 GN=Pdxk PE=1 SV=1	312	19.9	28.8	25.3	NA	8	16	9	NA	0.17	0.15	0.063	NA	AEAGEGQKPSPAQLELR+DKVVPVADIITPNQFEAELLSGR+SQELHELYEGLK+VLSIQSHVVR	AEAGEGQKPSPAQLELR+DKVVPVADIITPNQFEAELLSGR+SQELHELYEGLK+TVSAMQHVLQR+VLSIQSHVVR+VNDVNKYDYVLTGYTR+VVPVADIITPNQFEAELLSGRK	AEAGEGQKPSPAQLELR+DKVVPVADIITPNQFEAELLSGR+SQELHELYEGLK+TVSAMQHVLQR+VNDVNKYDYVLTGYTR	NA	4	7	5	NA	2	4	1	NA	0.658308	0.366151	-0.173343	NA
Q8K1B8	sp|Q8K1B8|URP2_MOUSE	Fermitin family homolog 3 OS=Mus musculus OX=10090 GN=Fermt3 PE=1 SV=1	665	NA	10.2	NA	NA	NA	9	NA	NA	NA	0.08	NA	NA	NA	AGDVLWLR+ASFSKPLFQTVAAICR+LFFGPQHRPVILR+LTQLYEQAR+QWNVNWDIR+VTGESHIGGVLLK	NA	NA	NA	6	NA	NA	NA	5	NA	NA	NA	0.166751	NA	NA
Q8K2I4	sp|Q8K2I4|MANBA_MOUSE	Beta-mannosidase OS=Mus musculus OX=10090 GN=Manba PE=1 SV=1	879	NA	3.5	15.9	4.7	NA	4	21	3	NA	0.04	0.128	0.03	NA	AGEAVVLFQMPVSELLKR+LSVLFYPWKPTSK	ASFDVASSK+DVAVETWWPR+FNDLNYR+GSPGLSFYFK+INGLPIFLK+IVLSEDK+LPQGTDPLR+LSVLFYPWKPTSK+SAVQYAECQSK+TETEFYLR+TQQTNDIELQQEQR+TVQLIEEGIK+VPPECPPVEQK+VSSQEDWAYNSR	AGEAVVLFQMPVSELLK+TQQTNDIELQQEQR+TVQLIEEGIK	NA	2	14	3	NA	1	4	1	NA	0.487433	0.478582	0.460917
Q8K385	sp|Q8K385|FRRS1_MOUSE	Ferric-chelate reductase 1 OS=Mus musculus OX=10090 GN=FRRS1 PE=1 SV=1	592	NA	3.5	NA	NA	NA	7	NA	NA	NA	0.06	NA	NA	NA	GFLLEAR+VYWDAPSPAPDHIR	NA	NA	NA	2	NA	NA	NA	2	NA	NA	NA	0.198355	NA	NA
Q8K482	sp|Q8K482|EMIL2_MOUSE	EMILIN-2 OS=Mus musculus OX=10090 GN=Emilin2 PE=1 SV=1	1074	3.9	8.9	16.7	NA	5	12	26	NA	0.11	0.1	0.159	NA	HVGSLWNCIR+NAEEHCFYIEETLR+SSDFGPQIK+VFQLEQTCR	HVGSLWNCIR+MVLDLQSTVVGLKENLK+NAEEHCFYIEETLR+QFQETSHSIQK+RLDTISGSLQR+TKSDKLEELDGK+VFQLEQTCR+VNFRPRFVTRYK	AGDGVNVVVTGGR+ATDTDPSQVSQPK+ATDTDPSQVSQPKK+ESAHGVQSGVSAIEGR+HVGSLWNCIR+LDNEFDR+LDTISGSLQR+LSVPEPDADFDAR+NAEEHCFYIEETLR+QFQETSHSIQK+RLDTISGSLQR+SDKLEELDGK+SSDFGPQIK+TGLPFLPGSSGVIMETGEAGPPGR+VFQLEQTCR+VQVLEEK+YLITATLTPER	NA	4	8	17	NA	1	3	4	NA	-0.971944	0.495504	0.341439	NA
Q8K4Q8	sp|Q8K4Q8|COL12_MOUSE	Collectin-12 OS=Mus musculus OX=10090 GN=Colec12 PE=1 SV=1	742	NA	NA	3.5	NA	NA	NA	2	NA	NA	NA	0.013	NA	NA	NA	IKNDFQNLQQVFLQAK+WLDGSPVDYK	NA	NA	NA	2	NA	NA	NA	1	NA	NA	NA	1.2942	NA
Q8QZR4	sp|Q8QZR4|OAF_MOUSE	Out at first protein homolog OS=Mus musculus OX=10090 GN=Oaf PE=2 SV=1	282	NA	NA	NA	3.2	NA	NA	NA	1	NA	NA	NA	0.01	NA	NA	NA	ALILGELEK	NA	NA	NA	1	NA	NA	NA	1	NA	NA	NA	0.0376534
Q8R016	sp|Q8R016|BLMH_MOUSE	Bleomycin hydrolase OS=Mus musculus OX=10090 GN=Blmh PE=1 SV=1	455	NA	NA	NA	5.3	NA	NA	NA	4	NA	NA	NA	0.04	NA	NA	NA	DGEAVWFGCDVGK+IGPITPLQFYK	NA	NA	NA	2	NA	NA	NA	1	NA	NA	NA	-0.395283
Q8R146	sp|Q8R146|APEH_MOUSE	Acylamino-acid-releasing enzyme OS=Mus musculus OX=10090 GN=Apeh PE=1 SV=3	732	NA	4.4	NA	NA	NA	3	NA	NA	NA	0.02	NA	NA	NA	ALDVSASDEEMARPK+SFNLSALEK+VVFDSVQR	NA	NA	NA	3	NA	NA	NA	1	NA	NA	NA	-0.513731	NA	NA
Q8R1B4	sp|Q8R1B4|EIF3C_MOUSE	Eukaryotic translation initiation factor 3 subunit C OS=Mus musculus OX=10090 GN=Eif3c PE=1 SV=1	911	NA	10.1	9.8	6.5	NA	16	12	6	NA	0.16	0.076	0.07	NA	AKELLGQGLLLR+DAHNALLDIQSSGR+ELLGQGLLLR+FEELTNLIR+GTEITHAVVIK+GTEITHAVVIKK+LGSLVENNER+QGTYGGYFR+TCHSFIINEK+TEPTAQQNLALQLAEK	AKELLGQGLLLR+CLEEFELLGK+DFESHITNYK+ELLGQGLLLR+FEELTNLIR+KNEGYMR+NQEQEKVER+QGTYGGYFR+QPLLGPPESMR+VWDLFPEADKVR	CLEEFELLGK+DAHNALLDIQSSGR+ELLGQGLLLR+FEELTNLIR+TEPTAQQNLALQLAEK	NA	10	10	5	NA	3	1	1	NA	-0.22899	-0.649595	0.194176
Q8R1F1	sp|Q8R1F1|NIBL1_MOUSE	Niban-like protein 1 OS=Mus musculus OX=10090 GN=Fam129b PE=1 SV=2	749	NA	15.4	12	NA	NA	15	17	NA	NA	0.13	0.11	NA	NA	ARPAMEAVIR+AVINSAGYK+FSLVPHNYGLVLYENK+HEIEGTGPPQAQLLWR+IIFSGNLFQYQEDNKK+ILTEFLR+LSQLAYHPLK+MEPLRLDGLQQR+TDMDQIITSK+VHFEDVLCK	AVINSAGYK+DILQAVK+FDVSSTSVFK+FQELIFEDFAR+IIFSGNLFQYQEDNKK+LSQLAYHPLK+LVFEQAK+VEGPAFTDAIR+VHFEDVLCK	NA	NA	10	9	NA	NA	3	4	NA	NA	0.065798	-0.15631	NA
Q8R242	sp|Q8R242|DIAC_MOUSE	Di-N-acetylchitobiase OS=Mus musculus OX=10090 GN=Ctbs PE=1 SV=2	366	NA	10.4	10.4	NA	NA	7	3	NA	NA	0.06	0.018	NA	NA	FHQVWYDNPQSISLK+GAPCSDAAGHQVPYK+NIIDPTFR	DQQAPYYNYKDPAGR+GAPCSDAAGHQVPYK+NIIDPTFR	NA	NA	3	3	NA	NA	2	1	NA	NA	0.281293	-0.00544002	NA
Q8R2G6	sp|Q8R2G6|CCD80_MOUSE	Coiled-coil domain-containing protein 80 OS=Mus musculus OX=10090 GN=Ccdc80 PE=1 SV=2	949	NA	NA	5	4.1	NA	NA	7	6	NA	NA	0.038	0.06	NA	NA	KSVADLLGSFEGK+LLLITTPK+QSLENFLSR+VVDDDDLVDQHLISELR	ITNEGQILEQPLDPNLIPK+LLLITTPK+SVADLLGSFEGK	NA	NA	4	3	NA	NA	1	3	NA	NA	0.391718	-0.546889
Q8R366	sp|Q8R366|IGSF8_MOUSE	Immunoglobulin superfamily member 8 OS=Mus musculus OX=10090 GN=Igsf8 PE=1 SV=2	611	6.2	2.9	9.2	NA	6	1	7	NA	0.13	0.01	0.049	NA	ATLQEVVGLR+LTVHEGQELALGCLAQTK+VASGDLQVQR	LTVHEGQELALGCLAQTK	ATLQEVVGLR+DSQFSYAVFGPR+LTVHEGQELALGCLAQTK+VLPDELQVSAAPPGPR	NA	3	1	4	NA	3	1	1	NA	-0.337031	-0.0981526	-0.0218085	NA
Q8VCC9	sp|Q8VCC9|SPON1_MOUSE	Spondin-1 OS=Mus musculus OX=10090 GN=Spon1 PE=1 SV=1	807	NA	NA	4.2	NA	NA	NA	2	NA	NA	NA	0.015	NA	NA	NA	AAPSAEFSVDR+GFTLIALK+VEGDPDFYKPGSSYR	NA	NA	NA	3	NA	NA	NA	1	NA	NA	NA	0.144084	NA
Q8VCF1	sp|Q8VCF1|CANT1_MOUSE	Soluble calcium-activated nucleotidase 1 OS=Mus musculus OX=10090 GN=Cant1 PE=2 SV=1	403	NA	NA	16.6	NA	NA	NA	8	NA	NA	NA	0.057	NA	NA	NA	DEHLYVGGLGK+GSNLLLSAAQDFR+GSVDHENWVSSYNALR+KGSNLLLSAAQDFR+QVGTLIPTHGFSSFK+TGVIYQIEGTK	NA	NA	NA	6	NA	NA	NA	1	NA	NA	NA	0.353837	NA
Q8VCT3	sp|Q8VCT3|AMPB_MOUSE	Aminopeptidase B OS=Mus musculus OX=10090 GN=Rnpep PE=1 SV=2	650	1.7	NA	10.3	NA	1	NA	10	NA	0.02	NA	0.057	NA	CLLPEGASELR	NA	CLLPEGASELR+GVDSIPGFEFDR+LDSHSCLEVTAATLR+LFGPYVWGR+TYQLVYFLDK+VKDFLQSQGK	NA	1	NA	6	NA	1	NA	1	NA	0.857341	NA	-0.291409	NA
Q8VDD5	sp|Q8VDD5|MYH9_MOUSE	Myosin-9 OS=Mus musculus OX=10090 GN=Myh9 PE=1 SV=4	1960	12.1	28.2	33.3	26.2	29	65	90	78	0.7	0.59	0.52	0.74	ALEEAMEQKAELER+ALELDSNLYR+ASIAALEAK+DEQSEEKKK+DLEAHIDTANK+DVLLQVEDERR+GDLPFVVTR+IAQLEEQLDNETKER+KANLQIDQINTDLNLER+KVEAQLQELQVK+LDPHLVLDQLR+LLQEENR+LQQELDDLLVDLDHQR+LTEMETMQSQLMAEK+QIATLHAQVTDMK+TEMEDLMSSKDDVGK+TVGQLYK+VISGVLQLGNIAFKK+VSHLLGINVTDFTR+VVFQEFR	AGVLAHLEEER+ALEEAMEQKAELERLNK+ALELDSNLYR+ALEQQVEEMK+ASREEILAQAK+ATDKSFVEKVVQEQGTHPK+CNGVLEGIR+DFSALESQLQDTQELLQEENRQK+DLEAHIDTANK+DLEGLSQRLEEK+ELEDATETADAMNREVSSLK+EMEAELEDERKQR+HSQAVEELADQLEQTKR+IAQLEEELEEEQGNTELINDRLK+IAQLEEQLDNETKER+KANLQIDQINTDLNLER+KFDQLLAEEK+KVEAQLQELQVK+LDPHLVLDQLR+LKDVLLQVEDERR+LQEMESAVKSKYK+LQQELDDLLVDLDHQR+LTEMETMQSQLMAEK+NCAAYLR+NTNPNFVR+QIATLHAQVTDMK+QRYEILTPNSIPK+QTL…	ADFCIIHYAGK+AGVLAHLEEER+ALEEAMEQK+ALELDSNLYR+ALEQQVEEMK+ASIAALEAK+CNGVLEGIR+CQYLQAEK+DELADEIANSSGK+DLEAHIDTANK+DLEGLSQR+DVLLQVEDERR+EEILAQAK+ELEDATETADAMNR+ELETQISELQEDLESER+EMEAELEDERK+EQADFALEALAK+EQLEEEEEAKR+FDQLLAEEK+FVSELWK+GALALEEK+GDLPFVVTR+HEMPPHIYAITDTAYR+IAQLEEQLDNETK+IMGIPEDEQMGLLR+KEEELQAALAR+KFDQLLAEEK+KVEAQLQELQVK+LDPHLVLDQLR+LEEDQIIMEDQNCKLAKEK+LLQEENR+LQEMESAVK+LQQELDDLLVDLDHQR+LV…	ADFCIIHYAGK+AGVLAHLEEER+ALELDSNLYR+ALEQQVEEMK+ANLQIDQINTDLNLER+ASIAALEAK+DELADEIANSSGK+DLEAHIDTANK+DLGEELEALK+DMFQETMEAMR+DVLLQVEDER+EDQSILCTGESGAGK+EEILAQAK+EEVGEEAIVELVENGKK+ELETQISELQEDLESER+EQADFAIEALAK+FLSNGHVTIPGQQDK+FVSELWK+GALALEEK+HSQAVEELADQLEQTK+IAQLEEQLDNETK+IIGLDQVAGMSETALPGAFK+IMGIPEDEQMGLLR+KEEELQAALAR+KVEAQLQELQVK+LDPHLVLDQLR+LTEMETMQSQLMAEK+LVLDQLR+LVWVPSSK+NCAAYLR+NFINNPLAQADWAA…	20	41	58	42	5	6	9	14	-0.0150921	-0.0408716	-0.11737	-0.00645096
Q8VDM4	sp|Q8VDM4|PSMD2_MOUSE	26S proteasome non-ATPase regulatory subunit 2 OS=Mus musculus OX=10090 GN=Psmd2 PE=1 SV=1	908	3.2	9	11.7	NA	3	11	15	NA	0.07	0.11	0.105	NA	SSTTSMTSVPKPLK+VGQAVDVVGQAGKPK	LVGSQEELASWGHEYVR+MLVTFDEELRPLPVSVR+SSTTSMTSVPKPLK+TITGFQTHTTPVLLAHGER+VGQAVDVVGQAGKPK	DKTPVQSQQPSATTPSGADEK+FGGSGSQVDSAR+LNILDTLSK+SGALLACGIVNSGVR+SSTTSMTSVPKPLK+VGQAVDVVGQAGKPK+WLPLGLGLNHLGK+YGEPTLR	NA	2	5	8	NA	1	1	1	NA	-0.0245683	-0.0479157	0.530418	NA
Q8VDW0	sp|Q8VDW0|DX39A_MOUSE sp|Q9Z1N5|DX39B_MOUSE	ATP-dependent RNA helicase DDX39A OS=Mus musculus OX=10090 GN=Ddx39a PE=1 SV=1;Spliceosome RNA helicase Ddx39b OS=Mus musculus OX=10090 GN=Ddx39b PE=1 SV=1	427	5.2	NA	NA	NA	3	NA	NA	NA	0.05	NA	NA	NA	DFLLKPELLR+LTLHGLQQYYVK	NA	NA	NA	2	NA	NA	NA	1	NA	NA	NA	0.491967	NA	NA	NA
Q8VEB4	sp|Q8VEB4|PAG15_MOUSE	Group XV phospholipase A2 OS=Mus musculus OX=10090 GN=Pla2g15 PE=1 SV=1	412	18.7	10.2	13.1	NA	7	7	6	NA	0.15	0.06	0.036	NA	APNENGPYFLALR+ATQFPDGVDVR+HPPVVLVPGDLGNQLEAK+VLASGDNNRIPVIGPLK+VPGFGETFSMEFLDPSKR	GAPYDWR+HPPVVLVPGDLGNQLEAK+VLASGDNNRIPVIGPLK	ATQFPDGVDVR+GAPYDWR+HPPVVLVPGDLGNQLEAK+VPGFGETFSMEFLDPSKR	NA	5	3	4	NA	2	2	2	NA	0.651641	0.480336	-0.0990276	NA
Q8VHX6	sp|Q8VHX6|FLNC_MOUSE	Filamin-C OS=Mus musculus OX=10090 GN=Flnc PE=1 SV=3	2726	NA	3.7	5.2	NA	NA	2	3	NA	NA	0.06	0.036	NA	NA	AFGPGLEPTGCIVDRPAEFTIDAR+HIPGSPFTAK+IECDDKGDGSCDVR+IQQNTFTRWCNEHLK+ITGDDSMR+LIALLEVLSQKR+LLGWIQNK+VIPNGDGTFR	AIVDGNLK+CSGPGLGTGVR+DLAEDAPWK+DNGDGTYTVSYLPDMSGR+GAGTGGLGLTVEGPCEAK+HIPGSPFTAK+IECDDKGDGSCDVR+IQQNTFTR+LIALLEVLSQKR+LLGWIQNK+SSHTYTR+VTVLFAGQNIER+YADQEVPR	NA	NA	8	13	NA	NA	1	2	NA	NA	-0.582019	-0.256188	NA
Q8VI78	sp|Q8VI78|PLA1A_MOUSE	Phospholipase A1 member A OS=Mus musculus OX=10090 GN=Pla1a PE=2 SV=3	456	NA	NA	11.6	NA	NA	NA	5	NA	NA	NA	0.028	NA	NA	NA	GGVMIEPLPK+LDAGDALFVEAIHTDTDNLGIR+LQAGVPAFQDLK+TVCIPEPVR	NA	NA	NA	4	NA	NA	NA	1	NA	NA	NA	-0.104673	NA
Q8VIJ6	sp|Q8VIJ6|SFPQ_MOUSE	Splicing factor, proline- and glutamine-rich OS=Mus musculus OX=10090 GN=Sfpq PE=1 SV=1	699	NA	14	NA	NA	NA	9	NA	NA	NA	0.09	NA	NA	NA	ALAEIAKAELDDTPMR+FAQHGTFEYEYSQR+FATHAAALSVR+FGQGGAGPVGGQGPR+GIVEFASKPAAR+LFVGNLPADITEDEFKR+YGEPGEVFINKGK	NA	NA	NA	7	NA	NA	NA	2	NA	NA	NA	-0.165742	NA	NA
Q8WTY4	sp|Q8WTY4|CPIN1_MOUSE	Anamorsin OS=Mus musculus OX=10090 GN=Ciapin1 PE=1 SV=1	309	NA	4.5	NA	NA	NA	4	NA	NA	NA	0.03	NA	NA	NA	SSSVKPVVDPAAAK	NA	NA	NA	1	NA	NA	NA	1	NA	NA	NA	-0.178931	NA	NA
Q91V12	sp|Q91V12|BACH_MOUSE	Cytosolic acyl coenzyme A thioester hydrolase OS=Mus musculus OX=10090 GN=Acot7 PE=1 SV=2	381	NA	13.4	NA	NA	NA	4	NA	NA	NA	0.04	NA	NA	NA	IMRPDDANVAGNVHGGTILK+NVDKVLEVPPIVYLR+TNIVTASVDAINFHDK	NA	NA	NA	3	NA	NA	NA	1	NA	NA	NA	-0.200563	NA	NA
Q91V41	sp|Q91V41|RAB14_MOUSE	Ras-related protein Rab-14 OS=Mus musculus OX=10090 GN=Rab14 PE=1 SV=3	215	NA	12.1	12.1	NA	NA	6	5	NA	NA	0.05	0.024	NA	NA	LQIWDTAGQER+TGENVEDAFLEAAKK	LQIWDTAGQER+TGENVEDAFLEAAKK	NA	NA	2	2	NA	NA	1	1	NA	NA	0.17009	0.181614	NA
Q91V92	sp|Q91V92|ACLY_MOUSE	ATP-citrate synthase OS=Mus musculus OX=10090 GN=Acly PE=1 SV=1	1091	NA	NA	NA	2.5	NA	NA	NA	4	NA	NA	NA	0.04	NA	NA	NA	EILIPVFK+GVTIIGPATVGGIKPGCFK	NA	NA	NA	2	NA	NA	NA	1	NA	NA	NA	-0.0519905
Q91VI7	sp|Q91VI7|RINI_MOUSE	Ribonuclease inhibitor OS=Mus musculus OX=10090 GN=Rnh1 PE=1 SV=1	456	8.8	NA	NA	NA	6	NA	NA	NA	0.15	NA	NA	NA	ALSQPDTVLR+ELSLASNELKDEGAR+ELVLSNNDLHEPGVR	NA	NA	NA	3	NA	NA	NA	2	NA	NA	NA	0.328641	NA	NA	NA
Q91VM5	sp|Q91VM5|RMXL1_MOUSE	RNA binding motif protein, X-linked-like-1 OS=Mus musculus OX=10090 GN=Rbmxl1 PE=1 SV=1	388	NA	NA	NA	14.4	NA	NA	NA	8	NA	NA	NA	0.07	NA	NA	NA	ALEAVFGK+GFAFVTFESPADAK+IVEILLMK+LFIGGLNTETNEK+VEQATKPSFESGR	NA	NA	NA	5	NA	NA	NA	2	NA	NA	NA	-0.00342337
Q91VU0	sp|Q91VU0|FAM3C_MOUSE	Protein FAM3C OS=Mus musculus OX=10090 GN=Fam3c PE=1 SV=1	227	NA	NA	24.2	34.8	NA	NA	21	19	NA	NA	0.135	0.21	NA	NA	DNWVFCGGK+GINIALVNGK+ICLEDNVLMSGVK+MASGAANVVGPK+MDASLGNLFAR	DNWVFCGGK+GINIALVNGK+ICLEDNVLMSGVK+LIAELGSTSITSLGFR+MASGAANVVGPK+MDASLGNLFAR+SALDSAIR	NA	NA	5	7	NA	NA	1	4	NA	NA	-0.532947	-0.0336106
Q91VW3	sp|Q91VW3|SH3L3_MOUSE	SH3 domain-binding glutamic acid-rich-like protein 3 OS=Mus musculus OX=10090 GN=Sh3bgrl3 PE=1 SV=1	93	NA	NA	NA	16.1	NA	NA	NA	2	NA	NA	NA	0.02	NA	NA	NA	IQYQLVDISQDNALR	NA	NA	NA	1	NA	NA	NA	1	NA	NA	NA	0.800571
Q91W90	sp|Q91W90|TXND5_MOUSE	Thioredoxin domain-containing protein 5 OS=Mus musculus OX=10090 GN=Txndc5 PE=1 SV=2	417	9.1	13.2	21.8	13.4	4	4	11	7	0.08	0.04	0.077	0.07	ALAPTWEQLALGLEHSETVK+GYPTLLLFR+GYPTLLWFR	ALAPTWEQLALGLEHSETVK+FFKPGQEAVK+GYPTLLLFR+VDCTQHYAVCSEHQVR	ALAPTWEQLALGLEHSETVK+DLDSLHSFVLR+GTVLALTEK+GYPTLLLFR+NLAPTWEELSKK+SFEDTIAQGITFVK+VDCTADSDVCSAQGVR	DLDSLHSFVLR+GTVLALTEK+GYPTLLLFR+NLAPTWEELSK+VDCTADSDVCSAQGVR	3	4	7	5	1	1	2	1	-1.02104	-0.375922	-0.703083	0.154767
Q91WP6	sp|Q91WP6|SPA3N_MOUSE	Serine protease inhibitor A3N OS=Mus musculus OX=10090 GN=Serpina3n PE=1 SV=1	418	NA	NA	NA	13.9	NA	NA	NA	9	NA	NA	NA	0.1	NA	NA	NA	AVLDVAETGTEAAAATGVK+ELVSDLDKR+EVFSTQADLSAITGTK+MQQVEASLQPETLR	NA	NA	NA	4	NA	NA	NA	1	NA	NA	NA	0.0824335
Q91XV3	sp|Q91XV3|BASP1_MOUSE	Brain acid soluble protein 1 OS=Mus musculus OX=10090 GN=Basp1 PE=1 SV=3	226	NA	NA	38.5	40.3	NA	NA	7	8	NA	NA	0.049	0.09	NA	NA	AEPEKSEGAAEEQPEPAPAPEQEAAAPGPAAGGEAPK+ESEPQAAADATEVK+ETPAASEAPSSAAK+SDAAPAASDSKPSSAEPAPSSK	AGEASAESTGAADGAAPEEGEAK+ESEPQAAADATEVK+SDAAPAASDSKPSSAEPAPSSK+SEGAAEEQPEPAPAPEQEAAAPGPAAGGEAPK	NA	NA	4	4	NA	NA	2	3	NA	NA	-0.99004	0.22124
Q91YE6	sp|Q91YE6|IPO9_MOUSE	Importin-9 OS=Mus musculus OX=10090 GN=Ipo9 PE=1 SV=3	1041	NA	NA	1.9	NA	NA	NA	1	NA	NA	NA	0.007	NA	NA	NA	ELGENLDQILR+WTNIPLLVK	NA	NA	NA	2	NA	NA	NA	1	NA	NA	NA	0.229052	NA
Q91YR1	sp|Q91YR1|TWF1_MOUSE	Twinfilin-1 OS=Mus musculus OX=10090 GN=Twf1 PE=1 SV=2	350	NA	NA	NA	11.4	NA	NA	NA	4	NA	NA	NA	0.04	NA	NA	NA	DAFQALEK+HQTLQGVAFPISR+YLLSQSSPAPLTAAEEELR	NA	NA	NA	3	NA	NA	NA	2	NA	NA	NA	0.0147809
Q91YR9	sp|Q91YR9|PTGR1_MOUSE	Prostaglandin reductase 1 OS=Mus musculus OX=10090 GN=Ptgr1 PE=1 SV=2	329	NA	13.7	13.4	NA	NA	6	6	NA	NA	0.06	0.036	NA	NA	GTIVAALLGWTSHSISDGNGLTK+HFEGFPTDGNFELK+MEGFIVNR	HFEGFPTDGNFELK+IAICGAISQYNR+MEGFIVNR+MPAAFMGMLK	NA	NA	3	4	NA	NA	1	1	NA	NA	0.283723	0.285492	NA
Q91ZJ5	sp|Q91ZJ5|UGPA_MOUSE	UTP--glucose-1-phosphate uridylyltransferase OS=Mus musculus OX=10090 GN=Ugp2 PE=1 SV=3	508	6.7	18.5	13	12.6	4	8	12	15	0.1	0.07	0.081	0.16	GGTLTQYEGK+GTVIIIANHGDR+SFENSLGINVPR	AHVDEFK+FLQEKGPSVDWGK+ILTTAASHEFEHTKK+INKESLLPIAK+IQRPPEDSIQPYEK+LFHRFLQEK+NENTFLDLTVQQIEHLNK+SFENSLGINVPR	EFPTVPLVK+ESLLPIAK+GGTLTQYEGK+GLPDNISSVLNK+LVEIAQVPK+NENTFLDLTVQQIEHLNK	EFPTVPLVK+ESLLPIAK+GLPDNISSVLNK+GTVIIIANHGDR+IQRPPEDSIQPYEK+LVEIAQVPK	3	8	6	6	1	1	2	4	0.657746	0.378161	-0.32574	-0.0724788
Q91ZX7	sp|Q91ZX7|LRP1_MOUSE	Prolow-density lipoprotein receptor-related protein 1 OS=Mus musculus OX=10090 GN=Lrp1 PE=1 SV=1	4545	6.1	4.3	6.4	0.4	31	18	34	3	0.69	0.17	0.211	0.02	AALSGANVLTLIEKDIR+ACACAHGMLAEDGASCR+AWMDGSHR+CDMDQFQCK+CIPFWWK+CLCVEGYAPR+CPLNYFACPSGR+FLLYARQMEIR+GVLFQPCER+IDLETGENR+IFFSDIHFGNIQQINDDGSGR+ILQEDFTCR+ILWIDAR+IVFPHGITLDLVSR+LDGLCIPLR+LWWADQVSEK+NAVVQGLEQPHGLVVHPLR+NVIALAFDYR+SGQQACEGVGSFLLYSVHEGIR+SLDPFKPFIIFSNR+TACGVGEFR+TGIGVQLK+TTIVENVGSVEGLAYHR	AALSGANVLTLIEKDIR+ADGSGSVVLR+CININWR+GVLFQPCER+ILQEDFTCR+ILWIDAR+IVFPHGITLDLVSR+KPEHELFLVYGK+NAVVQGLEQPHGLVVHPLR+QPMAPNPCEANGGR+SCMCTAGYSLR+SERPPIFEIR+TCVSNCTASQFVCKNDK+TNTQPFDLQVYHPSR+TTLLAGDIEHPR+YVVISQGLDKPR	AALSGANVLTLIEKDIR+AVTDEEPFLIFANR+CDMDQFQCK+CININWR+CIPFWWK+DIFVTSK+EDVVTNGIGR+EFLCRNQR+GDYSVLVPGLR+GVLFQPCER+IEAASMSGAGR+IETAAMDGTLR+ILQEDFTCR+LDGLCIPLR+LYFSDATLDKIER+MYDAQQQQVGTNK+NAVVQGLEQPHGLVVHPLR+NLFWTSYDTNKK+NLNAPVQPFEDPEHMK+SCEGVTHVCDPNVK+SERPPIFEIR+TTLLAGDIEHPR+TVLVSSGLREPR+VFFTDYGQIPK+YVGSDMK+YVVISQGLDKPR	CININWR+TTLLAGDIEHPR	23	16	26	2	7	4	5	1	-0.430552	0.228628	0.142654	0.0323734
Q920A5	sp|Q920A5|RISC_MOUSE	Retinoid-inducible serine carboxypeptidase OS=Mus musculus OX=10090 GN=Scpep1 PE=1 SV=2	452	8	7.5	21	10.2	4	6	21	9	0.08	0.06	0.138	0.1	AMESSLEFLR+EATQLWGK+EVWDYVTVR+SSETAAFVK	AMESSLEFLR+EATQLWGKAEMIIEK+EATQLWGK+EVWDYVTVR	AEMIIEK+AGHMVPSDQGEMALK+ALYTDPK+AMESSLEFLR+EATQLWGK+EVWDYVTVR+EVWDYVTVRK+HLQGDALSQLMNGPIK+NTDGVNFYNILTK+SSETAAFVK	AMESSLEFLR+DLDTVASDMMVLLK+EVWDYVTVR+NTDGVNFYNILTK	4	4	10	4	1	2	4	3	-1.60319	-0.091907	0.428763	-0.050685
Q920E5	sp|Q920E5|FPPS_MOUSE	Farnesyl pyrophosphate synthase OS=Mus musculus OX=10090 GN=Fdps PE=1 SV=1	353	NA	NA	NA	7.9	NA	NA	NA	4	NA	NA	NA	0.04	NA	NA	NA	ELGHPEIGDAIAR+GLTVVQAFQELVEPK	NA	NA	NA	2	NA	NA	NA	1	NA	NA	NA	0.263134
Q921I1	sp|Q921I1|TRFE_MOUSE	Serotransferrin OS=Mus musculus OX=10090 GN=Tf PE=1 SV=1	697	34.9	50.4	55.7	48.8	56	111	171	125	1.28	1.1	1.12	1.35	ASDTSITWNNLK+CAPNNKEEYNGYTGAFR+CFVKLPEGTTPEK+CLKDGGGDVAFVK+CLVEKGDVAFVK+DFASCHLAQAPNHVVVSR+DFQLFSSPLGKDLLFK+DLLFKDSAFGLLR+DSAFGLLR+EEYNGYTGAFR+GDVAFVK+GTDFQLNQLEGKK+GYYAVAVVK+HTTIFEVLPEK+IIWELIK+KPVDQYEDCYLAR+LYLGHNYVTAIR+NLKQEDFELLCPDGTR+SKDFQLFSSPLGK+TAGWNIPMGMLYNR+TKCDEWSIISEGK+TSYPDCIK+TVLPPDGPR+YLGAEYMQSVGNMR	ADRDQYELLCLDNTR+CAPNNKEEYNGYTGAFR+CFVKLPEGTTPEK+CLKDGGGDVAFVK+CLVEKGDVAFVK+DDTKCFVKLPEGTTPEK+DFASCHLAQAPNHVVVSR+DFASCHLAQAPNHVVVSRK+DFQLFSSPLGKDLLFK+DLLFKDSAFGLLR+DLLFRDDTK+DSAFGLLRVPPR+EEYNGYTGAFR+GTDFQLNQLEGKK+GYYAVAVVK+HQTVLDNTEGKNPAEWAK+HTTIFEVLPEKADR+HTTIFEVLPEK+IIWELIK+KGTDFQLNQLEGK+KGTDFQLNQLEGKK+KNNGKEDLIWEILK+KPVDQYEDCYLAR+KTSYPDCIK+LLEACTFHKH+LYLGHNYVTAIR+NLKQEDFELLCPDGTRKPVK+NLKQEDFELL…	ADRDQYELLCLDNTR+ASDTSITWNNLK+AVSSFFSGSCVPCADPVAFPK+CAPNNKEEYNGYTGAFR+CFVKLPEGTTPEK+CLKDGGGDVAFVK+CLVEKGDVAFVK+DFASCHLAQAPNHVVVSR+DFQLFSSPLGK+DFQLFSSPLGKDLLFK+DGGGDVAFVK+DLLFKDSAFGLLR+DLLFRDDTK+DQYELLCLDNTR+DSAFGLLR+DSAFGLLRVPPR+EDLIWEILK+EEYNGYTGAFR+FDEFFSQGCAPGYEK+GDVAFVK+GTDFQLNQLEGK+GTDFQLNQLEGKK+GYYAVAVVK+HQTVLDNTEGKNPAEWAK+HTTIFEVLPEK+IECESAETTEDCIEK+IIWELIK+KGTDFQLNQLEGK+KPVDQYEDCYLAR+KTSYP…	ADRDQYELLCLDNTR+ASDTSITWNNLK+AVLTSQETLFGGSDCTGNFCLFK+AVSSFFSGSCVPCADPVAFPK+CAPNNKEEYNGYTGAFR+CDEWSIISEGK+CFVKLPEGTTPEK+DFQLFSSPLGK+DGGGDVAFVK+DQYELLCLDNTR+DSAFGLLR+EDLIWEILK+EEYNGYTGAFR+FDEFFSQGCAPGYEK+GDVAFVK+GTDFQLNQLEGK+GYYAVAVVK+HTTIFEVLPEK+IECESAETTEDCIEK+IIWELIK+KGTDFQLNQLEGK+KPVDQYEDCYLAR+KTSYPDCIK+LLEACTFHK+LYLGHNYVTAIR+NLKQEDFELLCPDGTR+NPAEWAK+NQQEGVCPEGSIDNSPVK+QEDFELLCPDGTR+TKCDEWSIISE…	24	42	44	34	10	3	14	19	-0.294802	0.285937	0.467679	0.424273
Q921M3	sp|Q921M3|SF3B3_MOUSE	Splicing factor 3B subunit 3 OS=Mus musculus OX=10090 GN=Sf3b3 PE=1 SV=1	1217	NA	3.9	4.1	NA	NA	5	6	NA	NA	0.05	0.035	NA	NA	HIANYISGIQTIGHR+LTISSPLEAHK+NVSEELDRTPPEVSK+SYYFPVK+TPPEVSK	ILELLRPDPNTGK+LTISSPLEAHK+NVSEELDRTPPEVSK+SVAGGFVYTYK	NA	NA	5	4	NA	NA	1	1	NA	NA	-0.217618	0.140619	NA
Q922R8	sp|Q922R8|PDIA6_MOUSE	Protein disulfide-isomerase A6 OS=Mus musculus OX=10090 GN=Pdia6 PE=1 SV=3	440	3	10.5	22	16.4	2	5	14	12	0.05	0.05	0.094	0.14	GSFSEQGINEFLR	GSFSEQGINEFLR+IFQKGESPVDYDGGR+NLEPEWAAAATEVKEQTK	GESPVDYDGGR+GSFSEQGINEFLR+GSTAPVGGGSFPTITPR+LAAVDATVNQVLASR+NLEPEWAAAATEVKEQTK+NLEPEWAAAATEVK+NSYLEVLLK+TGEAIVDAALSALR	DVVELTDDTFDK+GSTAPVGGGSFPTITPR+LAAVDATVNQVLASR+NLEPEWAAAATEVK+TGEAIVDAALSALR	1	3	8	5	1	1	4	5	-0.416284	-0.375673	-0.183655	0.102626
Q923D2	sp|Q923D2|BLVRB_MOUSE	Flavin reductase (NADPH) OS=Mus musculus OX=10090 GN=Blvrb PE=1 SV=3	206	23.8	27.7	NA	NA	4	8	NA	NA	0.1	0.08	NA	NA	CLTTNEYDGHTTYPSHQYD+DSSRLPSEGPQPAHVVVGDVR+IAIFGATGR+LPSEGPQPAHVVVGDVR	CLTTNEYDGHTTYPSHQYD+DSSRLPSEGPQPAHVVVGDVR+LPSEGPQPAHVVVGDVR+LQDVTDDHIR+NIVTAMK	NA	NA	4	5	NA	NA	1	3	NA	NA	0.501976	-0.136657	NA	NA
Q93092	sp|Q93092|TALDO_MOUSE	Transaldolase OS=Mus musculus OX=10090 GN=Taldo1 PE=1 SV=2	337	8.3	NA	30	31.5	6	NA	19	16	0.07	NA	0.079	0.18	LAPALSVK+LLGELLKDNSK+TIVMGASFR	NA	ALAGCDFLTISPK+FAADAIKLER+LAPALSVK+LGGPQEEQIK+LLGELLK+LSSTWEGIQAGK+MESALDQLK+SYEPQEDPGVK+TIVMGASFR+WLHNEDQMAVEK	ALAGCDFLTISPK+ILDWHVANTDK+LAPALSVK+LFVLFGAEILK+LGGPQEEQIK+LSSTWEGIQAGK+MESALDQLK+SYEPQEDPGVK+TIVMGASFR+WLHNEDQMAVEK	3	NA	10	10	1	NA	1	5	0.497789	NA	-0.415995	0.00137552
Q99020	sp|Q99020|ROAA_MOUSE	Heterogeneous nuclear ribonucleoprotein A/B OS=Mus musculus OX=10090 GN=Hnrnpab PE=1 SV=1	285	NA	17.9	29.1	22.1	NA	8	18	10	NA	0.08	0.109	0.09	NA	EVYQQQQYGSGGR+GFGFILFK+GFVFITFKEEDPVK+IFVGGLNPEATEEKIR	DLKDYFTK+EVYQQQQYGSGGR+FGEVVDCTIK+GFGFILFK+GFVFITFKEEDPVK+GFVFITFKEEDPVKK+IFVGGLNPEATEEK+IFVGGLNPEATEEKIR+MFVGGLSWDTSKK	EYFGQFGEIEAIELPIDPK+FGEVVDCTLK+GFGFILFK+IFVGGLNPEATEEK+MFVGGLSWDTSK	NA	4	9	5	NA	1	2	2	NA	-0.160781	-0.203196	-0.071576
Q99J77	sp|Q99J77|SIAS_MOUSE	Sialic acid synthase OS=Mus musculus OX=10090 GN=Nans PE=1 SV=1	359	NA	13.6	NA	NA	NA	10	NA	NA	NA	0.04	NA	NA	NA	GSDHSASLEPGELAELVR+GYPPEDIFNLAGKK+IPAGTTLTLDMLTVK+VKIPAGTTLTLDMLTVK	NA	NA	NA	4	NA	NA	NA	1	NA	NA	NA	0.387656	NA	NA
Q99JI4	sp|Q99JI4|PSMD6_MOUSE	26S proteasome non-ATPase regulatory subunit 6 OS=Mus musculus OX=10090 GN=Psmd6 PE=1 SV=1	389	NA	3.9	NA	NA	NA	1	NA	NA	NA	0.01	NA	NA	NA	GAEILEVLHSLPAVR	NA	NA	NA	1	NA	NA	NA	1	NA	NA	NA	-0.333643	NA	NA
Q99JR5	sp|Q99JR5|TINAL_MOUSE	Tubulointerstitial nephritis antigen-like OS=Mus musculus OX=10090 GN=Tinagl1 PE=1 SV=1	466	NA	5.6	9.7	NA	NA	3	6	NA	NA	0.02	0.042	NA	NA	GIYSHTPVSQGRPEQYR+LDGAWWFLR	GVVSDNCYPFSGR+ITGWGEETLPDGR+LDGAWWFLR+YCQEQDMCCR	NA	NA	2	4	NA	NA	1	2	NA	NA	0.350812	0.240381	NA
Q99JW5	sp|Q99JW5|EPCAM_MOUSE	Epithelial cell adhesion molecule OS=Mus musculus OX=10090 GN=Epcam PE=1 SV=1	315	NA	6.3	NA	NA	NA	2	NA	NA	NA	0.02	NA	NA	NA	ESPYDHQSLQTALQEAFTSR	NA	NA	NA	1	NA	NA	NA	1	NA	NA	NA	-0.308126	NA	NA
Q99JY9	sp|Q99JY9|ARP3_MOUSE	Actin-related protein 3 OS=Mus musculus OX=10090 GN=Actr3 PE=1 SV=3	418	23.9	50	40.2	30.9	16	38	46	20	0.38	0.38	0.283	0.23	AEPEDHYFLLTEPPLNTPENR+DREVGIPPEQSLETAK+FMEQVIFK+GVDDLDFFIGDEAIEKPTYATK+LKLSEELSGGR+LSEELSGGR+NIVLSGGSTMFR+QYTGVNAISK	AEPEDHYFLLTEPPLNTPENR+DREVGIPPEQSLETAK+EFNKYDTDGSK+ERYSYVCPDLVK+FMEQVIFK+GVDDLDFFIGDEAIEKPTYATK+HGIVEDWDLMER+HNPVFGVMS+KDYEEIGPSICR+LGYAGNTEPQFIIPSCIAIKESAK+LSEELSGGR+NIVLSGGSTMFR+QYTGVNAISKK+QYTGVNAISK+TLTGTVIDSGDGVTHVIPVAEGYVIGSCIK	AEPEDHYFLLTEPPLNTPENR+DREVGIPPEQSLETAK+DYEEIGPSICR+FMEQVIFK+GVDDLDFFIGDEAIEKPTYATK+HGIVEDWDLMER+HNPVFGVMS+KDYEEIGPSICR+KEFSIDVGYER+LKLSEELSGGR+LPACVVDCGTGYTK+NIVLSGGSTMFR+QYTGVNAISKK+QYTGVNAISK+YSYVCPDLVK	AEPEDHYFLLTEPPLNTPENR+DYEEIGPSICR+EVGIPPEQSLETAK+FMEQVIFK+HNPVFGVMS+LGYAGNTEPQFIIPSCIAIK+LPACVVDCGTGYTK+NIVLSGGSTMFR+QYTGVNAISK+YSYVCPDLVK	8	15	15	10	2	5	4	5	1.50862	0.289791	0.149269	-0.0529984
Q99K51	sp|Q99K51|PLST_MOUSE	Plastin-3 OS=Mus musculus OX=10090 GN=Pls3 PE=1 SV=3	630	11.4	22.7	38.4	28.9	12	22	43	37	0.15	0.21	0.211	0.33	AVGDGIVLCK+AYFHLLNQIAPK+INNFSADIK+LSPEELLLR+NEALAALLR+VYALPEDLVEVKPK+YAFVNWINK	AVGDGIVLCK+AYFHLLNQIAPK+HVIPMNPNTDDLFK+IDINMSGFNETDDLK+IDINMSGFNETDDLKR+INNFSADIKDSK+INNFSADIK+KLENCNYAVELGKNPAK+LSPEELLLR+NEALAALLR+QFVTPADVVSGNPK+VYALPEDLVEVKPK+YAFVNWINK+YAVSMAR	ANDDIIVNWVNR+AVGDGIVLCK+AYFHLLNQIAPK+EANMPLPGYK+EGICALGGTSELSSEGTQHSYSEEEK+HVIPMNPNTDDLFK+IDINMSGFNETDDLKR+IKVPVDWSK+INNFSADIK+KIENCNYAVELGK+LENCNYAVELGKNPAK+LMVDGDR+LSPEELLLR+MINLSVPDTIDERAINKK+MINLSVPDTIDER+NEALAALLR+STSIQSFK+VYALPEDLVEVKPK+WANFHLENSGWQK+YAFVNWINK+YAVSMAR+YTLNVLEDLGEGQK	AVGDGIVLCK+AYFHLLNQIAPK+DGETLEELMK+EANMPLPGYK+EGICALGGTSELSSEGTQHSYSEEEK+HVIPMNPNTDDLFK+IKVPVDWSK+INNFSADIK+KIENCNYAVELGK+LSPEELLLR+MINLSVPDTIDER+NEALAALLR+QFVTPADVVSGNPK+VYALPEDLVEVKPK+YAFVNWINK+YTLNVLEDLGEGQK	7	14	22	16	2	2	2	9	1.06381	-0.560571	-1.19174	-0.125209
Q99KC8	sp|Q99KC8|VMA5A_MOUSE	von Willebrand factor A domain-containing protein 5A OS=Mus musculus OX=10090 GN=Vwa5a PE=1 SV=2	793	2.3	4	5.5	9.6	4	2	8	11	0.06	0.02	0.05	0.11	VTFSLQPK+YLLPAILNPR	ANDNFTIHR+ELNKPVQGPLAHR+YLLPAILNPR	ACGEFVFLMDR+MLSPEQLTIFR+VSGGTAVFITGK+YLLPAILNPR	AFGENAVVQLISLQK+DVFSCNVGNLQPGAK+ETLLLLLK+TSAQVSLTEGHK+VSGGTAVFITGK+YVQELPLETDGALR	2	3	4	6	1	1	2	3	0.131305	-0.0995867	0.343119	-0.051212
Q99KG5	sp|Q99KG5|LSR_MOUSE	Lipolysis-stimulated lipoprotein receptor OS=Mus musculus OX=10090 GN=Lsr PE=1 SV=1	594	NA	8.8	17.5	NA	NA	3	13	NA	NA	0.03	0.081	NA	NA	ELANFDPSRPGPPNGRVER+QGNAVTLGDYYQGRR+SVDALDDINRPGSTESGR	DPHYYDDLR+ELANFDPSRPGPPNGR+EVDGSVSSEVR+IQANQQDDSMR+QGNAVTLGDYYQGR+RMKKNLALSR+SVDALDDINRPGSTESGR+TSSVGGHSSQVPLLR	NA	NA	3	8	NA	NA	1	3	NA	NA	-0.369827	-0.0922927	NA
Q99KK7	sp|Q99KK7|DPP3_MOUSE	Dipeptidyl peptidase 3 OS=Mus musculus OX=10090 GN=Dpp3 PE=1 SV=2	738	NA	13.4	9.1	8	NA	10	6	8	NA	0.08	0.041	0.07	NA	FVPNLPK+GPSFDVQVGLHELLGHGSGK+LIVQPNTR+LTFLEEEDKDLYIR+SVGRPALERFLRR+VLLEAGEGLVTVTPTTGSDGRPDAR+YEFQGNHFQVTR	FSTIASSYEECR+GDYAPILQK+LFVQDEK+LTFLEEEDKDLYIR+VLLEAGEGLVTVTPTTGSDGRPDAR	FVPNLPK+GDYAPILQK+LASVLNTDPALDSELTSK+VLLEAGEGLVTVTPTTGSDGRPDAR	NA	7	5	4	NA	1	2	1	NA	0.00505279	-0.176342	-0.0102136
Q99KP6	sp|Q99KP6|PRP19_MOUSE	Pre-mRNA-processing factor 19 OS=Mus musculus OX=10090 GN=Prpf19 PE=1 SV=1	504	NA	14.3	NA	4.8	NA	5	NA	4	NA	0.04	NA	0.05	NA	QELSHALYQHDAACR+TVPEELVKPEELSK+VAHPIRPKPPSATSIPAILK+VTSVVFHPSQELVFSASPDATIR	NA	STEQILATLK+TVPEELVKPEELSK	NA	4	NA	2	NA	1	NA	2	NA	0.390816	NA	0.530414
Q99KQ4	sp|Q99KQ4|NAMPT_MOUSE	Nicotinamide phosphoribosyltransferase OS=Mus musculus OX=10090 GN=Nampt PE=1 SV=1	491	7.7	20.6	NA	8.1	5	16	NA	4	0.09	0.14	NA	0.03	AVPEGSVIPR+GVSSQETAGIGASAHLVNFK+GWNYILEK	GTDTVAGIALIKK+GVSSQETAGIGASAHLVNFK+GWNYILEK+GWNYILEKYDGHLPIEVK+IWGEDLR+LLPPYLR+STEAPLIIRPDSGNPLDTVLK+YDGHLPIEVK+YEETVFYGLQYILNK	NA	GTDTVAGIALIK+LLPPYLR+STEAPLIIRPDSGNPLDTVLK	3	9	NA	3	1	1	NA	1	0.543025	0.354354	NA	0.108959
Q99KR3	sp|Q99KR3|LACB2_MOUSE	Endoribonuclease LACTB2 OS=Mus musculus OX=10090 GN=Lactb2 PE=1 SV=1	288	NA	6.2	NA	NA	NA	2	NA	NA	NA	0.01	NA	NA	NA	ANIIYPGHGPVIHNAEAK	NA	NA	NA	1	NA	NA	NA	1	NA	NA	NA	0.16294	NA	NA
Q99KR8	sp|Q99KR8|FUCO2_MOUSE	Plasma alpha-L-fucosidase OS=Mus musculus OX=10090 GN=Fuca2 PE=1 SV=1	461	NA	NA	6.5	NA	NA	NA	4	NA	NA	NA	0.025	NA	NA	NA	DIVKELEVAVR+LVYAIFLK+TLPELYELVNR	NA	NA	NA	3	NA	NA	NA	1	NA	NA	NA	0.0773251	NA
Q99L45	sp|Q99L45|IF2B_MOUSE	Eukaryotic translation initiation factor 2 subunit 2 OS=Mus musculus OX=10090 GN=Eif2s2 PE=1 SV=1	331	NA	NA	16.9	NA	NA	NA	5	NA	NA	NA	0.029	NA	NA	NA	DYTYEELLNR+EVEPEPTEEKDVDADEEDSR+IFDIDEAEEAIKDVK+TSFVNFTDICK	NA	NA	NA	4	NA	NA	NA	1	NA	NA	NA	-0.949932	NA
Q99L47	sp|Q99L47|F10A1_MOUSE	Hsc70-interacting protein OS=Mus musculus OX=10090 GN=St13 PE=1 SV=1	371	NA	NA	NA	10	NA	NA	NA	4	NA	NA	NA	0.05	NA	NA	NA	AIDLFTDAIK+AIEINPDSAQPYK+GAAIEALNDGELQK	NA	NA	NA	3	NA	NA	NA	3	NA	NA	NA	-0.153452
Q99LJ1	sp|Q99LJ1|FUCO_MOUSE	Tissue alpha-L-fucosidase OS=Mus musculus OX=10090 GN=Fuca1 PE=1 SV=1	452	NA	NA	NA	6.9	NA	NA	NA	5	NA	NA	NA	0.05	NA	NA	NA	DGLIVPIFQER+DLVGELGAAVR+DMTMSTIAK	NA	NA	NA	3	NA	NA	NA	1	NA	NA	NA	0.158006
Q99LX0	sp|Q99LX0|PARK7_MOUSE	Protein/nucleic acid deglycase DJ-1 OS=Mus musculus OX=10090 GN=Park7 PE=1 SV=1	189	NA	NA	16.4	23.3	NA	NA	7	5	NA	NA	0.035	0.05	NA	NA	ALVILAK+DGLILTSR+VTVAGLAGKDPVQCSR	ALVILAK+DGLILTSR+DVMICPDTSLEDAK+GAEEMETVIPVDVMR	NA	NA	3	4	NA	NA	1	2	NA	NA	-0.228734	0.071895
Q99MN1	sp|Q99MN1|SYK_MOUSE	Lysine--tRNA ligase OS=Mus musculus OX=10090 GN=Kars PE=1 SV=1	595	NA	NA	NA	8.2	NA	NA	NA	8	NA	NA	NA	0.06	NA	NA	NA	EVLLFPAMKPEDK+ILDDICVAK+LIFYDLR+MLVVGGIDR+SEEEFVHINNK	NA	NA	NA	5	NA	NA	NA	1	NA	NA	NA	0.132509
Q99NH8	sp|Q99NH8|TREM2_MOUSE	Triggering receptor expressed on myeloid cells 2 OS=Mus musculus OX=10090 GN=Trem2 PE=1 SV=1	227	15.4	NA	NA	NA	5	NA	NA	NA	0.08	NA	NA	NA	NLQAGDAGLYQCQSLR+QLGEEGPCQR+VSCTYDALK	NA	NA	NA	3	NA	NA	NA	1	NA	NA	NA	-0.338534	NA	NA	NA
Q99P91	sp|Q99P91|GPNMB_MOUSE	Transmembrane glycoprotein NMB OS=Mus musculus OX=10090 GN=Gpnmb PE=1 SV=2	574	NA	NA	6.3	NA	NA	NA	13	NA	NA	NA	0.064	NA	NA	NA	AYIPISK+NLSDEIFLR+VKDVYVITDQIPVFVTMSQK	NA	NA	NA	3	NA	NA	NA	1	NA	NA	NA	0.651182	NA
Q99PT1	sp|Q99PT1|GDIR1_MOUSE	Rho GDP-dissociation inhibitor 1 OS=Mus musculus OX=10090 GN=Arhgdia PE=1 SV=3	204	NA	NA	NA	29.9	NA	NA	NA	13	NA	NA	NA	0.15	NA	NA	NA	AEEYEFLTPMEEAPK+IDKTDYMVGSYGPR+SIQEIQELDKDDESLR+TDYMVGSYGPR+VAVSADPNVPNVIVTR	NA	NA	NA	5	NA	NA	NA	3	NA	NA	NA	-0.122777
Q9CPT4	sp|Q9CPT4|MYDGF_MOUSE	Myeloid-derived growth factor OS=Mus musculus OX=10090 GN=Mydgf PE=1 SV=1	166	14.5	NA	NA	NA	4	NA	NA	NA	0.07	NA	NA	NA	ESDVPLKSEEFEVTK+SYLYFTQFK	NA	NA	NA	2	NA	NA	NA	1	NA	NA	NA	0.0932524	NA	NA	NA
Q9CPU0	sp|Q9CPU0|LGUL_MOUSE	Lactoylglutathione lyase OS=Mus musculus OX=10090 GN=Glo1 PE=1 SV=3	184	NA	NA	23.4	14.1	NA	NA	8	6	NA	NA	0.045	0.05	NA	NA	DFLLQQTMLR+GFGHIGIAVPDVYSACK+LDFPAMK+VLGLTLLQK	DFLLQQTMLR+SLDFYTR+VLGLTLLQK	NA	NA	4	3	NA	NA	1	2	NA	NA	0.133108	0.292531
Q9CPV4	sp|Q9CPV4|GLOD4_MOUSE	Glyoxalase domain-containing protein 4 OS=Mus musculus OX=10090 GN=Glod4 PE=1 SV=1	298	NA	20.5	31.9	14.8	NA	9	16	6	NA	0.07	0.108	0.06	NA	ESHSILTPLVSLDTPGK+FQTVHFFR+LELQGIQGAVDHAAAFGR+LLDDAMEADKSDEWFATR	ALLGYADNQCK+DVLGMQVLR+ELPDLEDLMK+ELPDLEDLMKR+IAFSCPQK+LELQGIQGAVDHAAAFGR+LLDDAMEADKSDEWFATR+SPSQSDPVLK+VTLAVSDLQK	DVLGMQVLR+ELPDLEDLMK+VAEGIFETEAPGGYK+VTLAVSDLQK	NA	4	9	4	NA	1	2	2	NA	-0.0715625	-0.263666	-0.519136
Q9CPW4	sp|Q9CPW4|ARPC5_MOUSE	Actin-related protein 2/3 complex subunit 5 OS=Mus musculus OX=10090 GN=Arpc5 PE=1 SV=3	151	39.1	NA	43.7	17.9	7	NA	10	3	0.17	NA	0.062	0.02	ALAAGGVGSIVR+AVQSLDKNGVDLLMK+GFESPSDNSSAVLLQWHEK+QGNMTAALQAALK	NA	ALAAGGVGSIVR+AVQSLDKNGVDLLMK+GFESPSDNSSAVLLQWHEK+QGNMTAALQAALKNPPINTK+QGNMTAALQAALK	ALAAGGVGSIVR+AVQSLDKNGVDLLMK	4	NA	5	2	1	NA	1	1	1.06458	NA	-0.514147	0.00771583
Q9CPY7	sp|Q9CPY7|AMPL_MOUSE	Cytosol aminopeptidase OS=Mus musculus OX=10090 GN=Lap3 PE=1 SV=3	519	4.6	30.1	17.7	13.5	3	14	11	7	0.07	0.14	0.061	0.07	GVLFASGQNLAR+SAGACTAAAFLR	ARNGKTIQVDNTDAEGR+DKDDDLPQFTSAGESFNK+DKDDDLPQFTSAGESFNKLVSGK+GLSTADMTK+GVLFASGQNLAR+LFEASVETGDRVWR+LHGSGDLEAWEK+LILADALCYAHTFNPK+MPLFEHYTR+SAGACTAAAFLR+TFYGLHQDFPSVVVVGLGK+TIQVDNTDAEGR+WAHLDIAGVMTNK	DKDDDLPQFTSAGESFNK+EMLNISGPPLK+GITFDSGGISIK+LFEASVETGDR+LILADALCYAHTFNPK+SAGACTAAAFLR+TIQVDNTDAEGR	ADMGGAATICSAIVSAAK+EMLNISGPPLK+GITFDSGGISIK+QVIDCQLADVNNLGK+SAGVDDQENWHEGK	2	13	7	5	1	2	1	2	-0.384896	0.0592651	-0.391651	0.0521206
Q9CQ60	sp|Q9CQ60|6PGL_MOUSE	6-phosphogluconolactonase OS=Mus musculus OX=10090 GN=Pgls PE=1 SV=1	257	5.8	21.8	NA	9.3	2	8	NA	4	0.05	0.08	NA	0.04	IVAPISDSPKPPPQR	ILEDKEGTLPAALVQPR+IVAPISDSPKPPPQR+LVPFDHAESTYGLYR+WTLGFCDER	NA	DLPAAAAPAGPASFAR+LLSVPFEK	1	4	NA	2	1	2	NA	2	0.056041	-0.130607	NA	-0.162741
Q9CQ65	sp|Q9CQ65|MTAP_MOUSE	S-methyl-5'-thioadenosine phosphorylase OS=Mus musculus OX=10090 GN=Mtap PE=1 SV=1	283	NA	22.6	9.5	NA	NA	7	3	NA	NA	0.07	0.021	NA	NA	IGIIGGTGLDDPEILEGRTEK+NVDCVLLAR+TSLRPQTFYDGSHCSAR+YVDTPFGKPSDALILGK	GTIVTIEGPR+YVDTPFGKPSDALILGK	NA	NA	4	2	NA	NA	1	1	NA	NA	0.361341	-1.76003	NA
Q9CQE1	sp|Q9CQE1|NPS3B_MOUSE	Protein NipSnap homolog 3B OS=Mus musculus OX=10090 GN=Nipsnap3b PE=1 SV=1	247	3.6	NA	NA	NA	2	NA	NA	NA	0.03	NA	NA	NA	TNEFLENFK	NA	NA	NA	1	NA	NA	NA	1	NA	NA	NA	1.20325	NA	NA	NA
Q9CQI6	sp|Q9CQI6|COTL1_MOUSE	Coactosin-like protein OS=Mus musculus OX=10090 GN=Cotl1 PE=1 SV=3	142	41.5	41.5	50.7	41.5	9	14	24	12	0.2	0.12	0.137	0.1	AAYNLVR+ELEEDFIR+EVVQNFAK+FTTGDAMSK+YDGATIVPGDQGADYQHFIQQCTDDVR	EFVISDRK+ELEEDFIR+ELEEDFIRSELK+TLVKEVVQNFAK+YDGATIVPGDQGADYQHFIQQCTDDVR	AAYNLVR+EFVISDR+EFVISDRK+ELEEDFIR+ELEEDFIRSELK+EVVQNFAK+FTTGDAMSK+FTTGDAMSKR+KELEEDFIR+YDGATIVPGDQGADYQHFIQQCTDDVR	EFVISDR+ELEEDFIR+EVVQNFAK+FTTGDAMSK+YDGATIVPGDQGADYQHFIQQCTDDVR	5	5	10	5	2	1	2	2	1.8637	0.0196888	-0.298789	-0.113476
Q9CQM5	sp|Q9CQM5|TXD17_MOUSE	Thioredoxin domain-containing protein 17 OS=Mus musculus OX=10090 GN=Txndc17 PE=1 SV=1	123	NA	NA	NA	20.3	NA	NA	NA	3	NA	NA	NA	0.03	NA	NA	NA	ATFEEVSVLGFEEFDK+ITAVPTLLK	NA	NA	NA	2	NA	NA	NA	1	NA	NA	NA	-0.672064
Q9CQM9	sp|Q9CQM9|GLRX3_MOUSE	Glutaredoxin-3 OS=Mus musculus OX=10090 GN=Glrx3 PE=1 SV=1	337	NA	NA	NA	17.2	NA	NA	NA	14	NA	NA	NA	0.15	NA	NA	NA	DNGELLPILK+ELEASEELDTICPK+GDLVGGLDIVK+LDGAHAPELTK+LEAEAVPEVSEK	NA	NA	NA	5	NA	NA	NA	1	NA	NA	NA	-0.305446
Q9CQR2	sp|Q9CQR2|RS21_MOUSE	40S ribosomal protein S21 OS=Mus musculus OX=10090 GN=Rps21 PE=1 SV=1	83	27.7	NA	NA	NA	3	NA	NA	NA	0.06	NA	NA	NA	DHASIQMNVAEVDR+TYGICGAIR	NA	NA	NA	2	NA	NA	NA	1	NA	NA	NA	-0.0791534	NA	NA	NA
Q9CQU0	sp|Q9CQU0|TXD12_MOUSE	Thioredoxin domain-containing protein 12 OS=Mus musculus OX=10090 GN=Txndc12 PE=1 SV=1	170	NA	NA	8.8	NA	NA	NA	1	NA	NA	NA	0.007	NA	NA	NA	EAAASGLPLMVIIHK	NA	NA	NA	1	NA	NA	NA	1	NA	NA	NA	-0.00552978	NA
Q9CQV8	sp|Q9CQV8|1433B_MOUSE	14-3-3 protein beta/alpha OS=Mus musculus OX=10090 GN=Ywhab PE=1 SV=3	246	NA	23.6	37.4	NA	NA	8	17	NA	NA	0.08	0.053	NA	NA	AVTEQGHELSNEER+LAEQAERYDDMAAAMK+NLLSVAYK+QTTVSNSQQAYQEAFEISKK	AVTEQGHELSNEER+DSTLIMQLLR+EAFEISK+NLLSVAYK+QTTVSNSQQAYQEAFEISKK+VLSSIEQK+YDDMAAAMK+YLILNATQAESK+YLSEVASGENK	NA	NA	4	9	NA	NA	1	1	NA	NA	-0.409629	0.733578	NA
Q9CR16	sp|Q9CR16|PPID_MOUSE	Peptidyl-prolyl cis-trans isomerase D OS=Mus musculus OX=10090 GN=Ppid PE=1 SV=3	370	NA	NA	NA	10.3	NA	NA	NA	5	NA	NA	NA	0.05	NA	NA	NA	DGSGDSHPDFPEDADIDLK+EGDDWGIFPK+ILLISEDLK	NA	NA	NA	3	NA	NA	NA	1	NA	NA	NA	-0.285601
Q9CR86	sp|Q9CR86|CHSP1_MOUSE	Calcium-regulated heat stable protein 1 OS=Mus musculus OX=10090 GN=Carhsp1 PE=1 SV=1	148	NA	10.8	10.8	NA	NA	2	3	NA	NA	0.02	0.021	NA	NA	LQAVEVVITHLAPGTK	LQAVEVVITHLAPGTK	NA	NA	1	1	NA	NA	1	1	NA	NA	-0.167497	-0.274899	NA
Q9CVB6	sp|Q9CVB6|ARPC2_MOUSE	Actin-related protein 2/3 complex subunit 2 OS=Mus musculus OX=10090 GN=Arpc2 PE=1 SV=3	300	13.7	29.3	21.3	28.7	6	22	16	13	0.13	0.2	0.11	0.14	DNTINLIHTFR+NCFASVFEK+VFMQEFK+YFQFQEEGKEGENR+YFQFQEEGK	ASHTAPQVLFSHREPPLELK+DNTINLIHTFR+DSIVHQAGMLK+DSIVHQAGMLKR+DYLHYHIK+ELQAHGADELLK+ILLEVNNR+MILLEVNNR+NCFASVFEK+VFMQEFK	DNTINLIHTFR+DSIVHQAGMLK+ELQAHGADELLK+NCFASVFEK+VFMQEFK+YFQFQEEGKEGENR+YFQFQEEGK	DDETMYVESK+DNTINLIHTFR+DSIVHQAGMLK+ELQAHGADELLK+IIEETLALK+ILLEVNNR+NCFASVFEK+VFMQEFK+YFQFQEEGK	5	10	7	9	1	4	1	1	0.44122	0.0756441	-0.635493	-0.0468675
Q9CWJ9	sp|Q9CWJ9|PUR9_MOUSE	Bifunctional purine biosynthesis protein PURH OS=Mus musculus OX=10090 GN=Atic PE=1 SV=2	592	NA	NA	13.5	24.2	NA	NA	7	14	NA	NA	0.043	0.14	NA	NA	ANSWWLR+GAVDIPAAASFK+HVSPAGAAVGVPLSEDEAR+TGLVEFAR+VTVVCEPEDYAGVAAEMHGSDSK+YTQSNSVCYAK	ANSWWLR+DLIVATVAVK+DVSELTGFPEMLGGR+EVSDGIVAPGYEEEALK+GAVDIPAAASFK+HVSPAGAAVGVPLSEDEAR+MSSFGDFVALSDICDVPTAK+NIPEDAADMAR+SLFSNIVTK+VTVVCEPEDYAGVAAEMHGSDSK	NA	NA	6	10	NA	NA	3	4	NA	NA	-0.0205139	-0.469659
Q9CWK8	sp|Q9CWK8|SNX2_MOUSE	Sorting nexin-2 OS=Mus musculus OX=10090 GN=Snx2 PE=1 SV=2	519	NA	9.2	NA	NA	NA	6	NA	NA	NA	0.04	NA	NA	NA	FSDFLGLHSK+VGKEDSSSTEFVEK+YLHVGYIVPPAPEK+YWEAFLPEAK	NA	NA	NA	4	NA	NA	NA	1	NA	NA	NA	-0.372863	NA	NA
Q9CWS0	sp|Q9CWS0|DDAH1_MOUSE	N(G),N(G)-dimethylarginine dimethylaminohydrolase 1 OS=Mus musculus OX=10090 GN=Ddah1 PE=1 SV=3	285	NA	NA	NA	11.9	NA	NA	NA	6	NA	NA	NA	0.05	NA	NA	NA	DYAVSTVPVADSLHLK+EFFVGLSK+GAEILADTFK	NA	NA	NA	3	NA	NA	NA	2	NA	NA	NA	-0.216127
Q9CWZ3	sp|Q9CWZ3|RBM8A_MOUSE	RNA-binding protein 8A OS=Mus musculus OX=10090 GN=Rbm8a PE=1 SV=4	174	NA	NA	NA	10.9	NA	NA	NA	2	NA	NA	NA	0.02	NA	NA	NA	FAEYGEIK+GYTLVEYETYK	NA	NA	NA	2	NA	NA	NA	1	NA	NA	NA	0.0804771
Q9CXW4	sp|Q9CXW4|RL11_MOUSE	60S ribosomal protein L11 OS=Mus musculus OX=10090 GN=Rpl11 PE=1 SV=4	178	NA	NA	NA	12.9	NA	NA	NA	5	NA	NA	NA	0.05	NA	NA	NA	VLEQLTGQTPVFSK+YDGIILPGK	NA	NA	NA	2	NA	NA	NA	1	NA	NA	NA	-0.123979
Q9CY58	sp|Q9CY58|PAIRB_MOUSE	Plasminogen activator inhibitor 1 RNA-binding protein OS=Mus musculus OX=10090 GN=Serbp1 PE=1 SV=2	407	NA	NA	NA	4.4	NA	NA	NA	4	NA	NA	NA	0.05	NA	NA	NA	EETQPPVALK+EMTLDEWK	NA	NA	NA	2	NA	NA	NA	1	NA	NA	NA	0.477132
Q9CY64	sp|Q9CY64|BIEA_MOUSE	Biliverdin reductase A OS=Mus musculus OX=10090 GN=Blvra PE=1 SV=1	295	17.3	33.9	30.2	NA	8	20	13	NA	0.17	0.17	0.082	NA	ELGSLDNVR+FGFPAFSGISR+ILHCLELASDIQR+QISLEDALR+SPLSWIEEK	ELGSLDNVR+FGFPAFSGISR+FGVVVVGVGR+ILHCLELASDIQR+LLGQVSAEDLAAEKK+LLGQVSAEDLAAEKKR+MTVQLETQNKSPLSWIEEK+NIFLKDQDIFIQK+QISLEDALR+SPLSWIEEK	DQDIFIQK+FGFPAFSGISR+FGVVVVGVGR+FTASPLEEEK+ILHCLELASDIQR+LLGQVSAEDLAAEK+NIFLKDQDIFIQK+QISLEDALR+SPLSWIEEK	NA	5	10	9	NA	2	2	3	NA	0.601995	-0.134268	0.294537	NA
Q9CYK2	sp|Q9CYK2|QPCT_MOUSE	Glutaminyl-peptide cyclotransferase OS=Mus musculus OX=10090 GN=Qpct PE=1 SV=2	362	NA	NA	NA	6.4	NA	NA	NA	4	NA	NA	NA	0.04	NA	NA	NA	ELYELGLLK+SFSNIISTLNPEAK	NA	NA	NA	2	NA	NA	NA	1	NA	NA	NA	0.237873
Q9CYN9	sp|Q9CYN9|RENR_MOUSE	Renin receptor OS=Mus musculus OX=10090 GN=Atp6ap2 PE=1 SV=2	350	4.9	6	NA	NA	4	4	NA	NA	0.07	0.04	NA	NA	SFDTSLVR+YGEDSEQFR	SFDTSLVR+YGEDSEQFRDASK+YGEDSEQFR	NA	NA	2	3	NA	NA	1	1	NA	NA	0.31196	-0.0902803	NA	NA
Q9CZ44	sp|Q9CZ44|NSF1C_MOUSE	NSFL1 cofactor p47 OS=Mus musculus OX=10090 GN=Nsfl1c PE=1 SV=1	370	NA	NA	7.6	15.7	NA	NA	3	7	NA	NA	0.021	0.07	NA	NA	DLIHDQDEEEEEEEGQR+TGFSLDNGDLR	ASSSILINEAEPTTNIQIR+EFVAVTGTEEDR+LGAAPEEESAYVAGER+SPNELVDDLFK	NA	NA	2	4	NA	NA	1	1	NA	NA	0.270571	0.0488854
Q9CZT5	sp|Q9CZT5|VASN_MOUSE	Vasorin OS=Mus musculus OX=10090 GN=Vasn PE=2 SV=2	673	NA	4.6	3.3	NA	NA	4	2	NA	NA	0.03	0.015	NA	NA	LLELKLPDNELR+QLDEGLFGR+YLQGNTVQLR	LLELKLPDNELR+YLQGNTVQLR	NA	NA	3	2	NA	NA	1	1	NA	NA	1.12456	-0.299804	NA
Q9CZX8	sp|Q9CZX8|RS19_MOUSE	40S ribosomal protein S19 OS=Mus musculus OX=10090 GN=Rps19 PE=1 SV=3	145	NA	NA	12.4	NA	NA	NA	2	NA	NA	NA	0.013	NA	NA	NA	DVNQQEFVR+VLQALEGLK	NA	NA	NA	2	NA	NA	NA	1	NA	NA	NA	-0.797024	NA
Q9CZY3	sp|Q9CZY3|UB2V1_MOUSE	Ubiquitin-conjugating enzyme E2 variant 1 OS=Mus musculus OX=10090 GN=Ube2v1 PE=1 SV=1	147	NA	17	13.8	13.8	NA	4	4	2	NA	0.04	0.022	0.02	NA	IECGPKYPEAPPSVR+WTGMIIGPPR	LLEELEEGQK+WTGMIIGPPR	LLEELEEGQK+WTGMIIGPPR	NA	2	2	2	NA	1	2	1	NA	-0.144263	0.470955	-1.05952
Q9D0F9	sp|Q9D0F9|PGM1_MOUSE	Phosphoglucomutase-1 OS=Mus musculus OX=10090 GN=Pgm1 PE=1 SV=4	562	14.9	29.4	35.2	22.6	11	23	32	19	0.24	0.23	0.195	0.21	AIGGIILTASHNPGGPNGDFGIK+FFGNLMDASK+LSGTGSAGATIR+LSLCGEESFGTGSDHIR+LYIDSYEKDVAK+NIFDFNAIK+SMPTSGALDR	ADNFEYSDPVDGSISKNQGLR+AIGGIILTASHNPGGPNGDFGIK+FFGNLMDASK+IDAMHGVVGPYVK+LSLCGEESFGTGSDHIR+LVIGQNGILSTPAVSCIIRK+LYIDSYEKDVAK+NIFDFNAIK+QFSANDKVYTVEK+QQFDLENK+QSVEDILKDHWQK+TQAYPDQKPGTSGLR	ADNFEYSDPVDGSISK+AIGGIILTASHNPGGPNGDFGIK+DLEALMLDR+ELLSGPNR+FFGNLMDASK+IALYETPTGWK+IDAMHGVVGPYVK+LSGTGSAGATIR+LSLCGEESFGTGSDHIR+LYIDSYEK+NIFDFNAIK+QEATLVVGGDGR+QFSANDKVYTVEK+SMPTSGALDR+TQAYPDQKPGTSGLR+VDLGVLGK+YDYEEVEAEGANK	AIGGIILTASHNPGGPNGDFGIK+DLEALMLDR+FNISNGGPAPEAITDK+IALYETPTGWK+IDAMHGVVGPYVK+LSGTGSAGATIR+LYIDSYEK+NIFDFNAIK+TIEEYAICPDLK+TQAYPDQKPGTSGLR+VDLGVLGK	7	12	17	11	2	2	5	4	0.132133	0.0198934	-0.089282	-0.118649
Q9D0I9	sp|Q9D0I9|SYRC_MOUSE	Arginine--tRNA ligase, cytoplasmic OS=Mus musculus OX=10090 GN=Rars PE=1 SV=2	660	NA	12.1	16.7	8.3	NA	8	14	7	NA	0.07	0.088	0.06	NA	AWNLICDVSREEFKK+DKVLTEEELK+GFDILGIKPVQR+LANIDEAMLQR+LMDLLEEGLKR+LQEVFGCAIR+MDGLVAQCSAR	EIAENITK+GESFYQDR+GFDILGIKPVQR+GFVQVDDGR+LANIDEAMLQR+LMDLLEEGLKR+LNDYIFSFDK+LQEVFGCAIR+MDGLVAQCSAR+VIVDFSSPNIAK+VLTEEELK	AAYPDLENPPLIVTPSQQPK+GFDILGIKPVQR+LMDLLEEGLKR+VIVDFSSPNIAK	NA	7	11	4	NA	1	2	1	NA	-0.0622731	0.274901	-0.489059
Q9D0W5	sp|Q9D0W5|PPIL1_MOUSE	Peptidyl-prolyl cis-trans isomerase-like 1 OS=Mus musculus OX=10090 GN=Ppil1 PE=1 SV=1	166	NA	10.2	NA	NA	NA	2	NA	NA	NA	0.02	NA	NA	NA	VGMVETNSQDRPVDDVK	NA	NA	NA	1	NA	NA	NA	1	NA	NA	NA	-0.0586946	NA	NA
Q9D1A2	sp|Q9D1A2|CNDP2_MOUSE	Cytosolic non-specific dipeptidase OS=Mus musculus OX=10090 GN=Cndp2 PE=1 SV=1	475	28.2	41.3	41.9	25.3	13	37	29	15	0.29	0.36	0.191	0.17	DVGAETLLHSCK+FAELQSPNK+LAEWVAIQSVSAWPEKR+LNYIEGTK+LVPDMIPEVVSEQVSSYLSKK+NVMLLPVGSADDGAHSQNEK+QKLPDGSEIPLPPILLGK+TGQEIPVNLR+YPSLSLHGIEGAFSGSGAK	AVFQYIDENQDRYVK+AVFQYIDENQDRYVKK+DVGAETLLHSCK+DVGAETLLHSCKK+FAELQSPNKFK+GSTDDKGPVAGWMNALEAYQK+KFAELQSPNKFK+KLAEWVAIQSVSAWPEKR+LAEWVAIQSVSAWPEKR+LGGSVELVDIGKQK+LNYIEGTK+LVPDMIPEVVSEQVSSYLSKK+NKPCITYGLR+NVMLLPVGSADDGAHSQNEK+QKLPDGSEIPLPPILLGK+TGQEIPVNLR+YPSLSLHGIEGAFSGSGAK	AVFQYIDENQDR+DVGAETLLHSCK+EGGSIPVTLTFQEATGK+FAELQSPNK+FAELQSPNKFK+LGGSVELVDIGK+LGSDPQK+LNYIEGTK+LVPDMIPEVVSEQVSSYLSKK+MMEVAAADVQR+NKPCITYGLR+NVMLLPVGSADDGAHSQNEK+PCITYGLR+QKLPDGSEIPLPPILLGK+TGQEIPVNLR+TVFGVEPDLTR+YPSLSLHGIEGAFSGSGAK	DVGAETLLHSCK+EGGSIPVTLTFQEATGK+LGGSVELVDIGK+LPDGSEIPLPPILLGK+LVPDMIPEVVSEQVSSYLSK+NVMLLPVGSADDGAHSQNEK+QKLPDGSEIPLPPILLGK+TGQEIPVNLR+TVFGVEPDLTR	9	17	17	9	2	1	3	4	1.26763	0.117353	0.469352	-0.316834
Q9D1Q6	sp|Q9D1Q6|ERP44_MOUSE	Endoplasmic reticulum resident protein 44 OS=Mus musculus OX=10090 GN=Erp44 PE=1 SV=1	406	2.2	NA	NA	NA	2	NA	NA	NA	0.05	NA	NA	NA	NIIGYFEQK	NA	NA	NA	1	NA	NA	NA	1	NA	NA	NA	0.573405	NA	NA	NA
Q9D662	sp|Q9D662|SC23B_MOUSE	Protein transport protein Sec23B OS=Mus musculus OX=10090 GN=Sec23b PE=1 SV=1	767	NA	6.6	NA	NA	NA	6	NA	NA	NA	0.06	NA	NA	NA	FSWNVWPSSR+HLLQAPLDDAQEILQAR+MVQVHELSCEGISK+NWADAQSQLR	NA	NA	NA	4	NA	NA	NA	1	NA	NA	NA	-0.0587367	NA	NA
Q9D6X6	sp|Q9D6X6|PRS23_MOUSE	Serine protease 23 OS=Mus musculus OX=10090 GN=Prss23 PE=2 SV=2	382	NA	NA	14.1	13.1	NA	NA	5	5	NA	NA	0.036	0.06	NA	NA	DGAGGDNSSSSAMPDK+GTPLPTYEEAK+LPVVLPQSTLNLAK+LSTGCTGTLVAEK	DFLLNYPFSTSVK+GTPLPTYEEAK+LEVSSSCGPQCHK+LSTGCTGTLVAEK	NA	NA	4	4	NA	NA	1	2	NA	NA	0.184225	-0.239837
Q9D7I0	sp|Q9D7I0|SHSA5_MOUSE	Protein shisa-5 OS=Mus musculus OX=10090 GN=Shisa5 PE=1 SV=1	235	7.2	7.2	NA	NA	1	3	NA	NA	0.02	0.03	NA	NA	FSTPAEETPEHLGSALK	FSTPAEETPEHLGSALK	NA	NA	1	1	NA	NA	1	1	NA	NA	-0.873436	-1.09726	NA	NA
Q9D819	sp|Q9D819|IPYR_MOUSE	Inorganic pyrophosphatase OS=Mus musculus OX=10090 GN=Ppa1 PE=1 SV=1	289	NA	3.1	NA	NA	NA	2	NA	NA	NA	0.02	NA	NA	NA	YVANLFPYK	NA	NA	NA	1	NA	NA	NA	1	NA	NA	NA	-0.382799	NA	NA
Q9D8E6	sp|Q9D8E6|RL4_MOUSE	60S ribosomal protein L4 OS=Mus musculus OX=10090 GN=Rpl4 PE=1 SV=3	419	NA	NA	2.1	NA	NA	NA	1	NA	NA	NA	0.007	NA	NA	NA	NVTLPAVFK	NA	NA	NA	1	NA	NA	NA	1	NA	NA	NA	0.0212281	NA
Q9D8N0	sp|Q9D8N0|EF1G_MOUSE	Elongation factor 1-gamma OS=Mus musculus OX=10090 GN=Eef1g PE=1 SV=3	437	15.6	33.9	19	17.4	8	28	18	21	0.16	0.26	0.103	0.22	AILGEVK+EYFSWEGTFQHVGK+ILGLLDTHLK+QVLEPSFR+STFVLDEFKR+TFLVGER+WFLTCINQPQFR	AILGEVKLCEK+AKDPFAHLPK+EYFSWEGTFQHVGK+ILGLLDTHLK+KAAAPAPEEEMDECEQALAAEPK+KLDPGSEETQTLVR+MAAGTLYTYPENWR+QVLEPSFR+STFVLDEFKR+TFLVGER+VLSAPPHFHFGQTNR+WFLTCINQPQFR	AILGEVK+ALIAAQYSGAQVR+EYFSWEGTFQHVGK+ILGLLDTHLK+KLDPGSEETQTLVR+QVLEPSFR+STFVLDEFKR+STFVLDEFK+TFLVGER	AAAPAPEEEMDECEQALAAEPK+ALIAAQYSGAQVR+ILGLLDTHLK+KLDPGSEETQTLVR+LDPGSEETQTLVR+STFVLDEFKR+STFVLDEFK+TFLVGER	7	12	9	8	2	4	1	5	0.69151	-0.460181	-0.151035	0.121212
Q9D8Y0	sp|Q9D8Y0|EFHD2_MOUSE	EF-hand domain-containing protein D2 OS=Mus musculus OX=10090 GN=Efhd2 PE=1 SV=1	240	NA	NA	NA	13.8	NA	NA	NA	3	NA	NA	NA	0.03	NA	NA	NA	DGFIDLMELK+LGAPQTHLGLK+LSEIDVSTEGVK	NA	NA	NA	3	NA	NA	NA	1	NA	NA	NA	-0.242315
Q9DAR7	sp|Q9DAR7|DCPS_MOUSE	m7GpppX diphosphatase OS=Mus musculus OX=10090 GN=Dcps PE=1 SV=1	338	NA	3.3	8.9	NA	NA	2	2	NA	NA	0.02	0.014	NA	NA	DLTPEHLPLLR	DLTPEHLPLLR+VNEDSGDTHGEDAVVILEK	NA	NA	1	2	NA	NA	1	1	NA	NA	0.0842918	-0.00908934	NA
Q9DAU7	sp|Q9DAU7|WFDC2_MOUSE	WAP four-disulfide core domain protein 2 OS=Mus musculus OX=10090 GN=Wfdc2 PE=1 SV=1	174	NA	NA	NA	26.4	NA	NA	NA	4	NA	NA	NA	0.05	NA	NA	NA	CCQAGCSSVCSKPNGPSEGELSGTDTK+LGLCEDQCQVDSQCSGNMK	NA	NA	NA	2	NA	NA	NA	1	NA	NA	NA	-0.0173568
Q9DBC7	sp|Q9DBC7|KAP0_MOUSE	cAMP-dependent protein kinase type I-alpha regulatory subunit OS=Mus musculus OX=10090 GN=Prkar1a PE=1 SV=3	381	NA	NA	7.6	NA	NA	NA	2	NA	NA	NA	0.011	NA	NA	NA	LTVADALEPVQFEDGQK+VSILESLDKWER	NA	NA	NA	2	NA	NA	NA	1	NA	NA	NA	-0.731119	NA
Q9DBG3	sp|Q9DBG3|AP2B1_MOUSE	AP-2 complex subunit beta OS=Mus musculus OX=10090 GN=Ap2b1 PE=1 SV=1	937	NA	7.6	NA	NA	NA	7	NA	NA	NA	0.05	NA	NA	NA	ALQHMTDFAIQFNK+AVWLPAVK+ITEYLCEPLRK+LSHANSAVVLSAVK+QVFLATWK+TAAVCVAK+YNDPIYVK	NA	NA	NA	7	NA	NA	NA	1	NA	NA	NA	-0.0391011	NA	NA
Q9DBJ1	sp|Q9DBJ1|PGAM1_MOUSE	Phosphoglycerate mutase 1 OS=Mus musculus OX=10090 GN=Pgam1 PE=1 SV=3	254	41.3	59.4	55.1	26.4	12	39	29	14	0.27	0.4	0.202	0.16	DAGYEFDICFTSVQKR+FSGWYDADLSPAGHEEAK+NLKPIKPMQFLGDEETVR+SYDVPPPPMEPDHPFYSNISK+VLIAAHGNSLR+YADLTEDQLPSCESLKDTIAR	ALPFWNEEIVPQIKEGK+DAGYEFDICFTSVQKR+FSGWYDADLSPAGHEEAK+FSGWYDADLSPAGHEEAKR+HGESAWNLENR+HYGGLTGLNKAETAAK+HYGGLTGLNK+NLKPIKPMQFLGDEETVRK+NLKPIKPMQFLGDEETVR+SYDVPPPPMEPDHPFYSNISK+VLIAAHGNSLR+YADLTEDQLPSCESLKDTIAR	ALPFWNEEIVPQIK+DAGYEFDICFTSVQKR+FSGWYDADLSPAGHEEAK+HGESAWNLENR+HYGGLTGLNK+NLKPIKPMQFLGDEETVR+SYDVPPPPMEPDHPFYSNISK+VLIAAHGNSLR+YADLTEDQLPSCESLKDTIAR+YADLTEDQLPSCESLK	ALPFWNEEIVPQIK+SYDVPPPPMEPDHPFYSNISK+VLIAAHGNSLR+YADLTEDQLPSCESLKDTIAR+YADLTEDQLPSCESLK	6	12	10	5	2	4	2	4	0.0510646	-0.0822687	0.186397	-0.0517641
Q9DBP5	sp|Q9DBP5|KCY_MOUSE	UMP-CMP kinase OS=Mus musculus OX=10090 GN=Cmpk1 PE=1 SV=1	196	NA	43.4	39.3	23	NA	12	13	8	NA	0.1	0.08	0.06	NA	EMDQTMAANAQK+FLIDGFPR+IQTYLESTKPIIDLYEEMGK+KNPDSQYGELIEK+MKPLVVFVLGGPGAGK+YGYTHLSAGELLRDER+YGYTHLSAGELLR	EMDQTMAANAQK+FLIDGFPR+IQTYLESTKPIIDLYEEMGK+KNPDSQYGELIEK+SVDEVFGEVVK+YGYTHLSAGELLR	FLIDGFPR+KNPDSQYGELIEK+SVDEVFGEVVK+YGYTHLSAGELLR	NA	7	6	4	NA	2	2	1	NA	-0.103302	-1.46134	0.0373707
Q9DC11	sp|Q9DC11|PXDC2_MOUSE	Plexin domain-containing protein 2 OS=Mus musculus OX=10090 GN=Plxdc2 PE=1 SV=1	530	NA	4.2	7.4	NA	NA	4	6	NA	NA	0.03	0.034	NA	NA	IYGPADSASR+VGLSDAFVVVHR	EIPVLVTQISSTNHPVK+IYGPADSASR+VGLSDAFVVVHR	NA	NA	2	3	NA	NA	1	1	NA	NA	0.0690056	-0.765527	NA
Q9DCD0	sp|Q9DCD0|6PGD_MOUSE	6-phosphogluconate dehydrogenase, decarboxylating OS=Mus musculus OX=10090 GN=Pgd PE=1 SV=3	483	11	23.4	30.6	23	9	21	28	26	0.17	0.19	0.194	0.27	SFLEDIR+TVSKVDDFLANEAK+VGTGEPCCDWVGDEGAGHFVK+YGPSLMPGGNK	DTDGKELLPK+HEMLPANLIQAQR+LVPLLDTGDIIIDGGNSEYRDTTR+SAVDNCQDSWR+SFLEDIR+TVSKVDDFLANEAK+VGTGEPCCDWVGDEGAGHFVK+VVGAQSLKDMVSK	AGQAVDDFIEK+AIFQAIAAK+CLSSLKEER+GILFVGSGVSGGEEGAR+HEMLPANLIQAQR+IISYAQGFMLLR+SAVDNCQDSWR+SFLEDIR+TVSKVDDFLANEAK+VDDFLANEAK+VGTGEPCCDWVGDEGAGHFVK+VVGAQSLKDMVSK+YGPSLMPGGNK	AGQAVDDFIEK+AIFQAIAAK+GILFVGSGVSGGEEGAR+HEEMAQAFEEWNK+HEMLPANLIQAQR+LVPLLDTGDIIIDGGNSEYR+SFLEDIR+VDDFLANEAK+YGPSLMPGGNK	4	8	13	9	3	3	3	7	0.685759	-0.142291	0.366749	-0.0378235
Q9DCJ9	sp|Q9DCJ9|NPL_MOUSE	N-acetylneuraminate lyase OS=Mus musculus OX=10090 GN=Npl PE=1 SV=1	320	NA	12.2	NA	NA	NA	4	NA	NA	NA	0.03	NA	NA	NA	NKLDQVVIHVGALNVK+QVAEEWVNQGR+SQNKDALISFLR	NA	NA	NA	3	NA	NA	NA	1	NA	NA	NA	0.257624	NA	NA
Q9DCQ7	sp|Q9DCQ7|A1AT6_MOUSE	Alpha-1-antitrypsin 1-6 OS=Mus musculus OX=10090 GN=Serpina1f PE=2 SV=1	411	NA	NA	1.9	1.9	NA	NA	2	2	NA	NA	0.013	0.02	NA	NA	AVLTIDEK	AVLTIDEK	NA	NA	1	1	NA	NA	1	1	NA	NA	-0.816428	-0.650338
Q9EPL2	sp|Q9EPL2|CSTN1_MOUSE	Calsyntenin-1 OS=Mus musculus OX=10090 GN=Clstn1 PE=1 SV=1	979	8.3	16	19.9	11.6	11	29	34	22	0.24	0.27	0.224	0.19	ATVHIQVNDVNEYAPVFK+GNLAGLTVR+IHGQNVPFDAVVVDK+IHGQNVPFDAVVVDKSTGEGIIR+LDCELQK+QFPTPGIR+VIDCLYTCK+YLSNEFK	AMQHISYLNSR+ATVHIQVNDVNEYAPVFK+DYTFTIQAYDCGKGPDGTGVKK+ETILCSSDKTDMNR+FKLICSELNGR+GNLAGLTVR+IHGQNVPFDAVVVDK+ISLSGVHHFAR+ISVKPTCSPGWQGWSSR+LICSELNGR+LVFLLRQDPSEEKK+LVFLLRQDPSEEK+QFPTPGIR+YLSNEFK	AMQHISYLNSR+ATEDVLVK+ATVHIQVNDVNEYAPVFK+ATVHIQVNDVNEYAPVFKEK+DYTFTIQAYDCGKGPDGTGVK+ETILCSSDK+ETILCSSDKTDMNR+FKLICSELNGR+GNLAGLTVR+IHGQNVPFDAVVVDKSTGEGIIR+IPDGVVTLDPK+ISVKPTCSPGWQGWSSR+LDCELQK+LICSELNGR+LTVTAYDCGK+QFPTPGIR+VIDCLYTCK+YLSNEFK+YRPAEFHWK	ATEDVLVK+FAESFEVTVTK+GNLAGLTVR+GVQIQASSSQAVLTLEGDNVGELDK+IHGQNVPFDAVVVDK+IPDGVVTLDPK+LICSELNGR+LTVTAYDCGK+VIDCLYTCK+YLSNEFK	8	14	19	10	1	3	4	3	-0.584961	-0.0359446	0.00413281	0.37419
Q9EPL8	sp|Q9EPL8|IPO7_MOUSE	Importin-7 OS=Mus musculus OX=10090 GN=Ipo7 PE=1 SV=2	1038	NA	NA	6	NA	NA	NA	6	NA	NA	NA	0.042	NA	NA	NA	DGALHMIGSLAEILLK+ENIVEAIIHSPELIR+SPLVAAMQHFLPVLK+VLTGVAGEDAECHAAK	NA	NA	NA	4	NA	NA	NA	1	NA	NA	NA	-0.439726	NA
Q9EPX2	sp|Q9EPX2|PPN_MOUSE	Papilin OS=Mus musculus OX=10090 GN=Papln PE=2 SV=2	1280	2.8	9.6	9.9	16	5	17	20	21	0.1	0.16	0.129	0.23	GDEGSPVHAAACLLK+GVEGDLAPER+QVVCTIGPPGR	AEQCAEFDGTDFQGRR+CELNCIPK+EQQWAPLERPR+GFSWSHGSWGDCSAECGGGHQSR+GPGGQQEPDWHR+GQAWHVGSWSLCSK+GQNFYYK+HQVQPDGSLVISR+NGLPIQADGHR+VSPVSDGREQQWAPLERPR	CELNCIPK+DEGSYTCSAFR+DGQLVSSPR+DICVDGVCR+EGQDPNLSSAGR+GDEGSPVHAAACLLK+GQNFYYK+GVEGDLAPER+NGLPIQADGHR+QVVCTIGPPGR+TQPGVVDASPGQR+VALPAPAAQSR	AEQCAEFDGTDFQGR+DAVVDGTPCEPGQR+DICVDGVCR+DQPTLTEPCVQEACPVFR+ELTITGLPPAVTVAEGDTAR+EQQWAPLERPR+GDEGSPVHAAACLLK+GQAWHVGSWSLCSK+GVEGDLAPER+GYNQIFIIPAGATSIR+HQVQPDGSLVISR+LLCVVAGESVNIR+NGLPIQADGHR+VALPAPAAQSR+VTGGDMAVFPEGQPR	3	10	12	15	2	5	6	9	-2.37701	0.0341891	0.311687	-0.155204
Q9EQH3	sp|Q9EQH3|VPS35_MOUSE	Vacuolar protein sorting-associated protein 35 OS=Mus musculus OX=10090 GN=Vps35 PE=1 SV=1	796	5.7	16.5	10.7	NA	4	17	11	NA	0.08	0.15	0.064	NA	AVSTCAHLFWSGR+LNLEHIATSSAVSK+LSQLEGVNVER+YIYFYEK	ACAELHQNVNVK+AVSTCAHLFWSGR+DILKDLVEMCRGVQHPLR+IFSFAHQTISALIK+IPVDTYNNILTVLK+IREDLPNLESSEETEQINK+LLKIPVDTYNNILTVLK+LNLEHIATSSAVSK+NYLLQCTR+TQCALAASK+YIYFYEK	AELAELPLR+EDGPGIPAEIK+HASNMLGELR+LLDEAIQAVK+LLKIPVDTYNNILTVLK+LSQLEGVNVER+NIIIALIDR+NYLLQCTR	NA	4	11	8	NA	1	4	3	NA	0.707311	0.147356	-0.335671	NA
Q9EQU5	sp|Q9EQU5|SET_MOUSE	Protein SET OS=Mus musculus OX=10090 GN=Set PE=1 SV=1	289	NA	12.1	NA	11.8	NA	9	NA	8	NA	0.09	NA	0.09	NA	EFHLNESGDPSSK+LRQPFFQK+VEVTEFEDIKSGYR	NA	EFHLNESGDPSSK+LNEQASEEILK+VEVTEFEDIK	NA	3	NA	3	NA	1	NA	2	NA	-0.745678	NA	0.534131
Q9ER72	sp|Q9ER72|SYCC_MOUSE	Cysteine--tRNA ligase, cytoplasmic OS=Mus musculus OX=10090 GN=Cars PE=1 SV=2	831	NA	NA	1.2	NA	NA	NA	2	NA	NA	NA	0.014	NA	NA	NA	LVPEAVGDQK	NA	NA	NA	1	NA	NA	NA	1	NA	NA	NA	-0.781699	NA
Q9ESY9	sp|Q9ESY9|GILT_MOUSE	Gamma-interferon-inducible lysosomal thiol reductase OS=Mus musculus OX=10090 GN=Ifi30 PE=1 SV=3	248	10.9	10.9	10.9	NA	2	1	5	NA	0.05	0.01	0.029	NA	LNMVEACLLDKLEK+VSLYYESLCGACR	LNMVEACLLDKLEK+VSLYYESLCGACR	LNMVEACLLDKLEK+VSLYYESLCGACR	NA	2	2	2	NA	1	1	1	NA	0.84565	-0.462334	-0.258953	NA
Q9ET01	sp|Q9ET01|PYGL_MOUSE	Glycogen phosphorylase, liver form OS=Mus musculus OX=10090 GN=Pygl PE=1 SV=4	850	NA	15.8	NA	NA	NA	16	NA	NA	NA	0.15	NA	NA	NA	AWNTMVLK+DFSELEPDKFQNK+FSQFLEKEYK+GIVGVENVAELKK+HLEIIYEINQK+IFVDIEKLPWAK+IGEDYVKDLSQLTK+LHSFVSDDIFLR+RQLLNCLHVITMYNRIKKDPK+VIFLENYR+WPVELVEKLLPR	NA	NA	NA	11	NA	NA	NA	2	NA	NA	NA	0.161827	NA	NA
Q9ET22	sp|Q9ET22|DPP2_MOUSE	Dipeptidyl peptidase 2 OS=Mus musculus OX=10090 GN=Dpp7 PE=1 SV=2	506	2.2	2.2	13.6	4.3	2	2	10	6	0.04	0.01	0.068	0.07	SLPFGVQSTQR	SLPFGVQSTQR	ASNSEDPPSVVEVR+DAFQQIK+DLTQLFGFAR+FLVSDKFWK+LYQSCADPTGCGTGSDAR+SLPFGVQSTQR	DLTQLFGFAR+DVTADFYGQSPK	1	1	6	2	1	1	2	1	0.404645	1.18774	0.650308	0.0500656
Q9JHI0	sp|Q9JHI0|MMP19_MOUSE	Matrix metalloproteinase-19 OS=Mus musculus OX=10090 GN=Mmp19 PE=2 SV=1	527	NA	NA	7.2	2.8	NA	NA	5	2	NA	NA	0.035	0.02	NA	NA	IFNVPSTLSLPR+LHPDDVAGIQALYGK+YWSSVAPLTFR	LHPDDVAGIQALYGK	NA	NA	3	1	NA	NA	1	1	NA	NA	0.902501	0.365524
Q9JHR7	sp|Q9JHR7|IDE_MOUSE	Insulin-degrading enzyme OS=Mus musculus OX=10090 GN=Ide PE=1 SV=1	1019	NA	NA	2	NA	NA	NA	2	NA	NA	NA	0.014	NA	NA	NA	DLNAVAFR+ESLDDLTNLVVK	NA	NA	NA	2	NA	NA	NA	1	NA	NA	NA	-0.0180041	NA
Q9JHU4	sp|Q9JHU4|DYHC1_MOUSE	Cytoplasmic dynein 1 heavy chain 1 OS=Mus musculus OX=10090 GN=Dync1h1 PE=1 SV=2	4644	NA	2.3	4.4	NA	NA	9	21	NA	NA	0.09	0.138	NA	NA	AATSPALFNR+DFPLNDLLSATELDKIR+EWTDGLFTHVLR+EYQTQLIQR+FLDDAFR+ILDDDTIITTLENLKR+SVLVSAGNVK+TSFLDDAFRK+VTDFGDKVEDPTFLNQLQSGVNR	ADLAAVEAK+APVIDADKPVSSQLR+DLFQVAFNR+EGTEAWEAAMK+FLDDAFR+FQSISTEFLALMK+GVAVLCTE+GWDDLFNK+ILDDDTIITTLENLKR+ISNADER+KYTGEDFDEDLR+LEGVEGVAHIIDPK+LGGSPFGPAGTGKTESVK+NTISLLVAGLKK+QNLDGLLNQLK+SLLQALNEVK+SVLVSAGNVK+TPVSITEHPK+TSFLDDAFRK+VPQIEVETHK	NA	NA	9	20	NA	NA	1	1	NA	NA	0.90282	0.349604	NA
Q9JI91	sp|Q9JI91|ACTN2_MOUSE	Alpha-actinin-2 OS=Mus musculus OX=10090 GN=Actn2 PE=1 SV=2	894	NA	15	16.2	14.3	NA	33	29	39	NA	0.15	0.083	0.19	NA	AGTQIENIEEDFRNGLK+CQLEINFNTLQTKLR+EGLLLWCQR+EGLLLWCQRK+GYEEWLLNEIRR+ISNRPAFMPSEGK+KAGTQIENIEEDFRNGLK+KTFTAWCNSHLR+LEDFRDYR+LMEEYERLASELLEWIR+QFAAQANAIGPWIQNK+RTIPWLENR+TFTAWCNSHLRK+TFTAWCNSHLR+TIPWLENR+VQEKCQLEINFNTLQTK	AGTQIENIEEDFR+CQLEINFNTLQTK+DLLLDPAWEK+EGLLLWCQR+EGLLLWCQRK+FAIQDISVEETSAK+GYEEWLLNEIR+HTNYTMEHIR+ISNRPAFMPSEGK+KAGTQIENIEEDFR+LVSIGAEEIVDGNVK+QFAAQANAIGPWIQNK+TFTAWCNSHLR+TIPWLENR	AGTQIENIEEDFR+ATLPEADGER+CQLEINFNTLQTK+DLLLDPAWEK+EGLLLWCQR+FAIQDISVEETSAK+GYEEWLLNEIR+ISNRPAFMPSEGK+KAGTQIENIEEDFR+LVSIGAEEIVDGNVK+TFTAWCNSHLR+TIPWLENR	NA	16	14	12	NA	1	1	1	NA	-1.10452	-1.16193	0.0702041
Q9JIF0	sp|Q9JIF0|ANM1_MOUSE	Protein arginine N-methyltransferase 1 OS=Mus musculus OX=10090 GN=Prmt1 PE=1 SV=1	371	NA	20.5	22.4	20.2	NA	13	13	12	NA	0.13	0.084	0.13	NA	DKWLAPDGLIFPDR+DVAIKEPLVDVVDPK+KVIGIECSSISDYAVK+TGEEIFGTIGMRPNAK+TGFSTSPESPYTHWK+WLAPDGLIFPDR	ATLYVTAIEDR+DKWLAPDGLIFPDR+DVAIKEPLVDVVDPK+EPLVDVVDPK+EVDIYTVK+GKVEEVELPVEK+GQLCELSCSTDYR+QLVTNACLIK+WLAPDGLIFPDR	DVAIKEPLVDVVDPK+EPLVDVVDPK+EVDIYTVK+GKVEEVELPVEK+QLVTNACLIK+TGFSTSPESPYTHWK+VEEVELPVEK+VIGIECSSISDYAVK	NA	6	9	8	NA	1	3	4	NA	-0.097468	-0.478214	0.214189
Q9JII6	sp|Q9JII6|AK1A1_MOUSE	Alcohol dehydrogenase [NADP(+)] OS=Mus musculus OX=10090 GN=Akr1a1 PE=1 SV=3	325	17.8	28.9	41.8	28	10	25	22	13	0.21	0.24	0.15	0.13	ALGLSNFNSR+AVPREELFVTSK+HPDEPVLLEEPVVLALAEK+MPLIGLGTWK+NADGTVR	ALGLSNFNSR+AVPREELFVTSK+AWRHPDEPVLLEEPVVLALAEK+GDNPFPK+HHPEDVEPALR+HPDEPVLLEEPVVLALAEK+MPLIGLGTWK+QLDALNKNWR+SPAQILIR+YIVPMITVDGKR	ALEVLVAK+ALGLSNFNSR+AVPREELFVTSK+DAGHPLYPFNDPY+EELFVTSK+GDNPFPK+GLEVTAYSPLGSSDR+HIDCASVYGNETEIGEALK+HPDEPVLLEEPVVLALAEK+MPLIGLGTWK+TASSVLLHTGQK+YIVPMITVDGK	ALEVLVAK+ALGLSNFNSR+DAGHPLYPFNDPY+EELFVTSK+HPDEPVLLEEPVVLALAEK+MPLIGLGTWK+QIDDVLSVASVR+YIVPMITVDGK	5	10	12	8	2	2	3	5	-0.363146	0.060002	0.460827	0.03313
Q9JJH1	sp|Q9JJH1|RNAS4_MOUSE	Ribonuclease 4 OS=Mus musculus OX=10090 GN=Rnase4 PE=1 SV=1	148	25	25	41.9	18.9	4	6	19	5	0.1	0.06	0.112	0.06	FNTFIHEDIWNIR+MTSVQCK+VVIACEGDPEVPVHFDR	FNTFIHEDIWNIR+MTSVQCK+VVIACEGDPEVPVHFDR	FNTFIHEDIWNIR+GICSTTNILCK+KMTSVQCKR+MTSVQCK+NGQMNCHEGVVK+VVIACEGDPEVPVHFDR	GICSTTNILCK+VVIACEGDPEVPVHFDR	3	3	6	2	2	1	3	2	0.508972	-0.116165	-1.45457	-0.00103534
Q9JJU8	sp|Q9JJU8|SH3L1_MOUSE	SH3 domain-binding glutamic acid-rich-like protein OS=Mus musculus OX=10090 GN=Sh3bgrl PE=1 SV=1	114	8.8	21.1	31.6	30.7	2	3	10	8	0.05	0.03	0.068	0.09	GDYDAFFEAR	GDYDAFFEAR+VYIASSSGSTAIKK	GDYDAFFEAR+QQDVLCFLEANK+VYIASSSGSTAIKK+VYIASSSGSTAIK	GDYDAFFEAR+QQDVLCFLEANK+VYIASSSGSTAIK	1	2	4	3	1	1	2	2	1.47111	-0.649182	-0.976389	0.0917791
Q9JKF1	sp|Q9JKF1|IQGA1_MOUSE	Ras GTPase-activating-like protein IQGAP1 OS=Mus musculus OX=10090 GN=Iqgap1 PE=1 SV=2	1657	NA	10.7	15	8.2	NA	17	33	15	NA	0.15	0.192	0.16	NA	ALQSLALGLR+FQPGETLTEILETPATNEQEAEHQR+GKVSKKPREMKGKK+IFYPETTDIYDRK+IIGNLLYYR+ITLQDVVSHSK+LAAGDNNSKWVK+LEGVLAEVAQHYQDTLIR+LGNFFSPK+LIVDVIR+NRYQELINDIAK+SLNIKTDPVDIYK+SWVNQMESQTGEASK+YGIQMPAFSK	ALQSLALGLR+ATFYGEQVDYYK+FQPGETLTEILETPATNEQEAEHQR+GVLLEIEDLQANQFK+HTDNVIQWLNAMDEIGLPK+IFYPETTDIYDRK+IIGNLLYYR+ITLQDVVSHSK+LEGVLAEVAQHYQDTLIR+LGNFFSPK+LIFQMPQNK+LIVDVIR+QILAPVVK+QLQSDLQQK+SKVDQIQEIVTGNPTVIK+SNQQLENDLNLMDIK+TDPVDIYK+TLINAEDPPMIVVR+TLQALQIPAAK+YGIQMPAFSK	ALQSLALGLR+DHINDIIK+EEVQAGVDAANSAAQQYQR+ILAIGLINEALDEGDAQK+ITLQDVVSHSK+LFQTALQEEIK+LGLAPQIQDLYGK+TEVSLTLTNK+VDQIQEIVTGNPTVIK+YGIQMPAFSK+YQELINDIAK	NA	14	20	11	NA	2	1	2	NA	-0.644242	0.347729	-0.211421
Q9JKR6	sp|Q9JKR6|HYOU1_MOUSE	Hypoxia up-regulated protein 1 OS=Mus musculus OX=10090 GN=Hyou1 PE=1 SV=1	999	NA	NA	NA	1.6	NA	NA	NA	3	NA	NA	NA	0.02	NA	NA	NA	VAIVKPGVPMEIVLNK	NA	NA	NA	1	NA	NA	NA	1	NA	NA	NA	0.143655
Q9JKX6	sp|Q9JKX6|NUDT5_MOUSE	ADP-sugar pyrophosphatase OS=Mus musculus OX=10090 GN=Nudt5 PE=1 SV=1	218	NA	6.9	NA	NA	NA	1	NA	NA	NA	0.01	NA	NA	NA	LDALGAEQHLTVDAK	NA	NA	NA	1	NA	NA	NA	1	NA	NA	NA	0.366804	NA	NA
Q9JM76	sp|Q9JM76|ARPC3_MOUSE	Actin-related protein 2/3 complex subunit 3 OS=Mus musculus OX=10090 GN=Arpc3 PE=1 SV=3	178	NA	10.1	12.4	NA	NA	4	4	NA	NA	0.04	0.022	NA	NA	VFDPQSDKPSK+WWTCFVK	LIGNMALLPLR+VFDPQSDKPSK	NA	NA	2	2	NA	NA	1	1	NA	NA	0.0450683	0.437663	NA
Q9JMG1	sp|Q9JMG1|EDF1_MOUSE	Endothelial differentiation-related factor 1 OS=Mus musculus OX=10090 GN=Edf1 PE=1 SV=1	148	NA	10.1	NA	NA	NA	1	NA	NA	NA	0.01	NA	NA	NA	INEKPQVIADYESGR	NA	NA	NA	1	NA	NA	NA	1	NA	NA	NA	0.0133132	NA	NA
Q9JMH6	sp|Q9JMH6|TRXR1_MOUSE	Thioredoxin reductase 1, cytoplasmic OS=Mus musculus OX=10090 GN=Txnrd1 PE=1 SV=3	613	NA	14.7	17.6	8.2	NA	10	14	6	NA	0.1	0.098	0.06	NA	LMHQAALLGQALK+MTESVQSHIGSLNWGYR+QFVPTKIEQIEAGTPGR+VEDTVKHDWEK+VVGFHVLGPNAGEVTQGFAAALK+VVYENAYGR	GFDQDMANK+IEQIEAGTPGR+LELTPVAIQAGR+LMHQAALLGQALK+QFVPTKIEQIEAGTPGR+TIGLETVGVK+VVGFHVLGPNAGEVTQGFAAALK+VVYENAYGR+WGLGGTCVNVGCIPK	LELTPVAIQAGR+LMHQAALLGQALK+TIGLETVGVK+VLVLDFVTPTPLGTR	NA	6	9	4	NA	2	2	1	NA	0.0426889	-0.341661	0.254986
Q9JMK0	sp|Q9JMK0|B4GT5_MOUSE	Beta-1,4-galactosyltransferase 5 OS=Mus musculus OX=10090 GN=B4galt5 PE=2 SV=2	388	NA	NA	9.5	NA	NA	NA	12	NA	NA	NA	0.056	NA	NA	NA	GEVQFLGR+TIGAQVYEQVVR+VAIIIPFR+VQNAGYSVSRPEGDTGK	NA	NA	NA	4	NA	NA	NA	3	NA	NA	NA	0.444136	NA
Q9QUH0	sp|Q9QUH0|GLRX1_MOUSE	Glutaredoxin-1 OS=Mus musculus OX=10090 GN=Glrx PE=1 SV=3	107	NA	NA	11.2	11.2	NA	NA	4	3	NA	NA	0.028	0.03	NA	NA	KTQEILSQLPFK+TQEILSQLPFK	KTQEILSQLPFK+TQEILSQLPFK	NA	NA	2	2	NA	NA	1	1	NA	NA	-0.466519	-0.234777
Q9QUM9	sp|Q9QUM9|PSA6_MOUSE	Proteasome subunit alpha type-6 OS=Mus musculus OX=10090 GN=Psma6 PE=1 SV=1	246	25.6	33.3	36.6	32.1	8	17	15	12	0.19	0.18	0.099	0.13	AINQGGLTSVAVR+CDPAGYYCGFK+ILTEAEIDAHLVALAERD+LLDSSTVTHLFK+LYQVEYAFK	ARYEAANWK+HITIFSPEGR+ILTEAEIDAHLVALAERD+LLDSSTVTHLFK+LYQVEYAFK+QTESTSFLEKK+YGYEIPVDMLCKR	AINQGGLTSVAVR+CDPAGYYCGFK+GKDCAVIVTQK+HITIFSPEGR+LLDSSTVTHLFK+LYQVEYAFK+QTESTSFLEKK+QTESTSFLEK+YGYEIPVDMLCKR+YGYEIPVDMLCK	AINQGGLTSVAVR+IADISQVYTQNAEMR+ITESIGCVMTGMTADSR+LLDSSTVTHLFK+QTESTSFLEK+YGYEIPVDMLCK	5	7	10	6	2	3	2	2	0.666534	-0.137342	-0.165136	-0.0967988
Q9QUN9	sp|Q9QUN9|DKK3_MOUSE	Dickkopf-related protein 3 OS=Mus musculus OX=10090 GN=Dkk3 PE=2 SV=1	349	NA	NA	NA	7.4	NA	NA	NA	4	NA	NA	NA	0.05	NA	NA	NA	EVEELMEDTQHK+SAVEEMEAEEAAAK	NA	NA	NA	2	NA	NA	NA	2	NA	NA	NA	-0.0874452
Q9QUR6	sp|Q9QUR6|PPCE_MOUSE	Prolyl endopeptidase OS=Mus musculus OX=10090 GN=Prep PE=1 SV=1	710	5.8	14.8	12.1	NA	4	13	12	NA	0.1	0.13	0.079	NA	NILQLHDLTTGALLK+SNFLVLCYLHDVK+YFYFYNTGLQNQR	GIDAADYQTIQIFYPSKDGTK+KQSNPLLIHVDTK+LINIDFTDPDESKWK+NILQLHDLTTGALLK+QSNPLLIHVDTK+SNFLVLCYLHDVK+TFPLDVGSVVGYSGR+YFYFYNTGLQNQR	FIATLQYIVGR+LINIDFTDPDESKWK+NILQLHDLTTGALLK+SNFLVLCYLHDVK+TFPLDVGSVVGYSGR+VFLDPNTLSDDGTVALR	NA	3	8	6	NA	1	2	1	NA	1.34031	-0.0583185	0.445781	NA
Q9QWR8	sp|Q9QWR8|NAGAB_MOUSE	Alpha-N-acetylgalactosaminidase OS=Mus musculus OX=10090 GN=Naga PE=1 SV=2	415	NA	7.7	NA	NA	NA	1	NA	NA	NA	0.01	NA	NA	NA	FHCSLLELNYPK+TVLLLALVAQVLMLENGLLR	NA	NA	NA	2	NA	NA	NA	1	NA	NA	NA	0.183294	NA	NA
Q9QXS1	sp|Q9QXS1|PLEC_MOUSE	Plectin OS=Mus musculus OX=10090 GN=Plec PE=1 SV=3	4691	1.7	8.5	10.9	6.4	4	43	58	27	0.1	0.38	0.342	0.27	ALLEEIER+ALQALDELR+LSVAAQEAAR+MIIIIIEIIEK+SILDEELQR+SLLAWQSLSR+SLSAIYLEK+SSIAGLLLKPTNEK	AALAHSEIATTQAASTK+AGLVGPELHEK+AGVGAPVTQVTLQSTQR+ALQALDELR+AQAEAQQPVFNTLRDELR+DLLQPEVAVALLEAQAGTGHIIDPATSAR+EQLNEYKGHLSGLAKR+GLVEDTLRQRR+KQEELQHLEQQR+LEAQHQALVTLWHQLHVDMK+LEDLLQDAQDEKEQLNEYK+LGFHLPLEVAYQR+LRRLAEDEAFQRRR+LSIYEALK+LSVAAQEAAR+SELELTLGKLEQVR+SFLSEKDSLLQR+SILDEELQR+SIQEELQHLR+SKEQAELEAAR+SLAAEEEAAR+SLESLHGFVAAATK+SLHPHVPGVTNLQVMR+SSIAGLLLKPTNEK+SWSLVTFR+VEVPVGSFK+VPAQQLQEAGILSQEELQR+VP…	AALAHSEIATTQAASTK+AEVTEAAR+ALLEEIER+ALQALDELR+AQAELEAQELQR+AQAEVEGLGK+AQLEPVASPAK+DTHDQLSEPSEVR+EAIAELEREK+EAQAVPATLQELEATK+FAEQTLR+FISETLR+FLEEEAEK+GGAEGELQALR+GHVPLIAVCDYK+GLVEDTLR+LAAISEATR+LAEVEAALEK+LAQGHTTVAELTQR+LEDLLQDAQDEKEQLNEYK+LLEAQVATGGIIDPVHSHR+LQAEEVAQQK+LQLEETDHQK+LSVAAQEAAR+NLELHYQAFLR+QEQIQAVPIANCQAAR+QLAEAHAQAK+RPVAMVIPAR+SELELTLGKLEQVR+SFLSEKDSLLQR+SLAAEEEAAR+SLESLHGFVAAATK+SL…	AEAELLQQQK+AGLVGPELHEK+ALLEEIER+AQAELEAQELQR+EAQAVPATLQELEATK+FISETLR+GGAEGELQALR+GHLSGLAK+LAQGHTTVAELTQR+LLDAQLSTGGIVDPSK+LLDPEDVDVPQPDEK+LLFNDVQTLK+QSAEEQAQAQAQAQAAAEK+RPVAMVIPAR+SELELTLGK+SLLAWQSLSR+SLSAIYLEK+SSIAGLLLKPTNEK+SWSLVTFR+TLLQGSGCLAGIYLEDSK+TLQEEHVTVAQLR+VEVPVGSFK+VIYQSLEGAVQAGQLK+VLALPEPSPAAPTLR+YSELTTLTSQYIK	8	30	44	25	1	4	7	3	-0.0404739	-0.250713	-0.0612834	0.313062
Q9QYB1	sp|Q9QYB1|CLIC4_MOUSE	Chloride intracellular channel protein 4 OS=Mus musculus OX=10090 GN=Clic4 PE=1 SV=3	253	NA	NA	NA	37.5	NA	NA	NA	12	NA	NA	NA	0.12	NA	NA	NA	EVEIAYSDVAK+FLDGDEMTLADCNLLPK+GMTGIWR+HPESNTAGMDIFAK+IEEFLEEVLCPPK+LDEYLNSPLPDEIDENSMEDIK+MALSMPLNGLK	NA	NA	NA	7	NA	NA	NA	3	NA	NA	NA	0.276623
Q9QYK5	sp|Q9QYK5|H6ST1_MOUSE	Heparan-sulfate 6-O-sulfotransferase 1 OS=Mus musculus OX=10090 GN=Hs6st1 PE=1 SV=4	411	NA	NA	2.9	NA	NA	NA	2	NA	NA	NA	0.014	NA	NA	NA	AGGVEVDEDTIR	NA	NA	NA	1	NA	NA	NA	1	NA	NA	NA	0.0400026	NA
Q9QZ88	sp|Q9QZ88|VPS29_MOUSE	Vacuolar protein sorting-associated protein 29 OS=Mus musculus OX=10090 GN=Vps29 PE=1 SV=1	182	NA	NA	16.5	NA	NA	NA	5	NA	NA	NA	0.03	NA	NA	NA	ESYDYLK+IQHILCTGNLCTK+TLAGDVHIVR	NA	NA	NA	3	NA	NA	NA	1	NA	NA	NA	0.125226	NA
Q9QZF2	sp|Q9QZF2|GPC1_MOUSE	Glypican-1 OS=Mus musculus OX=10090 GN=Gpc1 PE=1 SV=1	557	5.7	9.2	NA	NA	3	5	NA	NA	0.05	0.04	NA	NA	GFSLSDVPQAEISGEHLR+LALQEKPSTGTLEK	ALQATLATQLHGIDDHFQR+GFSLSDVPQAEISGEHLR+LALQEKPSTGTLEK	NA	NA	2	3	NA	NA	1	2	NA	NA	-0.647185	-0.230051	NA	NA
Q9QZQ8	sp|Q9QZQ8|H2AY_MOUSE	Core histone macro-H2A.1 OS=Mus musculus OX=10090 GN=H2afy PE=1 SV=3	372	10.8	15.3	5.4	NA	4	9	2	NA	0.08	0.09	0.014	NA	AGVIFPVGR+GVTIASGGVLPNIHPELLAK+SIAFPSIGSGR	AGVIFPVGR+GVTIASGGVLPNIHPELLAK+HILLAVANDEELNQLLK+SIAFPSIGSGR	GVTIASGGVLPNIHPELLAK	NA	3	4	1	NA	2	3	1	NA	-0.985074	-0.300647	0.0861694	NA
Q9R059	sp|Q9R059|FHL3_MOUSE	Four and a half LIM domains protein 3 OS=Mus musculus OX=10090 GN=Fhl3 PE=1 SV=2	289	NA	NA	10	NA	NA	NA	3	NA	NA	NA	0.019	NA	NA	NA	RPITGGSGGGEGAGLGGGK+TLTQGGVTYR	NA	NA	NA	2	NA	NA	NA	1	NA	NA	NA	-0.332877	NA
Q9R097	sp|Q9R097|SPIT1_MOUSE	Kunitz-type protease inhibitor 1 OS=Mus musculus OX=10090 GN=Spint1 PE=1 SV=2	507	4.1	5.9	9.3	NA	2	4	5	NA	0.05	0.04	0.028	NA	EGTYLFQLTR+SFTFGGCLGNK	EGTYLFQLTR+SFTFGGCLGNK+WYYNPFSER	EGTYLFQLTR+SFTFGGCLGNK+WYYNPFSER+YTSGFDELQNIHFLSDK	NA	2	3	4	NA	1	2	2	NA	-0.847028	0.0351094	0.185633	NA
Q9R0B9	sp|Q9R0B9|PLOD2_MOUSE	Procollagen-lysine,2-oxoglutarate 5-dioxygenase 2 OS=Mus musculus OX=10090 GN=Plod2 PE=1 SV=2	737	NA	NA	NA	4.5	NA	NA	NA	2	NA	NA	NA	0.02	NA	NA	NA	EALQLFIHNK+EFIAPVTLK+IVGPEENLSQAEAR	NA	NA	NA	3	NA	NA	NA	1	NA	NA	NA	-0.200472
Q9R0E1	sp|Q9R0E1|PLOD3_MOUSE	Procollagen-lysine,2-oxoglutarate 5-dioxygenase 3 OS=Mus musculus OX=10090 GN=Plod3 PE=1 SV=1	741	9.7	16.7	11.1	7.2	8	14	15	5	0.17	0.14	0.105	0.05	FLNSGGFIGFAPTIHQIVR+LAGGYENVPTVDIHMK+LLLLDYPPDR+NVAYDTLPVVVHGNGPTK+TLGLGQEWR	AAAGPEPR+FLNSGGFIGFAPTIHQIVR+GANAVNPDKLLVITVATAETEGYRR+LAGGYENVPTVDIHMK+LTHYHEGLPTTR+NVAYDTLPVVVHGNGPTK+TLGLGQEWR+TYVGPMTEYLFPGYHTK	AAAGPEPR+LAGGYENVPTVDIHMK+LVGPEEALSAGEAR+NVAYDTLPVVVHGNGPTK+TLGLGQEWR+TYVGPMTEYLFPGYHTK	EVFSSSDTDPDMAFCK+LLLLDYPPDR+NVAYDTLPVVVHGNGPTK+TLGLGQEWR	5	8	6	4	1	2	3	2	-0.456748	0.295272	0.185573	0.0190566
Q9R0E2	sp|Q9R0E2|PLOD1_MOUSE	Procollagen-lysine,2-oxoglutarate 5-dioxygenase 1 OS=Mus musculus OX=10090 GN=Plod1 PE=1 SV=1	728	20.6	18.3	30.5	21.2	18	22	50	19	0.42	0.2	0.301	0.21	AELQNVDLFHYSK+IQGGYENVPTIDIHMNQITFER+LQLNYLGNYIPR+LQVEQFLAEHGSEYQSVK+LVGPEVR+LYPGYYTR+NLAYDTLPVVVHGNGPTK+NVIAPLMTR+SEDYVDIVQGR+SLLLLAPLAWLLLVQAK+SQVVFSAEEHIYPDR	AELQNVDLFHYSK+LQLNYLGNYIPR+LQVEQFLAEHGSEYQSVK+LTHYHEGLPTTK+LVGPEVR+LYPGYYTR+NLAYDTLPVVVHGNGPTK+NVIAPLMTR+SAQFFNYK+SEDYVDIVQGRR+SEDYVDIVQGR+SQVVFSAEEHIYPDRR	AELQNVDLFHYSK+FLGSGGFIGYAPSLSK+FLVEYIAPMTEK+IFQNLDGALDEVVLK+IQGGYENVPTIDIHMNQITFER+LFIHNQER+LQLNYLGNYIPR+LQVEQFLAEHGSEYQSVK+LVGPEVR+LYPGYYTR+NLAYDTLPVVVHGNGPTK+NMGADLCR+NVIAPLMTR+QQEVFMFLTNR+SEDYVDIVQGR+SQVVFSAEEHIYPDR+VGEDYEGGGCR+YPTVPDGK	AELQNVDLFHYSK+FLGSGGFIGYAPSLSK+IFQNLDGALDEVVLK+IQSLGLGEDWSVDGGPAAAGGGQK+LEDNLLVLTVATK+LVAEWEGQDSDSDQLFYTK+LYPGYYTR+NLAYDTLPVVVHGNGPTK+NVIAPLMTR+SAQFFNYK+SEDYVDIVQGR	11	12	18	11	3	5	5	3	-0.753057	0.699384	0.209889	-0.278443
Q9R0P3	sp|Q9R0P3|ESTD_MOUSE	S-formylglutathione hydrolase OS=Mus musculus OX=10090 GN=Esd PE=1 SV=1	282	11.3	29.8	30.1	23.4	4	14	14	7	0.06	0.14	0.091	0.08	SGYQQAASEHGLVVIAPDTSPR+VFEHSSVELK	AFSGYLGPDESK+AFSGYLGPDESKWK+MSIFGHSMGGHGALICALK+SGYQQAASEHGLVVIAPDTSPR+SVSAFAPICNPVLCSWGKK+VFEHSSVELK	AFSGYLGPDESK+AYDATCLVK+FAVYLPPQAESGK+KAFSGYLGPDESK+SGYQQAASEHGLVVIAPDTSPR+SVSAFAPICNPVLCSWGKK+VFEHSSVELK	AFSGYLGPDESK+AYDATCLVK+FAVYLPPQAESGK+SGYQQAASEHGLVVIAPDTSPR+VFEHSSVELK	2	6	7	5	1	2	3	3	0.227443	-0.0511414	-0.105267	-0.332157
Q9R0P5	sp|Q9R0P5|DEST_MOUSE	Destrin OS=Mus musculus OX=10090 GN=Dstn PE=1 SV=3	165	11.5	NA	26.1	27.9	2	NA	9	9	0.05	NA	0.063	0.1	AVIFCLSADKK+CIVVEEGK	NA	AVIFCLSADKK+CIVVEEGK+HEYQANGPEDLNR+YALYDASFETK	AVIFCLSADK+AVIFCLSADKK+CIVVEEGK+EILVGDVGATITDPFK+YALYDASFETK	2	NA	4	5	1	NA	1	3	-0.271369	NA	0.77461	0.0415226
Q9R118	sp|Q9R118|HTRA1_MOUSE	Serine protease HTRA1 OS=Mus musculus OX=10090 GN=Htra1 PE=1 SV=2	480	17.1	27.5	34.8	22.1	13	27	46	19	0.28	0.25	0.26	0.19	ADIALIK+ENTLNMVVR+GACGQGQEDPNSLR+IAPAVVHIELYR+SAPAATVCPEHCDPTR+TYTNLCQLR+VTAGISFAIPSDKIK	DVDEKADIALIK+ENTLNMVVR+EVPVASGSGFIVSEDGLIVTNAHVVTNK+HKYNFIADVVEK+IAPAVVHIELYR+LPVLLLGR+LRQPPVIVLQR+SAPAATVCPEHCDPTR+TYTNLCQLR+VTAGISFAIPSDKIK	ADIALIK+AQAGLCVCASSEPVCGSDAK+DVDEKADIALIK+ENTLNMVVR+EVPVASGSGFIVSEDGLIVTNAHVVTNK+GACGQGQEDPNSLR+IAPAVVHIELYR+IKDVDEKADIALIK+LRQPPVIVLQR+MMSLTSSK+SAPAATVCPEHCDPTR+TYTNLCQLR+VTAGISFAIPSDKIKK+VTAGISFAIPSDKIK+VTAGISFAIPSDK+YNFIADVVEK	ADIALIK+AQAGLCVCASSEPVCGSDAK+IAPAVVHIELYR+LPVLLLGR+LRQPPVIVLQR+QPPVIVLQR+SAPAATVCPEHCDPTR+TYTNLCQLR+VTAGISFAIPSDK+YNFIADVVEK	7	10	16	10	6	5	4	5	-0.126249	-0.119195	0.0530685	-0.200843
Q9R1P0	sp|Q9R1P0|PSA4_MOUSE	Proteasome subunit alpha type-4 OS=Mus musculus OX=10090 GN=Psma4 PE=1 SV=1	261	6.5	14.2	24.9	19.5	4	9	10	9	0.07	0.07	0.069	0.09	SALALAVK+TTIFSPEGR	LSAEKVEIATLTR+QAYTQFGGK+TMDVSKLSAEKVEIATLTR+TTIFSPEGR	ATCIGNNSAAAVSMLK+LLDEVFFSEK+LSAEKVEIATLTR+QAYTQFGGK+SALALAVK+TTIFSPEGR+VEIATLTR	ATCIGNNSAAAVSMLK+LLDEVFFSEK+SALALAVK+TTIFSPEGR+VEIATLTR	2	4	7	5	1	1	2	3	-0.114931	-0.26154	-0.0713145	-0.111603
Q9R1P1	sp|Q9R1P1|PSB3_MOUSE	Proteasome subunit beta type-3 OS=Mus musculus OX=10090 GN=Psmb3 PE=1 SV=1	205	7.3	7.3	27.3	25.4	1	2	9	8	0.02	0.02	0.061	0.08	DAVSGMGVIVHVIEK	DAVSGMGVIVHVIEK	DAVSGMGVIVHVIEK+DAVSGMGVIVHVIEKDK+FGIQAQMVTTDFQK+FGPYYTEPVIAGLDPK+FRLNLYELK+LNLYELK	DAVSGMGVIVHVIEK+FGIQAQMVTTDFQK+FGPYYTEPVIAGLDPK+LNLYELK	1	1	6	4	1	1	1	1	0.304034	0.0147922	-1.16692	0.0678863
Q9R1P4	sp|Q9R1P4|PSA1_MOUSE	Proteasome subunit alpha type-1 OS=Mus musculus OX=10090 GN=Psma1 PE=1 SV=1	263	NA	30.4	NA	15.2	NA	13	NA	5	NA	0.11	NA	0.05	NA	ALRETLPAEQDLTTK+AQPSQAAEEPAEKADEPMEH+ETLPAEQDLTTK+FVFDRPLPVSR+HMSEFMECNLDELVK+IHQIEYAMEAVK+LLCNFMR	NA	ETLPAEQDLTTK+IHQIEYAMEAVK+LLCNFMR+NVSIGIVGK	NA	7	NA	4	NA	1	NA	1	NA	-0.584273	NA	-0.225418
Q9R1Q9	sp|Q9R1Q9|VAS1_MOUSE	V-type proton ATPase subunit S1 OS=Mus musculus OX=10090 GN=Atp6ap1 PE=1 SV=1	463	8.6	8.6	12.5	12.5	5	5	12	10	0.12	0.05	0.084	0.11	LGASPLHVDLATLK+NVLLFLQDK+SEDVPYTAALTAVRPSR	LGASPLHVDLATLK+NVLLFLQDK+SEDVPYTAALTAVRPSR	EVLTGNDEVIGQVLSTLK+LGASPLHVDLATLK+NVLLFLQDK+SEDVPYTAALTAVRPSR	EVLTGNDEVIGQVLSTLK+LGASPLHVDLATLK+NVLLFLQDK+SEDVPYTAALTAVRPSR+SEDVPYTAALTAVR	3	3	4	5	1	1	1	2	-0.323407	-0.304058	0.0624515	-0.157793
Q9R1T4	sp|Q9R1T4|SEPT6_MOUSE	Septin-6 OS=Mus musculus OX=10090 GN=Sept6 PE=1 SV=4	434	NA	4.6	NA	NA	NA	2	NA	NA	NA	0.02	NA	NA	NA	TVPLAGHVGFDSLPDQLVNK	NA	NA	NA	1	NA	NA	NA	1	NA	NA	NA	-0.36752	NA	NA
Q9WU78	sp|Q9WU78|PDC6I_MOUSE	Programmed cell death 6-interacting protein OS=Mus musculus OX=10090 GN=Pdcd6ip PE=1 SV=3	869	NA	16.2	23.9	6.6	NA	21	30	6	NA	0.18	0.195	0.06	NA	ATLVKPTPVNVPVSQK+DAFDKGSLFGGSVK+DTIALLCKPEPELNAAIPSANPAK+FTDLFEK+LLDEEEATDNDLRAK+NIQVSHQEFSK+NLATAYDNFVELVANLKEGTK+NREILEESLR+SLLSNLDEIKK+TSEVDLAKPLVK	ATLVKPTPVNVPVSQK+DAFDKGSLFGGSVK+DLDPIGK+DLQQSIAR+DTIALLCKPEPELNAAIPSANPAK+DTVLSALSR+EILEESLR+EVFPTLAAK+FTDLFEK+FYNELTEILVR+IYGGLTSK+LALASLGYEK+LLDEEEATDNDLR+NIQVSHQEFSK+QSNNEANLR+QYQFASGAFLHIK+SLLSNLDEIKK+TSEVDLAKPLVK+YDEYVNVK	ATLVKPTPVNVPVSQK+SLLSNLDEIKK+STSVVEQGGIQTVDQLIK+TSEVDLAKPLVK	NA	10	19	4	NA	2	6	1	NA	0.182579	-0.186855	-0.100373
Q9WUM4	sp|Q9WUM4|COR1C_MOUSE	Coronin-1C OS=Mus musculus OX=10090 GN=Coro1c PE=1 SV=2	474	8.4	20.5	10.5	NA	7	13	9	NA	0.15	0.14	0.042	NA	NDQCYDDIR+NGSLICTASK+QLALWNPK+VTWDSSFCAVNPR	DLKVVKKNILDSKPAANKK+GLDVNKCEIAR+KPTDTASVQNEAKLDEILK+NDQCYDDIR+QLALWNPK+SIKETICSQDER+VFTTGFSR+VGIVAWHPTAR	GLDVNKCEIAR+NDQCYDDIR+NILDSKPAANK+QLALWNPK+VGIVAWHPTAR	NA	4	8	5	NA	1	3	1	NA	1.22083	0.144433	-0.061596	NA
Q9WUU7	sp|Q9WUU7|CATZ_MOUSE	Cathepsin Z OS=Mus musculus OX=10090 GN=Ctsz PE=1 SV=1	306	28.8	39.9	23.5	23.5	12	19	29	15	0.28	0.18	0.181	0.13	DQDCDKFNQCGTCTEFK+GDQLALLGR+HGIPDETCNNYQAK+NSWGEPWGEK+NVNGVNYASVTR+TYPRPHEYLSPADLPK+VGDYGSLSGR	DQDCDKFNQCGTCTEFK+GDQLALLGR+GDQLALLGRR+HGIPDETCNNYQAK+NQHIPQYCGSCWAHGSTSAMADR+NSWGEPWGEK+NVNGVNYASVTR+SGQTCYHPIRGDQLALLGR+TYPRPHEYLSPADLPK+VGDYGSLSGR	DQDCDKFNQCGTCTEFK+FNQCGTCTEFK+GDQLALLGR+HGIPDETCNNYQAK+NSWGEPWGEK+NVNGVNYASVTR+VGDYGSLSGR	DQDCDKFNQCGTCTEFK+GDQLALLGR+HGIPDETCNNYQAK+NSWGEPWGEK+NVNGVNYASVTR+VGDYGSLSGR	7	10	7	6	4	4	4	4	-3.12954	-1.90771	-2.39768	-1.44479
Q9WV32	sp|Q9WV32|ARC1B_MOUSE	Actin-related protein 2/3 complex subunit 1B OS=Mus musculus OX=10090 GN=Arpc1b PE=1 SV=4	372	18	41.4	22.8	7	9	23	12	4	0.19	0.22	0.083	0.05	ASSEGGAATGAGLDSLHK+EVEERPAPTPWGSK+NAYVWTLK+TQIAICPNNHEVHIYEK+TWKPTLVILR	ASSEGGAATGAGLDSLHK+EHNGQVTGIDWAPESNR+EVEERPAPTPWGSK+IFSAYIK+NAYVWTLK+SLESALK+STVLSLDWHPNNVLLAAGSCDFK+TQIAICPNNHEVHIYEK+TWKPTLVILR+VAWVSHDSTVCLVDADKK+WAPNENKFAVGSGSR	ASSEGGAATGAGLDSLHK+EVEERPAPTPWGSK+NAYVWTLK+TQIAICPNNHEVHIYEK+TWKPTLVILR+VAWVSHDSTVCLVDADKK	ASSEGGAATGAGLDSLHK+NAYVWTLK	5	11	6	2	1	4	1	1	0.844249	0.457253	-0.138655	-0.317059
Q9WV54	sp|Q9WV54|ASAH1_MOUSE	Acid ceramidase OS=Mus musculus OX=10090 GN=Asah1 PE=1 SV=1	394	15.7	32.5	21.8	18	7	23	24	14	0.15	0.23	0.167	0.16	IMAPVYFILGGKK+KESLDVYELDPK+NLSFATIYDVLSTKPVLNK+NTLFIDDR+WYVVQTNYDR	ERKESLDVYELDPK+GPVPWHTINLDLPPYKR+IMAPVYFILGGKK+KDAQWVGFITR+KESLDVYELDPK+MVDQKLPGMIGSLPDPFGEEMR+NLSFATIYDVLSTKPVLNK+NTLFIDDR+NTLFIDDRR+WHELLAQKAPALR+WYVVQTNYDR	DAQWVGFITR+ESLDVYELDPK+IMAPVYFILGGK+IMAPVYFILGGKK+KDAQWVGFITR+KESLDVYELDPK+LTVFTTLMDVTK+NLSFATIYDVLSTKPVLNK+NTLFIDDR+NTLFIDDRR+WYVVQTNYDR	DAQWVGFITR+ESLDVYELDPK+IMAPVYFILGGK+KESLDVYELDPK+NLSFATIYDVLSTKPVLNK+NTLFIDDR+WYVVQTNYDR	5	11	11	7	2	2	4	4	0.0404281	0.579616	0.645472	-0.0818851
Q9WV55	sp|Q9WV55|VAPA_MOUSE	Vesicle-associated membrane protein-associated protein A OS=Mus musculus OX=10090 GN=Vapa PE=1 SV=2	249	NA	NA	NA	5.6	NA	NA	NA	3	NA	NA	NA	0.03	NA	NA	NA	HEQILVLDPPSDLK	NA	NA	NA	1	NA	NA	NA	1	NA	NA	NA	-0.146912
Q9WVA4	sp|Q9WVA4|TAGL2_MOUSE	Transgelin-2 OS=Mus musculus OX=10090 GN=Tagln2 PE=1 SV=4	199	36.7	38.2	58.3	47.2	14	19	42	32	0.32	0.2	0.278	0.36	DDGLFSGDPNWFPKK+IQASSMAFK+LINSLYPEGQAPVKK+NFSDNQLQEGK+NVIGLQMGTNR+TLMNLGGLAVAR	DDGLFSGDPNWFPKK+EDVGQPQPGRENFQK+KIQASSMAFK+LINSLYPEGQAPVKK+NFSDNQLQEGK+NVIGLQMGTNR	DDGLFSGDPNWFPK+DDGLFSGDPNWFPKK+EDVGQPQPGRENFQK+GASQAGMTGYGMPR+IQASSMAFK+KIQASSMAFK+LINSLYPEGQAPVKK+LINSLYPEGQAPVK+NFSDNQLQEGK+NVIGLQMGTNR+QMEQISQFLQAAER+TLMNLGGLAVAR	DDGLFSGDPNWFPK+GPSYGLSR+IQASSMAFK+KIQASSMAFK+LINSLYPEGQAPVKK+LINSLYPEGQAPVK+NFSDNQLQEGK+NVIGLQMGTNR+QMEQISQFLQAAER+TLMNLGGLAVAR	6	6	12	10	3	2	7	5	-0.537191	-0.220219	-0.44672	-0.16712
Q9WVH9	sp|Q9WVH9|FBLN5_MOUSE	Fibulin-5 OS=Mus musculus OX=10090 GN=Fbln5 PE=1 SV=1	448	NA	NA	21.9	12.1	NA	NA	17	11	NA	NA	0.113	0.12	NA	NA	CIDPISCEEPYLLIGENR+DMDVVSGR+DQPFTILYR+QSGQCLDIDECR+QTGPISATLVMTRPIKGPR+QTGPISATLVMTRPIK+SVPADIFQMQATTR+TIPEACR+YPGAYYIFQIK	CIDPISCEEPYLLIGENR+DQPFTILYR+QTGPISATLVMTR+SVPADIFQMQATTR	NA	NA	9	4	NA	NA	4	2	NA	NA	0.0338431	-0.924132
Q9WVJ2	sp|Q9WVJ2|PSD13_MOUSE	26S proteasome non-ATPase regulatory subunit 13 OS=Mus musculus OX=10090 GN=Psmd13 PE=1 SV=1	376	NA	6.6	NA	NA	NA	3	NA	NA	NA	0.03	NA	NA	NA	LYENFISEFEHR+YYQTIGNHASYYK	NA	NA	NA	2	NA	NA	NA	1	NA	NA	NA	0.0898442	NA	NA
Q9WVJ3	sp|Q9WVJ3|CBPQ_MOUSE	Carboxypeptidase Q OS=Mus musculus OX=10090 GN=Cpq PE=1 SV=1	470	NA	NA	15.3	7.7	NA	NA	11	7	NA	NA	0.076	0.07	NA	NA	AIQIMYQNLQQDGLENVHLEQVR+EIKEEIANYEDVAK+GEESAVMLEPR+IIVYNQPYTGYEK+LGLLVDTVGPR	EEIANYEDVAK+EIKEEIANYEDVAK+GEESAVMLEPR+LGLLVDTVGPR	NA	NA	5	4	NA	NA	1	2	NA	NA	1.56899	-0.0601614
Q9WVJ9	sp|Q9WVJ9|FBLN4_MOUSE	EGF-containing fibulin-like extracellular matrix protein 2 OS=Mus musculus OX=10090 GN=Efemp2 PE=1 SV=1	443	NA	12.2	22.6	6.3	NA	8	21	3	NA	0.08	0.131	0.03	NA	CLCPASNPLCR+DVNECLTIPEACKGEMK+FSCHCPQGYQLLATR+SGNTQGDFYIR	CINHYGGYLCLPR+CLCPASNPLCR+CVEPYVQVSDNR+DVNECLTIPEACK+DVNECLTIPEACKGEMK+FSCHCPQGYQLLATR+IGPECVDIDECR+KIGPECVDIDECR+SGNTQGDFYIR+YMSITSER	SCVDVNECDMGAPCEQR+SGNTQGDFYIR	NA	4	10	2	NA	3	5	1	NA	-0.780947	0.24069	-0.208974
Q9WVK4	sp|Q9WVK4|EHD1_MOUSE	EH domain-containing protein 1 OS=Mus musculus OX=10090 GN=Ehd1 PE=1 SV=1	534	NA	7.5	NA	NA	NA	2	NA	NA	NA	0.02	NA	NA	NA	FGNAFLNR+LADVDKDGLLDDEEFALANHLIK+LLPLEEHYR	NA	NA	NA	3	NA	NA	NA	1	NA	NA	NA	0.441007	NA	NA
Q9Z0F8	sp|Q9Z0F8|ADA17_MOUSE	Disintegrin and metalloproteinase domain-containing protein 17 OS=Mus musculus OX=10090 GN=Adam17 PE=1 SV=3	827	NA	5	6.8	NA	NA	5	7	NA	NA	0.04	0.044	NA	NA	GLIDREPSEEFVR+VLAHIGDDDVTVR+VVVVDGKEESEYSVK	GLIDREPSEEFVR+INTDGAEYNVEPLWR+VLAHIGDDDVTVR+VVVVDGKEESEYSVK	NA	NA	3	4	NA	NA	1	1	NA	NA	0.50535	0.356536	NA
Q9Z0G4	sp|Q9Z0G4|WISP2_MOUSE	WNT1-inducible-signaling pathway protein 2 OS=Mus musculus OX=10090 GN=Wisp2 PE=2 SV=1	251	NA	6.8	6.8	NA	NA	3	3	NA	NA	0.02	0.013	NA	NA	FCQLEIQR+SHGSWNSAF	FCQLEIQR+SHGSWNSAF	NA	NA	2	2	NA	NA	1	1	NA	NA	-0.133116	0.863965	NA
Q9Z0J0	sp|Q9Z0J0|NPC2_MOUSE	NPC intracellular cholesterol transporter 2 OS=Mus musculus OX=10090 GN=Npc2 PE=1 SV=1	149	21.5	38.3	38.3	24.8	4	10	26	11	0.1	0.08	0.144	0.1	EVNVSPCPTDPCQLHK+NEYPSIK+SGINCPIQK	DKVYSYLNKLPVK+DKVYSYLNKLPVKNEYPSIK+EVNVSPCPTDPCQLHK+NEYPSIK+VPFPIPEPDGCKSGINCPIQKDK+VPFPIPEPDGCKSGINCPIQK+VYSYLNKLPVK	DKVYSYLNK+DKVYSYLNKLPVK+EVNVSPCPTD+EVNVSPCPTDPCQLHK+NEYPSIK+SGINCPIQK+VPFPIPEPDGCKSGINCPIQK+VPFPIPEPDGCK+VYSYLNKLPVKNEYPSIK+VYSYLNKLPVK+VYSYLNK	EVNVSPCPTDPCQLHK+SGINCPIQK+VPFPIPEPDGCKSGINCPIQK+VPFPIPEPDGCK	3	7	11	4	2	1	1	3	1.11829	-0.498921	-0.106356	0.00608826
Q9Z0L8	sp|Q9Z0L8|GGH_MOUSE	Gamma-glutamyl hydrolase OS=Mus musculus OX=10090 GN=Ggh PE=1 SV=2	317	NA	NA	NA	15.1	NA	NA	NA	5	NA	NA	NA	0.04	NA	NA	NA	FFNILTTNTDGK+LGNYYIAASYVK+NLGGISHAPNAVK+TEFISSMEGFK	NA	NA	NA	4	NA	NA	NA	1	NA	NA	NA	0.143022
Q9Z0M5	sp|Q9Z0M5|LICH_MOUSE	Lysosomal acid lipase/cholesteryl ester hydrolase OS=Mus musculus OX=10090 GN=Lipa PE=1 SV=2	397	NA	NA	13.1	5.3	NA	NA	11	3	NA	NA	0.07	0.03	NA	NA	GNTWSLK+KLQAFDWGSSEK+LPDPLLKDMFGQK+LQAFDWGSSEK+LYDEIISLMK+QFLPQSAMLK	LQAFDWGSSEK+LYDEIISLMK	NA	NA	6	2	NA	NA	2	2	NA	NA	-0.511049	-0.511311
Q9Z0N1	sp|Q9Z0N1|IF2G_MOUSE	Eukaryotic translation initiation factor 2 subunit 3, X-linked OS=Mus musculus OX=10090 GN=Eif2s3x PE=1 SV=2	472	NA	NA	24.6	25.2	NA	NA	12	15	NA	NA	0.044	0.17	NA	NA	DFTSEPR+GGVAGGSILK+IVLTNPVCTEVGEK+IVSLFAEHNDLQYAAPGGLIGVGTK+LMCKPIFSK+LTPLSHEVISR+QATINIGTIGHVAHGK+QDLATLDVTK+VGQEIEVRPGIVSK	AGGEGGVTLGQPHLSR+GGVAGGSILK+GVTIKPTVDDD+IVLTNPVCTEVGEK+LTPLSHEVISR+QDLATLDVTK+SCGSSTPDEFPTDIPGTK+SFDVNKPGCEVDDLK+VGQEIEVRPGIVSK	NA	NA	9	9	NA	NA	2	3	NA	NA	0.0602322	0.037766
Q9Z0N2	sp|Q9Z0N2|IF2H_MOUSE	Eukaryotic translation initiation factor 2 subunit 3, Y-linked OS=Mus musculus OX=10090 GN=Eif2s3y PE=1 SV=2	472	14.8	NA	NA	NA	5	NA	NA	NA	0.11	NA	NA	NA	AGGEAGVTLGQPHLSR+IVSLFAEHNDLQYAAPGGLIGVGTK+SFDVNKPGCEVDDLK+VGQEIEVRPGIVSK	NA	NA	NA	4	NA	NA	NA	1	NA	NA	NA	0.359547	NA	NA	NA
Q9Z0P5	sp|Q9Z0P5|TWF2_MOUSE	Twinfilin-2 OS=Mus musculus OX=10090 GN=Twf2 PE=1 SV=1	349	NA	NA	5.4	NA	NA	NA	2	NA	NA	NA	0.014	NA	NA	NA	ETIELVHTEPTNVAQLPSR	NA	NA	NA	1	NA	NA	NA	1	NA	NA	NA	-0.845234	NA
Q9Z0X1	sp|Q9Z0X1|AIFM1_MOUSE	Apoptosis-inducing factor 1, mitochondrial OS=Mus musculus OX=10090 GN=Aifm1 PE=1 SV=1	612	NA	NA	5.6	NA	NA	NA	3	NA	NA	NA	0.018	NA	NA	NA	DGEQHEDLNEVAK+KVETDHIVTAVGLEPNVELAK	NA	NA	NA	2	NA	NA	NA	1	NA	NA	NA	-0.685947	NA
Q9Z126	sp|Q9Z126|PLF4_MOUSE	Platelet factor 4 OS=Mus musculus OX=10090 GN=Pf4 PE=1 SV=1	105	11.4	32.4	NA	NA	2	13	NA	NA	0.05	0.1	NA	NA	HCAVPQLIATLK	HCAVPQLIATLK+HCAVPQLIATLKNGR+HCAVPQLIATLKNGRK+HITSLEVIK+TISSGIHLK	NA	NA	1	5	NA	NA	1	1	NA	NA	-0.275319	2.47239	NA	NA
Q9Z175	sp|Q9Z175|LOXL3_MOUSE	Lysyl oxidase homolog 3 OS=Mus musculus OX=10090 GN=Loxl3 PE=1 SV=2	754	NA	NA	12.2	10.7	NA	NA	11	14	NA	NA	0.073	0.15	NA	NA	CNLPYTGVETK+ELGFTEATGWTHSAK+FSSQIHNLGR+IWLDNLSCR+LPGFSDSNVIEVEHQLQVEEVR+RPLPVTEGLVEVR+VEVQIGIPGHLR	CNLPYTGVETK+ELGFTEATGWTHSAK+IWLDNLSCR+MGQGMGAIHLSEVR+RPLPVTEGLVEVR+VEVQIGIPGHLR+VNMAFYR	NA	NA	7	7	NA	NA	1	4	NA	NA	0.189187	-0.0948606
Q9Z1F9	sp|Q9Z1F9|SAE2_MOUSE	SUMO-activating enzyme subunit 2 OS=Mus musculus OX=10090 GN=Uba2 PE=1 SV=1	638	2.8	7.7	NA	NA	2	4	NA	NA	0.04	0.04	NA	NA	ELAEAVSGGR+SYASLFSK	GVTECYECHPKPTQR+NTPSEPIHCIVWAK+STGYDPVKLFTK+SYASLFSK	NA	NA	2	4	NA	NA	1	1	NA	NA	1.27065	-0.360096	NA	NA
Q9Z1N5	sp|Q9Z1N5|DX39B_MOUSE	Spliceosome RNA helicase Ddx39b OS=Mus musculus OX=10090 GN=Ddx39b PE=1 SV=1	428	NA	19.6	21.3	10	NA	11	14	7	NA	0.09	0.081	0.06	NA	DFLLKPELLR+GSYVSIHSSGFR+ILVATNLFGR+LTLHGLQQYYVK+MLEQLDMRR+NCPHIVVGTPGR+VNIAFNYDMPEDSDTYLHR	DFLLKPELLR+DVQEIFR+ELAFQISK+GSYVSIHSSGFR+ILVATNLFGR+LTLHGLQQYYVK+MLEQLDMRR+NCPHIVVGTPGR+VAVFFGGLSIK	DFLLKPELLR+DVQEIFR+GLAITFVSDENDAK+NCPHIVVGTPGR	NA	7	9	4	NA	3	2	1	NA	-0.322779	-0.188087	-0.131793
Q9Z1P8	sp|Q9Z1P8|ANGL4_MOUSE	Angiopoietin-related protein 4 OS=Mus musculus OX=10090 GN=Angptl4 PE=2 SV=1	410	14.6	NA	NA	16.6	6	NA	NA	14	0.13	NA	NA	0.15	DSEDRVPEGQTPETLQSLQTQLK+GQLGALER+IQNLQSQIDLLAPTHLDNGVDK+IQQLFQK	NA	NA	DSEDRVPEGQTPETLQSLQTQLK+GSQLAVQLQDWDGNAK+IQNLQSQIDLLAPTHLDNGVDK+IQQLFQK+VPEGQTPETLQSLQTQLK	4	NA	NA	5	1	NA	NA	3	-0.471511	NA	NA	0.0465496
Q9Z1Q5	sp|Q9Z1Q5|CLIC1_MOUSE	Chloride intracellular channel protein 1 OS=Mus musculus OX=10090 GN=Clic1 PE=1 SV=3	241	19.5	22	39.4	36.1	5	13	18	10	0.12	0.1	0.103	0.11	GFTIPEAFR+KFLDGNELTLADCNLLPK+NSNPALNDNLEK+YLSNAYAR	GFTIPEAFR+IGNCPFSQR+KFLDGNELTLADCNLLPK+LHIVQVVCK+YLSNAYAR	GFTIPEAFR+GVTFNVTTVDTK+IGNCPFSQR+KFLDGNELTLADCNLLPK+LAALNPESNTSGLDIFAK+LHIVQVVCK+NSNPALNDNLEK+YLSNAYAR	EEFASTCPDDEEIELAYEQVAR+FLDGNELTLADCNLLPK+GFTIPEAFR+GVTFNVTTVDTK+LAALNPESNTSGLDIFAK+LHIVQVVCK	4	5	8	6	2	3	4	5	-0.0437292	0.138603	-0.445754	0.000416229
Q9Z1Z0	sp|Q9Z1Z0|USO1_MOUSE	General vesicular transport factor p115 OS=Mus musculus OX=10090 GN=Uso1 PE=1 SV=2	959	NA	5	2.5	NA	NA	7	4	NA	NA	0.07	0.028	NA	NA	EIIRNDGVLLLQALTR+EQDLQLEELKQQVSTLK+SVPVEGESEHVSAAK	LMDLLADSR+SVPVEGESEHVSAAK	NA	NA	3	2	NA	NA	1	1	NA	NA	0.17973	0.294521	NA
Q9Z1Z2	sp|Q9Z1Z2|STRAP_MOUSE	Serine-threonine kinase receptor-associated protein OS=Mus musculus OX=10090 GN=Strap PE=1 SV=2	350	NA	28.3	NA	NA	NA	10	NA	NA	NA	0.1	NA	NA	NA	ALWCSDDKQILSADDKTVR+CVLPEEDSGELAKPK+GAVWGATLNKDATK+IYDLNKPEAEPK+LWQTVVGK+QGDTGDWIGTFLGHK+VWDAVSGDELMTLAHK	NA	NA	NA	7	NA	NA	NA	3	NA	NA	NA	-0.23149	NA	NA
Q9Z204	sp|Q9Z204|HNRPC_MOUSE	Heterogeneous nuclear ribonucleoproteins C1/C2 OS=Mus musculus OX=10090 GN=Hnrnpc PE=1 SV=1	313	NA	NA	NA	8.9	NA	NA	NA	4	NA	NA	NA	0.04	NA	NA	NA	MIAGQVLDINLAAEPK+QKVDSLLESLEK+VDSLLESLEK	NA	NA	NA	3	NA	NA	NA	1	NA	NA	NA	0.306461
Q9Z222	sp|Q9Z222|B3GN2_MOUSE	N-acetyllactosaminide beta-1,3-N-acetylglucosaminyltransferase 2 OS=Mus musculus OX=10090 GN=B3GNT2 PE=1 SV=3	397	NA	5.8	NA	NA	NA	3	NA	NA	NA	0.03	NA	NA	NA	DLFIGDVIHNAGPHR+WYNPILNR	NA	NA	NA	2	NA	NA	NA	1	NA	NA	NA	0.556885	NA	NA
Q9Z2L6	sp|Q9Z2L6|MINP1_MOUSE	Multiple inositol polyphosphate phosphatase 1 OS=Mus musculus OX=10090 GN=Minpp1 PE=1 SV=3	481	NA	NA	4.2	NA	NA	NA	3	NA	NA	NA	0.02	NA	NA	NA	LAALFPDLFSR+QLQGLLQTR	NA	NA	NA	2	NA	NA	NA	1	NA	NA	NA	-0.531096	NA
Q9Z2U0	sp|Q9Z2U0|PSA7_MOUSE	Proteasome subunit alpha type-7 OS=Mus musculus OX=10090 GN=Psma7 PE=1 SV=1	248	NA	36.7	42.7	32.3	NA	16	18	18	NA	0.15	0.11	0.19	NA	AITVFSPDGHLFQVEYAQEAVK+AITVFSPDGHLFQVEYAQEAVKK+DIVVLGVEKK+EFLEKNYTDDAIETDDLTIK+GKDIVVLGVEKK+LYQTDPSGTYHAWK+NIELAVMR+YVAEIEKEKEENEK	AITVFSPDGHLFQVEYAQEAVK+AITVFSPDGHLFQVEYAQEAVKK+ALLEVVQSGGK+DIVVLGVEK+DIVVLGVEKK+GKDIVVLGVEK+ILNPEEIEK+LTVEDPVTVEYITR+LYQTDPSGTYHAWK+NIELAVMR+NYTDDAIETDDLTIK	ALLEVVQSGGK+DIVVLGVEK+ILNPEEIEK+LTVEDPVTVEYITR+LYQTDPSGTYHAWK+NIELAVMR+NYTDDAIETDDLTIK	NA	8	11	7	NA	1	1	6	NA	-0.896818	-0.869151	0.122781
Q9Z2U1	sp|Q9Z2U1|PSA5_MOUSE	Proteasome subunit alpha type-5 OS=Mus musculus OX=10090 GN=Psma5 PE=1 SV=1	241	14.9	20.7	40.7	19.5	6	8	13	7	0.1	0.08	0.062	0.07	AIGSASEGAQSSLQEVYHK+GVNTFSPEGR+SSLIILK	AIGSASEGAQSSLQEVYHK+GVNTFSPEGR+LGSTAIGIQTSEGVCLAVEKR	AIGSASEGAQSSLQEVYHK+EELEEVIK+GPQLFHMDPSGTFVQCDAR+GVNTFSPEGR+ITSPLMEPSSIEK+LNATNIELATVQPGQNFHMFTK+SSLIILK	AIGSASEGAQSSLQEVYHK+EELEEVIK+ITSPLMEPSSIEK+SSLIILK	3	3	7	4	1	1	2	2	-0.115844	0.0230256	0.727315	0.49627
Q9Z2W0	sp|Q9Z2W0|DNPEP_MOUSE	Aspartyl aminopeptidase OS=Mus musculus OX=10090 GN=Dnpep PE=1 SV=2	473	NA	8	14.4	NA	NA	5	7	NA	NA	0.05	0.049	NA	NA	GFFELFPSVSR+SPSPFHVVAECR+VLDLGSPQLAMHSIR	ETACTTGVLQTLTLFK+GFFELFPSVSR+GTPEPGPLGATDER+SPSPFHVVAECR+VLDLGSPQLAMHSIR	NA	NA	3	5	NA	NA	2	2	NA	NA	0.274329	0.195856	NA
Q9Z2X1	sp|Q9Z2X1|HNRPF_MOUSE	Heterogeneous nuclear ribonucleoprotein F OS=Mus musculus OX=10090 GN=Hnrnpf PE=1 SV=3	415	NA	8	NA	NA	NA	2	NA	NA	NA	0.02	NA	NA	NA	FMSVQRPGPYDRPGTAR+HSGPNSADSANDGFVR	NA	NA	NA	2	NA	NA	NA	1	NA	NA	NA	-0.129178	NA	NA

## Sheet: CCM_Secretome_Analysis
Uniprot	protein	protein.description	FC.exp1	FC.exp2	FC.exp3	FC.exp4	logFC	CI.L	CI.R	t	P.Value	B	mLdb_Lysosome	Secret.NCS.Lyso	MEROPS
A2ASQ1	sp|A2ASQ1|AGRIN_MOUSE	Agrin OS=Mus musculus OX=10090 GN=Agrn PE=1 SV=1	-0.830758	-0.370603	0.0880446	0.0918103	-0.255376	-0.718849	0.208096	-1.28061	0.237758	-3.53296	NA	Secreted	NA
O08553	sp|O08553|DPYL2_MOUSE	Dihydropyrimidinase-related protein 2 OS=Mus musculus OX=10090 GN=Dpysl2 PE=1 SV=2	0.464339	0.877725	0.383531	0.543975	0.567392	0.197347	0.937438	3.56359	0.00791085	-0.522426	NA	NA	protease
O08992	sp|O08992|SDCB1_MOUSE	Syntenin-1 OS=Mus musculus OX=10090 GN=Sdcbp PE=1 SV=1	-0.0585406	-0.054919	NA	1.20855	0.36503	-0.332664	1.06272	1.25021	0.253378	-3.44796	NA	Secreted	NA
O08997	sp|O08997|ATOX1_MOUSE	Copper transport protein ATOX1 OS=Mus musculus OX=10090 GN=Atox1 PE=1 SV=1	-0.802068	0.859026	NA	0.402879	0.153279	-0.623123	0.929681	0.471755	0.652172	-4.06513	NA	NCS	NA
O08999	sp|O08999|LTBP2_MOUSE	Latent-transforming growth factor beta-binding protein 2 OS=Mus musculus OX=10090 GN=Ltbp2 PE=1 SV=2	-0.653	-0.0836989	-0.356373	-0.714321	-0.451848	-0.847847	-0.0558498	-2.65191	0.0303116	-1.74319	NA	Secreted	NA
O09159	sp|O09159|MA2B1_MOUSE	Lysosomal alpha-mannosidase OS=Mus musculus OX=10090 GN=Man2b1 PE=1 SV=4	0.209687	0.592542	0.0847868	-0.029411	0.214401	-0.173783	0.602585	1.28366	0.236744	-3.5296	mLdb	Secreted	NA
O35657	sp|O35657|NEUR1_MOUSE	Sialidase-1 OS=Mus musculus OX=10090 GN=Neu1 PE=1 SV=1	-0.245505	-0.407179	-0.0527141	NA	-0.235133	-0.681914	0.211648	-1.25759	0.25086	-3.44023	mLdb	Secreted	NA
O35887	sp|O35887|CALU_MOUSE	Calumenin OS=Mus musculus OX=10090 GN=Calu PE=1 SV=1	0.255455	NA	-1.75469	-0.324014	-0.607748	-1.49871	0.283211	-1.62999	0.14933	-3.0214	NA	Secreted	NA
O54782	sp|O54782|MA2B2_MOUSE	Epididymis-specific alpha-mannosidase OS=Mus musculus OX=10090 GN=Man2b2 PE=1 SV=2	0.0760388	0.867509	NA	-0.100129	0.28114	-0.296362	0.858641	1.16329	0.284708	-3.53693	mLdb	Secreted	NA
O70370	sp|O70370|CATS_MOUSE	Cathepsin S OS=Mus musculus OX=10090 GN=Ctss PE=1 SV=2	1.73574	0.800759	-0.0355392	-0.184772	0.579048	-0.146328	1.30442	1.85529	0.102317	-2.83059	mLdb	Secreted	NA
O70435	sp|O70435|PSA3_MOUSE	Proteasome subunit alpha type-3 OS=Mus musculus OX=10090 GN=Psma3 PE=1 SV=3	0.0615047	0.748481	NA	-0.0695944	0.246797	-0.293581	0.787176	1.09135	0.313039	-3.6075	NA	NA	NA
O88342	sp|O88342|WDR1_MOUSE	WD repeat-containing protein 1 OS=Mus musculus OX=10090 GN=Wdr1 PE=1 SV=3	0.033095	0.487425	-0.161547	0.421159	0.195033	-0.208902	0.598968	1.12217	0.295746	-3.70018	NA	NA	NA
O88593	sp|O88593|PGRP1_MOUSE	Peptidoglycan recognition protein 1 OS=Mus musculus OX=10090 GN=Pglyrp1 PE=1 SV=1	-0.662095	0.184573	0.199567	NA	-0.0926519	-0.658967	0.473663	-0.390946	0.708047	-4.10075	NA	Secreted	NA
O88668	sp|O88668|CREG1_MOUSE	Protein CREG1 OS=Mus musculus OX=10090 GN=Creg1 PE=1 SV=1	0.567036	1.59135	0.715725	NA	0.958039	0.360719	1.55536	3.83263	0.00708193	-0.37354	mLdb	Secreted	NA
O88844	sp|O88844|IDHC_MOUSE	Isocitrate dehydrogenase [NADP] cytoplasmic OS=Mus musculus OX=10090 GN=Idh1 PE=1 SV=2	0.749877	0.308586	0.23178	-0.191098	0.274786	-0.161829	0.711401	1.4627	0.183349	-3.3244	NA	NA	NA
O88968	sp|O88968|TCO2_MOUSE	Transcobalamin-2 OS=Mus musculus OX=10090 GN=Tcn2 PE=1 SV=1	-0.884746	0.0779258	0.399761	0.217852	-0.047302	-0.582205	0.487601	-0.205525	0.842521	-4.29114	NA	Secreted	NA
O89017	sp|O89017|LGMN_MOUSE	Legumain OS=Mus musculus OX=10090 GN=Lgmn PE=1 SV=1	0.77128	0.631943	0.545817	0.351503	0.575136	0.216885	0.933386	3.73116	0.00625053	-0.310206	mLdb	Secreted	protease
O89023	sp|O89023|TPP1_MOUSE	Tripeptidyl-peptidase 1 OS=Mus musculus OX=10090 GN=Tpp1 PE=1 SV=2	-0.0127578	0.490718	0.801733	-1.0089	0.0676981	-0.598761	0.734158	0.236082	0.819561	-4.28405	mLdb	Secreted	protease
O89053	sp|O89053|COR1A_MOUSE	Coronin-1A OS=Mus musculus OX=10090 GN=Coro1a PE=1 SV=5	0.148522	0.548653	-0.591086	NA	0.0353633	-0.575218	0.645944	0.138398	0.894019	-4.17017	NA	NCS	NA
P01027	sp|P01027|CO3_MOUSE	Complement C3 OS=Mus musculus OX=10090 GN=C3 PE=1 SV=3	0.125597	-0.200321	0.0178665	0.00966785	-0.0117972	-0.360869	0.337274	-0.0785463	0.939407	-4.31015	NA	Secreted	inhibitor
P01897	sp|P01897|HA1L_MOUSE	H-2 class I histocompatibility antigen, L-D alpha chain OS=Mus musculus OX=10090 GN=H2-L PE=1 SV=2	0.604164	0.260065	0.155436	-0.472896	0.136692	-0.331114	0.604499	0.679106	0.517068	-4.07709	NA	Secreted	NA
P01902	sp|P01902|HA1D_MOUSE	H-2 class I histocompatibility antigen, K-D alpha chain OS=Mus musculus OX=10090 GN=H2-K1 PE=1 SV=1	-0.371103	-0.0864684	0.3259	NA	-0.0438903	-0.545723	0.457943	-0.208992	0.840705	-4.15732	NA	Secreted	NA
P02468	sp|P02468|LAMC1_MOUSE	Laminin subunit gamma-1 OS=Mus musculus OX=10090 GN=Lamc1 PE=1 SV=2	0.191772	NA	-0.010021	-0.131145	0.0168689	-0.426777	0.460515	0.0908593	0.930278	-4.17589	NA	Secreted	NA
P05064	sp|P05064|ALDOA_MOUSE	Fructose-bisphosphate aldolase A OS=Mus musculus OX=10090 GN=Aldoa PE=1 SV=2	0.495058	0.14636	-0.452388	0.0985317	0.0718905	-0.367632	0.511413	0.380146	0.714165	-4.23776	NA	Secreted	NA
P05202	sp|P05202|AATM_MOUSE	Aspartate aminotransferase, mitochondrial OS=Mus musculus OX=10090 GN=Got2 PE=1 SV=1	0.197141	-0.56852	0.00712125	0.0504104	-0.078462	-0.493179	0.336255	-0.439711	0.672292	-4.21253	NA	NA	NA
P05213	sp|P05213|TBA1B_MOUSE sp|P68368|TBA4A_MOUSE sp|P68369|TBA1A_MOUSE sp|P68373|TBA1C_MOUSE	Tubulin alpha-1B chain OS=Mus musculus OX=10090 GN=Tuba1b PE=1 SV=2;Tubulin alpha-4A chain OS=Mus musculus OX=10090 GN=Tuba4a PE=1 SV=1;Tubulin alpha-1A chain OS=Mus musculus OX=10090 GN=Tuba1a PE=1 SV=1;Tubulin alpha-1C chain OS=Mus musculus OX=10090 GN=Tuba1c PE=1 SV=1	0.320425	NA	0.0303601	-0.430291	-0.0265019	-0.539885	0.486881	-0.123355	0.905468	-4.17223	NA	NA	NA
P06151	sp|P06151|LDHA_MOUSE	L-lactate dehydrogenase A chain OS=Mus musculus OX=10090 GN=Ldha PE=1 SV=3	-0.166043	0.384286	-0.576524	-0.127072	-0.121338	-0.5618	0.319124	-0.64025	0.540691	-4.10264	NA	NA	NA
P06745	sp|P06745|G6PI_MOUSE	Glucose-6-phosphate isomerase OS=Mus musculus OX=10090 GN=Gpi PE=1 SV=4	-0.275936	0.388474	-0.235044	0.311916	0.0473522	-0.373816	0.46852	0.261303	0.80075	-4.27748	NA	Secreted	NA
P06797	sp|P06797|CATL1_MOUSE	Cathepsin L1 OS=Mus musculus OX=10090 GN=Ctsl PE=1 SV=2	0.230489	0.656997	0.625192	0.647156	0.539959	0.173037	0.906881	3.42016	0.00970817	-0.707619	mLdb	Secreted	protease
P06869	sp|P06869|UROK_MOUSE	Urokinase-type plasminogen activator OS=Mus musculus OX=10090 GN=Plau PE=1 SV=1	1.17839	0.186643	NA	-0.540419	0.274872	-0.504427	1.05417	0.842843	0.428557	-3.8264	NA	Secreted	protease
P07214	sp|P07214|SPRC_MOUSE	SPARC OS=Mus musculus OX=10090 GN=Sparc PE=1 SV=1	-0.750334	-0.401713	-0.0293582	0.164854	-0.254138	-0.700405	0.19213	-1.32353	0.223811	-3.48526	NA	Secreted	inhibitor
P07901	sp|P07901|HS90A_MOUSE	Heat shock protein HSP 90-alpha OS=Mus musculus OX=10090 GN=Hsp90aa1 PE=1 SV=4	-0.422399	-0.28593	-0.0596397	0.186707	-0.145316	-0.532332	0.241701	-0.872654	0.409382	-3.93077	NA	Secreted	NA
P08071	sp|P08071|TRFL_MOUSE	Lactotransferrin OS=Mus musculus OX=10090 GN=Ltf PE=1 SV=4	-0.321552	-0.284331	0.299074	0.658812	0.0880007	-0.393011	0.569012	0.425197	0.68239	-4.219	mLdb	Secreted	protease
P08122	sp|P08122|CO4A2_MOUSE	Collagen alpha-2(IV) chain OS=Mus musculus OX=10090 GN=Col4a2 PE=1 SV=4	-1.13066	0.0259939	0.036722	-0.398141	-0.366521	-0.887123	0.154081	-1.63626	0.142114	-3.11233	NA	Secreted	NA
P08226	sp|P08226|APOE_MOUSE	Apolipoprotein E OS=Mus musculus OX=10090 GN=Apoe PE=1 SV=2	0.0100758	0.0818012	0.246282	-0.447532	-0.0273434	-0.425726	0.371039	-0.159519	0.877388	-4.29998	Lysosome	Secreted	NA
P08228	sp|P08228|SODC_MOUSE	Superoxide dismutase [Cu-Zn] OS=Mus musculus OX=10090 GN=Sod1 PE=1 SV=2	1.53798	0.393921	0.156683	-0.0913832	0.4993	-0.122383	1.12098	1.86661	0.100579	-2.81569	Lysosome	Secreted	NA
P09103	sp|P09103|PDIA1_MOUSE	Protein disulfide-isomerase OS=Mus musculus OX=10090 GN=P4hb PE=1 SV=2	0.217042	-0.231599	-0.458202	0.0798386	-0.0982299	-0.49964	0.30318	-0.568741	0.585821	-4.14612	mLdb	Secreted	NA
P09405	sp|P09405|NUCL_MOUSE	Nucleolin OS=Mus musculus OX=10090 GN=Ncl PE=1 SV=2	-0.325996	-0.580495	-0.0581939	0.246382	-0.179576	-0.602358	0.243207	-0.987165	0.353725	-3.83036	NA	Secreted	NA
P09411	sp|P09411|PGK1_MOUSE	Phosphoglycerate kinase 1 OS=Mus musculus OX=10090 GN=Pgk1 PE=1 SV=4	0.438809	0.128846	0.103895	-0.101423	0.142531	-0.229344	0.514407	0.890786	0.400168	-3.91552	NA	Secreted	NA
P09581	sp|P09581|CSF1R_MOUSE	Macrophage colony-stimulating factor 1 receptor OS=Mus musculus OX=10090 GN=Csf1r PE=1 SV=3	-0.127395	0.370433	-0.188563	0.343839	0.0995786	-0.299429	0.498586	0.580022	0.578563	-4.13957	NA	Secreted	NA
P09803	sp|P09803|CADH1_MOUSE	Cadherin-1 OS=Mus musculus OX=10090 GN=Cdh1 PE=1 SV=1	0.471423	0.23158	0.230769	0.404913	0.334671	-0.0116864	0.681029	2.24571	0.056385	-2.30385	NA	Secreted	NA
P10126	sp|P10126|EF1A1_MOUSE	Elongation factor 1-alpha 1 OS=Mus musculus OX=10090 GN=Eef1a1 PE=1 SV=3	0.481322	-0.380197	-0.065279	-0.263138	-0.056823	-0.491628	0.377982	-0.303731	0.769422	-4.26494	NA	NA	NA
P10493	sp|P10493|NID1_MOUSE	Nidogen-1 OS=Mus musculus OX=10090 GN=Nid1 PE=1 SV=2	-0.572148	-0.138462	-0.192424	0.288765	-0.153568	-0.575151	0.268016	-0.846595	0.42289	-3.95224	NA	Secreted	inhibitor
P10605	sp|P10605|CATB_MOUSE	Cathepsin B OS=Mus musculus OX=10090 GN=Ctsb PE=1 SV=2	-3.83355	-3.83355	-3.0965	-3.83355	-3.64929	-4.07809	-3.22048	-19.7792	7.52729e-08	6.47737	mLdb	Secreted	protease
P10639	sp|P10639|THIO_MOUSE	Thioredoxin OS=Mus musculus OX=10090 GN=Txn PE=1 SV=3	-0.332921	-0.893205	-0.620782	-0.788504	-0.658853	-1.03788	-0.279829	-4.04	0.00409225	0.068439	NA	Secreted	NA
P10649	sp|P10649|GSTM1_MOUSE	Glutathione S-transferase Mu 1 OS=Mus musculus OX=10090 GN=Gstm1 PE=1 SV=2	1.96303	0.941473	-0.799928	NA	0.701525	-0.469851	1.8729	1.4453	0.195747	-3.23577	NA	Secreted	NA
P10810	sp|P10810|CD14_MOUSE	Monocyte differentiation antigen CD14 OS=Mus musculus OX=10090 GN=Cd14 PE=1 SV=1	-0.0529786	-0.209314	-0.317549	-0.237673	-0.204379	-0.548643	0.139886	-1.37976	0.206609	-3.42137	NA	Secreted	NA
P10923	sp|P10923|OSTP_MOUSE	Osteopontin OS=Mus musculus OX=10090 GN=Spp1 PE=1 SV=1	-0.706266	-0.188843	0.791964	0.587602	0.121114	-0.48506	0.727288	0.464363	0.655305	-4.20108	NA	Secreted	NA
P11087	sp|P11087|CO1A1_MOUSE	Collagen alpha-1(I) chain OS=Mus musculus OX=10090 GN=Col1a1 PE=1 SV=4	-0.790798	-0.0745446	-0.0981144	0.0781162	-0.221335	-0.658947	0.216276	-1.1755	0.275051	-3.64553	NA	Secreted	NA
P11152	sp|P11152|LIPL_MOUSE	Lipoprotein lipase OS=Mus musculus OX=10090 GN=Lpl PE=1 SV=3	0.877035	-0.225833	1.24364	NA	0.631614	-0.0868216	1.35005	2.1008	0.0758253	-2.44163	mLdb	Secreted	NA
P11276	sp|P11276|FINC_MOUSE	Fibronectin OS=Mus musculus OX=10090 GN=Fn1 PE=1 SV=4	-0.0773409	-0.616982	0.0998863	0.407141	-0.0468237	-0.504707	0.41106	-0.237668	0.818374	-4.28366	NA	Secreted	NA
P11499	sp|P11499|HS90B_MOUSE	Heat shock protein HSP 90-beta OS=Mus musculus OX=10090 GN=Hsp90ab1 PE=1 SV=3	-0.150112	-0.0822922	0.0785025	-0.0185035	-0.0431014	-0.385186	0.298984	-0.292831	0.77743	-4.26834	NA	Secreted	NA
P11672	sp|P11672|NGAL_MOUSE	Neutrophil gelatinase-associated lipocalin OS=Mus musculus OX=10090 GN=Lcn2 PE=1 SV=1	-0.172646	0.191268	-0.219365	0.170581	-0.00754048	-0.378087	0.363006	-0.0472951	0.963488	-4.31223	NA	Secreted	NA
P11679	sp|P11679|K2C8_MOUSE	Keratin, type II cytoskeletal 8 OS=Mus musculus OX=10090 GN=Krt8 PE=1 SV=4	0.248516	-0.377627	0.0710342	-0.214729	-0.0682012	-0.460375	0.323972	-0.404179	0.697135	-4.228	NA	NA	NA
P11680	sp|P11680|PROP_MOUSE	Properdin OS=Mus musculus OX=10090 GN=Cfp PE=2 SV=2	-0.196141	0.484065	-0.137727	NA	0.0500656	-0.46265	0.562781	0.233337	0.822512	-4.15169	NA	Secreted	NA
P12023	sp|P12023|A4_MOUSE	Amyloid-beta A4 protein OS=Mus musculus OX=10090 GN=App PE=1 SV=3	-0.299188	-0.271347	-0.224432	-0.171402	-0.241592	-0.578755	0.0955708	-1.66534	0.136102	-3.07574	Lysosome	Secreted	inhibitor
P12032	sp|P12032|TIMP1_MOUSE	Metalloproteinase inhibitor 1 OS=Mus musculus OX=10090 GN=Timp1 PE=1 SV=2	0.0652146	0.0038803	-0.266009	-0.27507	-0.117996	-0.476844	0.240852	-0.764217	0.467632	-4.01655	NA	Secreted	inhibitor
P12265	sp|P12265|BGLR_MOUSE	Beta-glucuronidase OS=Mus musculus OX=10090 GN=Gusb PE=1 SV=2	-0.120284	0.766115	0.904573	0.238065	0.447117	-0.0338819	0.928116	2.16041	0.0642574	-2.42066	mLdb	Secreted	NA
P14152	sp|P14152|MDHC_MOUSE	Malate dehydrogenase, cytoplasmic OS=Mus musculus OX=10090 GN=Mdh1 PE=1 SV=3	0.487594	NA	0.280558	0.316502	0.361552	-0.0727325	0.795836	1.98937	0.0890841	-2.58155	NA	NA	NA
P14211	sp|P14211|CALR_MOUSE	Calreticulin OS=Mus musculus OX=10090 GN=Calr PE=1 SV=1	-0.255885	-1.4513	-0.602562	0.123664	-0.54652	-1.13902	0.0459843	-2.14375	0.0659182	-2.4434	NA	Secreted	NA
P14602	sp|P14602|HSPB1_MOUSE	Heat shock protein beta-1 OS=Mus musculus OX=10090 GN=Hspb1 PE=1 SV=3	-0.618361	-0.752042	0.238711	-0.0878921	-0.304896	-0.779273	0.169481	-1.49379	0.175251	-3.28729	NA	NCS	NA
P16045	sp|P16045|LEG1_MOUSE	Galectin-1 OS=Mus musculus OX=10090 GN=Lgals1 PE=1 SV=3	-0.0722446	0.382654	-0.43445	-0.508442	-0.158121	-0.605341	0.289099	-0.821726	0.436071	-3.97223	NA	Secreted	NA
P16110	sp|P16110|LEG3_MOUSE	Galectin-3 OS=Mus musculus OX=10090 GN=Lgals3 PE=1 SV=3	0.393738	0.65973	0.593894	-1.54888	0.0246218	-0.812641	0.861885	0.0683466	0.947261	-4.31094	NA	Secreted	NA
P16675	sp|P16675|PPGB_MOUSE	Lysosomal protective protein OS=Mus musculus OX=10090 GN=Ctsa PE=1 SV=1	0.259187	0.433974	0.420507	-0.527278	0.146597	-0.32472	0.617915	0.72289	0.491235	-4.04671	mLdb	Secreted	NA
P16858	sp|P16858|G3P_MOUSE	Glyceraldehyde-3-phosphate dehydrogenase OS=Mus musculus OX=10090 GN=Gapdh PE=1 SV=2	0.385196	-0.131531	0.205174	-0.902766	-0.110982	-0.643625	0.421662	-0.484255	0.641751	-4.1914	NA	NA	NA
P17182	sp|P17182|ENOA_MOUSE	Alpha-enolase OS=Mus musculus OX=10090 GN=Eno1 PE=1 SV=3	-0.470295	-0.129884	0.313321	-0.476259	-0.190779	-0.621641	0.240083	-1.02909	0.334847	-3.79125	NA	Secreted	NA
P17742	sp|P17742|PPIA_MOUSE	Peptidyl-prolyl cis-trans isomerase A OS=Mus musculus OX=10090 GN=Ppia PE=1 SV=2	0.0122488	-0.168507	-0.0394168	0.381534	0.0464648	-0.329668	0.422597	0.287107	0.781647	-4.27007	NA	Secreted	NA
P17751	sp|P17751|TPIS_MOUSE	Triosephosphate isomerase OS=Mus musculus OX=10090 GN=Tpi1 PE=1 SV=4	0.422888	0.126346	0.288314	-0.535043	0.0756264	-0.379882	0.531134	0.385867	0.710095	-4.23549	NA	NA	NA
P18242	sp|P18242|CATD_MOUSE	Cathepsin D OS=Mus musculus OX=10090 GN=Ctsd PE=1 SV=1	0.61504	-1.21707	0.138623	-0.680504	-0.285977	-0.969602	0.397649	-0.972237	0.36064	-3.84399	mLdb	Secreted	protease
P20029	sp|P20029|BIP_MOUSE	Endoplasmic reticulum chaperone BiP OS=Mus musculus OX=10090 GN=Hspa5 PE=1 SV=3	-0.587484	-0.235368	-0.140787	0.327465	-0.159044	-0.591735	0.273648	-0.854275	0.418877	-3.94596	NA	Secreted	NA
P20060	sp|P20060|HEXB_MOUSE	Beta-hexosaminidase subunit beta OS=Mus musculus OX=10090 GN=Hexb PE=1 SV=2	0.194041	0.845668	0.513472	-0.485083	0.267024	-0.26447	0.798519	1.16765	0.27802	-3.65369	mLdb	Secreted	NA
P20152	sp|P20152|VIME_MOUSE	Vimentin OS=Mus musculus OX=10090 GN=Vim PE=1 SV=3	0.0942866	-0.0799532	-0.482853	-0.00454327	-0.118266	-0.500323	0.263792	-0.719431	0.493245	-4.04917	NA	NCS	NA
P21460	sp|P21460|CYTC_MOUSE	Cystatin-C OS=Mus musculus OX=10090 GN=Cst3 PE=1 SV=2	-0.235058	-0.322075	-0.00465005	0.555762	-0.00150544	-0.442565	0.439554	-0.00793281	0.993873	-4.31338	mLdb	Secreted	inhibitor
P21956	sp|P21956|MFGM_MOUSE	Lactadherin OS=Mus musculus OX=10090 GN=Mfge8 PE=1 SV=3	-0.4374	0.450164	0.0822446	-0.633827	-0.134705	-0.625362	0.355953	-0.638063	0.54204	-4.10404	NA	Secreted	NA
P21981	sp|P21981|TGM2_MOUSE	Protein-glutamine gamma-glutamyltransferase 2 OS=Mus musculus OX=10090 GN=Tgm2 PE=1 SV=4	0.508992	-0.663225	-0.312019	-0.573231	-0.259871	-0.77248	0.252739	-1.17823	0.274023	-3.64269	NA	Secreted	NA
P22777	sp|P22777|PAI1_MOUSE	Plasminogen activator inhibitor 1 OS=Mus musculus OX=10090 GN=Serpine1 PE=1 SV=1	-0.428388	-0.00434144	-0.185957	-0.249159	-0.216961	-0.575048	0.141125	-1.40817	0.198365	-3.38851	NA	Secreted	inhibitor
P23780	sp|P23780|BGAL_MOUSE	Beta-galactosidase OS=Mus musculus OX=10090 GN=Glb1 PE=1 SV=1	-0.732484	0.468609	0.157858	0.173135	0.0167795	-0.488053	0.521612	0.0772488	0.940406	-4.31025	mLdb	Secreted	NA
P24452	sp|P24452|CAPG_MOUSE	Macrophage-capping protein OS=Mus musculus OX=10090 GN=Capg PE=1 SV=2	0.179835	-0.00694569	0.159335	0.333554	0.166444	-0.183248	0.516137	1.10622	0.302172	-3.71618	NA	Secreted	NA
P24527	sp|P24527|LKHA4_MOUSE	Leukotriene A-4 hydrolase OS=Mus musculus OX=10090 GN=Lta4h PE=1 SV=4	-2.65926	NA	-0.341251	0.203791	-0.932239	-2.19377	0.329288	-1.78337	0.121957	-2.84012	NA	NA	protease
P26039	sp|P26039|TLN1_MOUSE	Talin-1 OS=Mus musculus OX=10090 GN=Tln1 PE=1 SV=2	-0.0859088	0.361193	0.0554334	-0.271175	0.0148858	-0.372002	0.401774	0.0894223	0.931041	-4.30918	NA	Secreted	NA
P26041	sp|P26041|MOES_MOUSE	Moesin OS=Mus musculus OX=10090 GN=Msn PE=1 SV=3	-0.0242886	-0.212346	-0.347601	-0.242542	-0.206694	-0.555434	0.142045	-1.37749	0.20728	-3.42398	NA	Secreted	NA
P27773	sp|P27773|PDIA3_MOUSE	Protein disulfide-isomerase A3 OS=Mus musculus OX=10090 GN=Pdia3 PE=1 SV=2	-0.306487	-0.563731	-0.368596	0.373222	-0.216398	-0.663751	0.230955	-1.12425	0.294915	-3.69808	mLdb	Secreted	NA
P28063	sp|P28063|PSB8_MOUSE	Proteasome subunit beta type-8 OS=Mus musculus OX=10090 GN=Psmb8 PE=1 SV=2	0.135051	-0.523176	NA	0.526942	0.0462723	-0.539082	0.631626	0.188896	0.855804	-4.1615	NA	NA	protease
P28798	sp|P28798|GRN_MOUSE	Granulins OS=Mus musculus OX=10090 GN=Grn PE=1 SV=2	-0.21216	-0.00292832	-0.158531	0.431189	0.0143924	-0.381883	0.410668	0.0844101	0.934895	-4.30964	mLdb	Secreted	NA
P29268	sp|P29268|CTGF_MOUSE	Connective tissue growth factor OS=Mus musculus OX=10090 GN=Ctgf PE=2 SV=3	-0.1899	0.273253	-0.516414	-0.349451	-0.195628	-0.611704	0.220448	-1.09274	0.307691	-3.72958	NA	Secreted	NA
P29341	sp|P29341|PABP1_MOUSE	Polyadenylate-binding protein 1 OS=Mus musculus OX=10090 GN=Pabpc1 PE=1 SV=2	-0.101685	0.554246	0.694763	NA	0.382441	-0.151367	0.916249	1.71199	0.132839	-2.92324	NA	NA	NA
P29416	sp|P29416|HEXA_MOUSE	Beta-hexosaminidase subunit alpha OS=Mus musculus OX=10090 GN=Hexa PE=1 SV=2	0.00458522	0.445751	0.649102	-0.641525	0.114478	-0.419106	0.648063	0.498631	0.632045	-4.18417	mLdb	Secreted	NA
P34960	sp|P34960|MMP12_MOUSE	Macrophage metalloelastase OS=Mus musculus OX=10090 GN=Mmp12 PE=1 SV=3	-0.156443	-0.186679	0.266865	0.128863	0.0131515	-0.358126	0.384429	0.082326	0.936499	-4.30983	NA	Secreted	protease
P35441	sp|P35441|TSP1_MOUSE	Thrombospondin-1 OS=Mus musculus OX=10090 GN=Thbs1 PE=1 SV=1	-0.285334	-0.0275413	0.0435737	-0.311261	-0.145141	-0.504404	0.214123	-0.938936	0.376433	-3.87383	mLdb	Secreted	NA
P35700	sp|P35700|PRDX1_MOUSE	Peroxiredoxin-1 OS=Mus musculus OX=10090 GN=Prdx1 PE=1 SV=1	0.168011	0.195866	-0.0117524	-0.245257	0.0267168	-0.339194	0.392628	0.169695	0.869648	-4.29821	NA	NA	NA
P35822	sp|P35822|PTPRK_MOUSE	Receptor-type tyrosine-protein phosphatase kappa OS=Mus musculus OX=10090 GN=Ptprk PE=1 SV=1	-0.278227	0.366273	0.389347	0.232736	0.177532	-0.226676	0.581741	1.02078	0.338525	-3.79909	NA	Secreted	NA
P37889	sp|P37889|FBLN2_MOUSE	Fibulin-2 OS=Mus musculus OX=10090 GN=Fbln2 PE=1 SV=2	0.123537	-0.0321451	-0.128972	-0.192534	-0.0575284	-0.406853	0.291796	-0.382748	0.712312	-4.23673	NA	Secreted	NA
P40124	sp|P40124|CAP1_MOUSE	Adenylyl cyclase-associated protein 1 OS=Mus musculus OX=10090 GN=Cap1 PE=1 SV=4	0.842086	NA	1.02777	-0.443413	0.47548	-0.265248	1.21621	1.53389	0.17111	-3.13416	NA	Secreted	NA
P40142	sp|P40142|TKT_MOUSE	Transketolase OS=Mus musculus OX=10090 GN=Tkt PE=1 SV=1	-0.0281487	0.157974	-0.109701	-0.321086	-0.0752404	-0.439753	0.289272	-0.479731	0.644821	-4.19364	NA	NA	NA
P41245	sp|P41245|MMP9_MOUSE	Matrix metalloproteinase-9 OS=Mus musculus OX=10090 GN=Mmp9 PE=1 SV=2	-0.453622	-0.505192	-0.290214	0.829501	-0.104882	-0.672128	0.462365	-0.429722	0.679234	-4.21701	NA	NA	protease
P45376	sp|P45376|ALDR_MOUSE	Aldose reductase OS=Mus musculus OX=10090 GN=Akr1b1 PE=1 SV=3	0.120918	0.235337	0.125835	-0.546961	-0.0162179	-0.440168	0.407732	-0.0889078	0.931437	-4.30923	NA	Secreted	NA
P46638	sp|P46638|RB11B_MOUSE sp|P62492|RB11A_MOUSE	Ras-related protein Rab-11B OS=Mus musculus OX=10090 GN=Rab11b PE=1 SV=3;Ras-related protein Rab-11A OS=Mus musculus OX=10090 GN=Rab11a PE=1 SV=3	0.0697871	-0.303553	0.182623	-0.422982	-0.118531	-0.514324	0.277262	-0.696024	0.506987	-4.06555	NA	NA	NA
P47757	sp|P47757|CAPZB_MOUSE	F-actin-capping protein subunit beta OS=Mus musculus OX=10090 GN=Capzb PE=1 SV=3	0.628993	0.998839	NA	-0.0382618	0.529857	-0.0528866	1.1126	2.17271	0.0683384	-2.35091	NA	NA	NA
P47791	sp|P47791|GSHR_MOUSE	Glutathione reductase, mitochondrial OS=Mus musculus OX=10090 GN=Gsr PE=1 SV=3	-0.0681404	-0.34321	NA	0.0346978	-0.125551	-0.576589	0.325487	-0.665161	0.528311	-3.95531	NA	NA	NA
P47877	sp|P47877|IBP2_MOUSE	Insulin-like growth factor-binding protein 2 OS=Mus musculus OX=10090 GN=Igfbp2 PE=2 SV=2	-0.931297	NA	-0.226657	-0.41562	-0.524525	-1.03214	-0.0169068	-2.46916	0.0446125	-1.97634	NA	Secreted	inhibitor
P47879	sp|P47879|IBP4_MOUSE	Insulin-like growth factor-binding protein 4 OS=Mus musculus OX=10090 GN=Igfbp4 PE=1 SV=2	-0.525934	-0.246719	-0.735016	0.29002	-0.304412	-0.769471	0.160647	-1.5213	0.168353	-3.25411	NA	Secreted	inhibitor
P48678	sp|P48678|LMNA_MOUSE	Prelamin-A/C OS=Mus musculus OX=10090 GN=Lmna PE=1 SV=2	-0.476369	0.0449465	-0.189675	0.175182	-0.111479	-0.505669	0.282712	-0.657274	0.530262	-4.09161	NA	NA	NA
P49722	sp|P49722|PSA2_MOUSE	Proteasome subunit alpha type-2 OS=Mus musculus OX=10090 GN=Psma2 PE=1 SV=3	0.138216	0.0307034	0.658758	NA	0.275892	-0.220219	0.772004	1.32886	0.22763	-3.36427	NA	NA	NA
P50247	sp|P50247|SAHH_MOUSE	Adenosylhomocysteinase OS=Mus musculus OX=10090 GN=Ahcy PE=1 SV=3	-0.132451	-0.0899264	0.413811	-0.6668	-0.118842	-0.582729	0.345046	-0.595409	0.568746	-4.13045	NA	NA	NA
P51655	sp|P51655|GPC4_MOUSE	Glypican-4 OS=Mus musculus OX=10090 GN=Gpc4 PE=1 SV=2	-0.416741	0.28332	0.333165	-0.316532	-0.029197	-0.469026	0.410633	-0.154281	0.881377	-4.30084	NA	Secreted	NA
P51670	sp|P51670|CCL9_MOUSE	C-C motif chemokine 9 OS=Mus musculus OX=10090 GN=Ccl9 PE=1 SV=1	-0.0048682	-0.177884	-0.0908891	NA	-0.0912137	-0.522356	0.339929	-0.505545	0.62948	-4.0484	NA	Secreted	NA
P52480	sp|P52480|KPYM_MOUSE	Pyruvate kinase PKM OS=Mus musculus OX=10090 GN=Pkm PE=1 SV=4	0.188432	-0.00956406	-0.301461	-0.308503	-0.107774	-0.485815	0.270267	-0.662576	0.527039	-4.08812	NA	Secreted	NA
P53026	sp|P53026|RL10A_MOUSE	60S ribosomal protein L10a OS=Mus musculus OX=10090 GN=Rpl10a PE=1 SV=3	0.12915	-0.871796	-0.507154	0.397081	-0.21318	-0.751802	0.325442	-0.91986	0.385709	-3.89055	NA	NCS	NA
P54818	sp|P54818|GALC_MOUSE	Galactocerebrosidase OS=Mus musculus OX=10090 GN=Galc PE=1 SV=2	-0.260163	0.79063	0.728021	NA	0.419496	-0.197178	1.03617	1.62552	0.150284	-3.02671	mLdb	Secreted	NA
P55065	sp|P55065|PLTP_MOUSE	Phospholipid transfer protein OS=Mus musculus OX=10090 GN=Pltp PE=1 SV=1	-0.0836837	0.910764	0.484599	-0.375171	0.234127	-0.301707	0.769962	1.0155	0.340877	-3.80405	NA	Secreted	NA
P56677	sp|P56677|ST14_MOUSE	Suppressor of tumorigenicity 14 protein homolog OS=Mus musculus OX=10090 GN=St14 PE=1 SV=2	-0.0375329	0.0465604	NA	0.143593	0.0508735	-0.380754	0.482501	0.281645	0.786769	-4.13874	NA	Secreted	protease
P57780	sp|P57780|ACTN4_MOUSE	Alpha-actinin-4 OS=Mus musculus OX=10090 GN=Actn4 PE=1 SV=1	0.368341	-0.812948	-0.351649	0.178926	-0.154332	-0.66732	0.358655	-0.699214	0.5051	-4.06334	NA	NA	NA
P58252	sp|P58252|EF2_MOUSE	Elongation factor 2 OS=Mus musculus OX=10090 GN=Eef2 PE=1 SV=2	0.224188	-0.0385043	-0.244599	-0.0146661	-0.0183954	-0.381016	0.344225	-0.117901	0.90918	-4.30607	NA	NA	NA
P60710	sp|P60710|ACTB_MOUSE sp|P63260|ACTG_MOUSE	Actin, cytoplasmic 1 OS=Mus musculus OX=10090 GN=Actb PE=1 SV=1;Actin, cytoplasmic 2 OS=Mus musculus OX=10090 GN=Actg1 PE=1 SV=1	0.153571	-0.307039	0.134909	0.0314411	0.00322042	-0.365805	0.372246	0.0202822	0.984337	-4.31319	NA	NA	NA
P60843	sp|P60843|IF4A1_MOUSE	Eukaryotic initiation factor 4A-I OS=Mus musculus OX=10090 GN=Eif4a1 PE=1 SV=1	-0.608118	-0.108725	-0.850729	NA	-0.522524	-1.03581	-0.00924166	-2.4326	0.0470089	-2.02244	NA	NCS	NA
P60867	sp|P60867|RS20_MOUSE	40S ribosomal protein S20 OS=Mus musculus OX=10090 GN=Rps20 PE=1 SV=1	0.105567	-0.413236	NA	0.184564	-0.041035	-0.532881	0.450811	-0.199363	0.847931	-4.15938	NA	NCS	NA
P61089	sp|P61089|UBE2N_MOUSE	Ubiquitin-conjugating enzyme E2 N OS=Mus musculus OX=10090 GN=Ube2n PE=1 SV=1	0.200369	NA	0.21372	-0.143858	0.0900768	-0.362804	0.542958	0.47528	0.649785	-4.06344	NA	NCS	NA
P61979	sp|P61979|HNRPK_MOUSE	Heterogeneous nuclear ribonucleoprotein K OS=Mus musculus OX=10090 GN=Hnrnpk PE=1 SV=1	0.273592	-0.42776	-0.628939	0.722183	-0.0152309	-0.580098	0.549636	-0.0626672	0.951636	-4.31133	NA	NA	NA
P62137	sp|P62137|PP1A_MOUSE	Serine/threonine-protein phosphatase PP1-alpha catalytic subunit OS=Mus musculus OX=10090 GN=Ppp1ca PE=1 SV=1	-0.203339	-0.0285749	0.277359	NA	0.0151483	-0.449028	0.479324	0.0779834	0.940133	-4.17704	NA	NA	NA
P62737	sp|P62737|ACTA_MOUSE sp|P63268|ACTH_MOUSE sp|P68033|ACTC_MOUSE sp|P68134|ACTS_MOUSE	Actin, aortic smooth muscle OS=Mus musculus OX=10090 GN=Acta2 PE=1 SV=1;Actin, gamma-enteric smooth muscle OS=Mus musculus OX=10090 GN=Actg2 PE=1 SV=1;Actin, alpha cardiac muscle 1 OS=Mus musculus OX=10090 GN=Actc1 PE=1 SV=1;Actin, alpha skeletal muscle OS=Mus musculus OX=10090 GN=Acta1 PE=1 SV=1	-0.00997896	0.257165	0.103058	-0.0583063	0.0729845	-0.276891	0.42286	0.484815	0.641372	-4.19112	NA	NA	NA
P62806	sp|P62806|H4_MOUSE	Histone H4 OS=Mus musculus OX=10090 GN=Hist1h4a PE=1 SV=2	-1.69839	-1.09693	0.329297	-0.203719	-0.667436	-1.40578	0.0709048	-2.10093	0.0703829	-2.50168	NA	NA	NA
P62814	sp|P62814|VATB2_MOUSE	V-type proton ATPase subunit B, brain isoform OS=Mus musculus OX=10090 GN=Atp6v1b2 PE=1 SV=1	1.10376	0.30642	-0.0411737	NA	0.456335	-0.159012	1.07168	1.77208	0.121871	-2.85033	NA	NA	NA
P62908	sp|P62908|RS3_MOUSE	40S ribosomal protein S3 OS=Mus musculus OX=10090 GN=Rps3 PE=1 SV=1	0.160432	NA	-0.17424	0.482708	0.1563	-0.336967	0.649567	0.757176	0.474886	-3.89169	NA	NA	NA
P63017	sp|P63017|HSP7C_MOUSE	Heat shock cognate 71 kDa protein OS=Mus musculus OX=10090 GN=Hspa8 PE=1 SV=1	0.303489	-0.106859	-0.114817	-0.0829676	-0.000288633	-0.366095	0.365518	-0.00183381	0.998584	-4.31341	Lysosome	Secreted	NA
P68372	sp|P68372|TBB4B_MOUSE sp|P99024|TBB5_MOUSE sp|Q7TMM9|TBB2A_MOUSE sp|Q9CWF2|TBB2B_MOUSE	Tubulin beta-4B chain OS=Mus musculus OX=10090 GN=Tubb4b PE=1 SV=1;Tubulin beta-5 chain OS=Mus musculus OX=10090 GN=Tubb5 PE=1 SV=1;Tubulin beta-2A chain OS=Mus musculus OX=10090 GN=Tubb2a PE=1 SV=1;Tubulin beta-2B chain OS=Mus musculus OX=10090 GN=Tubb2b PE=1 SV=1	0.0847868	-0.227441	-0.124441	NA	-0.0890319	-0.53184	0.353776	-0.480452	0.646291	-4.06093	NA	NA	NA
P70124	sp|P70124|SPB5_MOUSE	Serpin B5 OS=Mus musculus OX=10090 GN=Serpinb5 PE=1 SV=1	0.277995	-0.0983378	-0.225729	0.154089	0.0270042	-0.347177	0.401186	0.167729	0.871142	-4.29856	NA	Secreted	inhibitor
P70296	sp|P70296|PEBP1_MOUSE	Phosphatidylethanolamine-binding protein 1 OS=Mus musculus OX=10090 GN=Pebp1 PE=1 SV=3	0.0172722	-0.577573	-0.271084	-0.0055689	-0.209238	-0.60037	0.181893	-1.24331	0.250474	-3.57362	NA	Secreted	inhibitor
P80314	sp|P80314|TCPB_MOUSE	T-complex protein 1 subunit beta OS=Mus musculus OX=10090 GN=Cct2 PE=1 SV=4	0.046479	-0.0813043	NA	-0.381569	-0.138798	-0.5962	0.318604	-0.725113	0.493077	-3.91465	NA	NA	NA
P80318	sp|P80318|TCPG_MOUSE	T-complex protein 1 subunit gamma OS=Mus musculus OX=10090 GN=Cct3 PE=1 SV=1	-0.00585486	0.302308	-0.307312	NA	-0.00361953	-0.488117	0.480877	-0.0178518	0.98628	-4.18007	NA	NA	NA
[truncated: 217 more rows]
