# Supplementary material for: The secreted inhibitor of invasive cell growth CREG1 is negatively regulated by cathepsin proteases
Source: Cell Mol Life Sci. 2020 May 8;78(2):733–55. doi: 10.1007/s00018-020-03528-5 (PMC7873128; doi:10.1007/s00018-020-03528-5)
Supplement: Supplementary file 3 — Supplementary file3 (XLSX 2161 kb) [file 18_2020_3528_MOESM3_ESM.xlsx]

## Sheet: Supplement_2
Supplement 1
Sheet	Contents
TIF_Secretome_RAW	Table with all identified and quantified proteins across all experiments. Raw values
TIF_3_out_of_6_RAW	Table with proteins consistently identified and quantified in at least 3 out 6 experiments with secretion, lysosomal, and protease annotation. Raw values
TIF_Secretome_Analysis	Table with proteins consistently identified and quantified in at least 3 out 6 experiments and classified as being secreted or of lysosomal origin and statistical analysed by linear modeling using limma
Abbreviations	exp: Experiment
	NA: Not available
	Pep_id: Number of peptides identified
	Pep_quant: Number of peptides used for quantification
	RAW_median: Raw fold change of experiment over control i.e. dKO/wt (log2)
	nHL_median: Normalized fold change of experiment over control i.e. dKO/wt (log2)
	TIF: Tumor interstitial fluid
	dKO: TIF from PyMT tumors of mice double deficient of Ctsb and Ctsz
	wt: TIF from PyMT tumors of wild-type PyMT mice
	FC: Normalized fold change of experiment over control i.e. dKO/wt (log2)
	logFC: Average Fold change acrosss analyzed experiments
	CI.L: left 95 % confidence interval
	CI.R: Right 95 % confidence interval
	mLdb_Lysosome:
	mLdb: Annotated in the Mouse Lysosome Gene Database
	Lysosome: Annotated as lysosomal protein in UniProt
	Secret.NCS.Lyso:
	Secreted: Annotated as secreted
	NCS: Predicted as being non-classically secreted
	Lysosome: Annotated by the Mouse Lysosome Gene Database or Uniprot as being Lysosomal protein

## Sheet: TIF_Secretome_RAW
Uniprot	protein.groups	protein.description	protein.length	percent.coverage.exp1	percent.coverage.exp2	percent.coverage.exp3	percent.coverage.exp4	percent.coverage.exp5	percent.coverage.exp6	tot.indep.spectra.exp1	tot.indep.spectra.exp2	tot.indep.spectra.exp3	tot.indep.spectra.exp4	tot.indep.spectra.exp5	tot.indep.spectra.exp6	percent.share.of.spectrum.ids.exp1	percent.share.of.spectrum.ids.exp2	percent.share.of.spectrum.ids.exp3	percent.share.of.spectrum.ids.exp4	percent.share.of.spectrum.ids.exp5	percent.share.of.spectrum.ids.exp6	peptides.exp1	peptides.exp2	peptides.exp3	peptides.exp4	peptides.exp5	peptides.exp6	Pep_id.exp1	Pep_id.exp2	Pep_id.exp3	Pep_id.exp4	Pep_id.exp5	Pep_id.exp6	Pep_quant.exp1	Pep_quant.exp2	Pep_quant.exp3	Pep_quant.exp4	Pep_quant.exp5	Pep_quant.exp6	RAW_median.exp1	RAW_median.exp2	RAW_median.exp3	RAW_median.exp4	RAW_median.exp5	RAW_median.exp6
A2A432	sp|A2A432|CUL4B_MOUSE	Cullin-4B OS=Mus musculus OX=10090 GN=Cul4b PE=1 SV=1	970	NA	13.3	9	19.2	13.4	16.1	NA	17	9	21	17	16	NA	0.012	0.007	0.015	0.012	0.011	NA	DVFEAFYK+EAFETFINK+EAVEAIQNSTSIK+EDSLDSVLFLK+HATGIEDGELR+IESLIDRDYMER+QELIDFK+QLLGEHLTAILQK+SATDGNTSTTPPTSAK+SLIASVEK+TIDGILLLIER+YNLEELYQAVENLCSHK	EAVEAIQNSTSIK+HATGIEDGELR+QLLGEHLTAILQK+SATDGNTSTTPPTSAK+SSTAVSSFANSKPGSAK+YNLEELYQAVENLCSHK	DSASPSTSSFCLGVPVATSSHVPIQK+DVFEAFYK+EAFETFINK+EAVEAIQNSTSIK+EDSLDSVLFLK+EVPEYLHHVNKR+HATGIEDGELR+IESLIDRDYMER+LITYLDQTTQK+QLLGEHLTAILQK+RPNKPAELIAK+SATDGNTSTTPPTSAK+TLSHNLLVSEVYNQLK+YNLEELYQAVENLCSHK	EAFETFINK+EAVEAIQNSTSIK+EDSLDSVLFLK+LITYLDQTTQK+LKHECGAAFTSK+LPENYTDETWQK+QELIDFK+SIFLFLDR+SSTAVSSFANSKPGSAK+TIDGILLLIER+TLQSLACGK+YNLEELYQAVENLCSHK	DIMIQFK+DSASPSTSSFCLGVPVATSSHVPIQK+DVFEAFYK+EAFETFINK+EDSLDSVLFLKK+HATGIEDGELR+HECGAAFTSK+LITYLDQTTQK+LKHECGAAFTSK+LPENYTDETWQK+QLLGEHLTAILQK+SATDGNTSTTPPTSAK+SLIASVEK+TIDGILLLIER	NA	12	6	14	12	14	NA	5	3	3	6	3	NA	0.0644837	0.331391	0.24133	0.327383	0.371219
A2A5R2	sp|A2A5R2|BIG2_MOUSE	Brefeldin A-inhibited guanine nucleotide-exchange protein 2 OS=Mus musculus OX=10090 GN=Arfgef2 PE=1 SV=1	1792	NA	NA	11.8	8	NA	3.1	NA	NA	13	5	NA	3	NA	NA	0.012	0.009	NA	0.003	NA	NA	CIAQMVSSQAANIR+DAFLVFR+DLPEEYLSSIYDEIEGK+EIIEHGIELFNK+GHSLAGEEFMGLGLGNLVSGGVDKR+GQSQLSNPTDDSWK+GTDSGAQEVVKDILEDVVTSAVK+IWIPEEPSQVPAALSSTW+LLDCLQESHSFSK+MYVDENRRDSWDEIQQR+SGHELGMTPLQELSLR+VGCNPNEDVAIFAVDSLR+VLQEYTSDDMNVAPGDR	ANFIEADKYFLPFELACQSK+CLSEFACNAAFPDTSMEAIR+DAFLVFR+EIIEHGIELFNK+GLECLVSILK+IWIPEEPSQVPAALSSTW+SGHELGMTPLQELSLR+TLITVAHTDGNYLGNSWHEILK+VGCNPNEDVAIFAVDSLR	NA	EIIEHGIELFNK+GTDSGAQEVVK+MENQVLQEAR+NLINQTTAK+QSQAQSKPTTPEK	NA	NA	13	9	NA	5	NA	NA	1	3	NA	2	NA	NA	1.08416	0.240079	NA	0.714848
A2A863	sp|A2A863|ITB4_MOUSE	Integrin beta-4 OS=Mus musculus OX=10090 GN=Itgb4 PE=1 SV=1	1818	NA	NA	NA	NA	NA	5	NA	NA	NA	NA	NA	7	NA	NA	NA	NA	NA	0.006	NA	NA	NA	NA	NA	EAIINLATQPK+ENLMASDHLDTPMLR+HVTQEFVTR+LKEPWPNSDPPFSFK+QEVEENLNEVYR+TEVTSDTLQK+THQEVPSEPGR+VLVDNPK	NA	NA	NA	NA	NA	8	NA	NA	NA	NA	NA	2	NA	NA	NA	NA	NA	0.8677
A2A884	sp|A2A884|ZEP3_MOUSE	Transcription factor HIVEP3 OS=Mus musculus OX=10090 GN=Hivep3 PE=1 SV=1	2348	NA	NA	1.1	0.3	NA	NA	NA	NA	4	3	NA	NA	NA	NA	0.003	0.003	NA	NA	NA	NA	LELVSTCSVVLTSTEDR+LGLAPLEK	LGLAPLEK	NA	NA	NA	NA	2	1	NA	NA	NA	NA	1	1	NA	NA	NA	NA	0.119431	0.0797775	NA	NA
A2A8L1	sp|A2A8L1|CHD5_MOUSE	Chromodomain-helicase-DNA-binding protein 5 OS=Mus musculus OX=10090 GN=Chd5 PE=1 SV=1	1946	NA	5	NA	NA	NA	NA	NA	2	NA	NA	NA	NA	NA	0.002	NA	NA	NA	NA	NA	FSWAQGTDTILADEMGLGK+IDDGDGYETDHQDYCEVCQQGGEIILCDTCPR+QVNYNDASQEDQEWQDELSDNQSEYSIGSEDEDEDFEERPEGQSGR	NA	NA	NA	NA	NA	3	NA	NA	NA	NA	NA	1	NA	NA	NA	NA	NA	1.05718	NA	NA	NA	NA
A2A8L5	sp|A2A8L5|PTPRF_MOUSE	Receptor-type tyrosine-protein phosphatase F OS=Mus musculus OX=10090 GN=Ptprf PE=1 SV=1	1898	27.1	30.6	28.6	29.8	28.8	31.3	110	105	94	110	105	145	0.184	0.109	0.089	0.099	0.093	0.122	AAGTDGPFQEVDGVASTR+AGPGEEFEK+AGPGEEFEKEITTPEDVPSGFPQNLR+AHTDVGPGPESSPVLVR+DEAIYECTATNSLGEINTSAK+EHSSWDLLGLEK+EITTPEDVPSGFPQNLR+ELPGELLGYR+FEVIEFDDGAGSVLR+FSLSMPQVQDPSLVR+GAGPLSPSIQSR+GSSAGGLQHLVSIR+GYQVTYVR+IQLSWLLPPQER+LSVLEEDQLPSGFPTIDMGPQLK+NVLELSNVMR+SDLGVGVFTPTVEAR+SGALQIESSEESDQGKYECVATNSAGTR+TAPDLLPQKPLPASAFIEDGR+TAQSTPSAPPQK+TATMLCAAGGNPDPEISWFK+TDEDVPSGPPR+TQQGVPAQPADFQANAESDTR+TSVLLSWEV…	AAGTDGPFQEVDGVASTR+ADEARPNTIDFGKDDQHFTVTGLHK+AGPGEEFEK+AHTDVGPGPESSPVLVR+DDQHFTVTGLHK+DEAIYECTATNSLGEINTSAK+DFLPVDPAASNGR+EHSSWDLLGLEK+EITTPEDVPSGFPQNLR+ELPGELLGYR+FEVIEFDDGAGSVLR+GAGPLSPSIQSR+GSSAGGLQHLVSIR+ILYNGQSVEVDGHSMR+IQLSWLLPPQER+LIADLQPNTEYSFVLMNR+LSVLEEDQLPSGFPTIDMGPQLK+MLSASTMLVQWEPPEEPNGLVR+NVLELSNVMR+SGALQIESSEESDQGKYECVATNSAGTR+TAPDLLPQKPLPASAFIEDGR+TAQSTPSAPPQK+TATMLCAAGGNPDPEISWFK…	AAGTDGPFQEVDGVASTR+AGPGEEFEK+AGPGEEFEKEITTPEDVPSGFPQNLR+AHTDVGPGPESSPVLVR+DEAIYECTATNSLGEINTSAK+DFLPVDPAASNGR+DHPPIPITDLADNIER+EHSSWDLLGLEK+EITTPEDVPSGFPQNLR+FEVIEFDDGAGSVLR+GAGPLSPSIQSR+GATYVFR+GSSAGGLQHLVSIR+IQLSWLLPPQER+LIADLQPNTEYSFVLMNR+LSVLEEDQLPSGFPTIDMGPQLK+MLSASTMLVQWEPPEEPNGLVR+NVLELSNVMR+SGALQIESSEESDQGKYECVATNSAGTR+TAPDLLPQKPLPASAFIEDGR+TAQSTPSAPPQK+TATMLCAAGGNPDPEISWFK+TGEQAPSSPPR+TM…	AAGTDGPFQEVDGVASTR+AGPGEEFEK+AGPGEEFEKEITTPEDVPSGFPQNLR+AHTDVGPGPESSPVLVR+DDQHFTVTGLHK+DEAIYECTATNSLGEINTSAK+DFLPVDPAASNGR+EHSSWDLLGLEK+EITTPEDVPSGFPQNLR+ELPGELLGYR+FEVIEFDDGAGSVLR+FSLSMPQVQDPSLVR+GAGPLSPSIQSR+GSSAGGLQHLVSIR+HVVDGISR+ILYNGQSVEVDGHSMR+LIADLQPNTEYSFVLMNR+LSVLEEDQLPSGFPTIDMGPQLK+MLSASTMLVQWEPPEEPNGLVR+NVLELSNVMR+SDLGVGVFTPTVEAR+SGALQIESSEESDQGKYECVATNSAGTR+TAPDLLPQKPLPASAFIEDGR+TAQS…	AAGTDGPFQEVDGVASTR+AHTDVGPGPESSPVLVR+DEAIYECTATNSLGEINTSAK+DFLPVDPAASNGR+EITTPEDVPSGFPQNLR+FEVIEFDDGAGSVLR+FSLSMPQVQDPSLVR+GAGPLSPSIQSR+GATYVFR+GSSAGGLQHLVSIR+HVVDGISR+IQLSWLLPPQER+LIADLQPNTEYSFVLMNR+LSVLEEDQLPSGFPTIDMGPQLK+MLSASTMLVQWEPPEEPNGLVR+NVLELSNVMR+SDLGVGVFTPTVEAR+SGALQIESSEESDQGKYECVATNSAGTR+TAPDLLPQKPLPASAFIEDGR+TAQSTPSAPPQK+TATMLCAAGGNPDPEISWFK+TGEQAPSSPPR+TQQGVPAQPADFQANAESDTR+VGGNLL…	AAGTDGPFQEVDGVASTR+AGPGEEFEKEITTPEDVPSGFPQNLR+AHTDVGPGPESSPVLVR+DEAIYECTATNSLGEINTSAK+DFLPVDPAASNGR+EHSSWDLLGLEK+EITTPEDVPSGFPQNLR+FEVIEFDDGAGSVLR+FSLSMPQVQDPSLVR+GAGPLSPSIQSR+GATYVFR+GSSAGGLQHLVSIR+HVVDGISR+ILYNGQSVEVDGHSMR+IQLSWLLPPQER+LIADLQPNTEYSFVLMNR+LSVLEEDQLPSGFPTIDMGPQLK+MLSASTMLVQWEPPEEPNGLVR+NVLELSNVMR+SDLGVGVFTPTVEAR+SGALQIESSEESDQGK+SGALQIESSEESDQGKYECVATNSAGTR+TAPDLLPQKPLPASAFIEDGR+…	34	36	34	37	34	38	23	21	21	22	25	25	-0.484438	0.116477	-0.677426	-0.536918	-0.322944	0.742748
A2A8Z1	sp|A2A8Z1|OSBL9_MOUSE	Oxysterol-binding protein-related protein 9 OS=Mus musculus OX=10090 GN=Osbpl9 PE=1 SV=1	736	1.2	6.2	NA	10.2	NA	NA	2	2	NA	7	NA	NA	0.004	0.002	NA	0.006	NA	NA	DIDAATEAK	ASIVEGPLSK+DIDAATEAK+KLEDQNEYESR+LTEADAYLQILIEQLK	NA	DIDAATEAK+DTTNSMVESIK+DVTFNLK+ITAEIFSPNDKK+LTEADAYLQILIEQLK+SILTVPWVELGGECNINCSK	NA	NA	1	4	NA	6	NA	NA	1	1	NA	3	NA	NA	-0.559987	-0.263653	NA	0.60137	NA	NA
A2AAJ9	sp|A2AAJ9|OBSCN_MOUSE	Obscurin OS=Mus musculus OX=10090 GN=Obscn PE=1 SV=2	8891	NA	NA	NA	0.7	NA	NA	NA	NA	NA	8	NA	NA	NA	NA	NA	0.004	NA	NA	NA	NA	NA	ALLVHFVR+EDAGEYSCTCGSQTTSATLMVTAAPVR+NFQLLTILVVK+QVLEELK+SGVLVLVIQAASK	NA	NA	NA	NA	NA	5	NA	NA	NA	NA	NA	1	NA	NA	NA	NA	NA	0.37513	NA	NA
A2AAY5	sp|A2AAY5|SPD2B_MOUSE sp|O89032|SPD2A_MOUSE	SH3 and PX domain-containing protein 2B OS=Mus musculus OX=10090 GN=Sh3pxd2b PE=1 SV=1;SH3 and PX domain-containing protein 2A OS=Mus musculus OX=10090 GN=Sh3pxd2a PE=1 SV=2	908	0.9	NA	10.1	12.8	4.8	11.3	2	NA	6	10	3	14	0.004	NA	0.006	0.01	0.003	0.012	IIPFLPGK	NA	GAVVEVVQK+LGDAAATENNTGPEAVGPSRPLPEAPHGAVDSGMLWSK+SGNDPTSVDPMVLEQYVVVADYQK+TSSASRPNFLAPLPHEMTQLR	DQDEMNLER+EGWAPATFIDK+GAVVEVVQK+LGDAAATENNTGPEAVGPSRPLPEAPHGAVDSGMLWSK+LIPIDEYCK+LVPDGDVK+SEEELLER+SGNDPTSVDPMVLEQYVVVADYQK	AASFLNADGPK+GAVVEVVQK+SGNDPTSVDPMVLEQYVVVADYQK	GAVVEVVQK+IIPFLPGK+LGDAAATENNTGPEAVGPSRPLPEAPHGAVDSGMLWSK+LVPDGDVK+SGNDPTSVDPMVLEQYVVVADYQK+TEPAQSEDHVDIYNLR	1	NA	4	8	3	6	1	NA	1	3	2	4	0.343818	NA	-0.552834	0.738851	1.02031	-0.200013
A2ADY9	sp|A2ADY9|DDI2_MOUSE	Protein DDI1 homolog 2 OS=Mus musculus OX=10090 GN=Ddi2 PE=1 SV=1	399	8.3	27.8	31.3	35.6	41.1	43.6	3	8	15	17	17	28	0.005	0.009	0.015	0.016	0.013	0.022	DMLLANPHELSLLK+EDIRPEEIADQELAEAIQK	ALCELESGIPAAESQIVYAERPLTDNHR+DMLLANPHELSLLK+EDIRPEEIADQELAEAIQK+ERNPPLAEALLSGDLEK+HQCSIDLK+TQAQHSSPGEMASSPQGLDNPALLR	ALCELESGIPAAESQIVYAERPLTDNHR+DGDVVILR+DMLLANPHELSLLK+EDIRPEEIADQELAEAIQK+ERNPPLAEALLSGDLEK+LFSADPFDLEAQAK+TQAQHSSPGEMASSPQGLDNPALLR	ALCELESGIPAAESQIVYAERPLTDNHR+DGDVVILR+DMLLANPHELSLLK+EDIRPEEIADQELAEAIQK+ERNPPLAEALLSGDLEK+HQCSIDLK+LFSADPFDLEAQAK+TQAQHSSPGEMASSPQGLDNPALLR+VLVEQQQDR	ALCELESGIPAAESQIVYAERPLTDNHR+DGDVVILR+DMLLANPHELSLLK+EDIRPEEIADQELAEAIQK+HQCSIDLK+IDFSSIAVPGTSNPQQR+IEEDIRQQNIEENMTIAMEEAPESFGQVAMLYINCR+TQAQHSSPGEMASSPQGLDNPALLR+VLVEQQQDR	DMLLANPHELSLLK+EDIRPEEIADQELAEAIQK+IDFSSIAVPGTSNPQQR+IEEDIRQQNIEENMTIAMEEAPESFGQVAMLYINCR+LFSADPFDLEAQAK+NPPLAEALLSGDLEK+NVLVIGTTGSQTTFLPEGELPECAR+TQAQHSSPGEMASSPQGLDNPALLR+VLVEQQQDR	2	6	7	9	9	9	1	1	5	5	5	5	-0.632935	0.467772	0.44763	0.221998	0.393525	-0.070356
A2AGT5	sp|A2AGT5|CKAP5_MOUSE	Cytoskeleton-associated protein 5 OS=Mus musculus OX=10090 GN=Ckap5 PE=1 SV=1	2032	NA	NA	NA	7	NA	1.6	NA	NA	NA	10	NA	3	NA	NA	NA	0.01	NA	0.003	NA	NA	NA	DEYIEQLK+EGLDEVAGIINEAK+EWLEGEDLSEELKK+IEDLEEGQQVIR+LDDIFEPVLIPEPK+LEQQQSAGGDAEGGGDDGDEVPQVDAYELLDAVEILSK+LPTGAPKPSR+MIFEDEKPALLSQIDAEFQK+TTGEVVSGVVSK	NA	ELEEEWVK+TTAPGGSASAGTK+TTGEVVSGVVSK	NA	NA	NA	9	NA	3	NA	NA	NA	1	NA	1	NA	NA	NA	0.639046	NA	2.62872
A2AIG8	sp|A2AIG8|1A1L1_MOUSE	1-aminocyclopropane-1-carboxylate synthase-like protein 1 OS=Mus musculus OX=10090 GN=Accs PE=2 SV=1	502	NA	7.4	NA	7.4	NA	NA	NA	2	NA	3	NA	NA	NA	0.002	NA	0.003	NA	NA	NA	GTFEEEALLWR+QVLEGQSQVVEDASPCHAQEPQSQPR	NA	GTFEEEALLWR+QVLEGQSQVVEDASPCHAQEPQSQPR	NA	NA	NA	2	NA	2	NA	NA	NA	1	NA	1	NA	NA	NA	0.271317	NA	0.609398	NA	NA
A2AJ15	sp|A2AJ15|MA1B1_MOUSE	Endoplasmic reticulum mannosyl-oligosaccharide 1,2-alpha-mannosidase OS=Mus musculus OX=10090 GN=Man1b1 PE=1 SV=1	658	NA	NA	6.2	3.8	13.7	3.3	NA	NA	4	3	12	4	NA	NA	0.004	0.003	0.011	0.004	NA	NA	DVEVKPADR+FQEAVEEVTK+NVDVNLFESTIR+WVSENLDFQK	DKMESFFVGETLK+NVDVNLFESTIR	ADSYYEYLLK+DKMESFFVGETLK+DVEVKPADR+ETQLLEDYVK+KFQEAVEEVTK+KWVSENLDFQK+NVDVNLFESTIR+YQDWGWEILQSFNK	DVEVKPADR+FAWGHDELKPVSK	NA	NA	4	2	8	2	NA	NA	2	1	4	2	NA	NA	-0.494334	-0.512355	-0.155043	0.42093
A2AJI0	sp|A2AJI0|MA7D1_MOUSE	MAP7 domain-containing protein 1 OS=Mus musculus OX=10090 GN=Map7d1 PE=1 SV=1	846	NA	NA	3.4	2.4	2.8	NA	NA	NA	3	1	2	NA	NA	NA	0.002	0.001	0.002	NA	NA	NA	ETAANNSGPDPVK+TAEGLLPFAEAEAFLK	ETAANNSGPDPVK+SAVTLPR	SAVTLPR+TAEGLLPFAEAEAFLKK	NA	NA	NA	2	2	2	NA	NA	NA	1	1	1	NA	NA	NA	-1.17584	1.06519	-0.762599	NA
A2AKB4	sp|A2AKB4|FRPD1_MOUSE	FERM and PDZ domain-containing protein 1 OS=Mus musculus OX=10090 GN=Frmpd1 PE=1 SV=1	1549	NA	0.5	1.9	0.9	NA	NA	NA	1	1	1	NA	NA	NA	0.001	0.001	0.001	NA	NA	NA	DIILTVK	CNSALRLAALHIQER+DIILTVK+VYLQDVK	DIILTVK+DPLDLLK	NA	NA	NA	1	3	2	NA	NA	NA	1	1	1	NA	NA	NA	1.24314	-1.11388	-1.36351	NA	NA
A2ALS5	sp|A2ALS5|RPGP1_MOUSE	Rap1 GTPase-activating protein 1 OS=Mus musculus OX=10090 GN=Rap1gap PE=1 SV=2	663	NA	NA	2.6	NA	NA	2.6	NA	NA	4	NA	NA	2	NA	NA	0.004	NA	NA	0.002	NA	NA	DDVPFFGPPLPDPAVFR	NA	NA	DDVPFFGPPLPDPAVFR	NA	NA	1	NA	NA	1	NA	NA	1	NA	NA	1	NA	NA	0.0435418	NA	NA	0.914117
A2AN08	sp|A2AN08|UBR4_MOUSE	E3 ubiquitin-protein ligase UBR4 OS=Mus musculus OX=10090 GN=Ubr4 PE=1 SV=1	5180	NA	5.6	9.1	13.7	3.7	NA	NA	16	32	54	15	NA	NA	0.017	0.031	0.049	0.013	NA	NA	AGAQGDPDVPECLK+AVSNINTLLDK+AVWLPGSQTELAIVTADFVK+DLDPEVFQR+DVTFLFNEEGK+ELPQLVASVIESESEILHHEK+EVEENWSK+GVLPYVGNLITK+IISLDLPVAEVYKK+LEQVSSDEGIGTLAENLLEALR+LIDETQDMLLEMLEDMTTGTESETK+LIDSVPLTNLLLTLLSTSYR+LLQTLPQLR+LLSVFMSRTK+NLQGFLEQPK+TLLPLLLESSTESAAEISSNSLER+VNEAAPEKPQEDSGTAGGISSTSASVNR+YDELYSSLTTLLAAGSQLDTTR	ALGTLGMTTNEK+AVWLPGSQTELAIVTADFVK+CNGLLPVWGPHVPESAFATCLAR+DLDPEVFQR+DVTFLFNEEGK+EDGSCLALVK+ELLEYDLQQR+ELPQLVASVIESESEILHHEK+EVQMNFLNQLTSVFNPR+GLAMQHPATQVLIGTDSITSLHK+HAAQELATLLLSLPAPASVQQQSK+ICQDCDLVALLEDDSGMELLVNNK+IISLDLPVAEVYKK+ILGPAESDEFLAR+LEQVSSDEGIGTLAENLLEALR+LLSVFMSRTK+MTTSPPKDSDQLEVIQENR+MVDGVGVCTVCAK+SIAVTRPNNLVHFTESK+TLLPLLLESSTESAAEISSNSLER+TSPADHGGSVGSESGGSAVDSVAGEHSVSGR+TVPSPPISPQA…	AAPPPPPPPPPLESSPR+AGAQGDPDVPECLK+ALGTLGMTTNEK+AYLLQNLNEEGSTEKPSQEK+CNGLLPVWGPHVPESAFATCLAR+DLDPEVFQR+DNPEATQQMNDLIIGK+EDGSCLALVK+EKEGESSGSQEDQLCTALVNQLNR+ELFDYNLR+ELLEYDLQQR+ELPQLVASVIESESEILHHEK+EPTYQLNIHDIK+FQDAVVANSFFIMPATVADATAVR+GLAMQHPATQVLIGTDSITSLHK+GVLPYVGNLITK+GWETDGPPAVLSIMAQSTSTQR+HAAQELATLLLSLPAPASVQQQSK+HFSSDAAPQPR+IISLDLPVAEVYKK+ILGPAESDEFLAR+LENPDEACAVSQK+LEQVSSDEGIGTLAENLLEALR+LL…	AVQCLNTSSK+DLDPEVFQR+HLILLIK+ICQDCDLVALLEDDSGMELLVNNK+ILGPAESDEFLAR+IQIGTQAIER+LEQVSSDEGIGTLAENLLEALR+LLSVFMSRTK+MQILVER+MVDGVGVCTVCAK+SNPSVLQGLLR+STLEVLQLFPINIK+TTPLDLK+VQLTPGQTEVK+YDELYSSLTTLLAAGSQLDTTR	NA	NA	18	25	44	15	NA	NA	5	8	8	3	NA	NA	0.277904	0.595206	0.48899	-0.134966	NA
A2ARA8	sp|A2ARA8|ITA8_MOUSE	Integrin alpha-8 OS=Mus musculus OX=10090 GN=Itga8 PE=1 SV=1	1062	NA	2.8	NA	NA	NA	NA	NA	3	NA	NA	NA	NA	NA	0.003	NA	NA	NA	NA	NA	GDADIDKNDYPDLLVGAFGK+TASVLVGAPK	NA	NA	NA	NA	NA	2	NA	NA	NA	NA	NA	1	NA	NA	NA	NA	NA	-0.917451	NA	NA	NA	NA
A2ARZ3	sp|A2ARZ3|FSIP2_MOUSE	Fibrous sheath-interacting protein 2 OS=Mus musculus OX=10090 GN=Fsip2 PE=1 SV=3	6995	NA	NA	NA	1.3	NA	NA	NA	NA	NA	6	NA	NA	NA	NA	NA	0.003	NA	NA	NA	NA	NA	EIMDHYLQLFLYGEGSHSSK+GLSSIPVSK+HILTDMLK+IAGSIIK+NDLDLEVQSMHTYSSHILFQK+SISLSFSDGK+YLASSDFNEMSNCITNK	NA	NA	NA	NA	NA	7	NA	NA	NA	NA	NA	1	NA	NA	NA	NA	NA	-0.400742	NA	NA
A2ASQ1	sp|A2ASQ1|AGRIN_MOUSE	Agrin OS=Mus musculus OX=10090 GN=Agrn PE=1 SV=1	1950	16.9	34.2	34.8	30.4	27.9	25.9	32	104	84	65	86	74	0.057	0.11	0.079	0.061	0.081	0.059	ALETEGLLLYNGNAR+ASCYNSPLGCCSDGKTPSLDSEGSNCPATK+AYGTGFVGCLR+EAACQQQVQIEEAR+EPLYVGGAPDFSK+FDTGSGPAVLTSLVPVEPGR+GALQVGDGPR+GAQCAFGATCTVK+GDFVSLALHNR+GHSFLAFPTLR+GIVTDGHSGCTPCSCDPR+GPTLAPLLPMASPHCAQTPYGCCQDNVTAAQGVGLAGCPSTCHCNPHGSYSGTCD+LPVGQALPK+LYVGGLPEEQVATVLDR+MLDINNQQLELSDWQR+QGTLSVDGEAPVVGESPSGTDGLNLDTK+SELFGETAR+SIESTLDDLFR+TPSLDSEGSNCPATK+TSVGIGLK+VQLPSVPAFK	AFQGVLELEGVEGQELFYTPEMADPK+AGPCEPAECGSGGSGSGEDNACEQELCR+ALETEGLLLYNGNAR+ASCYNSPLGCCSDGK+ASCYNSPLGCCSDGKTPSLDSEGSNCPATK+CEHPPPGPVCGSDGVTYLSACELR+DDCEQMTGLCSCRPGVAGPK+DQCPETCQFNSVCLSR+EAACQQQVQIEEAR+EGSLQVGNEAPVTGSSPLGATQLDTDGALWLGGLQK+EPLYVGGAPDFSK+FDGPCDPCQGSMSDLNHICR+FDTGSGPAVLTSLVPVEPGR+FGPTCADEKNPCQPNPCHGSAPCHVLSR+GAQCAFGATCTVK+GAVRDDCEQMTGLCSCRPGVAGPK+GDFVSLALHNR+GHQLLTQEHVLR+GHSFLAFPTLR+GIVT…	ALETEGLLLYNGNAR+ALQSNHFELSLR+ASCYNSPLGCCSDGK+ASCYNSPLGCCSDGKTPSLDSEGSNCPATK+AVDVAPFAGHPCTQAVDNPCLNGGSCIPR+AVVQSSGVGECGDHPCSPNPCHGGALCQALEAGVFLCQCPPGR+CEHPPPGPVCGSDGVTYLSACELR+DDCEQMTGLCSCRPGVAGPK+DQCPETCQFNSVCLSR+EAACQQQVQIEEAR+EGSLQVGNEAPVTGSSPLGATQLDTDGALWLGGLQK+EPLYVGGAPDFSK+FDTGSGPAVLTSLVPVEPGR+FGPTCADEKNPCQPNPCHGSAPCHVLSR+FGSLCEVETGR+GAAVASGFDGAIQLVSLR+GAQCAFGATCTVK+GAVRDDCEQMTGLCSCRPGVAGPK+…	ALETEGLLLYNGNAR+ASCYNSPLGCCSDGKTPSLDSEGSNCPATK+AVDVAPFAGHPCTQAVDNPCLNGGSCIPR+CEHPPPGPVCGSDGVTYLSACELR+DDCEQMTGLCSCRPGVAGPK+DQCPETCQFNSVCLSR+EAACQQQVQIEEAR+EGSLQVGNEAPVTGSSPLGATQLDTDGALWLGGLQK+EPLYVGGAPDFSK+FDTGSGPAVLTSLVPVEPGR+FGPTCADEKNPCQPNPCHGSAPCHVLSR+GALQVGDGPR+GAQCAFGATCTVK+GAVRDDCEQMTGLCSCRPGVAGPK+GDFVSLALHNR+GIVTDGHSGCTPCSCDPR+GPSGLLLYNGQK+HPEMLLRPENCPAQHTPICGDDGVTYENDCVMSR+KDFWSIR+LPVGQA…	ALETEGLLLYNGNAR+CACPLGR+CEHPPPGPVCGSDGVTYLSACELR+DDCEQMTGLCSCRPGVAGPK+EAACQQQVQIEEAR+EGSLQVGNEAPVTGSSPLGATQLDTDGALWLGGLQK+EPLYVGGAPDFSK+FDTGSGPAVLTSLVPVEPGR+FGSLCEVETGR+GAAVASGFDGAIQLVSLR+GALQVGDGPR+GAQCAFGATCTVK+GDFVSLALHNR+GFSCSCTAGR+GHQLLTQEHVLR+GHSFLAFPTLR+GIVTDGHSGCTPCSCDPR+GPSGLLLYNGQK+HACANQEHIFK+LPVGQALPK+LYVGGLPEEQVATVLDR+MLDINNQQLELSDWQR+NVCPAMVAPVCGSDASTYSNECELQR+QELYVAAQGACR+QGTLSVDGE…	ALETEGLLLYNGNAR+CEHPPPGPVCGSDGVTYLSACELR+DDCEQMTGLCSCRPGVAGPK+DQCPETCQFNSVCLSR+EAACQQQVQIEEAR+EGSLQVGNEAPVTGSSPLGATQLDTDGALWLGGLQK+EPLYVGGAPDFSK+FDTGSGPAVLTSLVPVEPGR+FGPTCADEKNPCQPNPCHGSAPCHVLSR+FGSLCEVETGR+GAQCAFGATCTVK+GDFVSLALHNR+GFSCSCTAGR+GHQLLTQEHVLR+GIVTDGHSGCTPCSCDPR+GMLCGFGAVCEPSVEDPGR+GPSGLLLYNGQK+HACANQEHIFK+LPVGQALPK+LYVGGLPEEQVATVLDR+MLDINNQQLELSDWQR+NPCQPNPCHGSAPCHVLSR+NVCPAMVAPVCGS…	21	39	41	33	34	31	9	22	15	12	22	14	0.157816	0.526442	-1.07595	-0.652434	-0.24368	0.455448
A2ASS6	sp|A2ASS6|TITIN_MOUSE	Titin OS=Mus musculus OX=10090 GN=Ttn PE=1 SV=1	35213	NA	0.7	NA	0.8	0.4	NA	NA	6	NA	9	6	NA	NA	0.007	NA	0.007	0.005	NA	NA	ALSLIGK+DELAPPTLDLDFR+DSCSAQILILEPPYFVK+DVLEEPEIDLDVALR+GEFGIVHR+IVAYSIEK+KPVPEEVVPVPIPK+LLIPSTR+MSFEDSVAILEMHSLSVEDSGDYTCEAR+SEPIVAK+SLSFPLALEEK+TKPDSDWIVITSTLR+TPVQEEIIEVK+VDIPISGKPLPK+VIIENVGTK+VPKPAPVPK+VSGIPAPTLK+VTGHPKPIVK+VVGKPGIPTGPIK+WATCATVK+WYHNGVELQESSK	NA	ALSLIGK+ASFTNVVETEFTVTGLVEDQR+FIQPEEPELEPEPEEIPVQEPEPEK+GEFGIVHR+HEEEEWTYSEEEER+ITIENVPK+KPVPEEVVPVPIPK+LEPPELILDANMAR+LIPNGQYEFR+LLIPSTR+NILMAEDPR+QFTIGGLLEATEYEFR+QVTEITEIEEEYEISR+TTVPVPK+VDIPISGKPLPK+VIIENVGTK+VIILDKPGPPTGPIK+VLTVACAFTGEPTPEITWSCGGR+VVTLKPTVLEHTVISLNEGEQYLFR+WATCATVK+YDGGSSINNYIVEK+YTLTVENNSGK	ALSLIGK+CDPSDVGEYQCIIANEGGSCACSAR+DLVIEPDVR+GEFGIVHR+GPCPPYFFK+IEALPSDISIDEGK+LHVMYIGR+SEPIVAK+SGVLTVK+TEVLPEK+TTLEELLEEDGEEK+VSAENIVGIGKPSK	NA	NA	21	NA	22	12	NA	NA	2	NA	2	1	NA	NA	1.29918	NA	0.298572	-0.300649	NA
A2AUC9	sp|A2AUC9|KLH41_MOUSE	Kelch-like protein 41 OS=Mus musculus OX=10090 GN=Klhl41 PE=1 SV=1	606	NA	NA	2.8	NA	NA	NA	NA	NA	4	NA	NA	NA	NA	NA	0.004	NA	NA	NA	NA	NA	EVALDNVDPAILDLIIK	NA	NA	NA	NA	NA	1	NA	NA	NA	NA	NA	1	NA	NA	NA	NA	NA	0.637966	NA	NA	NA
A2AVA0	sp|A2AVA0|SVEP1_MOUSE	Sushi, von Willebrand factor type A, EGF and pentraxin domain-containing protein 1 OS=Mus musculus OX=10090 GN=Svep1 PE=1 SV=1	3567	NA	9.5	7.3	8.2	2.2	2.8	NA	19	24	21	8	9	NA	0.019	0.022	0.018	0.008	0.008	NA	AAGSPVFVCQANR+AIPGGGALVLGQEQDKK+AIWSQPYPTCEPLSCGPPPTVANAVATGEAHTYESK+CETPAEFPNGK+CIAHFCEKPPSVSYSILESVSK+DQVGGFSCK+DYYQPNAGK+EGFILEGAR+EVAFHCLEGYVLQGAPR+FQCNPGYK+GESFEVGSK+GNGVITCSPDETWTHTNAR+MCVNCPLGTSYSLEHSTCESCLMGSYQDEEGQLECK+QGTYSSSGLETCESCPLGTYQPEFGSR+SPPPIQVVEK+TLETITNR+VQFVCNEGYELVGDNSWTCQK+VSLFCDPGFQMVGNPVQYCLNQGQWTQPLPHCER+YCIEYNYNYENGFAIGPGGWGAGNR	AAGSPVFVCQANR+CHTATCQSPCLNGGK+DQVGGFSCK+DVEAPQISCPNDIEAK+DYYQPNAGK+FAAGSVVSFK+FQCNPGYK+GESFEVGSK+GNGVITCSPDETWTHTNAR+GNVLAWPDFLSGITGK+LCEEPICILPCLNGGR+LLASSCPEELSR+QGTYSSSGLETCESCPLGTYQPEFGSR+SGLTPCYPCPR+TVPLSDPK+TVQIECFK+VQFVCNEGYELVGDNSWTCQK+VSLFCDPGFQMVGNPVQYCLNQGQWTQPLPHCER	AAGSPVFVCQANR+AIPGGGALVLGQEQDKK+ALHEDLPSGSFIQEDMAR+CETPAEFPNGK+CIAHFCEKPPSVSYSILESVSK+DQVGGFSCK+DYYQPNAGK+EPMYSFQLASETVVADSNSLETEK+FAAGSVVSFK+FQCNPGYK+GAVDISACGVPCPVGEFSR+GESFEVGSK+GNGVITCSPDETWTHTNAR+LLASSCPEELSR+MCVNCPLGTSYSLEHSTCESCLMGSYQDEEGQLECK+NQATCVDELNSYSCK+SGLTPCYPCPR+TVPLSDPK+VQFVCNEGYELVGDNSWTCQK	AAGSPVFVCQANR+EGYDFTEGSTEK+GESFEVGSK+LLASSCPEELSR+TVQIECFK+YCIEYNYNYENGFAIGPGGWGAGNR	AAGSPVFVCQANR+DQVGGFSCK+EVAFHCLEGYVLQGAPR+GNGVITCSPDETWTHTNAR+LLASSCPEELSR+TVQIECFK+VQFVCNEGYELVGDNSWTCQK	NA	19	18	19	6	7	NA	6	6	6	2	3	NA	0.641432	-0.0749276	-0.134193	-1.43429	-0.28462
A2AWA9	sp|A2AWA9|RBGP1_MOUSE	Rab GTPase-activating protein 1 OS=Mus musculus OX=10090 GN=Rabgap1 PE=1 SV=1	1064	NA	NA	7.7	10.8	NA	6.1	NA	NA	2	9	NA	6	NA	NA	0.002	0.009	NA	0.005	NA	NA	ELADVLMDPPMDDQPGER+GEVWQLLAGCHNNDHLVEK+KNNADTLYEVVCLESESER+LIDAEDEKR+LLDPQTNTEIANYPIYK	DDLLLTDFEGALK+DTGGDGQDSLYK+EQQAQQEDPIER+GVSDEDTDEEKETLK+ILETWGELLSK+LEQENDDLAHELVTSK+LIDAEDEKR+LLDPQTNTEIANYPIYK+WHLNLSVRPK	NA	DTGGDGQDSLYK+LEQENDDLAHELVTSK+LIDAEDEKR+LLDPQTNTEIANYPIYK+QQTANKVEIEK	NA	NA	5	9	NA	5	NA	NA	1	4	NA	1	NA	NA	0.621603	0.0857469	NA	0.37116
A2AWP8	sp|A2AWP8|ARGAL_MOUSE	Rho guanine nucleotide exchange factor 10-like protein OS=Mus musculus OX=10090 GN=Arhgef10l PE=1 SV=1	1280	NA	1.7	NA	10.3	NA	NA	NA	2	NA	8	NA	NA	NA	0.002	NA	0.007	NA	NA	NA	LADQVAEIQQLTK+TTFLLPGQK	NA	DVLGDSEEEDMGLLEVGVTDIKPPAPELGPMPDGLSPQQVVR+HILGSIVQSEGSYVESLKR+LADQVAEIQQLTK+SDQEEAEGPQAEEDKPDGQAHETVPGPDSHTAR+TLLSLEDAAWASCGPR+TTFLLPGQK	NA	NA	NA	2	NA	6	NA	NA	NA	1	NA	2	NA	NA	NA	0.37788	NA	0.381499	NA	NA
A2BIM8	sp|A2BIM8|MUP18_MOUSE sp|P02762|MUP6_MOUSE sp|P04938|MUP11_MOUSE	Major urinary protein 18 OS=Mus musculus OX=10090 GN=Mup18 PE=3 SV=1;Major urinary protein 6 OS=Mus musculus OX=10090 GN=Mup6 PE=1 SV=2;Major urinary protein 11 OS=Mus musculus OX=10090 GN=Mup11 PE=1 SV=2	181	77.8	77.8	69.4	77.8	77.8	78.9	100	76	54	67	57	122	0.098	0.041	0.025	0.032	0.029	0.041	AGEYSVTYDGFNTFTIPK+DEECSELSMVADK+DEECSELSMVADKTEK+DGETFQLMGLYGR+DGETFQLMGLYGREPDLSSDIK+EKIEDNGNFR+ENIIDLSNANR+EPDLSSDIK+FAQLCEEHGILR+FHTVRDEECSELSMVADK+FHTVRDEECSELSMVADKTEK+IEDNGNFR+INGEWHTIILASDKR+LCEEHGIIR+LFLEQIHVLENSLVLK+TDYDNFLMAHLINEK	AGEYSVTYDGFNTFTIPK+DEECSELSMVADK+DEECSELSMVADKTEK+DGETFQLMGLYGR+DGETFQLMGLYGREPDLSSDIK+EKIEDNGNFR+ENIIDLSNANR+EPDLSSDIK+FAQLCEEHGILR+FHTVRDEECSELSMVADK+FHTVRDEECSELSMVADKTEK+IEDNGNFR+INGEWHTIILASDKR+LCEEHGILR+LFLEQIHVLENSLVLK+TDYDNFLMAHLINEK	AGEYSVTYDGFNTFTIPK+DEECSELSMVADK+DEECSELSMVADKTEK+DGETFQLMGLYGR+DGETFQLMGLYGREPDLSSDIK+EKIEDNGNFR+ENIIDLSNANR+EPDLSSDIK+FAQLCEEHGILR+FHTVRDEECSELSMVADK+FHTVRDEECSELSMVADKTEK+IEDNGNFR+LCEEHGILR+LFLEQIHVLENSLVLK+TDYDNFLMAHLINEK	AGEYSVTYDGFNTFTIPK+DEECSELSMVADK+DEECSELSMVADKTEK+DGETFQLMGLYGR+DGETFQLMGLYGREPDLSSDIK+EKIEDNGNFR+ENIIDLSNANR+EPDLSSDIK+FAQLCEEHGILR+FHTVRDEECSELSMVADKTEK+IEDNGNFR+INGEWHTIILASDKR+LCEEHGILR+LFLEQIHVLENSLVLK+TDYDNFLMAHLINEK	AGEYSVTYDGFNTFTIPK+DEECSELSMVADKTEK+DGETFQLMGLYGR+DGETFQLMGLYGREPDLSSDIK+EKIEDNGNFR+ENIIDLSNANR+EPDLSSDIK+FAQLCEEHGILR+FHTVRDEECSELSMVADK+FHTVRDEECSELSMVADKTEK+IEDNGNFR+INGEWHTIILASDKR+LCEEHGILR+LFLEQIHVLENSLVLK+TDYDNFLMAHLINEK	AGEYSVTYDGFNTFTIPK+DEECSELSMVADK+DEECSELSMVADKTEK+DGETFQLMGLYGR+DGETFQLMGLYGREPDLSSDIK+DGETFQLMGLYGREPDLSSDIKER+EKIEDNGNFR+ENIIDLSNANR+EPDLSSDIK+FAQLCEEHGILRENIIDLSNANR+FAQLCEEHGILR+FHTVRDEECSELSMVADK+FHTVRDEECSELSMVADKTEK+IEDNGNFR+INGEWHTIILASDKR+LCEEHGILR+LFLEQIHVLENSLVLK+TDYDNFLMAHLINEK	16	16	15	15	15	18	4	3	2	4	5	1	0.998168	1.05031	0.695403	-0.188232	2.29703	-1.17718
A2RSJ4	sp|A2RSJ4|UH1BL_MOUSE	UHRF1-binding protein 1-like OS=Mus musculus OX=10090 GN=Uhrf1bp1l PE=1 SV=2	1457	0.5	2.1	0.5	NA	4.9	2.3	3	6	5	NA	4	4	0.004	0.007	0.005	NA	0.003	0.004	GEVLTFK	GEVLTFK+RDVEAVIGSPASQTSVCVGILLR	GEVLTFK	NA	AEDFLPEAASLSENPESSK+GEVLTFK+SMAPEPTQSSTVTSSAQHVK+SPASESGSPLLPDFLPAENGGFLSSK	GEVLTFK+SPASESGSPLLPDFLPAENGGFLSSK	1	2	1	NA	4	2	1	1	1	NA	1	1	0.934284	2.14708	-2.83022	NA	-1.2519	-2.42473
A3KGB4	sp|A3KGB4|TBC8B_MOUSE	TBC1 domain family member 8B OS=Mus musculus OX=10090 GN=Tbc1d8b PE=1 SV=1	1114	NA	NA	2.7	5.8	NA	NA	NA	NA	4	5	NA	NA	NA	NA	0.003	0.004	NA	NA	NA	NA	TVNTEALMTVFHPQNLENLDSK+VDITDLIK	DSGPSEGNAESSVK+LFDKETFDNDPVLDDPLQITK+SVLISLK+TVNTEALMTVFHPQNLENLDSK+VDITDLIK	NA	NA	NA	NA	2	5	NA	NA	NA	NA	2	1	NA	NA	NA	NA	0.588288	-0.0419971	NA	NA
A3KMP2	sp|A3KMP2|TTC38_MOUSE	Tetratricopeptide repeat protein 38 OS=Mus musculus OX=10090 GN=Ttc38 PE=1 SV=2	465	29.9	22.2	27.3	31	42.6	36.3	22	13	15	19	28	25	0.039	0.013	0.014	0.018	0.027	0.021	DALKPNSPLTER+DHPTDMLALK+DVGLPLCQALLEAENGNPDR+LFDATLTQYVK+LQMEGVPLGQR+NAGLPLSTTSNEACK+SLGGIEGCLSK+TMVELSQTQTLTPR+VLELLLPIR+VYPFWTPDIPLNSYVK+WQTVLPVTQK	ACDLWEQILR+DALKPNSPLTER+DHPTDMLALK+DVGLPLCQALLEAENGNPDR+ELLTTLQEASK+NAGLPLSTTSNEACK+SLGGIEGCLSK+TMVELSQTQTLTPR	DALKPNSPLTER+DHPTDMLALK+DVGLPLCQALLEAENGNPDR+ELLTTLQEASK+GIYSFGLMETNFYDQAQK+IVQIGGSNAQR+NAGLPLSTTSNEACK+TMVELSQTQTLTPR+VYPFWTPDIPLNSYVK	ACDLWEQILR+DALKPNSPLTER+DVGLPLCQALLEAENGNPDR+EALSIEPTDAWSVHTVAHVHEMR+ELLTTLQEASK+GIYSFGLMETNFYDQAQK+IVQIGGSNAQR+NAGLPLSTTSNEACK+TMVELSQTQTLTPR+WQTVLPVTQK	DALKPNSPLTER+DGLEFMQQSEGHWK+DHPTDMLALK+DVGLPLCQALLEAENGNPDR+ELLTTLQEASK+EQLHVSAVEMFAK+GIYSFGLMETNFYDQAQK+IVQIGGSNAQR+LFDATLTQYVK+LQMEGVPLGQR+NAGLPLSTTSNEACK+SPGENCQHQLAK+TMVELSQTQTLTPR+VYPFWTPDIPLNSYVK+WQTVLPVTQK	DALKPNSPLTER+DGLEFMQQSEGHWK+DHPTDMLALK+DVGLPLCQALLEAENGNPDR+ELLTTLQEASK+GIYSFGLMETNFYDQAQK+IVQIGGSNAQR+LFDATLTQYVK+NAGLPLSTTSNEACK+SPGENCQHQLAK+VLELLLPIR+VYPFWTPDIPLNSYVK+WQTVLPVTQK	11	8	9	10	15	13	5	5	4	7	8	7	-0.418986	0.345221	0.0802658	0.370658	-0.236914	-0.105266
A6H5X4	sp|A6H5X4|PHF11_MOUSE	PHD finger protein 11 OS=Mus musculus OX=10090 GN=Phf11 PE=2 SV=1	337	NA	NA	NA	NA	NA	4.5	NA	NA	NA	NA	NA	1	NA	NA	NA	NA	NA	0.001	NA	NA	NA	NA	NA	HMTEEPHGHTDAAVK	NA	NA	NA	NA	NA	1	NA	NA	NA	NA	NA	1	NA	NA	NA	NA	NA	0.948016
A6H5Y3	sp|A6H5Y3|METH_MOUSE	Methionine synthase OS=Mus musculus OX=10090 GN=Mtr PE=1 SV=1	1253	NA	NA	9.6	11.2	NA	NA	NA	NA	10	13	NA	NA	NA	NA	0.008	0.011	NA	NA	NA	NA	FCNSIASEPDIAK+GNNDILSITQPDIIYQIHK+LAEAFAEELHER+LTESLAMAPASAVSGLYFSNVK+NITFDELVDAYQEQAK+TLQDEIEAILR+VDILLIETIFDTANAK+WLGPILGYDTD	EGEGDFLEK+ETLPGVR+GNNDILSITQPDIIYQIHK+HIVEDTEEAR+LSEEHFQGQEFK+LTESLAMAPASAVSGLYFSNVK+NITFDELVDAYQEQAK+TYEDDGDDYSSIMVK+VPPASVFEGHMLLSGLEPFR+VVGDLFGAGK	NA	NA	NA	NA	8	10	NA	NA	NA	NA	1	3	NA	NA	NA	NA	1.75159	0.76121	NA	NA
A6H630	sp|A6H630|ARMT1_MOUSE	Protein-glutamate O-methyltransferase OS=Mus musculus OX=10090 GN=Armt1 PE=1 SV=1	439	NA	NA	12.5	12.1	NA	21.6	NA	NA	6	8	NA	6	NA	NA	0.006	0.008	NA	0.005	NA	NA	CDLSLSGGESSSQK+GLREEQIQDEFFK+IHEAIMQSPPIHDFDVFK+YGILQFDGPL	CDLSLSGGESSSQK+EEQIQDEFFK+IHEAIMQSPPIHDFDVFK+SLLNEGDGEPR	NA	CDLSLSGGESSSQK+CELQVGLQPGQAEQLTASDPHWLTTGR+DEGSFAYLTIK+IHEAIMQSPPIHDFDVFK+NELQTDKPITPLVDK+YGILQFDGPL	NA	NA	4	4	NA	6	NA	NA	3	2	NA	1	NA	NA	-0.0376357	0.699418	NA	0.523426
A6H6A9	sp|A6H6A9|RBG1L_MOUSE	Rab GTPase-activating protein 1-like OS=Mus musculus OX=10090 GN=Rabgap1l PE=1 SV=1	815	NA	NA	1.2	3.2	NA	2.9	NA	NA	1	1	NA	2	NA	NA	0.001	0.001	NA	0.002	NA	NA	DSAQESVITR	DTGGDGQESLYK+NSDMHLLDMESMGK	NA	DSAQESVITR+NSDMHLLDMESMGK	NA	NA	1	2	NA	2	NA	NA	1	1	NA	1	NA	NA	0.732174	0.324003	NA	2.13661
A6X935	sp|A6X935|ITIH4_MOUSE	Inter alpha-trypsin inhibitor, heavy chain 4 OS=Mus musculus OX=10090 GN=Itih4 PE=1 SV=2	942	41.9	57.5	43.3	49.4	59.1	59.1	141	190	172	191	266	215	0.225	0.198	0.164	0.176	0.244	0.178	ADAVQEATFQVELPR+AHGGTNINNAVLLAVELLDR+DIVWEPPVEPDNTK+DIVWEPPVEPDNTKR+DLSPQDQFNLIEFSGEANQWK+FEVSVNVAPGSK+FKPTLSQQQK+GELGQFYR+ITFELIYQELLQR+KTLFSVLPGLK+LFVDPSQGLEVTGK+LGMYELLLK+LPLAAQAHPFRPPVR+LQDQGPDVLLAK+LWALLTIQQQLEQR+MALDNGGLAR+MLSLPSVAAQYPADPHLVVTEK+NVIFVIDK+QSLVQATEENLNK+QTEKFEVSVNVAPGSK+RLGMYELLLK+SDSGGSIQIEEGYFVHHFAPENLPTMSK+SNQAELLPSK+SQSEQDTVLNGDFIVR+TLFSVLPGLK+VQGVDYLATR+VTIGLLSLDDPQR+YEN…	ADAVQEATFQVELPR+ADAVQEATFQVELPRK+AHGGTNINNAVLLAVELLDR+DIVWEPPVEPDNTK+DIVWEPPVEPDNTKR+DLSPQDQFNLIEFSGEANQWK+ESTIPEESPNPDHPQVPTITLPLPGSSVDQLCVDILHSEKPMK+FAHTVVTSR+FEVSVNVAPGSK+FQHHFKGSEMVVAGK+GELGQFYR+GSEMVVAGK+ISASGAELEALEAQVLNLSLK+ITFELIYQELLQR+IYEDSDSALQLQDFYHEVANPLLSSVAFEYPSDAVEEVTR+KTLFSVLPGLK+LFVDPSQGLEVTGK+LGMYELLLK+LPLAAQAHPFRPPVR+LQDQGPDVLLAK+LSYQEGFPGAEISCWTVEI+LWALLTIQQQLEQR+MLSLPSVAAQYP…	ADAVQEATFQVELPR+ADAVQEATFQVELPRK+AHGGTNINNAVLLAVELLDR+DIVWEPPVEPDNTK+DIVWEPPVEPDNTKR+DLSPQDQFNLIEFSGEANQWK+FAHTVVTSR+FEVSVNVAPGSK+GELGQFYR+GLMLLLNDTQHFSNNVK+GSEMVVAGK+ISASGAELEALEAQVLNLSLK+KTLFSVLPGLK+LFVDPSQGLEVTGK+LGMYELLLK+LPLAAQAHPFRPPVR+LQDQGPDVLLAK+LSYQEGFPGAEISCWTVEI+MALDNGGLAR+MLSLPSVAAQYPADPHLVVTEK+NVIFVIDK+QSLVQATEENLNK+QTEKFEVSVNVAPGSK+RLGMYELLLK+SDSGGSIQIEEGYFVHHFAPENLPTMSK+SNQAELLPSK…	ADAVQEATFQVELPR+ADAVQEATFQVELPRK+AHGGTNINNAVLLAVELLDR+DIVWEPPVEPDNTK+DIVWEPPVEPDNTKR+DLSPQDQFNLIEFSGEANQWK+ESTIPEESPNPDHPQVPTITLPLPGSSVDQLCVDILHSEKPMK+FAHTVVTSR+FEVSVNVAPGSK+FKPTLSQQQK+FQHHFKGSEMVVAGK+GELGQFYR+GLMLLLNDTQHFSNNVK+GSEMVVAGK+KTLFSVLPGLK+LFVDPSQGLEVTGK+LGMYELLLK+LPLAAQAHPFRPPVR+LQDQGPDVLLAK+LSYQEGFPGAEISCWTVEI+MALDNGGLAR+MLSLPSVAAQYPADPHLVVTEK+NVIFVIDK+QSLVQATEENLNK+QTEKFEVSVNVAPGSK+R…	ADAVQEATFQVELPR+AHGGTNINNAVLLAVELLDR+DIVWEPPVEPDNTK+DIVWEPPVEPDNTKR+DLSPQDQFNLIEFSGEANQWK+ESTIPEESPNPDHPQVPTITLPLPGSSVDQLCVDILHSEK+FAHTVVTSR+FEVSVNVAPGSK+FKPTLSQQQK+GELGQFYR+GESAGIVK+GLMLLLNDTQHFSNNVK+GSEMVVAGK+ISASGAELEALEAQVLNLSLK+ITFELIYQELLQR+LFVDPSQGLEVTGK+LGMYELLLK+LPLAAQAHPFRPPVR+LQDQGPDVLLAK+LSYQEGFPGAEISCWTVEI+LWALLTIQQQLEQR+MALDNGGLAR+MLSLPSVAAQYPADPHLVVTEK+NVIFVIDK+QSLVQATEENLNK+QYSAAV…	ADAVQEATFQVELPR+AHGGTNINNAVLLAVELLDR+DIVWEPPVEPDNTK+DIVWEPPVEPDNTKR+DLSPQDQFNLIEFSGEANQWK+ESTIPEESPNPDHPQVPTITLPLPGSSVDQLCVDILHSEKPMK+FAHTVVTSR+FEVSVNVAPGSK+FKPTLSQQQK+GELGQFYR+GESAGIVK+GSEMVVAGK+ISASGAELEALEAQVLNLSLK+ITFELIYQELLQR+KTLFSVLPGLK+LFVDPSQGLEVTGK+LGMYELLLK+LPLAAQAHPFRPPVR+LQDQGPDVLLAK+LSYQEGFPGAEISCWTVEI+LWALLTIQQQLEQR+MALDNGGLAR+MLSLPSVAAQYPADPHLVVTEK+NGIDIYSLTVDSR+NVIFVIDK+QSLVQATEE…	30	37	33	36	38	39	23	25	23	27	33	30	0.404448	-0.319421	-0.556741	-0.0958391	-2.54119	-1.57423
B0V2N1	sp|B0V2N1|PTPRS_MOUSE	Receptor-type tyrosine-protein phosphatase S OS=Mus musculus OX=10090 GN=Ptprs PE=1 SV=1	1907	1.7	12.5	11.7	12.6	4.2	6.9	3	18	16	16	5	13	0.006	0.019	0.016	0.015	0.005	0.009	TDEDVPSAPPR+TFDPTTAFVVEDLKPNTEYAFR	EDAAPATLELAAWER+EDQLPPGFPNIDMGPQLK+EVNNIPPTTTQILLEALEK+GAVLGRPTLSVQQTPEGSLLAR+HNVDDSLLTTVGSLLEDETYTVR+SGALQIESSEETDQGKYECVATNSAGVR+SQDGPYQIK+TATMLCAASGNPDPEITWFK+TDEDVPSAPPR+TFDPTTAFVVEDLKPNTEYAFR+TGEQAPASAPR+VLAFTSVGDGPLSDPIQVK+VTAVAYTEVGPGPESSPVVVR	DENVYECVAQNSVGEITIHAK+DFLPVDPSASNGR+EVNNIPPTTTQILLEALEK+GATYVFR+GAVLGRPTLSVQQTPEGSLLAR+GCLAEEPPR+HNVDDSLLTTVGSLLEDETYTVR+NVLELTDVK+SGALQIESSEETDQGKYECVATNSAGVR+TFDPTTAFVVEDLKPNTEYAFR+TGEQAPASAPR+VLAFTSVGDGPLSDPIQVK+VTAVAYTEVGPGPESSPVVVR	DENVYECVAQNSVGEITIHAK+EDAAPATLELAAWER+EVNNIPPTTTQILLEALEK+FETIDFDESSGAVLR+GAVLGRPTLSVQQTPEGSLLAR+GSSLGGLQQTVTAR+SGALQIESSEETDQGKYECVATNSAGVR+SPQGLGAFTAVVR+TATMLCAASGNPDPEITWFK+TFDPTTAFVVEDLKPNTEYAFR+TGEQAPASAPR+VLAFTSVGDGPLSDPIQVK+VTAVAYTEVGPGPESSPVVVR	DENVYECVAQNSVGEITIHAK+EDQLPPGFPNIDMGPQLK+GATYVFR+SPQGLGAFTAVVR+SQDGPYQIK+TQQGVPGQPMNLR	AGLGEEAAAALSIPEDAPR+DQIGVSGGVASFVCQATGDPKPR+EAGAPGPATETELAAAAQPGAETALTLR+GATYVFR+SQDGPYQIK+TFDPTTAFVVEDLKPNTEYAFR+TGEQAPASAPR+TQQGVPGQPMNLR	2	13	13	13	6	8	1	7	5	3	1	4	-0.12607	0.114119	-1.20035	-0.826124	-1.13983	0.162239
B1AVY7	sp|B1AVY7|KI16B_MOUSE sp|O35071|KIF1C_MOUSE sp|Q80TF6|STAR9_MOUSE sp|Q9EQW7|KI13A_MOUSE	Kinesin-like protein KIF16B OS=Mus musculus OX=10090 GN=Kif16b PE=1 SV=1;Kinesin-like protein KIF1C OS=Mus musculus OX=10090 GN=Kif1c PE=1 SV=2;StAR-related lipid transfer protein 9 OS=Mus musculus OX=10090 GN=Stard9 PE=1 SV=2;Kinesin-like protein KIF13A OS=Mus musculus OX=10090 GN=Kif13a PE=1 SV=1	1312	NA	0.8	NA	NA	0.8	NA	NA	2	NA	NA	2	NA	NA	0.002	NA	NA	0.002	NA	NA	DSVLTWLLK	NA	NA	DSVLTWLLK	NA	NA	1	NA	NA	1	NA	NA	1	NA	NA	1	NA	NA	0.0475126	NA	NA	0.0927624	NA
B1AY13	sp|B1AY13|UBP24_MOUSE	Ubiquitin carboxyl-terminal hydrolase 24 OS=Mus musculus OX=10090 GN=Usp24 PE=1 SV=1	2617	NA	NA	6.4	8	7	2.5	NA	NA	11	14	17	6	NA	NA	0.01	0.012	0.015	0.005	NA	NA	DSIPSEVDYETR+GEVLEGSNAYYCEK+LAAAVAGPGGLTGLTLVDGR+LDLVGSSQPIK+LLLLAER+MSEHYWTPQSNVSNETSTGK+NDINEAVALLTNERPGLDYGGYEPMDSGGPSPGPGGGPR+TLLSETSSQSSK+VEEIIPAAR+VLYNLEVLSSK+VYDQTNPYTDVR	ELLSMHHQPDPALTK+FLLVGQTMPTSLDEDLTK+GEVLEGSNAYYCEK+GQHDLESDVQQQLFK+IIVNSHSPASSAAISQQDFHPK+MSEHYWTPQSNVSNETSTGK+QMSLCGTPEK+SWETESDRVR+TADCETSEADNILLAGHLR+TFFENVNLCDHR+TISAQDTLAYATALLNEK+TLLSETSSQSSK+VDTEEWIATIEALLSK+VEEIIPAAR	AGDLLLR+AGGLSLVVNVMQR+DSIPSEVDYETR+IQSGQSSTVIENIHTIIAAAAVK+LDLVGSSQPIK+LKKDSVSLHK+LLHQLGFSDEQVLTVK+LLLLAER+TFFENVNLCDHR+TLDSALFYQDK+TLLSETSSQSSK+VDTEEWIATIEALLSK+VEEIIPAAR+VLYNLEVLSSK+VYDQTNPYTDVR	DSIPSEVDYETR+EMLGSSLIKPLLDDFLFR+LVSIPELLSAIK+TFFENVNLCDHR+VLYNLEVLSSK	NA	NA	11	14	15	5	NA	NA	1	1	3	2	NA	NA	0.21915	-0.0337775	0.588975	-0.206803
B1AZP2	sp|B1AZP2|DLGP4_MOUSE	Disks large-associated protein 4 OS=Mus musculus OX=10090 GN=Dlgap4 PE=1 SV=1	992	NA	5.9	6.1	7.3	4.4	5.9	NA	8	10	10	4	8	NA	0.009	0.009	0.01	0.004	0.007	NA	DGYWFLK+ENNLSEEVLGK+FDELYHLK+GLCEQNLNPDANPR+SLPDCTSHPNSISIDAGPR	ANSWQLVETPEK+ANSWQLVETPEKR+DGYWFLK+FDELYHLK+GLCEQNLNPDANPR+SLPDCTSHPNSISIDAGPR	ANSWQLVETPEKR+DGYWFLK+ENNLSEEVLGK+FDELYHLK+GLCEQNLNPDANPR+SLPDCTSHPNSISIDAGPR	DGYWFLK+FDELYHLK+LLQAETER+QNSATESADSIEIYVPEAQTR	DGYWFLK+ENNLSEEVLGK+FDELYHLK+GLCEQNLNPDANPR+SLPDCTSHPNSISIDAGPR	NA	5	6	6	4	5	NA	4	2	4	2	3	NA	0.058008	0.0426045	0.380922	0.727564	-0.0648041
B1B212	sp|B1B212|H60B_MOUSE	Histocompatibility antigen 60b OS=Mus musculus OX=10090 GN=H60b PE=2 SV=1	251	NA	3.6	3.2	3.6	10.8	NA	NA	4	1	2	4	NA	NA	0.004	0.001	0.002	0.003	NA	NA	TLLDFGDKK+TLLDFGDK	TLLDFGDK	TLLDFGDKK+TLLDFGDK	ELSEGMR+TLHGQCSVNGK+TLLDFGDKK	NA	NA	2	1	2	3	NA	NA	1	1	1	2	NA	NA	-0.00102197	-0.796432	-1.30182	0.418268	NA
B2RQC6	sp|B2RQC6|PYR1_MOUSE	CAD protein OS=Mus musculus OX=10090 GN=Cad PE=1 SV=1	2225	NA	11.3	14.7	21.8	10.7	3.6	NA	16	26	40	23	8	NA	0.016	0.025	0.037	0.021	0.007	NA	EAAAGNIGGQTVR+EELSALVAPAFAHTSQVLIDK+ELSDLESAR+GESLADSVQTMSCYADVIVLR+GEVAYIDGQVLVPPGYGQDVR+GHNQPCLLVGTGR+GQALPQDLLHQAK+ICALDCGLK+LDSVAQWMEHFETWPAHLPIVAHAER+LGGAVLSFSEATSSVQK+QELGICPAVK+RPVINAGDGVGEHPTQALLDIFTIR+SFPFVSK+VEPVGLMTGSGVVGVK+VLGTPVETIELTEDRR+VLGTSPEAIDSAENR	AQILVLTYPLIGNYGIPSDEEDEFGLSK+EAAAGNIGGQTVR+EDMEALWENMAVIDCFASDHAPHTLEEK+EELSALVAPAFAHTSQVLIDK+GEVAYIDGQVLVPPGYGQDVR+GEVRPELGSR+GQALPQDLLHQAK+GTEPSALPFVDPNARPLAPEVSIK+HPQPGAVELAAK+ICALDCGLK+KEEILLIK+KVVEPELMGTPDGPCYPAPPVPR+LFVEALGQIGPAPPLK+MAEIGEHVAPSEAANSLEQAQAAAER+QELGICPAVK+VLGTPVETIELTEDRR+VLGTSPEAIDSAENR+VNEISVEVDSDPR+VTAVDWHFEEAVDGECPPQR	AQGLPVTCEVAPHHLFLNR+AQILVLTYPLIGNYGIPSDEEDEFGLSK+ASDPGLPAEEPK+EAAAGNIGGQTVR+EDMEALWENMAVIDCFASDHAPHTLEEK+EELSALVAPAFAHTSQVLIDK+EIEYEVVR+ELSDLESAR+GEVAYIDGQVLVPPGYGQDVR+GEVRPELGSR+GHNQPCLLVGTGR+GQALPQDLLHQAK+ICALDCGLK+KVVEPELMGTPDGPCYPAPPVPR+LALGIPLPELR+LCPPELPIPGSGLPPPR+LGGAVLSFSEATSSVQK+LLDTIGISQPQWR+MAEIGEHVAPSEAANSLEQAQAAAER+NILLTIGSYK+NSVTGGTAAFEPSLDYCVVK+QELGICPAVK+SFPFVSK+VEPVGLMTGSGVVGVK+V…	AAFALGGLGSGFASTK+AQILVLTYPLIGNYGIPSDEEDEFGLSK+DQMSHLFNVAHTLR+EAAAGNIGGQTVR+EELSALVAPAFAHTSQVLIDK+ELSDLESAR+GEVRPELGSR+LALGIPLPELR+LGGAVLSFSEATSSVQK+LGYPVLVR+MAEIGEHVAPSEAANSLEQAQAAAER+NILLTIGSYK+SFPFVSK+TLGVDLVALATR+TVHSLACLLTQYR+VFNAGGAPR+VLGTSPEAIDSAENR	AQGLPVTCEVAPHHLFLNR+EAAAGNIGGQTVR+EELSALVAPAFAHTSQVLIDK+LLDTIGISQPQWR+VLGTSPEAIDSAENR	NA	16	19	32	17	5	NA	7	6	13	9	2	NA	-0.169716	1.12099	1.03297	0.315635	-0.425289
B2RUP2	sp|B2RUP2|UN13D_MOUSE	Protein unc-13 homolog D OS=Mus musculus OX=10090 GN=Unc13d PE=1 SV=2	1085	NA	NA	1.9	NA	3.2	2.2	NA	NA	6	NA	7	6	NA	NA	0.003	NA	0.005	0.004	NA	NA	DLLYEEALYTVLHR+EAQAFVK	NA	AWACLLLTVLDHDR+EAQAFVK+GQCHLQFQFIHKRR	EAQAFVK+EDQWFPLEPCTETYPDR	NA	NA	2	NA	3	2	NA	NA	2	NA	1	1	NA	NA	-0.723347	NA	-0.860669	-0.528987
B2RXS4	sp|B2RXS4|PLXB2_MOUSE	Plexin-B2 OS=Mus musculus OX=10090 GN=Plxnb2 PE=1 SV=1	1842	4.1	6.3	NA	6.9	4.3	5.8	4	11	NA	8	5	9	0.006	0.011	NA	0.007	0.005	0.007	DGLVATAVLHR+LFYEDGSGEK+STGGPGAGLCVFPLDK+VATVGLVTSTRPDGER+VYLAPDGTSAEYGSIPVDINKK	DGLVATAVLHR+EAFEAYSDHTTFK+LSVSPLPTLTEDDELLCLFGDSPPHPAR+LVECGSLFK+STGGPGAGLCVFPLDK+VPSPGISFTYCENPMIR+VYLAPDGTSAEYGSIPVDINKK	NA	DGLVATAVLHR+EAFEAYSDHTTFK+INTLMHYNVR+LSVSPLPTLTEDDELLCLFGDSPPHPAR+STGGPGAGLCVFPLDK+VATVGLVTSTRPDGER+VTLNDVPCEVTK+VYLAPDGTSAEYGSIPVDINKK	EAFEAYSDHTTFK+LFYEDGSGEK+MDGHCAPLR+SFVASNDER+VATVGLVTSTRPDGER+VYLAPDGTSAEYGSIPVDINKK	CTPPIEASQCHEAVLTDNFNQLLLLDPPGKR+GYSVSTR+LVECGSLFK+SFVASNDER+STGGPGAGLCVFPLDK+VTLNDVPCEVTK+VYLAPDGTSAEYGSIPVDINKK	5	7	NA	8	6	7	1	3	NA	2	1	2	0.910858	0.536215	NA	-0.752297	-0.941167	0.0760383
B9EKR1	sp|B9EKR1|PRPTZ_MOUSE	Receptor-type tyrosine-protein phosphatase zeta OS=Mus musculus OX=10090 GN=Ptprz1 PE=1 SV=1	2312	1.3	4.8	2.1	1.1	3.5	3.9	4	12	5	4	14	10	0.006	0.013	0.005	0.004	0.013	0.009	AIIDGTESVSR+ASLENTFIHNTGK+ITFHWGK	AIIDGTESVSR+AVIPLVIVSALTFICLVVLVGILIYWR+DSVTNQIR+FAVLYQPLAGNDQAK+FPLEMQVYCFDADR+KYPICNSPK+QSPINIDEDLTQVNVNLK+QVFSSYTGK+YPICNSPK	AIIDGTESVSR+FAVLYQPLAGNDQAK+FPLEMQVYCFDADR+QVFSSYTGK	AIIDGTESVSR+FAVLYQPLAGNDQAK	AIIDGTESVSR+ASLENTFIHNTGK+FAVLYQPLAGNDQAK+FPLEMQVYCFDADR+FSSFEEAVK+KYPICNSPK+QVFSSYTGK+YPICNSPK	AIIDGTESVSR+ASLENTFIHNTGK+DSVTNQIR+FAVLYQPLAGNDQAK+FSSFEEAVK+QSPINIDEDLTQVNVNLK+QVFSSYTGK+YPICNSPK	3	9	4	2	8	8	1	5	2	2	4	2	0.385138	0.87295	-1.49007	-0.94836	-1.56042	-0.250923
C0HKE1	sp|C0HKE1|H2A1B_MOUSE sp|C0HKE2|H2A1C_MOUSE sp|C0HKE3|H2A1D_MOUSE sp|C0HKE4|H2A1E_MOUSE sp|C0HKE5|H2A1G_MOUSE sp|C0HKE6|H2A1I_MOUSE sp|C0HKE7|H2A1N_MOUSE sp|C0HKE8|H2A1O_MOUSE sp|C0HKE9|H2A1P_MOUSE sp|Q64523|H2A2C_MOUSE sp|Q6GSS7|H2A2A_MOUSE sp|Q8BFU2|H2A3_MOUSE sp|Q8CGP5|H2A1F_MOUSE sp|Q8CGP6|H2A1H_MOUSE sp|Q8CGP7|H2A1K_MOUSE sp|Q8R1M2|H2AJ_MOUSE	Histone H2A type 1-B OS=Mus musculus OX=10090 GN=Hist1h2ab PE=1 SV=1;Histone H2A type 1-C OS=Mus musculus OX=10090 GN=Hist1h2ac PE=1 SV=1;Histone H2A type 1-D OS=Mus musculus OX=10090 GN=Hist1h2ad PE=1 SV=1;Histone H2A type 1-E OS=Mus musculus OX=10090 GN=Hist1h2ae PE=1 SV=1;Histone H2A type 1-G OS=Mus musculus OX=10090 GN=Hist1h2ag PE=1 SV=1;Histone H2A type 1-I OS=Mus musculus OX=10090 GN=Hist1…	130	NA	NA	14.6	21.5	21.5	14.6	NA	NA	3	6	5	2	NA	NA	0.003	0.005	0.005	0.002	NA	NA	VTIAQGGVLPNIQAVLLPK	AGLQFPVGR+VTIAQGGVLPNIQAVLLPK	AGLQFPVGR+VTIAQGGVLPNIQAVLLPK	VTIAQGGVLPNIQAVLLPK	NA	NA	1	2	2	1	NA	NA	1	1	2	1	NA	NA	-1.14142	0.5034	2.15787	-1.40136
C0HKG5	sp|C0HKG5|RNT2A_MOUSE sp|C0HKG6|RNT2B_MOUSE	Ribonuclease T2-A OS=Mus musculus OX=10090 GN=Rnaset2a PE=1 SV=1;Ribonuclease T2-B OS=Mus musculus OX=10090 GN=Rnaset2b PE=1 SV=1	259	36.7	44.8	44.8	51	36.7	38.6	24	28	39	27	38	35	0.039	0.031	0.038	0.025	0.037	0.031	FGIKPSINYYQLADFK+HGTCAAQVDALNSEK+HGTCAAQVDALNSEKK+IQCLMPEQGESVQTVGQIELCFTK+IYGVVPK+IYWPDVIHR+LILTQHWPPTVCK+QIDLNSVLQK	EVNSCQDSLDYWTIHGLWPDR+FGIKPSINYYQLADFK+HGTCAAQVDALNSEK+HGTCAAQVDALNSEKK+IQCLMPEQGESVQTVGQIELCFTK+IYGVVPK+IYWPDVIHR+LILTQHWPPTVCK+QIDLNSVLQK	EVNSCQDSLDYWTIHGLWPDR+FGIKPSINYYQLADFK+HGTCAAQVDALNSEK+HGTCAAQVDALNSEKK+IQCLMPEQGESVQTVGQIELCFTK+IYGVVPK+IYWPDVIHR+LILTQHWPPTVCK+QIDLNSVLQK	AEDCNQSWHFNLDEIK+EVNSCQDSLDYWTIHGLWPDR+FGIKPSINYYQLADFK+HGTCAAQVDALNSEK+HGTCAAQVDALNSEKK+IQCLMPEQGESVQTVGQIELCFTK+IYGVVPK+IYWPDVIHR+LILTQHWPPTVCK+QIDLNSVLQK	FGIKPSINYYQLADFK+HGTCAAQVDALNSEK+HGTCAAQVDALNSEKK+IQCLMPEQGESVQTVGQIELCFTK+IYGVVPK+IYWPDVIHR+LILTQHWPPTVCK+QIDLNSVLQK	EVNSCQDSLDYWTIHGLWPDR+HGTCAAQVDALNSEK+HGTCAAQVDALNSEKK+IQCLMPEQGESVQTVGQIELCFTK+IYGVVPK+IYWPDVIHR+LILTQHWPPTVCK+QIDLNSVLQK	8	9	9	10	8	8	5	5	7	5	7	5	1.4525	-0.562578	-1.35126	-0.710837	-0.250299	-0.158113
D3YXK2	sp|D3YXK2|SAFB1_MOUSE sp|Q80YR5|SAFB2_MOUSE	Scaffold attachment factor B1 OS=Mus musculus OX=10090 GN=Safb PE=1 SV=2;Scaffold attachment factor B2 OS=Mus musculus OX=10090 GN=Safb2 PE=1 SV=2	937	1.5	NA	7.4	15.4	9.5	NA	2	NA	7	14	12	NA	0.004	NA	0.007	0.012	0.008	NA	APTAALSPEPQDSK	NA	AIEDEGGNPDEIEVTSECNK+AIEDEGGNPDEIEVTSECNKK+APTAALSPEPQDSK+GVPVISVK+SEPVKEEGSELEQPFAQATSSVGPDR	AIEDEGGNPDEIEVTSECNKK+APTAALSPEPQDSK+CQWSEADAPLAVVK+FAFDACNDVPAPPK+LAEEEDLFESCGHPEEEEEEEEEDQEEEQEEEGDLALASSSK+MSSVEEDSDTKR+SEPVKEEGSELEQPFAQATSSVGPDRK+SEPVKEEGSELEQPFAQATSSVGPDR	AIEDEGGNPDEIEVTSECNKK+APTAALSPEPQDSK+CQWSEADAPLAVVK+FAFDACNDVPAPPK+SEPVKEEGSELEQPFAQATSSVGPDR	NA	1	NA	5	8	5	NA	1	NA	1	3	1	NA	-0.623282	NA	-0.607764	-0.362427	-0.853932	NA
D3YZP9	sp|D3YZP9|CCDC6_MOUSE	Coiled-coil domain-containing protein 6 OS=Mus musculus OX=10090 GN=Ccdc6 PE=1 SV=1	469	NA	13.9	22.8	15.8	12.2	18.8	NA	8	14	12	10	9	NA	0.009	0.014	0.01	0.01	0.008	NA	AELEQHLEQEQEFQVNK+AEQEEEFISNTLFK+EKIDLENTLEQEQEALVNR+QLSESESSLEMDDER	AELEQHLEQEQEFQVNK+AEQEEEFISNTLFK+DISMEIDSPENMMR+ETLAVNYEKEEEFLTNELSR+IDLENTLEQEQEALVNR+LDQPVSAPPSPR+YFNEMSAQGLRPR	AELEQHLEQEQEFQVNK+AEQEEEFISNTLFK+EKIDLENTLEQEQEALVNR+IDLENTLEQEQEALVNR+MAQYLEEER+QLSESESSLEMDDER	AEQEEEFISNTLFK+EKIDLENTLEQEQEALVNR+IELETYK+LASLQQENK+QLTLEQLR	AELEQHLEQEQEFQVNK+AEQEEEFISNTLFK+DISMEIDSPENMMR+EKETLAVNYEKEEEFLTNELSR+ETLAVNYEKEEEFLTNELSR+LASLQQENK+LDQPVSAPPSPR	NA	4	7	6	5	7	NA	2	4	2	3	3	NA	0.370851	0.408533	0.646632	0.921263	0.470233
D3Z2R5	sp|D3Z2R5|SELN_MOUSE	Selenoprotein N OS=Mus musculus OX=10090 GN=Selenon PE=3 SV=2	557	NA	11	NA	NA	NA	NA	NA	5	NA	NA	NA	NA	NA	0.005	NA	NA	NA	NA	NA	GLPLLQP+LPSGEPLQFVFEEIK+LTGSVPVANYEEEELPHDPSEETLTIEAR+RLEVAMYPFK	NA	NA	NA	NA	NA	4	NA	NA	NA	NA	NA	2	NA	NA	NA	NA	NA	-0.936025	NA	NA	NA	NA
D3Z4S3	sp|D3Z4S3|PTRD1_MOUSE	Putative peptidyl-tRNA hydrolase PTRHD1 OS=Mus musculus OX=10090 GN=Ptrhd1 PE=1 SV=1	140	NA	NA	6.4	6.4	NA	NA	NA	NA	1	1	NA	NA	NA	NA	0.001	0.001	NA	NA	NA	NA	ELAETLQQK	ELAETLQQK	NA	NA	NA	NA	1	1	NA	NA	NA	NA	1	1	NA	NA	NA	NA	0.0850048	0.424097	NA	NA
D3Z6Q9	sp|D3Z6Q9|BIN2_MOUSE	Bridging integrator 2 OS=Mus musculus OX=10090 GN=Bin2 PE=1 SV=1	489	3.1	NA	22.9	18.2	18.6	10	3	NA	13	10	5	7	0.005	NA	0.011	0.008	0.005	0.005	ASPDASSNPEPAETR	NA	AIVGNNDLLWEDYEEK+ASPDASSNPEPAETR+DTPSPGDVVLR+FEQSASNFYQQQAEGHK+LVDYDSAR+TMENYVSQFSEIK+TSAPPSRPPPPR+VSETLQEVYSSDWDGHEDLK	AIVGNNDLLWEDYEEK+ASPDASSNPEPAETR+FEQSASNFYQQQAEGHK+LVDYDSAR+TMENYVSQFSEIK+VSETLQEVYSSDWDGHEDLK	AGGAAGLFAK+DTPSPGDVVLR+FEQSASNFYQQQAEGHK+HHLEAVQNAK+IGCYVTVFQNISNLR+LVDYDSAR+VSETLQEVYSSDWDGHEDLK	DTPSPGDVVLR+FEQSASNFYQQQAEGHK+LVDYDSAR+TMENYVSQFSEIK	1	NA	8	6	7	4	1	NA	5	1	2	3	-0.43909	NA	0.0262075	1.10341	0.574826	0.549013
E1U8D0	sp|E1U8D0|SOGA1_MOUSE	Protein SOGA1 OS=Mus musculus OX=10090 GN=Soga1 PE=1 SV=3	1418	NA	NA	3.8	NA	NA	NA	NA	NA	1	NA	NA	NA	NA	NA	0.001	NA	NA	NA	NA	NA	CDLASCQSTRPMLETDAEAGDSAQCVPAPLGETLEPHAAR+DLQLVLAEAHDSLR	NA	NA	NA	NA	NA	2	NA	NA	NA	NA	NA	1	NA	NA	NA	NA	NA	-0.35501	NA	NA	NA
E9PV24	sp|E9PV24|FIBA_MOUSE	Fibrinogen alpha chain OS=Mus musculus OX=10090 GN=Fga PE=1 SV=1	789	32.7	47.1	40.1	42.2	46.9	40.2	42	115	88	96	142	105	0.074	0.122	0.086	0.088	0.134	0.089	AENPTNPGPGGSGYWR+AQQIQALQSNVR+DCDDVLQTQTSGAQNGIFSIKPPGSSK+EINLQDYEGHQK+EVITSDDGSDCGDATELDISHSFSGSLDELSER+GDFANANNFDNTYGQVSEDLRR+GDKELLIGK+GLIDEANQDFTNR+MELERPGK+MSPVPDLVPGSFK+NIMEYLR+NNSPYEIENGVVWVPFR+NSLFDFQR+QLQQVIAK+SQLQEAPPEWK+THSDSDILTNIEDPSSHVPEFSSSSK+VGSEAEGYALQVSSYR	AENPTNPGPGGSGYWR+AQLIDMK+AQQIQALQSNVR+DCDDVLQTQTSGAQNGIFSIKPPGSSK+EAYAEYHFR+EINLQDYEGHQK+EVITSDDGSDCGDATELDISHSFSGSLDELSER+GDFANANNFDNTYGQVSEDLR+GDFANANNFDNTYGQVSEDLRR+GDKELLIGK+GEGEFWLGNDYLHLLTLR+GFGSLNDK+HPDLSGFFDNHFGLISPNFK+MELERPGK+MSPVPDLVPGSFK+NIMEYLR+NNSPYEIENGVVWVPFR+NPGTTGSDGTGDWGTGSPR+NPGTTGSDGTGDWGTGSPRPGSDSGNFR+NPGTTGSDGTGDWGTGSPRPGSDSGNFRPANPNWGVFSEFGDSSSPATR+NSLFDFQR+QLQQVIAK+QYLPAL…	AENPTNPGPGGSGYWR+AENPTNPGPGGSGYWRPGNSGSGSDGNR+AQLIDMK+DSDWPFCSDDDWNHK+EINLQDYEGHQK+EVITSDDGSDCGDATELDISHSFSGSLDELSER+GDFANANNFDNTYGQVSEDLR+GDFANANNFDNTYGQVSEDLRR+GDKELLIGK+GLIDEANQDFTNR+HPDLSGFFDNHFGLISPNFK+MELERPGK+MSPVPDLVPGSFK+NNSPYEIENGVVWVPFR+NPGTTGSDGTGDWGTGSPR+NPGTTGSDGTGDWGTGSPRPGSDSGNFR+NPGTTGSDGTGDWGTGSPRPGSDSGNFRPANPNWGVFSEFGDSSSPATR+QLQQVIAK+SQLQEAPPEWK+THSDSDILTNIEDPSSHVPEFSSSSK+VELE…	AENPTNPGPGGSGYWR+AENPTNPGPGGSGYWRPGNSGSGSDGNR+AQLIDMK+AQQIQALQSNVR+DCDDVLQTQTSGAQNGIFSIKPPGSSK+EINLQDYEGHQK+EVITSDDGSDCGDATELDISHSFSGSLDELSER+GDFANANNFDNTYGQVSEDLR+GDFANANNFDNTYGQVSEDLRR+GDKELLIGK+GLIDEANQDFTNR+HPDLSGFFDNHFGLISPNFK+LEVDIDIK+MELERPGK+MSPVPDLVPGSFK+NIMEYLR+NNSPYEIENGVVWVPFR+NPGTTGSDGTGDWGTGSPR+QLQQVIAK+QYLPALK+RLEVDIDIK+SQLQEAPPEWK+THSDSDILTNIEDPSSHVPEFSSSSK+VELEDWAGK+VGSEAEGYALQVS…	AENPTNPGPGGSGYWR+AQLIDMK+AQQIQALQSNVR+DCDDVLQTQTSGAQNGIFSIKPPGSSK+DSDWPFCSDDDWNHKCPSGCR+DSDWPFCSDDDWNHK+EAYAEYHFR+EINLQDYEGHQK+EVITSDDGSDCGDATELDISHSFSGSLDELSER+GDFANANNFDNTYGQVSEDLR+GDFANANNFDNTYGQVSEDLRR+GDKELLIGK+GEGEFWLGNDYLHLLTLR+GLIDEANQDFTNR+HPDLSGFFDNHFGLISPNFK+MELERPGK+MSPVPDLVPGSFK+NIMEYLR+NNSPYEIENGVVWVPFR+NPGTTGSDGTGDWGTGSPR+NPGTTGSDGTGDWGTGSPRPGSDSGNFR+NSLFDFQR+QLQQVIAK+QYLPALK+RLEVD…	AENPTNPGPGGSGYWR+AQLIDMK+AQQIQALQSNVR+DSDWPFCSDDDWNHK+EAYAEYHFR+EINLQDYEGHQK+EVITSDDGSDCGDATELDISHSFSGSLDELSER+GDFANANNFDNTYGQVSEDLR+GDFANANNFDNTYGQVSEDLRR+GDKELLIGK+GLIDEANQDFTNR+HPDLSGFFDNHFGLISPNFK+MELERPGK+MSPVPDLVPGSFK+NIMEYLR+NNSPYEIENGVVWVPFR+NPGTTGSDGTGDWGTGSPR+NSLFDFQR+QLQQVIAK+QYLPALK+SQLQEAPPEWK+THSDSDILTNIEDPSSHVPEFSSSSK+VELEDWAGK+VGSEAEGYALQVSSYR	17	27	22	25	28	24	8	17	11	12	16	15	0.309008	-0.304426	-0.195182	-0.733623	-2.60736	-0.722644
E9PVA8	sp|E9PVA8|GCN1_MOUSE	eIF-2-alpha kinase activator GCN1 OS=Mus musculus OX=10090 GN=Gcn1 PE=1 SV=1	2671	NA	4.2	5.5	10.2	1.3	NA	NA	9	12	24	1	NA	NA	0.009	0.011	0.022	0.001	NA	NA	CLQTLLDTK+DAPNDASYDAVR+ENVNSLLPVFEEFLK+GEPDAAPLSAPAFSLVFPMLK+LFNDSSPVVLEESWDALNAITK+NLLHSLQSSGVGSK+VLPLEALVTDAGEVTEMGK	ALCDPLEEVR+ASLLDPVPEVR+CLQTLLDTK+ENVNSLLPVFEEFLK+EQIIEMELK+ILPEIIPILEEGLR+LFNDSSPVVLEESWDALNAITK+LVLPSLLAALEEESWR+NPEILAIAPVLLDALTDPSRK+VLPLEALVTDAGEVTEMGK	AASQGTQVPTVTEGVAAALLLSK+ALADENEFVR+ALLDNTK+CMLDAALATLNAHGK+DLAPYLPSVTPGLK+ENVNSLLPVFEEFLK+EPRPPLEPQTIKPILK+HLFAILGGSEGK+ILPEIIPILEEGLR+LVLPSLLAALEEESWR+LVLPSPDTDEK+NLLHSLQSSGVGSK+NPEILAIAPVLLDALTDPSR+QCSDSSATEALTK+SWCQEELPVAVR+VDPLFTELLNGIR+VISESPPDQWEAR+VLPLEALVTDAGEVTEMGK+VLQEALCVISGVPGLK	MAAQIIGNMYSLTDQK+NPEILAIAPVLLDALTDPSR	NA	NA	7	10	19	2	NA	NA	1	1	7	1	NA	NA	-0.256925	1.29002	0.143437	-0.777219	NA
E9PVB5	sp|E9PVB5|TTC17_MOUSE	Tetratricopeptide repeat protein 17 OS=Mus musculus OX=10090 GN=Ttc17 PE=1 SV=1	1198	NA	1.1	NA	NA	1.1	NA	NA	3	NA	NA	1	NA	NA	0.003	NA	NA	0.001	NA	NA	DIALVNLANVLHR	NA	NA	DIALVNLANVLHR	NA	NA	1	NA	NA	1	NA	NA	1	NA	NA	1	NA	NA	-0.230547	NA	NA	0.025365	NA
E9PZJ8	sp|E9PZJ8|ASCC3_MOUSE	Activating signal cointegrator 1 complex subunit 3 OS=Mus musculus OX=10090 GN=Ascc3 PE=1 SV=1	2198	NA	NA	NA	4.1	NA	NA	NA	NA	NA	6	NA	NA	NA	NA	NA	0.004	NA	NA	NA	NA	NA	AGHQVMVFVHAR+DLADWLNIK+FQVLQDSCK+ILGENSKPNYGCQVTIQSEQEK+LTALELIAFLATEEDPK+TAMSLIER+TNIAMLTILHEIR	NA	NA	NA	NA	NA	7	NA	NA	NA	NA	NA	1	NA	NA	NA	NA	NA	-0.40242	NA	NA
E9Q1P8	sp|E9Q1P8|I2BP2_MOUSE	Interferon regulatory factor 2-binding protein 2 OS=Mus musculus OX=10090 GN=Irf2bp2 PE=1 SV=1	570	NA	2.6	NA	12.5	9.5	12.5	NA	4	NA	5	3	5	NA	0.004	NA	0.004	0.003	0.003	NA	QQGASGEVYCPSGEK	NA	EVGGQATGSTGGLEPVHPASLPDSSLAASAPLCCTLCHER+LEDTHFVQCPSVPSHK+QQGASGEVYCPSGEK	AAAVAVAAASR+APGEQDWASRPK+LEDTHFVQCPSVPSHK+QQGASGEVYCPSGEK	EVGGQATGSTGGLEPVHPASLPDSSLAASAPLCCTLCHER+LEDTHFVQCPSVPSHK+QQGASGEVYCPSGEK	NA	1	NA	3	4	3	NA	1	NA	2	1	2	NA	0.429098	NA	1.03568	1.62739	0.605846
E9Q1U1	sp|E9Q1U1|CC171_MOUSE	Coiled-coil domain-containing protein 171 OS=Mus musculus OX=10090 GN=Ccdc171 PE=2 SV=1	1324	NA	NA	2.8	NA	NA	NA	NA	NA	5	NA	NA	NA	NA	NA	0.002	NA	NA	NA	NA	NA	ISHLEYICK+TLQEILEK+TLTDYQNK+VELQNVLHCWEK	NA	NA	NA	NA	NA	4	NA	NA	NA	NA	NA	2	NA	NA	NA	NA	NA	-1.05734	NA	NA	NA
E9Q394	sp|E9Q394|AKP13_MOUSE	A-kinase anchor protein 13 OS=Mus musculus OX=10090 GN=Akap13 PE=1 SV=1	2776	NA	NA	4.2	4.5	NA	NA	NA	NA	4	7	NA	NA	NA	NA	0.003	0.005	NA	NA	NA	NA	ADITNHVFATSAVGVNTPAEASPALSSEEIPTEKPGMETQER+EVAPQVSLLTEGGAAK+GVTDLQEVITPEIEPLDCKR+HSSHGSDVSLPQTSK+TPPSGQEIPGLCEKPMSALCAEEK	DVIGAVDSK+ELPDSSSTDVGAPEK+GCEGGTTSDQSSPVLPAAAIENK+GSLQAHDTSSLPTVIMR+LFPCLDELISIHSQFFQR+NAASDAEMNQR+SAMEDVTVADASPATAEPR+SFIDVGLGTECASK	NA	NA	NA	NA	5	8	NA	NA	NA	NA	1	1	NA	NA	NA	NA	1.05491	-1.00408	NA	NA
E9Q3E1	sp|E9Q3E1|AL3B2_MOUSE sp|J3QMK6|AL3B3_MOUSE sp|Q80VQ0|AL3B1_MOUSE	Aldehyde dehydrogenase family 3 member B2 OS=Mus musculus OX=10090 GN=Aldh3b2 PE=1 SV=1;Aldehyde dehydrogenase family 3 member B3 OS=Mus musculus OX=10090 GN=Aldh3b3 PE=1 SV=1;Aldehyde dehydrogenase family 3 member B1 OS=Mus musculus OX=10090 GN=Aldh3b1 PE=1 SV=1	479	NA	NA	NA	NA	NA	4.1	NA	NA	NA	NA	NA	5	NA	NA	NA	NA	NA	0.004	NA	NA	NA	NA	NA	TLELGGK+VAIGGQSDEGER	NA	NA	NA	NA	NA	2	NA	NA	NA	NA	NA	1	NA	NA	NA	NA	NA	0.805893
E9Q414	sp|E9Q414|APOB_MOUSE	Apolipoprotein B-100 OS=Mus musculus OX=10090 GN=Apob PE=1 SV=1	4505	15.2	21.7	25.7	26.1	25.4	27.1	78	130	141	183	200	193	0.131	0.136	0.138	0.168	0.188	0.16	AALTEVSLGSIYQAMILGADSK+AEPLALIVSHDYK+DKIGVELSGR+DVTTGQLSGESNMR+EVQVPTFTIPK+FFLPDFK+FRLEPLK+GFEPTLEALFGK+GLPYPQTLQDHLNSLSELNLLK+GLVHPLSTLISSSQTCQYTLDPK+GMISLLEAMR+IAQLLQWEQSEQVK+IEGNLIFDPSSYLPR+INWEEEAASR+ITDNDVLIAIDSAK+ITSFMENYR+KMELEDEVR+KYVYNYEAESSSGVQGTADSR+LAIPEGK+LFSGSNTLHLVSTTK+LILDIQNK+LLLSGAQTLQGIPQMVVQAIR+LLVEDFK+LSFWGEHTGQLYSK+LSISEQNAQR+LSNDLMGSYAEMK+LSVDQFVR+LVGFIDDTVEWLK+MEHEGEIVFDGK…	ADLSGLYSPIK+AEPLALIVSHDYK+ALQEGNFQTPVFIVPLTDLR+DFSIWEETGLK+DLDVVNIPLAR+DLILIFR+DVTTGQLSGESNMR+DVYSEYSVTAADFASK+EELNILSNIGQQDIK+EVQVPTFTIPK+EVYGFNPEGK+FGNSPVSK+FIIPGIK+GFEPTLEALFGK+GLVHPLSTLISSSQTCQYTLDPK+GTLQHCDFNVEYNEDGLFK+GTVPTEMSTER+GTYQNNELK+GVVSIPR+HVSEAVCDEQHLFLPFSYK+IAELSIVAK+IAQLLQWEQSEQVK+IEGNLIFDPSSYLPR+ILDEQYHIR+IMSDYPQQFHSNLQDFSDQLSSYYEK+INAEIQALK+INIDIPLPLGGK+KMELEDEVR+LELANIQAELVAK+…	AALTEVSLGSIYQAMILGADSK+ADLSGLYSPIK+AEIVASVTAK+AEPLALIVSHDYK+ALQEGNFQTPVFIVPLTDLR+DFSIWEETGLK+DHFQDTLEDVR+DLDVVNIPLAR+DNESTCVADHINMVFK+DTYQNLYEEMLAQK+DVTTGQLSGESNMR+DVYSEYSVTAADFASK+EELNILSNIGQQDIK+EVQVPTFTIPK+EVYGFNPEGK+EYLSMLTDINGK+FIIPGIK+GFEPTLEALFGK+GLPYPQTLQDHLNSLSELNLLK+GLVHPLSTLISSSQTCQYTLDPK+GSHDSTISLTK+GTLQHCDFNVEYNEDGLFK+GTYQNNELK+GVVSIPR+HVSEAVCDEQHLFLPFSYK+IAELSIVAK+IAQLLQWEQSEQVK+IEG…	AALTEVSLGSIYQAMILGADSK+AEMTGEHNANLNGK+AEPLALIVSHDYK+ALQEGNFQTPVFIVPLTDLR+AQQASWQASTR+ASLNNEIK+DFSIWEETGLK+DHFQDTLEDVR+DKIGVELSGR+DLDVVNIPLAR+DLILIFR+DNESTCVADHINMVFK+DTYQNLYEEMLAQK+DVTTGQLSGESNMR+DVYSEYSVTAADFASK+EELNILSNIGQQDIK+EEYFDPSMVGWTVK+EVQVPTFTIPK+EVYGFNPEGK+EYLSMLTDINGK+FGNSPVSK+FIIPGIK+GFEPTLEALFGK+GLPYPQTLQDHLNSLSELNLLK+GLVHPLSTLISSSQTCQYTLDPK+GTLQHCDFNVEYNEDGLFK+GTVPTEMSTER+GVVSIPR+HV…	AALTEVSLGSIYQAMILGADSK+AEIVASVTAK+AFDYHQFVDK+ALQEGNFQTPVFIVPLTDLR+AQQASWQASTR+ASSFYAQGK+ATLYALSHAVNSYFDVDHSR+DFSIWEETGLK+DHFQDTLEDVR+DLILIFR+DVTTGQLSGESNMR+EELNILSNIGQQDIK+EVYGFNPEGK+EYLSMLTDINGK+FFLPDFK+FFSEGTNR+FGNSPVSK+FIIPGIK+FRLEPLK+GFEPTLEALFGK+GLPYPQTLQDHLNSLSELNLLK+GLVHPLSTLISSSQTCQYTLDPK+GMISLLEAMR+GTLQHCDFNVEYNEDGLFK+GTVPTEMSTER+GTYQNNELK+GVVSIPR+IAQLLQWEQSEQVK+IEGNLIFDPSSYLPR+ILDEQYHIR…	AEPLALIVSHDYK+AFDYHQFVDK+AIYDYANK+ALQEGNFQTPVFIVPLTDLR+AQQASWQASTR+ASLNNEIK+ASSFYAQGK+DFSIWEETGLK+DHFQDTLEDVR+DLDVVNIPLAR+DVTTGQLSGESNMR+DVYSEYSVTAADFASK+EEYFDPSMVGWTVK+EVYGFNPEGK+FFLPDFK+FFSEGTNR+FGNSPVSK+FIIPGIK+FRLEPLK+GFEPTLEALFGK+GLPYPQTLQDHLNSLSELNLLK+GLVHPLSTLISSSQTCQYTLDPK+GTVPTEMSTER+GTYQNNELK+GVVSIPR+HVSEAVCDEQHLFLPFSYK+IAELSIVAK+IAQLLQWEQSEQVK+IEGNLIFDPSSYLPR+ILDEQYHIR+IMSDYPQQFHSNLQDF…	53	76	88	91	96	101	25	43	52	49	62	47	-0.58417	-0.951587	-0.519643	0.295316	-1.22319	-1.68
E9Q4Z2	sp|E9Q4Z2|ACACB_MOUSE	Acetyl-CoA carboxylase 2 OS=Mus musculus OX=10090 GN=Acacb PE=1 SV=1	2448	NA	NA	6.2	NA	NA	NA	NA	NA	4	NA	NA	NA	NA	NA	0.007	NA	NA	NA	NA	NA	DFTVASPAEFVTR+EASFEYLQNEGER+EVFFMNTQSIVQLVQR+IIEEAPATIAAPAVFEFMEQCAVLLAK+ITSENPDEGFKPSSGTVQELNFR+LLYGESPWGVTPIPFETPLSPPIAR+LPELLCK+QVLIASHLPSYELR+SPVPITTPSDPIDR	NA	NA	NA	NA	NA	9	NA	NA	NA	NA	NA	3	NA	NA	NA	NA	NA	2.16438	NA	NA	NA
E9Q555	sp|E9Q555|RN213_MOUSE	E3 ubiquitin-protein ligase RNF213 OS=Mus musculus OX=10090 GN=Rnf213 PE=1 SV=2	5152	NA	3.5	7.1	9.1	NA	3.3	NA	14	26	38	NA	14	NA	0.014	0.025	0.037	NA	0.012	NA	DLEQLTK+DSHIFQDFWQETAESLNTLDKDPR+ELIESAEGICSSDR+IIDNITEEGR+LTEPHLDENQVLSALLPFLK+NDNTLVVSSTPEGK+SVHIDDLR+SYEDLVTSTLQEALATTR+TDAQSNLAPSDLAEVK+TQTGHVLGSPQSSGVAEVSDR+VFVDLASISAGENDIDVDR+YLLVLTR	AILDEVTHVQDLFLR+ALEDINELK+DNIQALSIFTASLPEAR+DSHIFQDFWQETAESLNTLDKDPR+DWNYEHLFMDIK+EIDVQYK+ELFDGLR+ELIESAEGICSSDR+ITVEYLQHIVEQK+LPSAATVQGDLK+LTEPHLDENQVLSALLPFLK+NDNTLVVSSTPEGK+NLPAINALISQDER+QLFELCGTNEK+SCDCSQFLDTTR+SGESLPADCPVR+SLSPFDDVVDQTPVIR+SPGHLYLVEIPQGLSVQPK+SQPEDTWAGLEGISFSEFR+TDAQSNLAPSDLAEVK+TQTGHVLGSPQSSGVAEVSDR+VFVDLASISAGENDIDVDR+VHALPPSLIPLVWDFGQLNDSAEK+VQDVVTPILASMIAHIDR	CGIPVIIMGETGCGK+DDLLFLK+DLEQLTK+DLNTSKPSVDK+DSHIFQDFWQETAESLNTLDKDPR+DTLVSYMETK+DVENVFK+DWNYEHLFMDIK+EAANQDALQEAGTFR+EIDVQYK+ELFDGLR+ELIESAEGICSSDR+ETVPVLWHFLQK+FLDLFPK+GWTDACEMYCTQDLHDLGSLVEGK+HSLAGCEMTLDAFAAMACAEMLK+IASVEYLQEVAR+IIDNITEEGR+IPLFLVGKPGSSK+ITVEYLQHIVEQK+LTEPHLDENQVLSALLPFLK+LVEIGFPEK+NDNTLVVSSTPEGK+NLPAINALISQDER+SCDCSQFLDTTR+SGESLPADCPVR+SLSPFDDVVDQTPVIR+SPGHLYLVEIPQGLSVQPK+SVHID…	NA	DDLLFLK+GLPLDGGPALSAFK+ISSNPVTK+LLLPDGHGYPEALR+LPSAATVQGDLK+LVEIGFPEK+MECPQCGHVSSEK+NDNTLVVSSTPEGK+SLVDNTLPLLKIR+TDAQSNLAPSDLAEVK+TEQGAVLR+TQTGHVLGSPQSSGVAEVSDR+VFVDLASISAGENDIDVDR	NA	12	24	34	NA	13	NA	3	5	8	NA	2	NA	-0.324367	1.54605	0.510625	NA	1.42737
E9Q5C9	sp|E9Q5C9|NOLC1_MOUSE	Nucleolar and coiled-body phosphoprotein 1 OS=Mus musculus OX=10090 GN=Nolc1 PE=1 SV=1	702	NA	NA	NA	18.5	NA	NA	NA	NA	NA	13	NA	NA	NA	NA	NA	0.011	NA	NA	NA	NA	NA	AAAQTQPADSSDDSSDDSDSSSEEEKKPPAK+AAGGAVSTPAPGK+AESSESDSDSDSDSSSEEETPQTQKPK+AESSSDSSDSDSSEDEAPAKPVSTTK+KAAAQTQPADSSDDSSDDSDSSSEEEK+KAAAQTQPADSSDDSSDDSDSSSEEEKKPPAK+KAESSESDSDSDSDSSSEEETPQTQKPK+KAESSSDSSDSDSSEDEAPAKPVSTTK+QAPQAAGDSSSDSDSSSSEEEEKTPKPPAK	NA	NA	NA	NA	NA	9	NA	NA	NA	NA	NA	1	NA	NA	NA	NA	NA	-0.963904	NA	NA
E9Q634	sp|E9Q634|MYO1E_MOUSE	Unconventional myosin-Ie OS=Mus musculus OX=10090 GN=Myo1e PE=1 SV=1	1107	NA	3.7	9.7	9	NA	1.5	NA	6	11	13	NA	3	NA	0.007	0.011	0.012	NA	0.003	NA	DIILQSNPLLEAFGNAK+ENQCVIISGESGAGK+TEFLSLLAK	AEQEEYVQEGIR+DIILQSNPLLEAFGNAK+DLILTPK+EEASDLLLNKK+ENQCVIISGESGAGK+LSQTPESLDFLKVPDQGVAGVR+QVQFHQGFGDLAILKPSNK+VFDFLVDSINK	AEQEEYVQEGIR+DIILQSNPLLEAFGNAK+DLLLTPK+EEASDLLLNKK+EKIDFADTVTK+ENQCVIISGESGAGK+QMPYFGEK+QVQFHQGFGDLAILKPSNK	NA	DIILQSNPLLEAFGNAK	NA	3	8	8	NA	1	NA	1	1	3	NA	1	NA	0.303729	0.52466	0.482301	NA	0.50215
E9Q735	sp|E9Q735|UBE4A_MOUSE	Ubiquitin conjugation factor E4 A OS=Mus musculus OX=10090 GN=Ube4a PE=1 SV=1	1028	NA	1.4	NA	NA	NA	NA	NA	1	NA	NA	NA	NA	NA	0.001	NA	NA	NA	NA	NA	DAQQSSSPAADNLR	NA	NA	NA	NA	NA	1	NA	NA	NA	NA	NA	1	NA	NA	NA	NA	NA	0.111633	NA	NA	NA	NA
E9Q7G0	sp|E9Q7G0|NUMA1_MOUSE	Nuclear mitotic apparatus protein 1 OS=Mus musculus OX=10090 GN=Numa1 PE=1 SV=1	2094	4.3	NA	5.7	9	8.4	6.3	9	NA	7	15	18	11	0.01	NA	0.005	0.013	0.016	0.009	DNAQTSVTQAQQEK+DQELASLK+EHPAGGASGEDASGPGTQSETAGK+EKEHPAGGASGEDASGPGTQSETAGK+EQQLEEAAKEQEATR+LATDNTQLQTR+QADRRQSMAFSILNTPK	NA	EFANHLQQLQGAFNDLIEEHSK+EKEHPAGGASGEDASGPGTQSETAGK+IASSSSENNFLSGSPSSPMGDILQTPQFQMR+LVDDLSALQEK+TDAPGPELQALR+VEFAALQEALAHALTEK	AGEQQETASLELLKEPPR+ALETLQGQLEEK+ASDQLGEQQGRPFSSTHAAVK+DNAQTSVTQAQQEK+EHPAGGASGEDASGPGTQSETAGK+EKEHPAGGASGEDASGPGTQSETAGK+IDHLALLNEK+LQESPAPEKGEVLGDALQLDTLK+LQTQLNELQAQLSQK+LVDDLSALQEK+QQLASLIADLQSSVSNLSQAK+VEFAALQEALAHALTEK	AEELGQELK+ALETLQGQLEEK+ELGHNQAASASAQR+GQAQADLAQEK+HELAEATASQHR+IQQLEEAHQAETEALR+LATDNTQLQTR+LLQVETASNSAR+LQESPAPEKGEVLGDALQLDTLK+LQNTLNEQR+QQVEQLSSSLK+SELLPAK+VEFAALQEALAHALTEK+VIEGSEMELAK	AIQQVQEK+EKEHPAGGASGEDASGPGTQSETAGK+ELGHNQAASASAQR+GQAQADLAQEK+HELAEATASQHR+IINTIHDTK+LATDNTQLQTR+LQESPAPEKGEVLGDALQLDTLK+VEFAALQEALAHALTEK	7	NA	6	12	14	9	1	NA	1	5	6	3	-1.76123	NA	-0.376946	-0.946765	-0.253624	-0.367213
E9Q7X6	sp|E9Q7X6|HEG1_MOUSE	Protein HEG homolog 1 OS=Mus musculus OX=10090 GN=Heg1 PE=1 SV=1	1337	2	8.5	9.7	7.3	NA	6.7	2	9	10	9	NA	10	0.003	0.01	0.009	0.009	NA	0.008	SDPSIGGGESTGR+SGDFQMSPYTDVPK	QASHPALEPGEPTVLSQK+SDPSIGGGESTGR+SLPVGVDPADETEGFPEHSR+SPECDKETSICTDLDGVALCQCK+TFVTEFK+TSTDAAESSALHPEAGGAGGLTQSSHAAQQPR	CVCPPAWQGENCSVDVNECLSSPCPPLATCNNTQGSFTCR+QASHPALEPGEPTVLSQK+SDPSIGGGESTGR+SLPVGVDPADETEGFPEHSR+TFVTEFK+TSTDAAESSALHPEAGGAGGLTQSSHAAQQPR	CIVDLTGR+QASHPALEPGEPTVLSQK+SDPSIGGGESTGR+SLPVGVDPADETEGFPEHSR+TFVTEFK+TSTDAAESSALHPEAGGAGGLTQSSHAAQQPR	NA	QASHPALEPGEPTVLSQK+SDPSIGGGESTGR+SMLITDTYTNGVPR+SSAEVCQLLGSQR+TSTDAAESSALHPEAGGAGGLTQSSHAAQQPR	2	6	6	6	NA	5	1	4	3	3	NA	2	0.457629	-0.136791	0.151922	-0.688085	NA	-0.0455947
F6VAN0	sp|F6VAN0|ATF6A_MOUSE	Cyclic AMP-dependent transcription factor ATF-6 alpha OS=Mus musculus OX=10090 GN=Atf6 PE=1 SV=2	656	NA	NA	NA	3.4	NA	NA	NA	NA	NA	3	NA	NA	NA	NA	NA	0.003	NA	NA	NA	NA	NA	DSYSYDHSVSNDK+DTSDGDNQKDSYSYDHSVSNDK	NA	NA	NA	NA	NA	2	NA	NA	NA	NA	NA	1	NA	NA	NA	NA	NA	-0.966179	NA	NA
F6ZDS4	sp|F6ZDS4|TPR_MOUSE	Nucleoprotein TPR OS=Mus musculus OX=10090 GN=Tpr PE=1 SV=1	2431	NA	NA	1.4	4.6	NA	1.9	NA	NA	1	9	NA	2	NA	NA	0.001	0.008	NA	0.002	NA	NA	ETASEAADGAAPAAGLR+LTIHAPPQELGPPVQR	GIASTSDPPTANIKPTPVVSTPSK+GQNLLLTNLQTIQGILER+KLELDILPLQEANAELSEK+LSQEVEYLTEDVKR+LTIHAPPQELGPPVQR+NLDVQLLDTKR+SLEGQVENLQK	NA	EEEEDSTMEAGDQVSEDTVEMPLPK+LQNEQLEK+TVPSTPTLVVPHR	NA	NA	2	7	NA	3	NA	NA	1	2	NA	2	NA	NA	2.39458	-1.37125	NA	1.00556
F8VPU2	sp|F8VPU2|FARP1_MOUSE	FERM, ARHGEF and pleckstrin domain-containing protein 1 OS=Mus musculus OX=10090 GN=Farp1 PE=1 SV=1	1048	NA	NA	NA	2.4	NA	NA	NA	NA	NA	3	NA	NA	NA	NA	NA	0.002	NA	NA	NA	NA	NA	DLIGIDNLVTPGR+SLIFPNFEPLHK	NA	NA	NA	NA	NA	2	NA	NA	NA	NA	NA	1	NA	NA	NA	NA	NA	1.48209	NA	NA
G3X982	sp|G3X982|AOXC_MOUSE	Aldehyde oxidase 3 OS=Mus musculus OX=10090 GN=Aox3 PE=1 SV=1	1335	1.3	NA	9.1	NA	1.3	3.3	4	NA	11	NA	9	9	0.004	NA	0.009	NA	0.005	0.005	FSVGFPK+TNLPSNTAFR	NA	AVDEFNQQR+EFQPLDPTQELIFPPELMR+FSVGFPK+IASVTDIPEEFHVSLLTPTPNPK+MACEDQFTNLVPQTDSK+MICEEVSLLMAAPGGMEEYR+TNLPSNTAFR+TTWIAPGTLNDLLELK	NA	FSVGFPK+TNLPSNTAFR	AVQNACQILMK+FSVGFPK+TNLPSNTAFR+TTWIAPGTLNDLLELK	2	NA	8	NA	2	4	1	NA	2	NA	1	1	-0.331519	NA	-0.206742	NA	2.9758	-0.772068
G3X9K3	sp|G3X9K3|BIG1_MOUSE	Brefeldin A-inhibited guanine nucleotide-exchange protein 1 OS=Mus musculus OX=10090 GN=Arfgef1 PE=1 SV=1	1846	NA	6.2	7.5	15.6	NA	NA	NA	8	5	21	NA	NA	NA	0.009	0.006	0.016	NA	NA	NA	DAFLVFR+DLPEEYLSAIYNEIAGK+EDAENLAAAQR+EIIEQGIDLFNK+LDSTQVGEFLGDNDKFNK+LLYNLEMEQMAK+SVDIHDSIQPR+TCNCTLDIFK+WLCAVSMDELLSTTHPR	CISQLELAQLIGTGVKPR+DAFLVFR+DLPEEYLSAIYNEIAGK+DQAPDEFVGLGLVGGNVDWK+IVSTSLDCLQK+LDSTQVGEFLGDNDKFNK+LLYNLEMEQMAK+VGCNPNEDVAIFAVDSLR+WLCAVSMDELLSTTHPR	CISQLELAQLIGTGVKPR+CLSEFACNAAFPDTSMEAIR+DAFLVFR+DAVDFDVR+DLPEEYLSAIYNEIAGK+DQAPDEFVGLGLVGGNVDWK+DQYVNPNSQTTLGQEKPSEQEISEVK+DQYVNPNSQTTLGQEKPSEQEISEVKHPETINR+EIIEQGIDLFNK+GLECLVSILK+IVSTSLDCLQK+LDSTQVGEFLGDNDKFNK+MENQALQEAK+TLITVAHTDGNYLGNSWHEILK+TNFIEADKYFLPFELACQSK+VGCNPNEDVAIFAVDSLR+WLCAVSMDELLSTTHPR+YLPPQTVDHINQEHEGDLEPQTHDVDK	NA	NA	NA	9	9	18	NA	NA	NA	2	2	3	NA	NA	NA	0.26161	0.981264	0.72895	NA	NA
G5E829	sp|G5E829|AT2B1_MOUSE sp|Q6Q477|AT2B4_MOUSE	Plasma membrane calcium-transporting ATPase 1 OS=Mus musculus OX=10090 GN=Atp2b1 PE=1 SV=1;Plasma membrane calcium-transporting ATPase 4 OS=Mus musculus OX=10090 GN=Atp2b4 PE=1 SV=1	1220	NA	NA	NA	NA	NA	1.5	NA	NA	NA	NA	NA	1	NA	NA	NA	NA	NA	0.001	NA	NA	NA	NA	NA	YGDLLPADGILIQGNDLK	NA	NA	NA	NA	NA	1	NA	NA	NA	NA	NA	1	NA	NA	NA	NA	NA	1.12809
G5E870	sp|G5E870|TRIPC_MOUSE	E3 ubiquitin-protein ligase TRIP12 OS=Mus musculus OX=10090 GN=Trip12 PE=1 SV=1	2025	NA	NA	2	NA	NA	NA	NA	NA	2	NA	NA	NA	NA	NA	0.002	NA	NA	NA	NA	NA	DIPVTIHNLEEYLR+ESTDDESNPLGR+SSAVVVDAIPVFLEK	NA	NA	NA	NA	NA	3	NA	NA	NA	NA	NA	1	NA	NA	NA	NA	NA	0.71062	NA	NA	NA
G5E8F4	sp|G5E8F4|FPGT_MOUSE	Fucose-1-phosphate guanylyltransferase OS=Mus musculus OX=10090 GN=Fpgt PE=1 SV=1	590	NA	NA	16.9	NA	NA	NA	NA	NA	9	NA	NA	NA	NA	NA	0.008	NA	NA	NA	NA	NA	GKPVAAGEFWDVVAITAADEK+GTPLNVVVLNNSR+IFTALPLGEPIYQMLELK+SEGPLNCEIDAYGDFLQALGPGATAEYTR+TELGLQSIAFSVSPSVPER	NA	NA	NA	NA	NA	5	NA	NA	NA	NA	NA	1	NA	NA	NA	NA	NA	0.407264	NA	NA	NA
G5E8K5	sp|G5E8K5|ANK3_MOUSE	Ankyrin-3 OS=Mus musculus OX=10090 GN=Ank3 PE=1 SV=1	1961	NA	1.8	NA	NA	NA	NA	NA	2	NA	NA	NA	NA	NA	0.003	NA	NA	NA	NA	NA	DSMMIEELLVPSK+LEVASLLLQK+NATTDALTSVLTK	NA	NA	NA	NA	NA	3	NA	NA	NA	NA	NA	1	NA	NA	NA	NA	NA	-0.103352	NA	NA	NA	NA
O08528	sp|O08528|HXK2_MOUSE	Hexokinase-2 OS=Mus musculus OX=10090 GN=Hk2 PE=1 SV=1	917	NA	NA	9.1	8.4	NA	NA	NA	NA	5	5	NA	NA	NA	NA	0.006	0.007	NA	NA	NA	NA	ASGCEGEDVVTLLK+CDVSFLESEDGSGK+DVVDLIR+GDFLALDLGGTNFR+LGLSPLQEDCVATHR+NILIDFTK+NVELVDGEEGR	ASGCEGEDVVTLLK+CDVSFLESEDGSGK+DVVDLLR+GDFLALDLGGTNFR+NILIDFTK+NVELVDGEEGR+VEMENQIYAIPEDIMR	NA	NA	NA	NA	7	7	NA	NA	NA	NA	3	2	NA	NA	NA	NA	0.798722	0.577581	NA	NA
O08529	sp|O08529|CAN2_MOUSE	Calpain-2 catalytic subunit OS=Mus musculus OX=10090 GN=Capn2 PE=1 SV=4	700	15.9	44.3	47.9	45.9	45.6	45.1	12	43	70	59	43	81	0.019	0.046	0.067	0.056	0.042	0.07	EFYILWTK+GHAYSVTGAEEVESSGSLQK+IMVDMLDEDGSGK+LEICNLTPDTLTCDSYKK+LPCQLHQVIVAR+NFFLTTR+NYPNTFWMNPQYLIK+RPTEICADPQFIIGGATR	ADYQAVDDEIEANIEEIDANEEDIDDGFRR+ALEEAGFKLPCQLHQVIVAR+DGDFCIR+DREAAEGLGSHER+EFYILWTK+ELGPYSSK+FADDELIIDFDNFVR+FKLPPGEYVLVPSTFEPHKDGDFCIR+GCTFLVGLIQK+GHAYSVTGAEEVESSGSLQK+GSLLGCSIDITSAADSEAVTYQK+KADYQAVDDEIEANIEEIDANEEDIDDGFR+KADYQAVDDEIEANIEEIDANEEDIDDGFRR+KPPPNLFK+LEEEDEDEEDGERGCTFLVGLIQK+LEEEDEDEEDGER+LEICNLTPDTLTCDSYK+LPCQLHQVIVAR+NECLEAGALFQDPSFPALPSSLGYK+NFFLTTR+NPWGQVEWTGK+RPTEICADPQFIIGGATR+…	ADYQAVDDEIEANIEEIDANEEDIDDGFRR+ALEEAGFK+ALEEAGFKLPCQLHQVIVAR+DGELLFVHSAEGSEFWSALLEK+DREAAEGLGSHER+EFYILWTK+FADDELIIDFDNFVR+FKLPPGEYVLVPSTFEPHKDGDFCIR+GCTFLVGLIQK+GHAYSVTGAEEVESSGSLQK+GSLLGCSIDITSAADSEAVTYQK+KADYQAVDDEIEANIEEIDANEEDIDDGFR+KADYQAVDDEIEANIEEIDANEEDIDDGFRR+LEEEDEDEEDGERGCTFLVGLIQK+LEEEDEDEEDGER+LEICNLTPDTLTCDSYKK+LEICNLTPDTLTCDSYK+LPCQLHQVIVAR+LPPGEYVLVPSTFEPHKDGDFCIR+NECLEAGALFQDPSF…	ADYQAVDDEIEANIEEIDANEEDIDDGFRR+ALEEAGFKLPCQLHQVIVAR+EFYILWTK+ELGPYSSK+FADDELIIDFDNFVR+FKLPPGEYVLVPSTFEPHKDGDFCIR+GCTFLVGLIQK+GHAYSVTGAEEVESSGSLQK+GSLLGCSIDITSAADSEAVTYQK+IMVDMLDEDGSGK+KADYQAVDDEIEANIEEIDANEEDIDDGFRR+KPPPNLFK+LEEEDEDEEDGERGCTFLVGLIQK+LEICNLTPDTLTCDSYKK+LEICNLTPDTLTCDSYK+LPCQLHQVIVAR+NECLEAGALFQDPSFPALPSSLGYK+NFFLTTR+NPWGQVEWTGK+RPTEICADPQFIIGGATR+SDGFSIETCK+SGTMNSYEMR+WNDNCPSWNTVD…	ALEEAGFK+DGELLFVHSAEGSEFWSALLEK+EFYILWTK+ELGPYSSK+FADDELIIDFDNFVR+FKLPPGEYVLVPSTFEPHKDGDFCIR+GCTFLVGLIQK+GSLLGCSIDITSAADSEAVTYQK+IRNPWGQVEWTGK+KADYQAVDDEIEANIEEIDANEEDIDDGFRR+LEEEDEDEEDGERGCTFLVGLIQK+LEICNLTPDTLTCDSYKK+LEICNLTPDTLTCDSYK+LPCQLHQVIVAR+NECLEAGALFQDPSFPALPSSLGYK+NFFLTTR+NYPNTFWMNPQYLIK+RPTEICADPQFIIGGATR+SDGFSIETCK+SGTMNSYEMR+WNDNCPSWNTVDPEVR+YLNQDYETLR	ADYQAVDDEIEANIEEIDANEEDIDDGFR+ADYQAVDDEIEANIEEIDANEEDIDDGFRR+ALEEAGFKLPCQLHQVIVAR+DREAAEGLGSHER+EFYILWTK+ELGPYSSK+FADDELIIDFDNFVR+FKLPPGEYVLVPSTFEPHKDGDFCIR+GCTFLVGLIQK+GHAYSVTGAEEVESSGSLQK+IMVDMLDEDGSGK+KADYQAVDDEIEANIEEIDANEEDIDDGFRR+KPPPNLFK+LEEEDEDEEDGERGCTFLVGLIQK+LEICNLTPDTLTCDSYKK+LEICNLTPDTLTCDSYK+LPCQLHQVIVAR+LPPGEYVLVPSTFEPHKDGDFCIR+NECLEAGALFQDPSFPALPSSLGYK+NFFLTTR+NPWGQVEWTGK+NYPNTFWM…	8	25	27	24	22	26	2	12	11	12	13	13	-0.451985	0.311137	0.767668	0.788552	0.0388691	0.422243
O08538	sp|O08538|ANGP1_MOUSE	Angiopoietin-1 OS=Mus musculus OX=10090 GN=Angpt1 PE=1 SV=2	498	NA	17.9	15.5	18.7	7.6	8	NA	7	9	12	6	5	NA	0.007	0.008	0.009	0.005	0.003	NA	HKEELDTLKEEK+IELMDWEGNR+LEIQLLENSLSTYK+LENYIVENMK+QTFIIQELEK+SGIYTIYFNNMPEPK+VFCNMDVNGGGWTVIQHR	ENLQGLVSR+HKEELDTLKEEK+IELMDWEGNR+LENYIVENMK+QLLQQTNEILK+QTFIIQELEK+SGIYTIYFNNMPEPK	DADNDNCMCK+DAPHVEPDFSSQK+ENLQGLVSR+ESATEQYNTNALQR+HKEELDTLKEEK+IELMDWEGNR+LENYIVENMK+SGIYTIYFNNMPEPK	FHIGNEKQNYR+IELMDWEGNR+ILEMEGK+QTFIIQELEK	LEIQLLENSLSTYK+QLLQQTNEILK+SGIYTIYFNNMPEPK	NA	7	7	8	4	3	NA	3	3	2	2	1	NA	-0.484051	-1.16876	-0.140164	-1.82759	-0.782954
O08539	sp|O08539|BIN1_MOUSE	Myc box-dependent-interacting protein 1 OS=Mus musculus OX=10090 GN=Bin1 PE=1 SV=1	588	15	26	34.9	37.8	38.9	32.3	8	21	36	36	29	34	0.015	0.022	0.035	0.033	0.026	0.028	GVFPENFTER+LDLPPGFMFK+LNQNLNDVLVSLEK+SPSPPPDGSPAATPEIR+VNHEPEPASGASPGATIPK+VQAQHDYTATDTDELQLK	ADETKDEQFEQCVQNFNK+AGDVVLVIPFQNPEEQDEGWLMGVK+IAENNDLLWMDYHQK+LSECLQEVYEPEWPGRDEANK+LVDQALLTMDTYLGQFPDIK+SPSPPPDGSPAATPEIR+VNHEPEPASGASPGATIPK+VQAQHDYTATDTDELQLK	ADETKDEQFEQCVQNFNK+AGDVVLVIPFQNPEEQDEGWLMGVK+GVFPENFTER+IAENNDLLWMDYHQK+LNQNLNDVLVSLEK+LSECLQEVYEPEWPGRDEANK+LVDQALLTMDTYLGQFPDIK+LVDYDSAR+SPSPPPDGSPAATPEIR+VGFYVNTFQSIAGLEENFHK+VNHEPEPASGASPGATIPK+VQAQHDYTATDTDELQLK	ADETKDEQFEQCVQNFNK+AGDVVLVIPFQNPEEQDEGWLMGVK+GVFPENFTER+IAENNDLLWMDYHQK+LDLPPGFMFK+LNQNLNDVLVSLEK+LSECLQEVYEPEWPGRDEANK+LVDQALLTMDTYLGQFPDIK+LVDYDSAR+SPSPPPDGSPAATPEIR+TYLASVK+VGFYVNTFQSIAGLEENFHK+VNHEPEPASGASPGATIPK+VQAQHDYTATDTDELQLK	ADETKDEQFEQCVQNFNK+AGDVVLVIPFQNPEEQDEGWLMGVK+ESDWNQHKELEKCRGVFPENFTER+GVFPENFTER+HHYESLQTAK+IAENNDLLWMDYHQK+LDLPPGFMFK+LNQNLNDVLVSLEK+LSECLQEVYEPEWPGRDEANK+LVDQALLTMDTYLGQFPDIK+LVDYDSAR+TYLASVK+VGFYVNTFQSIAGLEENFHK+VNHEPEPASGASPGATIPK+VQAQHDYTATDTDELQLK	ADETKDEQFEQCVQNFNK+AGDVVLVIPFQNPEEQDEGWLMGVK+AQPSDNAPEK+GVFPENFTER+HHYESLQTAK+LDLPPGFMFK+LNQNLNDVLVSLEK+LSECLQEVYEPEWPGRDEANK+LVDQALLTMDTYLGQFPDIK+LVDYDSAR+TYLASVK+VNHEPEPASGASPGATIPK+VQAQHDYTATDTDELQLK	6	8	12	14	15	13	5	3	6	5	6	9	-0.297908	-0.1356	0.27815	0.61338	0.452792	0.614473
O08543	sp|O08543|EFNA5_MOUSE	Ephrin-A5 OS=Mus musculus OX=10090 GN=Efna5 PE=1 SV=1	228	12.7	NA	NA	NA	NA	NA	2	NA	NA	NA	NA	NA	0.005	NA	NA	NA	NA	NA	EYFYISSAIPDNGR+LLAILLFLLAMLLTL	NA	NA	NA	NA	NA	2	NA	NA	NA	NA	NA	1	NA	NA	NA	NA	NA	1.91501	NA	NA	NA	NA	NA
O08547	sp|O08547|SC22B_MOUSE	Vesicle-trafficking protein SEC22b OS=Mus musculus OX=10090 GN=Sec22b PE=1 SV=3	215	NA	NA	NA	NA	4.7	NA	NA	NA	NA	NA	1	NA	NA	NA	NA	NA	0.001	NA	NA	NA	NA	NA	DLQQYQSQAK	NA	NA	NA	NA	NA	1	NA	NA	NA	NA	NA	1	NA	NA	NA	NA	NA	0.88035	NA
O08553	sp|O08553|DPYL2_MOUSE	Dihydropyrimidinase-related protein 2 OS=Mus musculus OX=10090 GN=Dpysl2 PE=1 SV=2	572	53.5	65.6	60	61.2	65.6	63.5	62	74	135	131	107	165	0.102	0.074	0.115	0.111	0.093	0.132	DIGAIAQVHAENGDIIAEEQQR+FQLTDSQIYEVLSVIR+FQMPDQGMTSADDFFQGTK+GIQEEMEALVK+GLYDGPVCEVSVTPK+GSPLVVISQGK+GTVVYGEPITASLGTDGSHYWSK+ILDLGITGPEGHVLSRPEEVEAEAVNR+ISVGSDADLVIWDPDSVK+IVLEDGTLHVTEGSGR+KPFPDFVYK+MDENQFVAVTSTNAAK+MSVIWDK+MVIPGGIDVHTR+NLHQSGFSLSGAQIDDNIPR+NLHQSGFSLSGAQIDDNIPRR+QIGENLIVPGGVK+SAAEVIAQAR+SITIANQTNCPLYVTK+THNSALEYNIFEGMECR+VFNLYPR	AALAGGTTMIIDHVVPEPGTSLLAAFDQWR+DIGAIAQVHAENGDIIAEEQQR+DNFTLIPEGTNGTEER+DRFQLTDSQIYEVLSVIR+FQLTDSQIYEVLSVIR+FQMPDQGMTSADDFFQGTK+GIQEEMEALVK+GLYDGPVCEVSVTPK+GSPLVVISQGK+GTVVYGEPITASLGTDGSHYWSK+ILDLGITGPEGHVLSRPEEVEAEAVNR+ISVGSDADLVIWDPDSVK+IVLEDGTLHVTEGSGR+IVNDDQSFYADIYMEDGLIK+KPFPDFVYK+MDENQFVAVTSTNAAK+MVIPGGIDVHTR+NLHQSGFSLSGAQIDDNIPR+QIGENLIVPGGVK+SAAEVIAQAR+SCCDYSLHVDITEWHK+SITIANQTNCPLYVTK+THN…	DIGAIAQVHAENGDIIAEEQQR+DNFTLIPEGTNGTEER+DRFQLTDSQIYEVLSVIR+FQLTDSQIYEVLSVIR+FQMPDQGMTSADDFFQGTK+GIQEEMEALVK+GLYDGPVCEVSVTPK+GTVVYGEPITASLGTDGSHYWSK+ILDLGITGPEGHVLSRPEEVEAEAVNR+ISVGSDADLVIWDPDSVK+IVAPPGGR+IVLEDGTLHVTEGSGR+IVNDDQSFYADIYMEDGLIK+KPFPDFVYK+KPFPDFVYKR+MDENQFVAVTSTNAAK+MVIPGGIDVHTR+NLHQSGFSLSGAQIDDNIPR+QIGENLIVPGGVK+SAAEVIAQAR+SCCDYSLHVDITEWHK+SITIANQTNCPLYVTK+THNSALEYNIFEGMECR	AVGKDNFTLIPEGTNGTEER+DIGAIAQVHAENGDIIAEEQQR+DNFTLIPEGTNGTEER+DRFQLTDSQIYEVLSVIR+FQLTDSQIYEVLSVIR+FQMPDQGMTSADDFFQGTK+GIQEEMEALVK+GLYDGPVCEVSVTPK+GSPLVVISQGK+GTVVYGEPITASLGTDGSHYWSK+ILDLGITGPEGHVLSRPEEVEAEAVNR+ISVGSDADLVIWDPDSVK+IVLEDGTLHVTEGSGR+IVNDDQSFYADIYMEDGLIK+KPFPDFVYK+KPFPDFVYKR+MDENQFVAVTSTNAAK+MVIPGGIDVHTR+NLHQSGFSLSGAQIDDNIPR+QIGENLIVPGGVK+SAAEVIAQAR+SCCDYSLHVDITEWHK+SITIANQTNCPLYVTK+TH…	AALAGGTTMIIDHVVPEPGTSLLAAFDQWR+DIGAIAQVHAENGDIIAEEQQR+DNFTLIPEGTNGTEER+DRFQLTDSQIYEVLSVIR+FQLTDSQIYEVLSVIR+FQMPDQGMTSADDFFQGTK+GIQEEMEALVK+GLYDGPVCEVSVTPK+GSPLVVISQGK+GTVVYGEPITASLGTDGSHYWSK+ILDLGITGPEGHVLSRPEEVEAEAVNR+ISVGSDADLVIWDPDSVK+IVAPPGGR+IVLEDGTLHVTEGSGR+IVNDDQSFYADIYMEDGLIK+KPFPDFVYK+KPFPDFVYKR+MDENQFVAVTSTNAAK+MVIPGGIDVHTR+NLHQSGFSLSGAQIDDNIPR+QIGENLIVPGGVK+SAAEVIAQAR+SITIANQTNCPLYVTK+…	DIGAIAQVHAENGDIIAEEQQR+DNFTLIPEGTNGTEER+DRFQLTDSQIYEVLSVIR+FQLTDSQIYEVLSVIR+FQMPDQGMTSADDFFQGTK+GIQEEMEALVK+GLYDGPVCEVSVTPK+GSPLVVISQGK+GTVVYGEPITASLGTDGSHYWSK+ILDLGITGPEGHVLSRPEEVEAEAVNR+ISVGSDADLVIWDPDSVK+IVAPPGGR+IVLEDGTLHVTEGSGR+IVNDDQSFYADIYMEDGLIK+KGTVVYGEPITASLGTDGSHYWSK+KPFPDFVYK+KPFPDFVYKR+MDENQFVAVTSTNAAK+MVIPGGIDVHTR+NLHQSGFSLSGAQIDDNIPR+NLHQSGFSLSGAQIDDNIPRR+QIGENLIVPGGVK+QQAPPVRNLHQS…	21	23	23	24	25	27	10	19	18	19	18	22	-1.05573	0.501314	0.711238	0.816947	0.503078	0.752837
O08573	sp|O08573|LEG9_MOUSE	Galectin-9 OS=Mus musculus OX=10090 GN=Lgals9 PE=1 SV=1	353	NA	20.4	17.3	13.9	17.3	13.9	NA	7	9	15	11	15	NA	0.007	0.009	0.014	0.009	0.013	NA	CGGDIAFHLNPR+FEEGGYVVCNTK+NLQDINTLEVAGDIQLTHVQT+NTQINNSWGQEER+SIMISGNVLPDATR	CGGDIAFHLNPR+FEEGGYVVCNTK+NTQINNSWGQEER+QNGQWGPEER+SIMISGNVLPDATR	FEEGGYVVCNTK+NTQINNSWGQEER+QNGQWGPEER+SIMISGNVLPDATR	CGGDIAFHLNPR+FEEGGYVVCNTK+NTQINNSWGQEER+QNGQWGPEER+SIMISGNVLPDATR	FEEGGYVVCNTK+NTQINNSWGQEER+QNGQWGPEER+SIMISGNVLPDATR	NA	5	5	4	5	4	NA	4	5	3	3	3	NA	0.0254949	0.111354	0.00267907	-0.0108855	0.910886
O08582	sp|O08582|GTPB1_MOUSE	GTP-binding protein 1 OS=Mus musculus OX=10090 GN=Gtpbp1 PE=1 SV=2	668	NA	NA	12.1	NA	NA	NA	NA	NA	4	NA	NA	NA	NA	NA	0.004	NA	NA	NA	NA	NA	LVLVSPTSEQYDSLLR+TSSVGNDILGFDSEGNVVNKPDSHGGSLEWTK+VAVVGNVDAGK+VGDNDFLEVR+VITFIDLAGHEK	NA	NA	NA	NA	NA	5	NA	NA	NA	NA	NA	3	NA	NA	NA	NA	NA	0.353855	NA	NA	NA
O08583	sp|O08583|THOC4_MOUSE	THO complex subunit 4 OS=Mus musculus OX=10090 GN=Alyref PE=1 SV=3	255	NA	31.4	31.4	31.4	21.2	31.4	NA	6	11	9	8	12	NA	0.007	0.011	0.008	0.008	0.011	NA	QLPDKWQHDLFDSGFGGGAGVETGGK+QQLSAEELDAQLDAYNAR+QYNGVPLDGRPMNIQLVTSQIDTQR+SLGTADVHFER	QLPDKWQHDLFDSGFGGGAGVETGGK+QQLSAEELDAQLDAYNAR+QYNGVPLDGRPMNIQLVTSQIDTQR+SLGTADVHFER	QLPDKWQHDLFDSGFGGGAGVETGGK+QQLSAEELDAQLDAYNAR+QYNGVPLDGRPMNIQLVTSQIDTQR+SLGTADVHFER	QQLSAEELDAQLDAYNAR+QYNGVPLDGRPMNIQLVTSQIDTQR+SLGTADVHFER	QLPDKWQHDLFDSGFGGGAGVETGGK+QQLSAEELDAQLDAYNAR+QYNGVPLDGRPMNIQLVTSQIDTQR+SLGTADVHFER	NA	4	4	4	3	4	NA	1	1	2	1	1	NA	-0.28917	0.133198	0.420775	0.876106	0.315274
O08585	sp|O08585|CLCA_MOUSE	Clathrin light chain A OS=Mus musculus OX=10090 GN=Clta PE=1 SV=2	235	NA	11.5	14.5	10.6	17.4	14.9	NA	7	10	10	11	18	NA	0.005	0.011	0.008	0.009	0.014	NA	ELEEWYAR+LEALDANSR+LQSEPESIRK+SVIISIK	ELEEWYAR+LCDFNPK+LEALDANSR+LQSEPESIRK+LQSEPESIR	ELEEWYAR+LQSEPESIRK+LQSEPESIR+SVLISLK	ELEEWYAR+LCDFNPK+LEALDANSR+LQSEPESIRK+LQSEPESIR+SVLISLK	ELEEWYAR+LEALDANSR+LQSEPESIRK+LQSEPESIR+SVIISIK+WREEQTER	NA	4	5	4	6	6	NA	3	3	2	3	4	NA	1.00706	0.665144	1.22518	0.765994	-0.46524
O08605	sp|O08605|MKNK1_MOUSE	MAP kinase-interacting serine/threonine-protein kinase 1 OS=Mus musculus OX=10090 GN=Mknk1 PE=1 SV=2	427	NA	NA	NA	NA	5.4	NA	NA	NA	NA	NA	1	NA	NA	NA	NA	NA	0.001	NA	NA	NA	NA	NA	DVATALDFLHTK+VQGAVNLQSGK	NA	NA	NA	NA	NA	2	NA	NA	NA	NA	NA	1	NA	NA	NA	NA	NA	0.827277	NA
O08638	sp|O08638|MYH11_MOUSE	Myosin-11 OS=Mus musculus OX=10090 GN=Myh11 PE=1 SV=1	1972	5.7	8.4	12.7	18.4	10	9.8	23	63	91	108	77	84	0.022	0.027	0.038	0.044	0.03	0.028	DSSITGELEK+EDQSILCTGESGAGK+EELEALK+EQADFAIEALAK+IAQLEEELEEEQGNMEAMSDR+KFDQLLAEEK+NTDQASMPDNTAAQK+QLLQANPILEAFGNAK+TVGQLYK	CIIPNHEK+CNGVLEGIR+DLGEELEALK+EDQSILCTGESGAGK+EQADFALEALAK+ERNTDQASMPDNTAAQK+FDQLLAEEK+FSKVEDMAELTCLNEASVLHNLR+KEEELQAALAR+KFDQLLAEEK+LQQLFNHTMFILEQEEYQR+NTDQASMPDNTAAQK+QLLQANPILEAFGNAK+QQQLTAMK+TVGQLYK+VEDMAELTCLNEASVLHNLR	CIIPNHEK+CNGVLEGIR+DLGEELEALK+EDQSILCTGESGAGK+EEELQAALAR+EELEALK+EMEGLSQQYEEK+EQADFALEALAK+EQEVTVLK+ERNTDQASMPDNTAAQK+FDQLLAEEK+FSKVEDMAELTCLNEASVLHNLR+IAQLEEQVEQEAREK+IAQLEEQVEQEAR+KEEELQAALAR+KFDQLLAEEK+KQELEEILHEMEAR+LQQLFNHTMFILEQEEYQR+NTDQASMPDNTAAQK+QLLQANPILEAFGNAK+REQEVTVLK+SLEADLMQLQEDLAAAER+SMLQDREDQSILCTGESGAGK+STVAALEAK+TGVLAHLEEER+TVGQLYK+VEDMAELTCLNEASVLHNLR	AEMEDLVSSKDDVGK+CIIPNHEK+CIIPNHEKR+CNGVLEGIR+DLGEELEALK+DVASLGSQLQDTQELLQEETR+EDQSILCTGESGAGK+ELDEATESNEAMGR+ENADLAGELR+EQADFAIEALAK+EQEVTVLK+ERNTDQASMPDNTAAQK+FDQLLAEEK+HTQAVEELTEQLEQFKR+HVSTLNIQLSDSK+KEEELQAALAR+KFDQLLAEEK+KLEGDASDFHEQIADLQAQIAELK+KQELEEILHEMEAR+LDEEIAQK+LQQLFNHTMFILEQEEYQR+NCAAYLK+NTDQASMPDNTAAQK+QADLEKEELAEELASSLSGR+QLLQANPILEAFGNAK+QQQLTAMK+SLEADLMQLQEDLAAAER+SMLQDREDQSILCTG…	ALELDPNLYR+CIIPNHEK+CNGVLEGIR+DLELQADSAIK+DLGEELEALK+DVASLGSQLQDTQELLQEETR+EDQSILCTGESGAGK+EQADFALEALAK+FDQLLAEEK+KEEELQAALAR+KFDQLLAEEK+LQNEVESVTGMLNEAEGK+MNPPKFSK+NTDQASMPDNTAAQK+QLLQANPILEAFGNAK+QQQLTAMK+TVGQLYK+VKPLLQVTR	CIIPNHEK+CNGVLEGIR+DLGEELEALK+EDQSILCTGESGAGK+EEELQAALAR+EELEALK+EMEGLSQQYEEK+EQADFAIEALAK+FDQLLAEEK+FSKVEDMAELTCLNEASVLHNLR+KEEELQAALAR+KFDQLLAEEK+LQQLFNHTMFILEQEEYQR+MAQQMLDLEEQLEEEEAAR+NTDQASMPDNTAAQK+QLLQANPILEAFGNAK+QQQLTAMK+TVGQLYK	9	16	27	31	18	18	2	1	4	7	2	4	-0.831087	-0.578978	0.440446	-0.0596769	0.372746	0.333389
O08663	sp|O08663|MAP2_MOUSE	Methionine aminopeptidase 2 OS=Mus musculus OX=10090 GN=Metap2 PE=1 SV=1	478	NA	26.6	36	39.3	21.8	26.8	NA	18	31	37	8	23	NA	0.019	0.03	0.035	0.008	0.019	NA	GAVSAVQQELDKESGALVDEVAK+GQECEYPPTQDGR+IDFGTHISGR+LCDVGEAIQEVMESYEVEIDGK+NFDVGHVPIR+NLCDLGIVDPYPPLCDIK+QLESQALEEK+VQTDPPSVPICDLYPNGVFPK	ALDQASEEIWNDFR+GAVSAVQQELDKESGALVDEVAK+GQECEYPPTQDGR+GVVHDDMECSHYMK+IDFGTHISGR+LCDVGEAIQEVMESYEVEIDGK+MEEGEVYAIETFGSTGK+NFDVGHVPIR+NLCDLGIVDPYPPLCDIK+QLESQALEEK+VQTDPPSVPICDLYPNGVFPK	ALDQASEEIWNDFR+GAVSAVQQELDKESGALVDEVAK+GQECEYPPTQDGR+GVVHDDMECSHYMK+IDFGTHISGR+IIDCAFTVTFNPK+LCDVGEAIQEVMESYEVEIDGK+MEEGEVYAIETFGSTGK+NFDVGHVPIRLPR+NFDVGHVPIR+NLCDLGIVDPYPPLCDIK+QLESQALEEK+VQTDPPSVPICDLYPNGVFPK	GAVSAVQQELDKESGALVDEVAK+HLLNVINENFGTLAFCR+IDFGTHISGR+IIDCAFTVTFNPK+NFDVGHVPIR+QLESQALEEK+VQTDPPSVPICDLYPNGVFPK	ALDQASEEIWNDFR+CAGIDVR+GAVSAVQQELDKESGALVDEVAK+GVVHDDMECSHYMK+IDFGTHISGR+LCDVGEAIQEVMESYEVEIDGK+NFDVGHVPIR+NLCDLGIVDPYPPLCDIK+QLESQALEEK	NA	8	11	13	7	9	NA	4	5	6	3	6	NA	0.169653	-0.0506096	-0.190156	0.706188	0.609781
O08677	sp|O08677|KNG1_MOUSE	Kininogen-1 OS=Mus musculus OX=10090 GN=Kng1 PE=1 SV=1	661	41.5	44.2	43.7	40.1	46.4	45.2	550	490	371	457	504	530	0.95	0.521	0.364	0.424	0.471	0.458	ATSQVVAGTK+AYFPCIGCVHAISTDSPDLEPVLK+CQALDMTEMAR+CSKESNTELAEDCEIK+DAEEAATGECTATVGK+DAEEAATGECTATVGKR+DIPVDSPELK+EGNCSAQSGLAWQDCDFKDAEEAATGECTATVGKR+ENEFFIVTQTCK+ERFPSLHGDCVALPNGDDGECR+ESNTELAEDCEIK+ESNTELAEDCEIKHLGQSLDCNANVYMRPWENK+ETKCSKESNTELAEDCEIK+EVLGHSIAQLNAENDHPFYYK+FPSLHGDCVALPNGDDGECR+GNLFMDINNK+HLGQSLDCNANVYMR+HLGQSLDCNANVYMRPWENK+IAPSKAPILK+LISDFPEATSPK+QFNPGVK+RENEFFIVTQTCK+RPPGFSPFR+S…	ATSQVVAGTK+AYFPCIGCVHAISTDSPDLEPVLK+CQALDMTEMAR+CSKESNTELAEDCEIK+DAEEAATGECTATVGK+DAEEAATGECTATVGKR+DAETEQGPTHGHGWLHEK+DIPVDSPELK+EGNCSAQSGLAWQDCDFKDAEEAATGECTATVGK+EGNCSAQSGLAWQDCDFK+ENEFFIVTQTCK+ERFPSLHGDCVALPNGDDGECR+ESNTELAEDCEIK+ESNTELAEDCEIKHLGQSLDCNANVYMRPWENK+EVLGHSIAQLNAENDHPFYYK+FPSLHGDCVALPNGDDGECR+FPSLHGDCVALPNGDDGECRGNLFMDINNK+GNLFMDINNK+HLGQSLDCNANVYMR+HLGQSLDCNANVYMRPWENK+IAPSKAPIL…	ATSQVVAGTK+AYFPCIGCVHAISTDSPDLEPVLK+CQALDMTEMAR+CSKESNTELAEDCEIK+DAEEAATGECTATVGK+DAEEAATGECTATVGKR+DAETEQGPTHGHGWLHEK+DIPVDSPELK+EGNCSAQSGLAWQDCDFKDAEEAATGECTATVGK+EGNCSAQSGLAWQDCDFK+ENEFFIVTQTCK+ERFPSLHGDCVALPNGDDGECR+ESNTELAEDCEIK+EVLGHSIAQLNAENDHPFYYK+FPSLHGDCVALPNGDDGECR+FPSLHGDCVALPNGDDGECRGNLFMDINNK+GNLFMDINNK+HLGQSLDCNANVYMR+HLGQSLDCNANVYMRPWENK+IAPSKAPILK+LISDFPEATSPK+QFNPGVK+RENEFFIVTQT…	ATSQVVAGTK+AYFPCIGCVHAISTDSPDLEPVLK+CQALDMTEMAR+CSKESNTELAEDCEIK+DAEEAATGECTATVGK+DAEEAATGECTATVGKR+DAETEQGPTHGHGWLHEK+DIPVDSPELK+ENEFFIVTQTCK+ERFPSLHGDCVALPNGDDGECR+ESNTELAEDCEIK+ESNTELAEDCEIKHLGQSLDCNANVYMRPWENK+EVLGHSIAQLNAENDHPFYYK+FPSLHGDCVALPNGDDGECR+FPSLHGDCVALPNGDDGECRGNLFMDINNK+GNLFMDINNK+HLGQSLDCNANVYMR+HLGQSLDCNANVYMRPWENK+IAPSKAPILK+LISDFPEATSPK+QFNPGVK+RENEFFIVTQTCK+RPPGFSPFR+RPPGFSP…	ATSQVVAGTK+AYFPCIGCVHAISTDSPDLEPVLK+CPGRPWK+CQALDMTEMAR+CSKESNTELAEDCEIK+DAEEAATGECTATVGK+DAEEAATGECTATVGKR+DAETEQGPTHGHGWLHEK+DIPVDSPELK+ENEFFIVTQTCK+ERFPSLHGDCVALPNGDDGECR+ESNTELAEDCEIK+EVLGHSIAQLNAENDHPFYYK+FPSLHGDCVALPNGDDGECR+GNLFMDINNK+HLGQSLDCNANVYMR+HLGQSLDCNANVYMRPWENK+IANFSQSCTLYSGDDLVEALPKPCPGCPR+IAPSKAPILK+LISDFPEATSPK+QFNPGVK+RENEFFIVTQTCK+RPPGFSPFR+RPPGFSPFRSVTVQETK+SGNQYMLHR+SVTVQE…	ATSQVVAGTK+AYFPCIGCVHAISTDSPDLEPVLK+CQALDMTEMAR+CSKESNTELAEDCEIK+DAEEAATGECTATVGK+DAEEAATGECTATVGKR+DAETEQGPTHGHGWLHEK+DIPVDSPELK+EGNCSAQSGLAWQDCDFKDAEEAATGECTATVGK+ENEFFIVTQTCK+ERFPSLHGDCVALPNGDDGECR+ESNTELAEDCEIK+EVLGHSIAQLNAENDHPFYYK+FPSLHGDCVALPNGDDGECR+FPSLHGDCVALPNGDDGECRGNLFMDINNK+GNLFMDINNK+HLGQSLDCNANVYMR+HLGQSLDCNANVYMRPWENK+IAPSKAPILK+KATSQVVAGTK+LISDFPEATSPK+QFNPGVK+RENEFFIVTQTCK+RPPG…	28	31	30	28	29	32	18	20	18	19	19	18	0.431148	0.332286	-0.49689	-0.910989	-2.35159	-0.959993
O08688	sp|O08688|CAN5_MOUSE	Calpain-5 OS=Mus musculus OX=10090 GN=Capn5 PE=1 SV=1	640	1.7	24.1	11.4	20.5	NA	13.1	1	16	6	12	NA	10	0.002	0.016	0.006	0.01	NA	0.009	LINTSYLSIHK	DICDDPR+DSPTGANSYVIIK+DTFFQNPQYVFEVK+EWTGPWSDTSEEWQK+GTSTPEYNVK+LPTVNNQLIYCHSNSK+QPSDLPGIVAVR+TAPDDLQDLHTLHLQDR+VLFEDPLFPATDDSLYYK+VLKDEFLGQVHLK+YVIIPTTFEPGHTGEFLLR	EWTGPWSDTSEEWQK+LPTVNNQLIYCHSNSK+VFTDVPSNCR+VLKDEFLGQVHLK+YVIIPTTFEPGHTGEFLLR	DICDDPR+DTFFQNPQYVFEVK+EWTGPWSDTSEEWQK+GTSTPEYNVK+LGHGLLAFFKSEK+NEFWCALVEK+QPSDLPGIVAVR+VLFEDPLFPATDDSLYYK+VLKDEFLGQVHLK+YVIIPTTFEPGHTGEFLLR	NA	AVTAADMEAR+DTFFQNPQYVFEVK+EWTGPWSDTSEEWQK+NEFWCALVEK+TAPDDLQDLHTLHLQDR+VLFEDPLFPATDDSLYYK	1	11	5	10	NA	6	1	5	1	5	NA	2	-0.183051	0.620786	0.974417	-0.472756	NA	0.793906
O08692	sp|O08692|NGP_MOUSE	Neutrophilic granule protein OS=Mus musculus OX=10090 GN=Ngp PE=1 SV=1	167	NA	28.7	31.1	18	35.9	43.7	NA	7	5	2	11	22	NA	0.006	0.005	0.002	0.01	0.019	NA	AIEAYNQGR+DCDFLEDGEER+LLSATPPSSQNPATNIPLQFR+YEEIVDR	AIEAYNQGR+LLSATPPSSQNPATNIPLQFR+QSTSLTLTCDRDCSR+YEEIVDR	AIEAYNQGR+LLSATPPSSQNPATNIPLQFR	AIEAYNQGR+IKETECTSTQER+LLSATPPSSQNPATNIPLQFR+NIYEDAK+QSTSLTLTCDR	AIEAYNQGR+IKETECTSTQER+LLSATPPSSQNPATNIPLQFR+QSTSLTLTCDRDCSR+QSTSLTLTCDR+YDIIGNILK+YEEIVDR	NA	4	4	2	5	7	NA	3	2	1	2	3	NA	-0.544841	-1.82589	-0.730721	-1.92109	-2.67143
O08709	sp|O08709|PRDX6_MOUSE	Peroxiredoxin-6 OS=Mus musculus OX=10090 GN=Prdx6 PE=1 SV=3	224	68.8	61.2	62.1	62.1	69.6	69.6	67	77	111	118	119	163	0.12	0.085	0.11	0.111	0.112	0.144	DFTPVCTTELGR+DINAYNGETPTEK+DINAYNGETPTEKLPFPIIDDK+DLAILLGMLDPVEK+FHDFLGDSWGILFSHPR+KGESVMVVPTLSEEEAK+LAPEFAK+LIALSIDSVEDHLAWSK+LPFPIIDDK+LSILYPATTGR+NFDEILR+VVDSLQLTGTKPVATPVDWK+VVFIFGPDKK+VVFIFGPDK	DFTPVCTTELGR+DINAYNGETPTEK+DINAYNGETPTEKLPFPIIDDK+DLAILLGMLDPVEK+FHDFLGDSWGILFSHPR+GESVMVVPTLSEEEAK+KGESVMVVPTLSEEEAK+LAPEFAK+LPFPIIDDK+LSILYPATTGR+NFDEILR+VVDSLQLTGTKPVATPVDWK+VVFIFGPDKK	DFTPVCTTELGR+DINAYNGETPTEK+DINAYNGETPTEKLPFPIIDDK+DLAILLGMLDPVEK+GESVMVVPTLSEEEAK+GRDLAILLGMLDPVEK+KGESVMVVPTLSEEEAK+LAPEFAK+LIALSIDSVEDHLAWSK+LPFPIIDDK+LSILYPATTGR+NFDEILR+VVDSLQLTGTKPVATPVDWK+VVDSLQLTGTK+VVFIFGPDKK	DFTPVCTTELGR+DINAYNGETPTEK+DINAYNGETPTEKLPFPIIDDK+DLAILLGMLDPVEK+FHDFLGDSWGILFSHPR+GESVMVVPTLSEEEAK+GRDLAILLGMLDPVEK+KGESVMVVPTLSEEEAK+LAPEFAK+LPFPIIDDKGR+LPFPIIDDK+LSILYPATTGR+NFDEILR+VVDSLQLTGTKPVATPVDWK+VVDSLQLTGTK+VVFIFGPDKK	DFTPVCTTELGR+DINAYNGETPTEK+DINAYNGETPTEKLPFPIIDDK+DLAILLGMLDPVEK+FHDFLGDSWGILFSHPR+GRDLAILLGMLDPVEK+KGESVMVVPTLSEEEAK+LAPEFAK+LIALSIDSVEDHLAWSK+LPFPIIDDK+LSILYPATTGR+NFDEILR+VVDSLQLTGTKPVATPVDWK+VVDSLQLTGTK+VVFIFGPDKK+VVFIFGPDK	DFTPVCTTELGR+DINAYNGETPTEK+DINAYNGETPTEKLPFPIIDDK+DLAILLGMLDPVEK+FHDFLGDSWGILFSHPR+GRDLAILLGMLDPVEK+KGESVMVVPTLSEEEAK+LAPEFAK+LIALSIDSVEDHLAWSK+LPFPIIDDK+LSILYPATTGR+NFDEILR+VVDSLQLTGTKPVATPVDWK+VVFIFGPDKK	14	13	15	16	16	14	9	10	10	10	11	10	-0.0940065	0.178709	-0.0614993	0.586596	0.862862	0.466442
O08738	sp|O08738|CASP6_MOUSE	Caspase-6 OS=Mus musculus OX=10090 GN=Casp6 PE=1 SV=1	276	NA	17	31.2	15.6	22.5	40.2	NA	10	15	6	14	17	NA	0.008	0.015	0.005	0.011	0.014	NA	AEELLLK+CQSLVGKPK+FSDLGFEVK+GVALIFNHER+VDFCKDPDAIGK	AEELLLK+CQSLVGKPK+ETVNGSWYIQDLCEMLAR+EVFDPAEQYK+FSDLGFEVK+GVALIFNHER+IEIQTLTGLFK+VDFCKDPDAIGK	AEELILK+EVFDPAEQYK+GVALIFNHER+IEIQTLTGLFK+VDFCKDPDAIGK	AEELLLK+CQSLVGKPK+EVFDPAEQYK+FSDLGFEVK+GVALIFNHER+LFIIQACR+YGSSLEFTELLTLVNRK+YGSSLEFTELLTLVNR	AEELILK+CQSLVGKPK+ETVNGSWYIQDLCEMLAR+EVFDPAEQYK+FSDLGFEVK+GTNADRDNLTR+GVALIFNHER+IFIIQACR+VDFCKDPDAIGK+YGSSLEFTELLTLVNRK	NA	5	8	5	8	10	NA	4	6	1	3	4	NA	-0.202154	-0.320284	-1.46439	0.993205	0.713499
O08739	sp|O08739|AMPD3_MOUSE	AMP deaminase 3 OS=Mus musculus OX=10090 GN=Ampd3 PE=1 SV=2	766	NA	NA	3.1	3.3	NA	NA	NA	NA	2	2	NA	NA	NA	NA	0.002	0.002	NA	NA	NA	NA	LNMSDLDEHVR+YVTGFDSVDDESK	TENYLGGEYFAR+YVTGFDSVDDESK	NA	NA	NA	NA	2	2	NA	NA	NA	NA	1	1	NA	NA	NA	NA	0.803488	0.669696	NA	NA
O08746	sp|O08746|MATN2_MOUSE	Matrilin-2 OS=Mus musculus OX=10090 GN=Matn2 PE=2 SV=2	956	NA	16	12.2	16.4	7.9	6.2	NA	17	7	14	6	6	NA	0.016	0.007	0.012	0.006	0.005	NA	AIEEELQEIASEPIDK+AQDDVSEWASK+CSEGFVLAEDGK+CTEGPIDLVFVIDGSK+EGICEALEDSGGR+HFVTGIIDSLAVSPK+IIMIVTDGRPQDSVAEVAAK+QGYILSTDQK+SFTQVEGARPPSTQVPR+SSGNPLEESQDQCK+SVNTYDYAK	AIEEELQEIASEPIDK+AQDDVSEWASK+HFVTGIIDSLAVSPK+IIMIVTDGRPQDSVAEVAAK+IQDLCATEDHGCEQLCVNMLGSFVCQCYSGYTLAEDGK+SFTQVEGARPPSTQVPR	AIEEELQEIASEPIDK+AQDDVSEWASK+HFVTGIIDSLAVSPK+IIMIVTDGRPQDSVAEVAAK+IQDLCATEDHGCEQLCVNMLGSFVCQCYSGYTLAEDGK+LKEGICEALEDSGGR+SFTQVEGARPPSTQVPR+SSGNPLEESQDQCK+VGLLQYGSTVK	EGICEALEDSGGR+HFVTGIIDSLAVSPK+IIMIVTDGRPQDSVAEVAAK+SFTQVEGARPPSTQVPR+VGLLQYGSTVK	AIEEELQEIASEPIDK+HFVTGIIDSLAVSPK+SFTQVEGARPPSTQVPR+SLGEENFETVK	NA	11	6	9	5	4	NA	5	1	5	2	3	NA	0.304285	-0.430907	-0.297097	-0.458096	-0.14531
O08749	sp|O08749|DLDH_MOUSE	Dihydrolipoyl dehydrogenase, mitochondrial OS=Mus musculus OX=10090 GN=Dld PE=1 SV=2	509	23.8	25	25.7	34.4	15.7	15.7	21	13	19	22	9	17	0.036	0.013	0.017	0.02	0.009	0.015	ADGSTQVIDTK+ALTGGIAHLFK+EANLAAAFGKPINF+GIEIPEVR+IPNIYAIGDVVAGPMLAHK+NETLGGTCLNVGCIPSK+SEEQLKEEGIEFK+TNADTDGMVKILGHK+TNADTDGMVK+VCHAHPTLSEAFR	AEVITCDVLLVCIGR+EANLAAAFGKPINF+GIEIPEVR+IDVSVEAASGGK+IPNIYAIGDVVAGPMLAHK+NETLGGTCLNVGCIPSK+RPFTQNLGLEELGIELDPK+SEEQLKEEGIEFK+TNADTDGMVK	EANLAAAFGKPINF+GIEIPEVR+IDVSVEAASGGK+IPNIYAIGDVVAGPMLAHK+NETLGGTCLNVGCIPSK+RPFTQNLGLEELGIELDPK+SEEQLKEEGIEFK+TNADTDGMVK+TVCIEKNETLGGTCLNVGCIPSK+VCHAHPTLSEAFR	ADGSTQVIDTK+ALLNNSHYYHMAHGK+ALTGGIAHLFK+EANLAAAFGKPINF+GIEIPEVR+IDVSVEAASGGK+IPNIYAIGDVVAGPMLAHK+NETLGGTCLNVGCIPSK+RPFTQNLGLEELGIELDPK+SAQLGFK+SEEQLKEEGIEFK+TNADTDGMVK+TVCIEKNETLGGTCLNVGCIPSK+VCHAHPTLSEAFR	ALTGGIAHLFK+GIEIPEVR+IDVSVEAASGGK+IPNIYAIGDVVAGPMLAHK+SAQLGFK+TNADTDGMVK+VCHAHPTLSEAFR	IDVSVEAASGGK+NETLGGTCLNVGCIPSK+RPFTQNLGLEELGIELDPK+SEEQLKEEGIEFK+TNADTDGMVK+VVHVNGFGK	10	9	10	14	7	6	5	5	6	8	5	4	-0.838688	-0.4972	0.486816	-0.0867147	-0.148478	0.411217
O08756	sp|O08756|HCD2_MOUSE	3-hydroxyacyl-CoA dehydrogenase type-2 OS=Mus musculus OX=10090 GN=Hsd17b10 PE=1 SV=4	261	NA	NA	7.7	NA	NA	NA	NA	NA	2	NA	NA	NA	NA	NA	0.002	NA	NA	NA	NA	NA	VVTIAPGLFATPLLTTLPEK	NA	NA	NA	NA	NA	1	NA	NA	NA	NA	NA	1	NA	NA	NA	NA	NA	0.754037	NA	NA	NA
O08759	sp|O08759|UBE3A_MOUSE	Ubiquitin-protein ligase E3A OS=Mus musculus OX=10090 GN=Ube3a PE=1 SV=2	870	NA	7.8	13.4	11.5	7.7	4	NA	7	11	8	8	3	NA	0.008	0.01	0.008	0.008	0.003	NA	DHIIDDALVR+DLGDSHPVLYQSLK+DVIYLTEEK+ESEDYSPLIR+NLVNDDDAIVAASK+VDPLETELGVK	AACSAAAMEEDSEASSSR+DVIYLTEEK+ESEDYSPLIR+GASSAYLENSK+LEMIAMENPADLKK+LGPDDVTVDIDAIR+NLVNDDDAIVAASK+YYHQLTEGCGNEACTNEFCASCPTFLR	AACSAAAMEEDSEASSSR+ENGDKIPITNENRK+ESEDYSPLIR+GASSAYLENSK+LGPDDVTVDIDAIR+NLDFQALEETTEYDGGYTR+NLVNDDDAIVAASK	DVIYLTEEK+LGPDDVTVDIDAIR+NLVNDDDAIVAASK+VDPLETELGVK+VISNEFNSR+VYSSLLANEK	LPLEAQGK+MGDSSQGDNNVQK+NLVNDDDAIVAASK	NA	6	8	7	6	3	NA	4	2	2	4	1	NA	-0.110745	0.561918	0.457012	-0.511875	0.201029
O08784	sp|O08784|TCOF_MOUSE	Treacle protein OS=Mus musculus OX=10090 GN=Tcof1 PE=1 SV=1	1320	4.4	3.5	8.4	27.9	10.8	13.9	6	3	9	19	14	15	0.011	0.003	0.009	0.017	0.013	0.013	AGAVTSSASLSSPALAK+SSEESESDSGETPAAATLTTSPAK+SSQVRPVSTVTPGSSGK	ATPRPDSNSLASSAPATK+SAEPLANTVLASETEEEGNAQALGPTAK	AGAVTSSASLSSPALAK+ATPRPDSNSLASSAPATK+ATPRPTPVNSATAALPSK+LGNVAPTPAKPAR+SAEPLANTVLASETEEEGNAQALGPTAK+SSQVRPVSTVTPGSSGK	AAAAAAAAAVAAAAAAAAEESESSEEDSDSEDEAPAGLPSQVK+AGAVTSSASLSSPALAK+ATPRPDSNSLASSAPATK+ATPRPTPVNSATAALPSK+DSETSSEDDSDSEDEMPVTVNTPQAR+EESDSEEETPAQIKPVGK+EKPDGELLGIK+GANLPCPGK+GHSGSSEESSDSEEEAAPAASAAQAKPALEK+LDPDPSQK+LGNVAPTPAKPAR+NSSPAVPAPTPEGVQAVNTTKK+QKAEDDETLQAK+SAEPLANTVLASETEEEGNAQALGPTAK+SDVDSSSESESEGAAPSTPR+SSEESESDSGETPAAATLTTSPAK+SSQVRPVSTVTPGSSGK+VLTELLEQER+VSDPVSSSESSDQEKEEEAATER	AGAVTSSASLSSPALAK+ATPRPDSNSLASSAPATK+GANLPCPGK+GKPPVPNSTVSAR+GTPASATGASTSSHCK+KGTPASATGASTSSHCK+LGNVAPTPAKPAR+SAEPLANTVLASETEEEGNAQALGPTAK+SSQVRPVSTVTPGSSGK+TSVTTPAALSR	AALGQGVAPVHTQK+AGAVTSSASLSSPALAK+ASAAPAKDPPAR+ATPRPDSNSLASSAPATK+GANLPCPGK+GPILATPGK+GTPASATGASTSSHCK+LDPDPSQK+SAEPLANTVLASETEEEGNAQALGPTAK+SSQVRPVSTVTPGSSGK+TEDSDSSSEESDSDTEMPSAQAIK+TSVTTPAALSR	3	2	6	19	10	12	3	1	3	4	3	4	-0.408935	-0.250803	1.05256	0.170168	0.598892	0.524822
O08788	sp|O08788|DCTN1_MOUSE	Dynactin subunit 1 OS=Mus musculus OX=10090 GN=Dctn1 PE=1 SV=3	1281	NA	8.6	20.9	28.3	5.5	NA	NA	10	24	36	8	NA	NA	0.011	0.022	0.031	0.008	NA	NA	AEITDAEGLGLK+DLETSCSDTR+ELTNQQEASVER+ETVTQRPGATVPTDFATFPSSAFLR+GSDGAASSYQLK+MPGTDAPGIPAALAFGSQVSDTLLDCR+VDELTTDLEILK	AEITDAEGLGLK+AFLQGGQEATDIALLLR+ASEQIYGSPSSSPYECLR+ASLAALPPLHVAK+DLETSCSDTR+DQLDETVNVEPLTK+ELTNQQEASVER+EQLDMAGAR+ERVDELTTDLEILK+ETVTQRPGATVPTDFATFPSSAFLR+GSDGAASSYQLK+IKGEELSEANVR+LATAMQEGEYDAERPPSKPPPVELR+LNQLSTHTHVVDITR+MPGTDAPGIPAALAFGSQVSDTLLDCR+QSQIQVFEDGADTTSPETPDSSASK+SLSDTIEK	AEITDAEGLGLK+AESLQQEVEALKER+AKEEQQDDTVYMGK+DLETSCSDTR+DQLDETVNVEPLTK+ELTNQQEASVER+ERVDELTTDLEILK+ETVGDLEAMNEMNDELQENAR+ETVTQRPGATVPTDFATFPSSAFLR+FDLSENCSERPGLR+GEELSEANVR+GSDGAASSYQLK+LATAMQEGEYDAERPPSKPPPVELR+LKDEVLK+LNQLSTHTHVVDITR+LQEELSQAESTIDELK+LSLPPHEGPGGNLVAGALYR+LVLTQEQLHQLHSR+QQQPPPETFDFK+QSCTILISTMNK+QSQIQVFEDGADTTSPETPDSSASK+SLSDTIEK+SPSAQLMEQVAQLK+WVGVILDEAK+YEHALSQCSVDVYKK	DLETSCSDTR+ELTNQQEASVER+ETVTQRPGATVPTDFATFPSSAFLR+GSDGAASSYQLK+VDELTTDLEILK	NA	NA	7	17	25	5	NA	NA	5	5	9	2	NA	NA	0.380028	1.29382	0.982337	-0.310197	NA
O08795	sp|O08795|GLU2B_MOUSE	Glucosidase 2 subunit beta OS=Mus musculus OX=10090 GN=Prkcsh PE=1 SV=1	521	NA	43	42.6	35.3	23.4	27.4	NA	38	32	49	33	34	NA	0.039	0.031	0.045	0.029	0.03	NA	CEYLMELMTPAACPEPPPEAPSDGDHDEL+EKESLQQLAEVTR+EMEESIR+ESLQQLAEVTR+ETVVTSTTEPSR+GVSLSNHHFYEESKPFTCLDGTATIPFDQVNDDYCDCK+HGGSPTSLGTWGSWAGPDHDKFSAMK+HGGSPTSLGTWGSWAGPDHDK+KLWEEQQAAAK+LLELQAGKK+LLELQAGK+LWEEQQAAAK+MPPYDEETQAIIDAAQEAR+SKFEEVER+SKFEEVERSLK+SLEDQVETLR+VNDGVCDCCDGTDEYNSGTVCENTCR+YEQGTGCWQGPNR	CEYLMELMTPAACPEPPPEAPSDGDHDEL+EKESLQQLAEVTR+ESLQQLAEVTR+ETVVTSTTEPSR+GVSLSNHHFYEESKPFTCLDGTATIPFDQVNDDYCDCK+HGGSPTSLGTWGSWAGPDHDKFSAMK+ILIEEWK+LLELQAGKK+LLELQAGK+LWEEQQAAAK+MPPYDEETQAIIDAAQEAR+SKFEEVER+SLEDQVETLR+VNDGVCDCCDGTDEYNSGTVCENTCREK+VNDGVCDCCDGTDEYNSGTVCENTCR+YEQGTGCWQGPNR	CEYLMELMTPAACPEPPPEAPSDGDHDEL+EKESLQQLAEVTR+EMEESIR+ESLQQLAEVTR+ETVVTSTTEPSR+HGGSPTSLGTWGSWAGPDHDKFSAMK+ILIEEWK+KLWEEQQAAAK+LLELQAGKK+LLELQAGK+LWEEQQAAAK+MPPYDEETQAIIDAAQEAR+SLEDQVETLR+VNDGVCDCCDGTDEYNSGTVCENTCREK+VNDGVCDCCDGTDEYNSGTVCENTCR+YEQGTGCWQGPNR	CEYLMELMTPAACPEPPPEAPSDGDHDEL+ESLQQLAEVTR+ETVVTSTTEPSR+KLWEEQQAAAK+LLELQAGKK+LLELQAGK+LWEEQQAAAK+MPPYDEETQAIIDAAQEAR+SKFEEVER+SLEDQVETLR+YEQGTGCWQGPNR	EKESLQQLAEVTR+ESLQQLAEVTR+ETVVTSTTEPSR+HGGSPTSLGTWGSWAGPDHDK+KLWEEQQAAAK+LLELQAGK+LWEEQQAAAK+MPPYDEETQAIIDAAQEAR+SKFEEVER+SLEDQVETLR+VNDGVCDCCDGTDEYNSGTVCENTCREK+VNDGVCDCCDGTDEYNSGTVCENTCR+YEQGTGCWQGPNR	NA	18	16	16	11	13	NA	7	7	8	6	6	NA	-0.327428	0.24235	-0.0718646	-0.0487826	-0.47687
O08796	sp|O08796|EF2K_MOUSE	Eukaryotic elongation factor 2 kinase OS=Mus musculus OX=10090 GN=Eef2k PE=1 SV=1	724	NA	NA	NA	4.7	NA	NA	NA	NA	NA	2	NA	NA	NA	NA	NA	0.002	NA	NA	NA	NA	NA	DRPGQPLFHLEHYIEGK+FCEKDEEWDR+GFDYLLK	NA	NA	NA	NA	NA	3	NA	NA	NA	NA	NA	1	NA	NA	NA	NA	NA	1.07847	NA	NA
O08800	sp|O08800|SPB8_MOUSE	Serpin B8 OS=Mus musculus OX=10090 GN=Serpinb8 PE=1 SV=2	374	11.2	18.7	25.1	18.7	16.8	27.8	6	7	12	6	8	16	0.011	0.008	0.012	0.006	0.008	0.014	FYQAGLEELSFAK+ISEVLSPGTVCPLTK+LFGEESCDFLSTFK	AWTNPETLTESQVQVFLPR+FYQAGLEELSFAK+HINDWVSEK+ISEVLSPGTVCPLTK+LFGEESCDFLSTFK	ADFSGMTTK+AWTNPETLTESQVQVFLPR+FYQAGLEELSFAK+HINDWVSEK+ISEVLSPGTVCPLTK+LFGEESCDFLSTFK+TDTQYLLK+TVQMMFK	AWTNPETLTESQVQVFLPR+FYQAGLEELSFAK+HINDWVSEK+ISEVLSPGTVCPLTK+LFGEESCDFLSTFK	AWTNPETLTESQVQVFLPR+FYQAGLEELSFAK+HINDWVSEK+LFGEESCDFLSTFK+TDTQYLLK	ADFSGMTTK+AWTNPETLTESQVQVFLPR+FYQAGLEELSFAK+HINDWVSEK+ISEVLSPGTVCPLTK+LFGEESCDFLSTFK+MDDLSEANGSFAISLLK+TDTQYLLK	3	5	8	5	5	8	1	2	5	2	1	5	-0.676651	-0.13146	0.126518	0.187581	0.0196981	-0.498269
O08807	sp|O08807|PRDX4_MOUSE	Peroxiredoxin-4 OS=Mus musculus OX=10090 GN=Prdx4 PE=1 SV=1	274	38.7	51.8	40.1	47.8	54.7	59.5	8	45	49	43	52	63	0.037	0.037	0.034	0.031	0.041	0.042	DYGVYLEDSGHTLR+ENECHFYAGGQVYPGEASR+GLFIIDDK+HGEVCPAGWKPGSETIIPDPAGK+ISKPAPYWEGTAVINGEFK+QITLNDLPVGR+VSVADHSLHLSK	DYGVYLEDSGHTLR+ENECHFYAGGQVYPGEASR+GLFIIDDK+HGEVCPAGWKPGSETIIPDPAGK+IPLLSDLNHQISK+LVQAFQYTDK+QITINDLPVGR+SINTEVVACSVDSQFTHLAWINTPR+SVDETLR+VSVADHSLHLSK	DYGVYLEDSGHTLR+ENECHFYAGGQVYPGEASR+GLFIIDDK+HGEVCPAGWK+HGEVCPAGWKPGSETIIPDPAGK+IPLLSDLNHQISK+LVQAFQYTDK+QITINDLPVGR+VSVADHSLHLSK	DYGVYLEDSGHTLR+ENECHFYAGGQVYPGEASR+GLFIIDDK+HGEVCPAGWK+HGEVCPAGWKPGSETIIPDPAGK+IPLLSDLNHQISK+ISKPAPYWEGTAVINGEFK+LVQAFQYTDK+QITLNDLPVGR+TRENECHFYAGGQVYPGEASR+VSVADHSLHLSK	DYGVYLEDSGHTLR+ENECHFYAGGQVYPGEASR+GLFIIDDK+HGEVCPAGWK+HGEVCPAGWKPGSETIIPDPAGK+IPLLSDLNHQISK+LVQAFQYTDK+QGGLGPIR+QITINDLPVGR+SINTEVVACSVDSQFTHLAWINTPR+SVDETLR+VSVADHSLHLSK	DYGVYLEDSGHTLR+ENECHFYAGGQVYPGEASR+GLFIIDDK+HGEVCPAGWK+HGEVCPAGWKPGSETIIPDPAGK+IPLLSDLNHQISK+ISKPAPYWEGTAVINGEFK+LVQAFQYTDK+QITINDLPVGR+SINTEVVACSVDSQFTHLAWINTPR+SVDETLR+TRENECHFYAGGQVYPGEASR+VSVADHSLHLSK	7	10	9	11	12	13	4	7	4	6	8	8	-0.842966	-0.0471751	-0.394337	-0.0879913	0.413741	0.225116
O08808	sp|O08808|DIAP1_MOUSE	Protein diaphanous homolog 1 OS=Mus musculus OX=10090 GN=Diaph1 PE=1 SV=1	1255	NA	7.7	14.7	14.1	4.9	7.8	NA	7	16	23	6	11	NA	0.008	0.015	0.021	0.006	0.009	NA	AMDPAVPNMMIDAAK+HELQVEMK+LIEECVSQIVLHK+LLSALCILPQPEDMNER+LQDLQGEKDALDSEK+QDLEAEVSK+VGCLQLINALITPAEELDFR	AGCAVTSLLASELTK+AMDPAVPNMMIDAAK+DMHLLSCLESLR+DVQNFPAATDEKDK+FVAEDLSQDCFWTK+HELQVEMK+KSEGVPTILEEAK+LHDEKEETSGNYDSR+LIEECVSQIVLHK+LQDLQGEKDALDSEK+QDLEAEVSK+SPDELPATGGDGGK+VGCLQLINALITPAEELDFR+VSAENLQK	AGCAVTSLLASELTK+DMHLLSCLESLR+FVAEDLSQDCFWTK+LIEECVSQIVLHK+LLSALCILPQPEDMNER+LQDLQGEKDALDSEK+LQDLQGEK+LQFSEQVENIKPEIVSVTAACEELR+MENDFEQK+MPYQEIK+QDLEAEVSK+SPDELPATGGDGGK+VGCLQLINALITPAEELDFR+VSAENLQK	AGCAVTSLLASELTK+DMHLLSCLESLR+HELQVEMK+LNAILFK+VGCLQLINALITPAEELDFR	AGCAVTSLLASELTK+DMHLLSCLESLR+FVAEDLSQDCFWTK+HELQVEMK+LGLHQVLQELR+LQDLQGEKDALDSEK+QMPEPEQLK+SPDELPATGGDGGK	NA	7	14	14	5	8	NA	3	5	6	1	2	NA	0.225483	0.271873	-0.143328	-0.355394	0.113083
O08810	sp|O08810|U5S1_MOUSE	116 kDa U5 small nuclear ribonucleoprotein component OS=Mus musculus OX=10090 GN=Eftud2 PE=1 SV=1	971	2.4	16	31.4	28.8	18.8	8.7	2	8	35	33	17	6	0.007	0.011	0.028	0.029	0.013	0.006	GGGQIIPTAR+IAVEPVNPSELPK	DLDEDEDEDEDDVGEHEDDHPGMEVVLHEDK+FFDDPMLLELAK+GGGQIIPTAR+GNEEAQIFRPLK+IAVEPVNPSELPK+SIWAFGPDATGPNILVDDTLPSEVDK+TLDELGIHLTK+VADPVVTFCETVVETSSLK+VLGENYTLEDEEDSQICTVGR	AFIPAIDSFGFETDLR+DLDEDEDEDEDDVGEHEDDHPGMEVVLHEDK+FFDDPMLLELAK+GGGQIIPTAR+GLAEDIENEVVQITWNR+IAVEPVNPSELPK+ILAQVVGDVDTSLPR+ILDAVVAQEPLHR+IYADTFGDINYQEFAK+SIVIRPLEPQPAPHLAR+SIWAFGPDATGPNILVDDTLPSEVDK+TCFVDCLIEQTHPEIR+TLDELGIHLTK+VADPVVTFCETVVETSSLK+VLGENYTLEDEEDSQICTVGR+VPAGNWVLIEGVDQPIVK+YYPTAEEVYGPEVETIVQEEDTQPLTEPIIKPVK	AFIPAIDSFGFETDLR+DSIVQGFQWGTR+FFDDPMLLELAK+FNTTSVIK+GGGQIIPTAR+GHVTQDAPIPGSPLYTIK+GLAEDIENEVVQITWNR+GNEEAQIFRPLK+IAVEPVNPSELPK+ILDAVVAQEPLHR+ITMIAEPLEK+IYADTFGDINYQEFAK+SIWAFGPDATGPNILVDDTLPSEVDK+STPVTVVLPDTK+TCFVDCLIEQTHPEIR+TLDELGIHLTK+VADPVVTFCETVVETSSLK+VLGENYTLEDEEDSQICTVGR+VPAGNWVLIEGVDQPIVK	AFIPAIDSFGFETDLR+FFDDPMLLELAK+GGGQIIPTAR+GLSEDVSISK+IAVEPVNPSELPK+ILDAVVAQEPLHR+IYADTFGDINYQEFAK+KFFGEFTGFVDMCVQHIPSPK+STPVTVVLPDTK+TATITEPR+VPAGNWVLIEGVDQPIVK+YYPTAEEVYGPEVETIVQEEDTQPLTEPIIKPVK	GGGQIIPTAR+IAVEPVNPSELPK+SIWAFGPDATGPNILVDDTLPSEVDK+TATITEPR+TCFVDCLIEQTHPEIR+TLDELGIHLTK	2	9	17	19	12	6	1	3	5	16	1	3	-0.127616	-0.725987	0.161354	-0.237093	0.58825	-0.406854
O08832	sp|O08832|GALT4_MOUSE	Polypeptide N-acetylgalactosaminyltransferase 4 OS=Mus musculus OX=10090 GN=Galnt4 PE=2 SV=1	578	NA	33.7	25.6	18.7	17.5	18	NA	29	17	17	17	20	NA	0.025	0.015	0.011	0.014	0.012	NA	AAEVWMDEYK+AQLETYISNLER+DGLPVPVNIIWHFK+DYVGMQNCPK+EAYGDLSER+EDGTIFHPHTR+EEDLSQPLYIKPPADSHALGEWGR+EIILVDDLSDR+FNSVTELCAEVPQQK+LEPLLER+LPDLDTR+LQLNEGELK+SFDWYLK+SLPTTSVIIAFYNEAWSTLLR+TCDALDKNQLWR+TIHSVLETSPAVLLK+WLEPLLER	AAEVWMDEYK+DYVGMQNCPK+EAYGDLSER+EDGTIFHPHTR+EIILVDDLSDR+FNSVTELCAEVPQQK+LQLNEGELK+SFDWYLK+SMGISSECLDYNAPDNNPTGANLSLFGCHGQGGNQFFEYTSNK+TIHSVLETSPAVLLK+WLEPLLER	AAEVWMDEYK+AQLETYISNLER+EAYGDLSER+EEDLSQPLYIKPPADSHALGEWGR+EIILVDDLSDR+LEPLLER+LQLNEGELK+TIHSVLETSPAVLLK+WLEPLLER+YAINIYLSDR	AAEVWMDEYK+DGLPVPVNIIWHFK+EIILVDDLSDR+LQLNEGELK+NVFSNLHVPEDRPGWHGAIR+SFDWYLK+TIHSVLETSPAVLLK+VWQCGGK+WLEPLLER	AAEVWMDEYK+EEDLSQPLYIKPPADSHALGEWGR+EIILVDDLSDR+LEPLLER+LQLNEGELK+NVFSNLHVPEDRPGWHGAIR+SFDWYLK+TIHSVLETSPAVLLK+WLEPLLER	NA	17	11	10	9	9	NA	8	6	6	7	1	NA	-0.26975	-1.13311	-0.46663	0.0787118	0.169147
O08848	sp|O08848|RO60_MOUSE	60 kDa SS-A/Ro ribonucleoprotein OS=Mus musculus OX=10090 GN=Trove2 PE=1 SV=1	538	NA	NA	10.6	NA	NA	NA	NA	NA	3	NA	NA	NA	NA	NA	0.002	NA	NA	NA	NA	NA	MEGSANQLQPLSETQVVNSEGGCVWQVTDMNR+TKDDLEVIHLIEEHQLVR+YLEAVEK	NA	NA	NA	NA	NA	3	NA	NA	NA	NA	NA	1	NA	NA	NA	NA	NA	0.760405	NA	NA	NA
O08911	sp|O08911|MK12_MOUSE	Mitogen-activated protein kinase 12 OS=Mus musculus OX=10090 GN=Mapk12 PE=1 SV=1	367	NA	NA	NA	NA	NA	9.5	NA	NA	NA	NA	NA	5	NA	NA	NA	NA	NA	0.003	NA	NA	NA	NA	NA	DFASVLTNASPQAVNLLER+DLKPGNLAVNEDCELK+IIDFGLAR	NA	NA	NA	NA	NA	3	NA	NA	NA	NA	NA	1	NA	NA	NA	NA	NA	-0.811624
O08912	sp|O08912|GALT1_MOUSE	Polypeptide N-acetylgalactosaminyltransferase 1 OS=Mus musculus OX=10090 GN=Galnt1 PE=1 SV=1	559	8.8	20.8	28.4	12	19.7	16.1	3	16	16	8	16	12	0.005	0.018	0.014	0.008	0.014	0.01	LTLQHVNSNQCLDK+NFFYIISPGVTK+NVETNQCLDNMAR+TDDLCLDVSK	ATEEDSQVPSIR+HMIEEIVLVDDASER+LAEVWMDEFK+LTLQHVNSNQCLDK+NFFYIISPGVTK+NVETNQCLDNMAR+TDDLCLDVSK+VDYGDISSR+VGIFNCHGMGGNQVFSYTANK	ATEEDSQVPSIR+GNQLWEYDPVK+GQVITFLDAHCECTAGWLEPLLAR+HMIEEIVLVDDASER+LAEVWMDEFK+LQCKPFSWYLENIYPDSQIPR+LTLQHVNSNQCLDK+NFFYIISPGVTK+NVETNQCLDNMAR+TDDLCLDVSK+TVHSVINR+VDYGDISSR	ATPYTFPGGTGQIINK+HMIEEIVLVDDASER+LTLQHVNSNQCLDK+NVETNQCLDNMAR+VDYGDISSR	HMIEEIVLVDDASER+LAEVWMDEFK+LQCKPFSWYLENIYPDSQIPR+LTLQHVNSNQCLDK+NFFYIISPGVTK+NVETNQCLDNMAR+TDDLCLDVSK+TVHSVINR+WYPVPQR	ATEEDSQVPSIR+ATPYTFPGGTGQIINK+HMIEEIVLVDDASER+LTLQHVNSNQCLDK+NFFYIISPGVTK+NVETNQCLDNMAR+TVHSVINR	4	9	12	5	9	7	1	7	3	4	4	3	0.692351	-0.127193	-0.921969	-0.635068	-0.32777	0.120343
O08915	sp|O08915|AIP_MOUSE	AH receptor-interacting protein OS=Mus musculus OX=10090 GN=Aip PE=1 SV=1	330	NA	15.5	12.4	NA	NA	NA	NA	1	6	NA	NA	NA	NA	0.001	0.006	NA	NA	NA	NA	HCCGIAQMHEHSSLGHADLDALQQNPQPLIFHIEMLK+VLELDPALAPVVSR	EGEIAQFLCDIK+TLHSDNEGSVIDDSR+VLELDPALAPVVSR	NA	NA	NA	NA	2	3	NA	NA	NA	NA	1	2	NA	NA	NA	NA	-0.726626	0.934754	NA	NA	NA
O08992	sp|O08992|SDCB1_MOUSE	Syntenin-1 OS=Mus musculus OX=10090 GN=Sdcbp PE=1 SV=1	299	27.4	42.1	32.1	32.1	58.5	56.2	23	69	48	46	46	68	0.038	0.069	0.046	0.039	0.041	0.054	DSSGHVGFIFK+EVILCKDQDGK+FGDQVLQINGENCAGWSSDK+MAPSIMK+SIDNGIFVQLVQANSPASLVGLR+SLMDHTIPEV	DAQIADILSTAGTVVTITIMPTFIFEHIIK+DSSGHVGFIFK+EVILCKDQDGK+FGDQVLQINGENCAGWSSDK+NGLLTDHHICEINGQNVIGLK+SIDNGIFVQLVQANSPASLVGLR+SLMDHTIPEV	DSSGHVGFIFK+EVILCKDQDGK+FGDQVLQINGENCAGWSSDK+NGLLTDHHICEINGQNVIGLK+SIDNGIFVQLVQANSPASLVGLR+SLMDHTIPEV	DSSGHVGFIFK+EVILCKDQDGK+FGDQVLQINGENCAGWSSDK+NGLLTDHHICEINGQNVIGLK+SIDNGIFVQLVQANSPASLVGLR+SLMDHTIPEV	DSSGHVGFIFK+EVILCKDQDGK+FGDQVLQINGENCAGWSSDK+LYPELSQYMGLSLNEAEICESMPMVSGAPAQGQLVAR+MAPSIMK+NGLLTDHHICEINGQNVIGLK+SIDNGIFVQLVQANSPASLVGLR+SLMDHTIPEV+VIQAQTAYSANPASQAFVLVDASAALPPDGNLYPK	DSSGHVGFIFK+EVILCKDQDGK+FGDQVLQINGENCAGWSSDK+LYPELSQYMGLSLNEAEICESMPMVSGAPAQGQLVAR+NGLLTDHHICEINGQNVIGLK+SIDNGIFVQLVQANSPASLVGLR+SLMDHTIPEV+VIQAQTAYSANPASQAFVLVDASAALPPDGNLYPK	6	7	6	6	9	8	4	5	5	5	5	5	0.319323	0.279152	-0.569223	-0.571864	1.16323	0.0326441
O08997	sp|O08997|ATOX1_MOUSE	Copper transport protein ATOX1 OS=Mus musculus OX=10090 GN=Atox1 PE=1 SV=1	68	63.2	89.7	85.3	88.2	85.3	88.2	20	41	55	37	44	76	0.034	0.041	0.055	0.035	0.042	0.066	AVSYLGPK+KVCIDSEHSSDTLLATLNK+LGGVEFNIDLPNKK+VCIDSEHSSDTLLATLNKTGK+VCIDSEHSSDTLLATLNK	AVSYLGPK+HEFSVDMTCEGCAEAVSR+KVCIDSEHSSDTLLATLNK+LGGVEFNIDLPNKK+LGGVEFNIDLPNK+VCIDSEHSSDTLLATLNKTGK+VCIDSEHSSDTLLATLNK	AVSYLGPK+HEFSVDMTCEGCAEAVSR+KVCIDSEHSSDTLLATLNK+LGGVEFNIDLPNKK+LGGVEFNIDLPNK+VCIDSEHSSDTLLATLNK	AVSYLGPK+KVCIDSEHSSDTLLATLNK+LGGVEFNIDLPNKK+LGGVEFNIDLPNK+PKHEFSVDMTCEGCAEAVSR+VCIDSEHSSDTLLATLNK	AVSYLGPK+HEFSVDMTCEGCAEAVSR+KVCIDSEHSSDTLLATLNK+LGGVEFNIDLPNKK+VCIDSEHSSDTLLATLNK	AVSYLGPK+HEFSVDMTCEGCAEAVSR+KVCIDSEHSSDTLLATLNK+LGGVEFNIDLPNKK+LGGVEFNIDLPNK+PKHEFSVDMTCEGCAEAVSR+VCIDSEHSSDTLLATLNK	5	7	6	6	5	7	2	3	4	2	3	4	-0.398673	-0.464123	-0.156695	0.570753	0.665161	0.426735
O08999	sp|O08999|LTBP2_MOUSE	Latent-transforming growth factor beta-binding protein 2 OS=Mus musculus OX=10090 GN=Ltbp2 PE=1 SV=2	1813	10.9	19.6	16.5	19.4	14.5	17.7	17	109	64	91	80	103	0.024	0.115	0.054	0.082	0.076	0.087	AGEAPRPPPVLSR+AWGSTCEQCPLPGTEAFR+CEDVDECEGPQSSCR+CEEVIPEEEFDPQNARPVPR+CHCSPGYVAEPGPPHCAAKE+CSCEPGYEVTPDK+CVCSPGYQLHPSQDYCTDDNECMR+GELDPVLEDNSVETR+GHHTTYTECCCQDGEAWSQQCALCPPR+KAEEEELASPLR+TEDQAPSLIR+VTNDVCSQPLR	AEEEELASPLR+AGEAPRPPPVLSR+AVSMQQGLCYR+AWGSTCEQCPLPGTEAFR+AWGSTCEQCPLPGTEAFREICPAGHGYTYSSSDIR+CEDVDECEGPQSSCR+CEEVIPEEEFDPQNAR+CEEVIPEEEFDPQNARPVPR+CHCSPGYVAEPGPPHCAAKE+CINMEGSFR+CSCEPGYEVTPDK+CSCEPGYEVTPDKK+CSNTEGSYHCECDR+CVCSPGYQLHPSQDYCTDDNECMR+CVCSPGYQLHPSQDYCTDDNECMRNPCEGR+EDPVCGAWR+EICPAGHGYTYSSSDIR+FCHLPVPQPDREPAGR+GELDPVLEDNSVETR+GHHTTYTECCCQDGEAWSQQCALCPPR+GSCSRPQVCICR+KAEEEELASPLR+KVTNDV…	AEEEELASPLR+AGEAPRPPPVLSR+AVSMQQGLCYR+AWGSTCEQCPLPGTEAFR+AWGSTCEQCPLPGTEAFREICPAGHGYTYSSSDIR+CEEVIPEEEFDPQNARPVPR+CHCSPGYVAEPGPPHCAAK+CHCSPGYVAEPGPPHCAAKE+CINMEGSFR+CSCEPGYEVTPDK+CSCEPGYEVTPDKK+CVCSPGYQLHPSQDYCTDDNECMR+CVCSPGYQLHPSQDYCTDDNECMRNPCEGR+EICPAGHGYTYSSSDIR+FCHLPVPQPDREPAGR+GHHTTYTECCCQDGEAWSQQCALCPPR+KAEEEELASPLR+KVTNDVCSQPLR+SLGSGTCTLPLVHR+SSEVYAQLCNVAR+TEDQAPSLIR+TLLEGPLK+VQIHHPPEASV…	AEEEELASPLR+AGEAPRPPPVLSR+AVSMQQGLCYR+AWGSTCEQCPLPGTEAFR+AWGSTCEQCPLPGTEAFREICPAGHGYTYSSSDIR+CEDVDECEGPQSSCR+CEEVIPEEEFDPQNARPVPR+CHCSPGYVAEPGPPHCAAKE+CINMEGSFR+CSCEPGYEVTPDK+CSCEPGYEVTPDKK+CSNTEGSYHCECDR+CVCSPGYQLHPSQDYCTDDNECMR+CVCSPGYQLHPSQDYCTDDNECMRNPCEGR+EDPVCGAWR+EICPAGHGYTYSSSDIR+FCHLPVPQPDREPAGR+GELDPVLEDNSVETR+GHHTTYTECCCQDGEAWSQQCALCPPR+GHHTTYTECCCQDGEAWSQQCALCPPRSSEVYAQLCNVAR+GSCSRPQV…	AEEEELASPLR+AGEAPRPPPVLSR+AVSMQQGLCYR+AWGSTCEQCPLPGTEAFR+CHCSPGYVAEPGPPHCAAK+CHCSPGYVAEPGPPHCAAKE+CINMEGSFR+CSCEPGYEVTPDKK+CVCSPGYQLHPSQDYCTDDNECMR+EDPVCGAWR+EICPAGHGYTYSSSDIR+GHCQDINECR+GHHTTYTECCCQDGEAWSQQCALCPPR+GSCSRPQVCICR+KAEEEELASPLR+KGHCQDINECR+KVTNDVCSQPLR+SLGSGTCTLPLVHR+SSEVYAQLCNVAR+TEDQAPSLIR+TLLEGPLK+VTNDVCSQPLR+VVFTPTICK	AEEEELASPLR+AGEAPRPPPVLSR+AVSMQQGLCYR+AWGSTCEQCPLPGTEAFR+CEEVIPEEEFDPQNARPVPR+CHCSPGYVAEPGPPHCAAK+CHCSPGYVAEPGPPHCAAKE+CINMEGSFR+CSCEPGYEVTPDKK+CVCSPGYQLHPSQDYCTDDNECMR+CVCSPGYQLHPSQDYCTDDNECMRNPCEGR+EDPVCGAWR+EICPAGHGYTYSSSDIR+FCHLPVPQPDREPAGR+GHCQDINECR+GHHTTYTECCCQDGEAWSQQCALCPPR+GSCSRPQVCICR+KAEEEELASPLR+KVTNDVCSQPLR+SLGSGTCTLPLVHR+SSEVYAQLCNVAR+TEDQAPSLIR+TLLEGPLK+VRGELDPVLEDNSVETR+VTNDVCSQP…	12	31	25	30	23	26	2	17	10	18	15	15	0.285123	0.442092	-1.98753	-0.807413	-0.957172	0.170441
O09010	sp|O09010|LFNG_MOUSE	Beta-1,3-N-acetylglucosaminyltransferase lunatic fringe OS=Mus musculus OX=10090 GN=Lfng PE=1 SV=1	378	2.9	18.8	13.2	9	19.8	15.3	1	6	4	3	4	6	0.002	0.006	0.004	0.002	0.004	0.004	DADPPPGVASR	DVFIAVK+EMTFIFTDGEDEALAK+LLASYPHTQDVYIGKPSLDRPIQATER+LPDDCTIGYIVEALLGVPLIR	DVFIAVK+EMTFIFTDGEDEALAK+LLASYPHTQDVYIGKPSLDRPIQATER	DADPPPGVASR+DVFIAVK+EMTFIFTDGEDEALAK	DVFIAVK+EMTFIFTDGEDEALAK+GPFSVEADPSR+LLASYPHTQDVYIGKPSLDRPIQATER+WFCHVDDDNYVNLR	AAVDPGVLTR+DVFIAVK+LLASYPHTQDVYIGKPSLDRPIQATER+WFCHVDDDNYVNLR	1	4	3	3	5	4	1	3	1	1	2	1	-0.583223	-0.60436	-0.475233	-1.87617	-0.389154	-0.471716
O09043	sp|O09043|NAPSA_MOUSE	Napsin-A OS=Mus musculus OX=10090 GN=Napsa PE=1 SV=1	419	NA	7.4	14.8	7.4	NA	3.6	NA	2	4	2	NA	2	NA	0.002	0.004	0.002	NA	0.002	NA	ILNPLNGWEQLAELSR+TSTSGGNPSFVPLSK	ILNPLNGWEQLAELSR+TSTSGGNPSFVPLSK+VGTGLSLCAQGCSAILDTGTSLITGPSEEIR	ILNPLNGWEQLAELSR+TSTSGGNPSFVPLSK	NA	TSTSGGNPSFVPLSK	NA	2	3	2	NA	1	NA	1	1	1	NA	1	NA	0.466218	-0.0627618	0.0450868	NA	-0.0683886
O09044	sp|O09044|SNP23_MOUSE	Synaptosomal-associated protein 23 OS=Mus musculus OX=10090 GN=Snap23 PE=1 SV=1	210	NA	NA	NA	23.8	NA	10	NA	NA	NA	3	NA	3	NA	NA	NA	0.003	NA	0.003	NA	NA	NA	ATWGDGGDNSPSNVVSK+EDEMEENLTQVGSILGNLK+TITMLDEQGEQLNR	NA	TITMLDEQGEQLNR+TLTELNK	NA	NA	NA	3	NA	2	NA	NA	NA	1	NA	1	NA	NA	NA	0.199385	NA	-0.0423431
O09061	sp|O09061|PSB1_MOUSE	Proteasome subunit beta type-1 OS=Mus musculus OX=10090 GN=Psmb1 PE=1 SV=1	240	53.8	47.9	51.7	52.1	50.8	51.7	44	35	45	42	45	61	0.072	0.037	0.041	0.04	0.041	0.049	AGGSASAMLQPLLDNQVGFK+AMTTGAIAAMLSTILYSR+DVFISAAER+DVYTGDALR+EETVPLR+EGIREETVPLR+GAVYSFDPVGSYQR+LSEGFSIHTR+LSTAAYR+NMQNVEHVPLTLDR+TVIGCSGFHGDCLTLTK	AGGSASAMLQPLLDNQVGFK+AMTTGAIAAMLSTILYSR+DVYTGDALR+EETVPLR+EGIREETVPLRKD+GAVYSFDPVGSYQR+LSEGFSIHTR+NMQNVEHVPLTLDR+TVIGCSGFHGDCLTLTK	AGGSASAMLQPLLDNQVGFK+AMTTGAIAAMLSTILYSR+DVFISAAER+DVYTGDALR+EETVPLR+EGIREETVPLR+EGIREETVPLRKD+GAVYSFDPVGSYQR+LSEGFSIHTR+NMQNVEHVPLTLDR+TVIGCSGFHGDCLTLTK	AGGSASAMLQPLLDNQVGFK+AMTTGAIAAMLSTILYSR+AMTTGAIAAMLSTILYSRR+DVFISAAER+DVYTGDALR+EETVPLR+EGIREETVPLRKD+GAVYSFDPVGSYQR+LSEGFSIHTR+NMQNVEHVPLTLDR+TVIGCSGFHGDCLTLTK	AGGSASAMLQPLLDNQVGFK+AMTTGAIAAMLSTILYSR+DVFISAAER+DVYTGDALR+EETVPLR+EGIREETVPLR+GAVYSFDPVGSYQR+LSEGFSIHTR+NMQNVEHVPLTLDR+TVIGCSGFHGDCLTLTK	AGGSASAMLQPLLDNQVGFK+AMTTGAIAAMLSTILYSR+DVFISAAER+DVYTGDALR+EETVPLR+EETVPLRKD+EGIREETVPLR+EGIREETVPLRKD+GAVYSFDPVGSYQR+LSEGFSIHTR+NMQNVEHVPLTLDR+TVIGCSGFHGDCLTLTK	11	9	11	11	10	12	7	5	7	8	8	9	-1.09295	0.754338	-0.317206	0.273327	-0.0179045	0.316436
O09106	sp|O09106|HDAC1_MOUSE	Histone deacetylase 1 OS=Mus musculus OX=10090 GN=Hdac1 PE=1 SV=1	482	NA	11.2	NA	NA	NA	NA	NA	3	NA	NA	NA	NA	NA	0.003	NA	NA	NA	NA	NA	LHISPSNMTNQNTNEYLEK+VMEMFQPSAVVLQCGSDSLSGDR+YGEYFPGTGDLR	NA	NA	NA	NA	NA	3	NA	NA	NA	NA	NA	2	NA	NA	NA	NA	NA	-0.219465	NA	NA	NA	NA
O09110	sp|O09110|MP2K3_MOUSE	Dual specificity mitogen-activated protein kinase kinase 3 OS=Mus musculus OX=10090 GN=Map2k3 PE=1 SV=2	347	NA	NA	NA	20.5	5.5	NA	NA	NA	NA	4	2	NA	NA	NA	NA	0.003	0.002	NA	NA	NA	NA	DVKPSNVLINK+ISCVSKPPVSNPTPPR+MCDFGISGYLVDSVAK+QVVEEPSPQLPADQFSPEFVDFTSQCLR	HAQSGTIMAVK+INPELNQK	NA	NA	NA	NA	4	2	NA	NA	NA	NA	1	1	NA	NA	NA	NA	0.911226	-0.978683	NA
O09114	sp|O09114|PTGDS_MOUSE	Prostaglandin-H2 D-isomerase OS=Mus musculus OX=10090 GN=Ptgds PE=1 SV=1	189	NA	NA	NA	NA	NA	9	NA	NA	NA	NA	NA	1	NA	NA	NA	NA	NA	0.001	NA	NA	NA	NA	NA	AQGLTEEDIVFLPQPDK	NA	NA	NA	NA	NA	1	NA	NA	NA	NA	NA	1	NA	NA	NA	NA	NA	-1.38774
O09117	sp|O09117|SYPL1_MOUSE	Synaptophysin-like protein 1 OS=Mus musculus OX=10090 GN=Sypl1 PE=1 SV=2	261	NA	13	13	13	13	13	NA	4	7	7	3	8	NA	0.004	0.005	0.005	0.003	0.006	NA	ETSLHSPSNTSASHSQGGGPPTSGM+TEIQVNCPK	ETSLHSPSNTSASHSQGGGPPTSGM+TEIQVNCPK	ETSLHSPSNTSASHSQGGGPPTSGM+TEIQVNCPK	ETSLHSPSNTSASHSQGGGPPTSGM+TEIQVNCPK	ETSLHSPSNTSASHSQGGGPPTSGM+TEIQVNCPK	NA	2	2	2	2	2	NA	1	2	1	1	2	NA	0.734611	0.000493774	0.824916	0.904396	1.11814
O09118	sp|O09118|NET1_MOUSE	Netrin-1 OS=Mus musculus OX=10090 GN=Ntn1 PE=1 SV=3	604	NA	10.3	14.4	12.9	11.1	8.3	NA	5	6	5	9	6	NA	0.005	0.006	0.005	0.009	0.005	NA	DGVTGITCNR+LHTFGDENEDDSELAR+QNEQEAVCTDSHTDMR+YLLLGNAEDSPDQSGIVADK	CIPDFVNAAFGK+DSYYYAVSDLQVGGR+EANECVACNCNLHAR+LHTFGDENEDDSELAR+SGGVCLNCR+YLLLGNAEDSPDQSGIVADK	CIPDFVNAAFGK+DSYYYAVSDLQVGGR+EANECVACNCNLHAR+LHTFGDENEDDSELAR+YLLLGNAEDSPDQSGIVADK	ACDCHPVGAAGK+DGVTGLTCNR+DSYYYAVSDLQVGGR+EANECVACNCNLHAR+LHTFGDENEDDSELAR+SGGVCLNCR	ACDCHPVGAAGK+CIPDFVNAAFGK+EANECVACNCNLHAR+VSSTCGRPPAR	NA	4	6	5	6	4	NA	2	3	3	2	3	NA	0.682207	-1.25064	0.429931	-1.10666	-0.099318
O09126	sp|O09126|SEM4D_MOUSE	Semaphorin-4D OS=Mus musculus OX=10090 GN=Sema4d PE=1 SV=2	861	NA	4.8	5.8	3	NA	NA	NA	3	6	3	NA	NA	NA	0.002	0.004	0.003	NA	NA	NA	DSEPVLTLLLSSK+TLYVGAR+TVSQLLAK+YMQSATVEQSHTK	DSEPVLTLLLSSK+GWIQDMSGDTSSCLDK+TVSQLLAK+YMQSATVEQSHTK	DSEPVLTLLLSSK+YMQSATVEQSHTK	NA	NA	NA	4	4	2	NA	NA	NA	1	2	2	NA	NA	NA	0.345649	-0.403163	-1.0512	NA	NA
O09130	sp|O09130|NF2IP_MOUSE	NFATC2-interacting protein OS=Mus musculus OX=10090 GN=Nfatc2ip PE=1 SV=1	412	NA	NA	NA	NA	NA	6.3	NA	NA	NA	NA	NA	1	NA	NA	NA	NA	NA	0.001	NA	NA	NA	NA	NA	LGVADIIDCVVLASSSEATETSQELR	NA	NA	NA	NA	NA	1	NA	NA	NA	NA	NA	1	NA	NA	NA	NA	NA	0.457149
O09131	sp|O09131|GSTO1_MOUSE	Glutathione S-transferase omega-1 OS=Mus musculus OX=10090 GN=Gsto1 PE=1 SV=2	240	37.5	50.4	56.2	53.3	67.1	75.8	18	15	29	22	47	58	0.031	0.015	0.028	0.021	0.042	0.049	EALENEFKK+FCPFAQR+GSAPPGPVPEGQIR+HEVININLK+KLEEGMDNYK+LFPDDPYKK+LWMAAMQQDPVASSHK+MTLESFSK+NKPEWFFEK	EALENEFK+EYLNLYLQDSPEACDYGL+GSAPPGPVPEGQIR+HEVININLK+LEALELK+LEEGMDNYK+NPLGLVPVLENSQGHLVTESVITCEYLDEAYPEKK+SFLGGDSPSMVDYLTWPWFQR	EALENEFK+EALENEFKK+EYLNLYLQDSPEACDYGL+GSAPPGPVPEGQIR+HEVININLK+LEALELK+LEEGMDNYK+LFPDDPYKK+LWMAAMQQDPVASSHK+NKPEWFFEK+NPLGLVPVLENSQGHLVTESVITCEYLDEAYPEKK+NPLGLVPVLENSQGHLVTESVITCEYLDEAYPEK	EALENEFK+EYLNLYLQDSPEACDYGL+GSAPPGPVPEGQIR+HEVININLK+KLEEGMDNYK+LEALELKECLAHTPK+LEALELK+LEEGMDNYK+LWMAAMQQDPVASSHK+MTLESFSK+NKPEWFFEK+SFLGGDSPSMVDYLTWPWFQR	EALENEFKK+ECLAHTPK+EYLNLYLQDSPEACDYGL+GSAPPGPVPEGQIR+HEVININLK+KLEEGMDNYK+LEALELKECLAHTPK+LEALELK+LEEGMDNYK+LFPDDPYKK+LWMAAMQQDPVASSHK+MTLESFSK+NKPEWFFEK+NPLGLVPVLENSQGHLVTESVITCEYLDEAYPEKK+VPPLIASFVR	EALENEFK+EALENEFKK+ECLAHTPK+EYLNLYLQDSPEACDYGL+GSAPPGPVPEGQIR+HEVININLK+KLEEGMDNYK+LEALELK+LEEGMDNYK+LFPDDPYKK+LFPDDPYK+LWMAAMQQDPVASSHK+MTLESFSK+NKPEWFFEK+NPLGLVPVLENSQGHLVTESVITCEYLDEAYPEKK+NPLGLVPVLENSQGHLVTESVITCEYLDEAYPEK+SFLGGDSPSMVDYLTWPWFQR+VPPLIASFVR	9	8	12	12	15	18	4	4	6	8	8	10	-0.472889	0.71482	-0.730288	0.562813	0.829715	-0.309567
O09159	sp|O09159|MA2B1_MOUSE	Lysosomal alpha-mannosidase OS=Mus musculus OX=10090 GN=Man2b1 PE=1 SV=4	1013	18.9	21.2	22.7	19.6	30.5	29.2	31	58	44	48	63	75	0.057	0.06	0.043	0.045	0.06	0.063	ASDSLEPPAADLFTGVLPNNYNPPK+FLQDTFGSDGLPR+GQFFTDSNGR+GVSEPLLETDTGDK+GVSEPLLETDTGDKVR+HLVLLSSVSDAAAR+LEHQFALK+LLVDDDR+QLAAGWGPCEVLVSNALAR+QNVVNDYAR+SQGGSSLQDGSLELMVHR+TFLASVQWQEHRPA+TLVNYFLK+VAWHIDPFGHSR+YLCWDVLCTDPPVVDNPR	ASDSLEPPAADLFTGVLPNNYNPPK+FLQDTFGSDGLPR+GVSEPLLETDTGDK+GVSEPLLETDTGDKVR+HLELEWTVGPIPVRDDWGK+HLVLLSSVSDAAAR+IYITDGQMQLTVLTDR+LDPTSVTLKPMEIR+LEHQFALK+LPVYEGNFIVK+QELPPQVHLLTLAR+QLAAGWGPCEVLVSNALAR+SHHVLVIENK+SQGGSSLQDGSLELMVHR+YLCWDVLCTDPPVVDNPR	ASDSLEPPAADLFTGVLPNNYNPPK+ATFDSGTGLLMK+FLQDTFGSDGLPR+GQFFTDSNGR+GVSEPLLETDTGDKVR+HLVLLSSVSDAAAR+IYITDGQMQLTVLTDR+LEHQFALK+LPVYEGNFIVK+QELPPQVHLLTLAR+QLAAGWGPCEVLVSNALAR+SHHVLVIENK+SQGGSSLQDGSLELMVHR+TFLASVQWQEHRPA+VAWHIDPFGHSR+YLCWDVLCTDPPVVDNPR	ASDSLEPPAADLFTGVLPNNYNPPK+ATFDSGTGLLMK+FLQDTFGSDGLPR+GVSEPLLETDTGDKVR+HLVLLSSVSDAAAR+LDPTSVTLKPMEIR+LEHQFALK+LLVDDDR+LPVYEGNFIVK+QELPPQVHLLTLAR+QLAAGWGPCEVLVSNALAR+SHHVLVIENK+SQGGSSLQDGSLELMVHR+YLCWDVLCTDPPVVDNPR	ASDSLEPPAADLFTGVLPNNYNPPK+EDDFFPYADGPHMFWTGYFSSR+FLQDTFGSDGLPR+FQVTLYNPLGR+GVSEPLLETDTGDKVR+HLVLLSSVSDAAAR+IYITDGQMQLTVLTDR+LEHQFALK+LLAEQEVLAPQVVLSLGGSSPYHSR+LLVDDDR+LPVYEGNFIVK+QELPPQVHLLTLAR+QLAAGWGPCEVLVSNALAR+QNVVNDYAR+QQTSATQDAVR+SHHVLVIENK+SQGGSSLQDGSLELMVHR+TFLASVQWQEHRPA+TLVNYFLK+VAWHIDPFGHSR+WAQISLVK+YLCWDVLCTDPPVVDNPR	ASDSLEPPAADLFTGVLPNNYNPPK+ATFDSGTGLLMK+EDDFFPYADGPHMFWTGYFSSR+FLQDTFGSDGLPR+FQVTLYNPLGR+GQFFTDSNGR+GVSEPLLETDTGDK+GVSEPLLETDTGDKVR+HLVLLSSVSDAAAR+LDPTSVTLKPMEIR+LEHQFALK+LLVDDDR+LPVYEGNFIVK+QELPPQVHLLTLAR+QLAAGWGPCEVLVSNALAR+QNVVNDYAR+QQTSATQDAVR+SHHVLVIENK+SQGGSSLQDGSLELMVHR+TFLASVQWQEHRPA+VAWHIDPFGHSR+WAQISLVK+YLCWDVLCTDPPVVDNPR	15	15	16	14	22	23	8	12	13	12	16	16	0.777174	0.443696	-0.368109	-0.376174	-0.348057	-0.0333042
O09164	sp|O09164|SODE_MOUSE	Extracellular superoxide dismutase [Cu-Zn] OS=Mus musculus OX=10090 GN=Sod3 PE=1 SV=1	251	27.5	21.9	35.9	28.3	33.9	41.4	7	20	29	17	28	47	0.013	0.022	0.029	0.016	0.026	0.042	LACCVVGTSSSAAWESQTK+SVVVHAGEDDLGK+VGLTASLAGPHAILGR+VQPSATLPPDQPQITGLVLFR	EVDAAEMHAICR+IDRLDLVEK+SVVVHAGEDDLGK+VQPSATLPPDQPQITGLVLFR	EVDAAEMHAICR+IDRLDLVEK+LACCVVGTSSSAAWESQTK+SVVVHAGEDDLGK+VGLTASLAGPHAILGR+VQPSATLPPDQPQITGLVLFR	EVDAAEMHAICR+IDRLDLVEK+SVVVHAGEDDLGK+VGLTASLAGPHAILGR+VQPSATLPPDQPQITGLVLFR	EVDAAEMHAICR+GGNQASLQNGNAGR+IDRLDLVEK+SVVVHAGEDDLGK+VGLTASLAGPHAILGR+VQPSATLPPDQPQITGLVLFR	EVDAAEMHAICR+GGNQASLQNGNAGR+IDRLDLVEK+LACCVVGTSSSAAWESQTK+SVVVHAGEDDLGK+VGLTASLAGPHAILGR+VQPSATLPPDQPQITGLVLFR	4	4	6	5	6	7	3	3	5	4	5	6	0.676485	0.945151	0.343883	0.516834	-0.352328	0.105037
O09167	sp|O09167|RL21_MOUSE	60S ribosomal protein L21 OS=Mus musculus OX=10090 GN=Rpl21 PE=1 SV=3	160	NA	NA	14.4	23.1	NA	9.4	NA	NA	3	9	NA	1	NA	NA	0.003	0.009	NA	0.001	NA	NA	GDIVDIK+KGDIVDIK+VYNVTQHAVGIIVNK	EPELLEPIPYEFMA+GDIVDIK+KGDIVDIK+VYNVTQHAVGIIVNK	NA	VYNVTQHAVGIIVNK	NA	NA	3	4	NA	1	NA	NA	1	2	NA	1	NA	NA	1.57125	2.18289	NA	-0.0667644
O09172	sp|O09172|GSH0_MOUSE	Glutamate--cysteine ligase regulatory subunit OS=Mus musculus OX=10090 GN=Gclm PE=1 SV=1	274	NA	5.8	NA	24.5	16.8	14.2	NA	1	NA	7	4	7	NA	0.001	NA	0.006	0.004	0.006	NA	EFPDVLECTMSHAVEK	NA	EFPDVLECTMSHAVEK+INPDEREEMK+LFIVGSNSSSSTR+QFDIQLLTHNDPK+TLNEWSSQISPDLVR	CPSTHSEELR+EFPDVLECTMSHAVEK+GYILQAK+LFIVGSNSSSSTR	CPSTHSEELR+EFPDVLECTMSHAVEK+LFIVGSNSSSSTR	NA	1	NA	5	4	3	NA	1	NA	2	1	2	NA	0.130822	NA	0.806568	-0.828724	0.228829
O35054	sp|O35054|CLD4_MOUSE	Claudin-4 OS=Mus musculus OX=10090 GN=Cldn4 PE=1 SV=1	210	NA	5.7	NA	NA	5.7	NA	NA	1	NA	NA	1	NA	NA	0.001	NA	NA	0.001	NA	NA	DFYNPMVASGQK	NA	NA	DFYNPMVASGQK	NA	NA	1	NA	NA	1	NA	NA	1	NA	NA	1	NA	NA	-0.973909	NA	NA	-0.515693	NA
O35075	sp|O35075|DSCR3_MOUSE	Down syndrome critical region protein 3 homolog OS=Mus musculus OX=10090 GN=Dscr3 PE=1 SV=1	297	NA	23.9	19.9	29.6	6.4	14.5	NA	8	6	11	2	3	NA	0.009	0.006	0.009	0.001	0.003	NA	GHLNSTNCAITQPLTGELVVEHSDAAIR+LTPSPVDFTITPETLQNVK+TEVPFEFPLLVK+VETCGCAEGYAR	GHLNSTNCAITQPLTGELVVEHSDAAIR+LTPSPVDFTITPETLQNVK+TEVPFEFPLLVK	DATEIQNIQIADGDICR+GHLNSTNCAITQPLTGELVVEHSDAAIR+LTPSPVDFTITPETLQNVK+TEVPFEFPLLVK+VETCGCAEGYAR	LTPSPVDFTITPETLQNVK	LTPSPVDFTITPETLQNVK+TEVPFEFPLLVK+VETCGCAEGYAR	NA	4	3	5	1	3	NA	2	1	3	1	2	NA	0.172667	1.20746	0.676339	0.148871	-0.808383
O35083	sp|O35083|PLCA_MOUSE	1-acyl-sn-glycerol-3-phosphate acyltransferase alpha OS=Mus musculus OX=10090 GN=Agpat1 PE=1 SV=1	285	NA	7.4	NA	NA	NA	NA	NA	1	NA	NA	NA	NA	NA	0.001	NA	NA	NA	NA	NA	TGDAISVMSEVAQTLLTQDVR	NA	NA	NA	NA	NA	1	NA	NA	NA	NA	NA	1	NA	NA	NA	NA	NA	-0.403777	NA	NA	NA	NA
O35127	sp|O35127|C10_MOUSE	Protein C10 OS=Mus musculus OX=10090 GN=Grcc10 PE=1 SV=1	126	NA	NA	36.5	11.9	NA	NA	NA	NA	5	1	NA	NA	NA	NA	0.005	0.001	NA	NA	NA	NA	AYGFSCDGEGVLK+MLQFVLPVATQIQQEVIK+SYEAQDPEIASLSGK	SYEAQDPEIASLSGK	NA	NA	NA	NA	3	1	NA	NA	NA	NA	1	1	NA	NA	NA	NA	-0.0305697	1.37123	NA	NA
O35188	sp|O35188|X3CL1_MOUSE	Fractalkine OS=Mus musculus OX=10090 GN=Cx3cl1 PE=1 SV=3	395	NA	NA	NA	NA	9.6	NA	NA	NA	NA	NA	3	NA	NA	NA	NA	NA	0.003	NA	NA	NA	NA	NA	AIVLETTQHR+SLGSEEINPVHTDNFQER+YQLNQESCGK	NA	NA	NA	NA	NA	3	NA	NA	NA	NA	NA	2	NA	NA	NA	NA	NA	-0.442753	NA
O35206	sp|O35206|COFA1_MOUSE	Collagen alpha-1(XV) chain OS=Mus musculus OX=10090 GN=Col15a1 PE=1 SV=2	1367	NA	NA	5.3	NA	NA	NA	NA	NA	5	NA	NA	NA	NA	NA	0.005	NA	NA	NA	NA	NA	EAAVFSVPVMTNR+FTGSIQQLTIYSDPR+GADGTSTMGPPGPR+TTDMAVTGFASPLSTGK+VILYYTEPGSHVSR	NA	NA	NA	NA	NA	5	NA	NA	NA	NA	NA	2	NA	NA	NA	NA	NA	0.125052	NA	NA	NA
O35215	sp|O35215|DOPD_MOUSE	D-dopachrome decarboxylase OS=Mus musculus OX=10090 GN=Ddt PE=1 SV=3	118	52.5	59.3	59.3	58.5	72	72	15	22	34	29	41	54	0.027	0.022	0.033	0.026	0.038	0.045	FFPLEAWQIGK+FFPLEAWQIGKK+FLTEELSLDQDR+LCAATATILDKPEDR+STEPCAHLLVSSIGVVGTAEQNR	FFPLEAWQIGK+FFPLEAWQIGKK+FLTEELSLDQDR+LCAATATILDKPEDR+STEPCAHLLVSSIGVVGTAEQNR+TATILDK+THSASFFK	FFPLEAWQIGK+FFPLEAWQIGKK+FLTEELSLDQDR+LCAATATILDKPEDR+STEPCAHLLVSSIGVVGTAEQNR+TATILDK+THSASFFK	FFPLEAWQIGK+FFPLEAWQIGKK+FLTEELSLDQDR+GTVMTFL+LCAATATILDKPEDR+STEPCAHLLVSSIGVVGTAEQNR+TATILDK	FFPLEAWQIGK+FFPLEAWQIGKK+FLTEELSLDQDR+GTVMTFL+IPAGLENR+LCAATATILDKPEDR+STEPCAHLLVSSIGVVGTAEQNR+TATILDK+THSASFFK	FFPLEAWQIGK+FFPLEAWQIGKK+FLTEELSLDQDR+GTVMTFL+IPAGLENR+LCAATATILDKPEDR+STEPCAHLLVSSIGVVGTAEQNR+THSASFFK	5	7	7	7	9	8	3	5	6	4	6	7	0.34176	0.234909	-0.289196	0.588551	1.16205	0.171155
O35226	sp|O35226|PSMD4_MOUSE	26S proteasome non-ATPase regulatory subunit 4 OS=Mus musculus OX=10090 GN=Psmd4 PE=1 SV=1	376	NA	28.2	41.2	35.1	22.3	23.9	NA	10	22	19	14	10	NA	0.011	0.021	0.018	0.014	0.008	NA	AAAASAAEAGIATPGTEDSDDALLK+EKVNVDIINFGEEEVNTEK+IIAFVGSPVEDNEKDLVK+SNPENNVGLITLANDCEVLTTLTPDTGR+VLESTMVCVDNSEYMR+VNVDIINFGEEEVNTEK	AAAASAAEAGIATPGTEDSDDALLK+EKVNVDIINFGEEEVNTEK+IIAFVGSPVEDNEKDLVK+LQAQQDAVNIVCHSK+LTAFVNTLNGK+MTINQQEFGR+RAAAASAAEAGIATPGTEDSDDALLK+SNPENNVGLITLANDCEVLTTLTPDTGR+SVMGALASQATK+VLESTMVCVDNSEYMR+VNVDIINFGEEEVNTEK	AAAASAAEAGIATPGTEDSDDALLK+EKVNVDIINFGEEEVNTEK+IIAFVGSPVEDNEKDLVK+LQAQQDAVNIVCHSK+LTAFVNTLNGK+SNPENNVGLITLANDCEVLTTLTPDTGR+VLESTMVCVDNSEYMR+VNVDIINFGEEEVNTEK	AAAASAAEAGIATPGTEDSDDALLK+EKVNVDIINFGEEEVNTEK+SNPENNVGLITLANDCEVLTTLTPDTGR+SVMGALASQATK+VNVDIINFGEEEVNTEK	AAAASAAEAGIATPGTEDSDDALLK+EKVNVDIINFGEEEVNTEK+IIAFVGSPVEDNEKDLVK+IIAFVGSPVEDNEK+SNPENNVGLITLANDCEVLTTLTPDTGR+VNVDIINFGEEEVNTEK	NA	6	11	8	5	6	NA	1	4	2	2	1	NA	0.47141	0.845241	1.23661	0.872027	0.0753776
O35286	sp|O35286|DHX15_MOUSE	Pre-mRNA-splicing factor ATP-dependent RNA helicase DHX15 OS=Mus musculus OX=10090 GN=Dhx15 PE=1 SV=2	795	1.5	9.6	10.1	21.6	25	17	2	7	10	24	28	15	0.004	0.008	0.01	0.021	0.026	0.013	TLATDILMGVLK	DYYINIR+EAMNDPLLER+TCTDIKPEWLVK+TEMQDNTYPEILR+THPVEIFYTPEPERDYLEAAIR+YGVIILDEAHER	DYYINIR+EVDDLGPEVGDIK+HRLDLGEDYPSGK+TEMQDNTYPEILR+THPVEIFYTPEPERDYLEAAIR+THPVEIFYTPEPER+YGVIILDEAHER	ASTNAMLISAGLPPLK+DYYINIR+EAMNDPLLER+EVDDLGPEVGDIK+FAHIDGDHLTLLNVYHAFK+HQSFVLVGETGSGK+HRLDLGEDYPSGK+TCTDIKPEWLVK+TEMQDNTYPEILR+TGHYLTVK+THPVEIFYTPEPERDYLEAAIR+TLATDILMGVLK+TTQIPQWCVEYMR	DYYINIR+EAMNDPLLER+EVDDLGPEVGDIK+FAHIDGDHLTLLNVYHAFK+FTDILVR+IAPQYYDMSNFPQCEAK+LDLGEDYPSGK+LQLPVWEYK+SNLGSVVLQLK+TCTDIKPEWLVK+TEMQDNTYPEILR+THPVEIFYTPEPERDYLEAAIR+TLATDILMGVLK+TTQIPQWCVEYMR+VESLLVTAISK+YGVIILDEAHER	DYYINIR+EVDDLGPEVGDIK+FAHIDGDHLTLLNVYHAFK+FTDILVR+IAPQYYDMSNFPQCEAK+TCTDIKPEWLVK+TEMQDNTYPEILR+THPVEIFYTPEPERDYLEAAIR+TLATDILMGVLK+TTQIPQWCVEYMR	1	6	7	13	16	10	1	1	4	6	9	4	-0.791627	0.0315714	0.562386	0.304322	0.158925	0.352433
O35290	sp|O35290|ECP3_MOUSE	Eosinophil cationic-type ribonuclease 3 OS=Mus musculus OX=10090 GN=Ear3 PE=1 SV=1	156	NA	NA	19.9	NA	NA	7.7	NA	NA	7	NA	NA	2	NA	NA	0.007	NA	NA	0.002	NA	NA	SVEYYTVACNPR+TSLDSPMYPVVPVHLDGTF	NA	NA	SVEYYTVACNPR	NA	NA	2	NA	NA	1	NA	NA	1	NA	NA	1	NA	NA	1.16909	NA	NA	0.939795
O35295	sp|O35295|PURB_MOUSE	Transcriptional activator protein Pur-beta OS=Mus musculus OX=10090 GN=Purb PE=1 SV=3	324	NA	NA	24.1	44.4	40.7	44.4	NA	NA	11	15	15	14	NA	NA	0.011	0.013	0.013	0.01	NA	NA	GGGGFGGGPGPGGLQSGQTIALPAQGLIEFR+GGGGGGGGGPGGFQPAPR+GGGGGGGGPGGEQETQELASK+NAITVPFK	DSLGDFIEHYAQLGPSSPEQLAAGAEEGGGPR+GGGGFGGGPGPGGLQSGQTIALPAQGLIEFR+GGGGGGGGPGGEQETQELASK+GGGGGGGGPGGEQETQELASKR+LIDDYGGDEDELAGGPGGGAGGPGGGLYGELPEGTSITVDSK+NAITVPFK+VSEVKPSYR	DSLGDFIEHYAQLGPSSPEQLAAGAEEGGGPR+GGGGGGGGGPGGFQPAPR+GGGGGGGGPGGEQETQELASK+IAEVGAGGSK+LIDDYGGDEDELAGGPGGGAGGPGGGLYGELPEGTSITVDSK+VSEVKPSYR	DSLGDFIEHYAQLGPSSPEQLAAGAEEGGGPR+GGGGFGGGPGPGGLQSGQTIALPAQGLIEFR+GGGGGGGGPGGEQETQELASK+IAEVGAGGSK+LIDDYGGDEDELAGGPGGGAGGPGGGLYGELPEGTSITVDSK+NAITVPFK	NA	NA	4	7	6	6	NA	NA	4	4	1	2	NA	NA	0.21555	1.25351	0.503445	-0.282012
O35305	sp|O35305|TNR11_MOUSE	Tumor necrosis factor receptor superfamily member 11A OS=Mus musculus OX=10090 GN=Tnfrsf11a PE=1 SV=1	625	NA	NA	6.1	11.2	NA	NA	NA	NA	5	4	NA	NA	NA	NA	0.005	0.004	NA	NA	NA	NA	CACTAGYHWNSDCECCR+DTVCTPCLLGFFSDVFSSTDK	CGPLPQCAYSMGFPSEAAASMAEAGVRPQDR+DTVCTPCLLGFFSDVFSSTDK+NTECAPGFGAQHPLQLNK	NA	NA	NA	NA	2	3	NA	NA	NA	NA	1	2	NA	NA	NA	NA	-0.339373	-0.979646	NA	NA
O35309	sp|O35309|NMI_MOUSE	N-myc-interactor OS=Mus musculus OX=10090 GN=Nmi PE=1 SV=1	314	NA	NA	16.2	24.8	17.2	24.5	NA	NA	7	9	6	9	NA	NA	0.006	0.008	0.005	0.008	NA	NA	CHSVAVSPCIER+CSLDQSFAAYFK+INVTGIPDELSEEQTR+KLEAELQSDAR	CHSVAVSPCIER+GEQSMGLVHEIMSENKELDEEIK+GEQSMGLVHEIMSENK+INVTGIPDELSEEQTR+SAVITFVETGVVDK+VSAHPVPLNTGVR	DKLELSFCK+GEQSMGLVHEIMSENK+INVTGIPDELSEEQTR+VSAHPVPLNTGVR	GEQSMGLVHEIMSENKELDEEIK+INVTGIPDELSEEQTR+KLEAELQSDAR+SAVITFVETGVVDK+VSAHPVPLNTGVR	NA	NA	4	6	4	5	NA	NA	2	2	1	2	NA	NA	0.381571	0.342083	0.69813	0.410743
O35310	sp|O35310|HS3S1_MOUSE	Heparan sulfate glucosamine 3-O-sulfotransferase 1 OS=Mus musculus OX=10090 GN=Hs3st1 PE=1 SV=1	311	NA	NA	NA	NA	4.8	NA	NA	NA	NA	NA	1	NA	NA	NA	NA	NA	0.001	NA	NA	NA	NA	NA	VLSDYTQVLYNHLQK	NA	NA	NA	NA	NA	1	NA	NA	NA	NA	NA	1	NA	NA	NA	NA	NA	-1.35371	NA
O35326	sp|O35326|SRSF5_MOUSE	Serine/arginine-rich splicing factor 5 OS=Mus musculus OX=10090 GN=Srsf5 PE=1 SV=2	269	NA	NA	NA	NA	NA	8.9	NA	NA	NA	NA	NA	2	NA	NA	NA	NA	NA	0.001	NA	NA	NA	NA	NA	LIVENLSSR+LNEGVVEFASYGDLK	NA	NA	NA	NA	NA	2	NA	NA	NA	NA	NA	1	NA	NA	NA	NA	NA	0.927951
O35343	sp|O35343|IMA3_MOUSE	Importin subunit alpha-3 OS=Mus musculus OX=10090 GN=Kpna4 PE=1 SV=1	521	NA	18.4	21.9	33.6	6	12.3	NA	8	8	16	3	11	NA	0.009	0.007	0.014	0.003	0.008	NA	DAQVVQVVLDGLSNILK+IEQLQNHENEDIYK+MAEDQAETIANLIEECGGLEK+NEVVVELR+VQNTSLEAIVQNASSDNQGIQLSAVQAAR+VQTAALR	IEQLQNHENEDIYK+LLHSPHQNVCEQAVWALGNIIGDGPQCR+LLSSDRNPPIDDLIK+MAEDQAETIANLIEECGGLEK+VQNTSLEAIVQNASSDNQGIQLSAVQAAR+VQTAALR	AVGNIVTGTDEQTQVVLNCDALSHFPALLTHPK+DAQVVQVVLDGLSNILK+IEQLQNHENEDIYK+LLHSPHQNVCEQAVWALGNIIGDGPQCR+LLSSDRNPPIDDLIK+MAEDQAETIANLIEECGGLEK+NVPQEDICEDSDIDGDYR+VQNTSLEAIVQNASSDNQGIQLSAVQAAR	DAQVVQVVLDGLSNILK+IEQLQNHENEDIYK	DAQVVQVVLDGLSNILK+IEQLQNHENEDIYK+LLSSDRNPPIDDLIK+NVPQEDICEDSDIDGDYR	NA	6	6	8	2	4	NA	3	1	3	1	2	NA	-0.277531	0.566579	0.0898996	-0.201886	0.290274
O35344	sp|O35344|IMA4_MOUSE	Importin subunit alpha-4 OS=Mus musculus OX=10090 GN=Kpna3 PE=1 SV=1	521	NA	11.7	24.6	26.9	14.6	5.4	NA	4	8	11	7	1	NA	0.004	0.007	0.009	0.007	0.001	NA	DQVEYLVQQNVIPPFCNLLSVK+IEVLQQHENEDIYK+NVPQEESLEDSDVDADFK+VQTAALR	AQNVTLEAILQNATSDNPVVQLSAVQAAR+DQVEYLVQQNVIPPFCNLLSVK+DSQVVQVVLDGLK+IEVLQQHENEDIYK+LLHSPHQNVCEQAVWALGNIIGDGPQCR+LLSSDRNPPIDDLIK+VQTAALR	AQNVTLEAILQNATSDNPVVQLSAVQAAR+DQVEYLVQQNVIPPFCNLLSVK+DSQVVQVVLDGLK+IEVLQQHENEDIYK+KDQVEYLVQQNVIPPFCNLLSVK+LLHSPHQNVCEQAVWALGNIIGDGPQCR+LLSSDRNPPIDDLIK+NVPQEESLEDSDVDADFK	DQVEYLVQQNVIPPFCNLLSVK+DSQVVQVVLDGLK+IEVLQQHENEDIYK+NVPQEESLEDSDVDADFK+SGILPILVK	DSQVVQVVLDGLK+LLSSDRNPPIDDLIK	NA	4	7	8	5	2	NA	1	2	1	2	1	NA	-0.566847	0.173974	-0.290236	-0.121328	-0.400297
O35350	sp|O35350|CAN1_MOUSE	Calpain-1 catalytic subunit OS=Mus musculus OX=10090 GN=Capn1 PE=1 SV=1	713	14.7	25.2	29.3	37.6	26.6	39.1	15	19	29	30	26	36	0.025	0.021	0.029	0.028	0.024	0.032	AGTQELDDQIQANLPDEK+DLEAITFK+ELAGQPVHLK+ESGCSFLLALMQK+GPWSDSSYEWNK+LEEVDDADDYDNR+NPWGEVEWK+VLSEEEIDDNFK+YLGQDYETLR	AGTQELDDQIQANLPDEK+CLQSGVLFQDEAFPPVSHSLGFK+DLEAITFK+DMETIGFAVYQVPR+ELQTILNR+GPWSDSSYEWNK+GSLLGCSINISDIR+KAGTQELDDQIQANLPDEK+KLHELIITR+LAGDDMEISVK+NPWGEVEWK+NYPATFWVNPQFK+RPTELMSNPQFIVDGATR+VLSEEEIDDNFK+YLGQDYETLR	AGTQELDDQIQANLPDEK+APSDLYQIILK+CLQSGVLFQDEAFPPVSHSLGFK+DKELGLGR+DLEAITFK+DMETIGFAVYQVPR+ELAGQPVHLK+ELQTILNR+GSLLGCSINISDIR+KAGTQELDDQIQANLPDEK+LAGDDMEISVK+NPWGEVEWK+NWNTTFYEGTWR+NYPATFWVNPQFK+RPTELMSNPQFIVDGATR+VLSEEEIDDNFK+YSEPDLAVDFDNFVCCLVR	AGTQELDDQIQANLPDEK+APSDLYQIILK+CLQSGVLFQDEAFPPVSHSLGFK+DKELGLGR+DLEAITFK+DMETIGFAVYQVPR+ELAGQPVHLK+ELQTILNR+ESGCSFLLALMQK+GSLLGCSINISDIR+LAGDDMEISVK+LPPGEYIVVPSTFEPNKEGDFLLR+NPWGEVEWK+NWNTTFYEGTWR+NYPATFWVNPQFK+RPTELMSNPQFIVDGATR+VLSEEEIDDNFK+VNGSYEALSGGCTSEAFEDFTGGVTEWYDLQK+YLGQDYETLR	AGTQELDDQIQANLPDEK+APSDLYQIILK+AQSEHFINLR+DKELGLGR+DLEAITFK+ELAGQPVHLK+ELQTILNR+ESGCSFLLALMQK+GPWSDSSYEWNK+GSLLGCSINISDIR+KAGTQELDDQIQANLPDEK+LAGDDMEISVK+LPPGEYIVVPSTFEPNKEGDFLLR+NWNTTFYEGTWR+NYLTIFR+NYPATFWVNPQFK+YLGQDYETLR	AGTQELDDQIQANLPDEK+APSDLYQIILK+AQSEHFINLR+CLQSGVLFQDEAFPPVSHSLGFK+DFFLANASR+DKELGLGR+DMETIGFAVYQVPR+ELAGQPVHLK+ESGCSFLLALMQK+GPWSDSSYEWNK+GSLLGCSINISDIR+LAGDDMEISVK+LEICNLTPDALK+LHELIITR+LPPGEYIVVPSTFEPNKEGDFLLR+NWNTTFYEGTWR+NYLTIFR+NYPATFWVNPQFK+RPTELMSNPQFIVDGATR+TNGFSLESCR+VLSEEEIDDNFK+YLGQDYETLR	9	15	17	19	17	22	4	6	12	14	9	11	-0.525554	0.22861	0.36728	0.0679808	0.0372831	-0.11299
O35381	sp|O35381|AN32A_MOUSE	Acidic leucine-rich nuclear phosphoprotein 32 family member A OS=Mus musculus OX=10090 GN=Anp32a PE=1 SV=1	247	NA	42.5	34	30.8	38.9	34	NA	53	87	62	92	70	NA	0.043	0.072	0.048	0.072	0.052	NA	DLSTIEPLK+DLSTIEPLKK+ELVLDNCK+IEGLTDEFEELEFLSTINVGLTSISNLPK+IKDLSTIEPLK+IKDLSTIEPLKK+ISGDLEVLAEKCPNLK+ISGDLEVLAEK+KLELSENR+LELSENR+LLPQVMYLDGYDRDNK+LLPQVMYLDGYDR+SLDLFNCEVTNLNAYR	DLSTIEPLK+DLSTIEPLKK+ELVLDNCK+HLNLSGNK+IKDLSTIEPLK+IKDLSTIEPLKK+ISGDLEVLAEKCPNLK+ISGDLEVLAEK+KLELSENR+LELSENR+LLPQVMYLDGYDRDNK+LLPQVMYLDGYDR+SLDLFNCEVTNLNAYR	DLSTIEPLK+DLSTIEPLKK+ELVLDNCK+IKDLSTIEPLK+IKDLSTIEPLKK+ISGDLEVLAEKCPNLK+ISGDLEVLAEK+KLELSENR+LELSENR+LLPQVMYLDGYDRDNK+LLPQVMYLDGYDR+SLDLFNCEVTNLNAYR	DLSTIEPLK+DLSTIEPLKK+ELVLDNCK+HLNLSGNK+IKDLSTIEPLK+IKDLSTIEPLKK+ISGDLEVLAEKCPNLK+ISGDLEVLAEK+KLELSENR+LELSENR+LLPQVMYLDGYDRDNK+LLPQVMYLDGYDR+MEMDKRIYLELR+SLDLFNCEVTNLNAYR	DLSTIEPLK+DLSTIEPLKK+ELVLDNCK+HLNLSGNK+IKDLSTIEPLK+IKDLSTIEPLKK+ISGDLEVLAEKCPNLK+ISGDLEVLAEK+KLELSENR+LELSENR+LLPQVMYLDGYDRDNK+LLPQVMYLDGYDR+SLDLFNCEVTNLNAYR	NA	13	13	12	14	13	NA	4	4	3	5	3	NA	0.322814	-0.28511	1.20019	1.00851	-0.24324
O35382	sp|O35382|EXOC4_MOUSE	Exocyst complex component 4 OS=Mus musculus OX=10090 GN=Exoc4 PE=1 SV=2	975	NA	NA	4	7.2	NA	NA	NA	NA	3	6	NA	NA	NA	NA	0.003	0.005	NA	NA	NA	NA	STTQVADSAYQR+TASEPSAQLSYASTGR+TLSTSDDVEDR	HVLNLLDEIENIK+SQTGVGDQTTQNTR+STTQVADSAYQR+TASEPSAQLSYASTGR+TLSTSDDVEDRENEK	NA	NA	NA	NA	3	5	NA	NA	NA	NA	1	1	NA	NA	NA	NA	0.315211	0.424225	NA	NA
O35405	sp|O35405|PLD3_MOUSE	Phospholipase D3 OS=Mus musculus OX=10090 GN=Pld3 PE=1 SV=1	488	NA	NA	NA	7.4	NA	8.8	NA	NA	NA	2	NA	4	NA	NA	NA	0.002	NA	0.004	NA	NA	NA	IAVSKPNGPLADLQSLLQSGAQVR+LFVVPTDESQAR	NA	ALLNVVDSAR+LFVVPTDESQAR+RFWPAIDDGLRR+SQLEAVFLR	NA	NA	NA	2	NA	4	NA	NA	NA	1	NA	1	NA	NA	NA	0.92258	NA	0.143671
O35453	sp|O35453|HEPS_MOUSE	Serine protease hepsin OS=Mus musculus OX=10090 GN=Hpn PE=1 SV=3	436	NA	NA	NA	5.3	10.6	16.5	NA	NA	NA	2	5	7	NA	NA	NA	0.002	0.004	0.005	NA	NA	NA	IVGGQDSSLGR+LLDVISVCDCPR	ALAHSELDVR+IVGGQDSSLGR+LLDVISVCDCPR+VAGLGCEEMGFLR	IVGGQDSSLGR+LLDVISVCDCPR+VPIISNEVCNSPDFYGNQIKPK+YDGTHLCGGSLLSGDWVLTAAHCFPER	NA	NA	NA	2	4	4	NA	NA	NA	1	2	2	NA	NA	NA	-0.531584	-0.274893	-0.00155625
O35464	sp|O35464|SEM6A_MOUSE	Semaphorin-6A OS=Mus musculus OX=10090 GN=Sema6a PE=1 SV=2	1031	NA	NA	NA	NA	2.8	NA	NA	NA	NA	NA	4	NA	NA	NA	NA	NA	0.004	NA	NA	NA	NA	NA	QWTSFLK+SLGDSPTLR+SPDSTWTPVPDER	NA	NA	NA	NA	NA	3	NA	NA	NA	NA	NA	1	NA	NA	NA	NA	NA	-0.169667	NA
O35490	sp|O35490|BHMT1_MOUSE	Betaine--homocysteine S-methyltransferase 1 OS=Mus musculus OX=10090 GN=Bhmt PE=1 SV=1	407	NA	NA	34.2	NA	NA	NA	NA	NA	13	NA	NA	NA	NA	NA	0.013	NA	NA	NA	NA	NA	AGASIVGVNCHFDPSVSLQTVK+AGPWTPEAAVEHPEAVR+AGSNVMQTFTFYASEDKLENR+AIAEELAPER+IASGRPYNPSMSRPDAWGVTK+QGFIDLPEFPFGLEPR+QQLEVFMK+QVADEGDALVAGGVSQTPSYLSCK	NA	NA	NA	NA	NA	8	NA	NA	NA	NA	NA	1	NA	NA	NA	NA	NA	2.67307	NA	NA	NA
O35516	sp|O35516|NOTC2_MOUSE	Neurogenic locus notch homolog protein 2 OS=Mus musculus OX=10090 GN=Notch2 PE=1 SV=1	2470	NA	8.2	NA	6.7	4.5	4.4	NA	12	NA	8	2	16	NA	0.012	NA	0.006	0.002	0.011	NA	CIDLVNGYQCNCQPGTSGLNCEINFDDCASNPCMHGVCVDGINR+CLPGFAGER+CPPQWTGQFCTEDVDECLLQPNACQNGGTCTNR+DGICDEACNSHACQWDGGDCSLTMEDPWANCTSTLR+EAPNFESFSCLCAPGWQGK+GADCTEDVDECAMANSNPCEHAGK+GLLCEENIDECAGGPHCLNGGQCVDR+VASFSCLCPEGK	NA	CQCGQGFTGQHCDSPYVR+DGICDEACNSHACQWDGGDCSLTMEDPWANCTSTLR+GADCTEDVDECAMANSNPCEHAGK+GALCDTNPLNGQYICTCPQGYK+GYNCQVNIDECASNPCLNQGTCFDDVSGYTCHCMLPYTGK+VASFSCLCPEGK+YSCVCSPGFTGQR	DGICDEACNSHACQWDGGDCSLTMEDPWANCTSTLR+GADCTEDVDECAMANSNPCEHAGK+GYNCQVNIDECASNPCLNQGTCFDDVSGYTCHCMLPYTGK+VASFSCLCPEGK	CEADINECDIPGR+CICPLGYTGK+GADCTEDVDECAMANSNPCEHAGK+GGQEPCVNEGTCVTYHNGTGFCR+RGEQCIHTDSGPR+VASFSCLCPEGK+YSCVCSPGFTGQR	NA	8	NA	7	4	7	NA	1	NA	2	1	1	NA	-0.0871038	NA	-0.475045	-1.38825	-0.0346345
O35551	sp|O35551|RABE1_MOUSE	Rab GTPase-binding effector protein 1 OS=Mus musculus OX=10090 GN=Rabep1 PE=1 SV=2	862	NA	NA	9.9	20.2	NA	NA	NA	NA	7	17	NA	NA	NA	NA	0.007	0.015	NA	NA	NA	NA	AIATVSENTK+AMTPEQEETASLLSSVTQGMESAYVSPSGYR+AQASEVLLEELQQSFSQAK+QNAVLQAAQDDLGHLR+SVLQEDAEK	AIATVSENTK+AMTPEQEETASLLSSVTQGMESAYVSPSGYR+AQASEVLLEELQQSFSQAK+AQQQLEQEFNQK+ELHEVCHLLEQER+ELNHYLEAEK+ENLEETLQLEIENCKEEIASISSLK+LSEGQEEENLENEMK+QNAVLQAAQDDLGHLR+SVLQEDAEK+TQLWEAQAEMENIK	NA	NA	NA	NA	5	11	NA	NA	NA	NA	3	2	NA	NA	NA	NA	0.82835	1.09002	NA	NA
O35566	sp|O35566|CD151_MOUSE	CD151 antigen OS=Mus musculus OX=10090 GN=Cd151 PE=1 SV=2	253	NA	NA	NA	NA	NA	3.2	NA	NA	NA	NA	NA	1	NA	NA	NA	NA	NA	0.001	NA	NA	NA	NA	NA	VVPDSCCK	NA	NA	NA	NA	NA	1	NA	NA	NA	NA	NA	1	NA	NA	NA	NA	NA	-1.75558
O35593	sp|O35593|PSDE_MOUSE	26S proteasome non-ATPase regulatory subunit 14 OS=Mus musculus OX=10090 GN=Psmd14 PE=1 SV=2	310	NA	33.9	38.1	43.5	34.2	38.4	NA	10	14	25	12	13	NA	0.01	0.013	0.024	0.01	0.012	NA	AVAVVVDPIQSVK+AVEEEDKMTPEQLAIK+LGGGMPGLGQGPPTDAPAVDTAEQVYISSLALLK+SWMEGLTLQDYSEHCK+VIDVFAMPQSGTGVSVEAVDPVFQAK	AGVPMEVMGLMLGEFVDDYTVR+AVAVVVDPIQSVK+EMLELAK+LGGGMPGLGQGPPTDAPAVDTAEQVYISSLALLK+SWMEGLTLQDYSEHCK+VIDVFAMPQSGTGVSVEAVDPVFQAK	AVAVVVDPIQSVK+AVEEEDKMTPEQLAIK+EMLELAK+LGGGMPGLGQGPPTDAPAVDTAEQVYISSLALLK+QTTSNLGHLNKPSIQALIHGLNR+SWMEGLTLQDYSEHCK+VIDVFAMPQSGTGVSVEAVDPVFQAK	AVEEEDKMTPEQLAIK+EMLELAK+LGGGMPGLGQGPPTDAPAVDTAEQVYISSLALLK+MLLNLHK+SWMEGLTLQDYSEHCK+VIDVFAMPQSGTGVSVEAVDPVFQAK	AVAVVVDPIQSVK+AVEEEDKMTPEQLAIK+EMLELAK+LGGGMPGLGQGPPTDAPAVDTAEQVYISSLALLK+SWMEGLTLQDYSEHCK+VIDVFAMPQSGTGVSVEAVDPVFQAK+VVIDAFR	NA	5	6	7	6	7	NA	2	2	5	3	3	NA	-0.424543	0.401799	0.705815	0.764804	0.145797
O35598	sp|O35598|ADA10_MOUSE	Disintegrin and metalloproteinase domain-containing protein 10 OS=Mus musculus OX=10090 GN=Adam10 PE=1 SV=2	749	NA	17.4	17.6	19.4	6.8	7.3	NA	11	11	14	5	6	NA	0.011	0.011	0.012	0.005	0.005	NA	DFDDGVLGLAWVGAPSGSSGGICEK+DTSLFSDEFK+DTSLFSDEFKVETSNK+GGTFYIEPAER+ILPFHSVIYHEDDINYPHK+TITLQPGSPCNDFR+VLDYDTSHIYTGHIYGEEGSFSHGSVIDGR+YGPQGGCADHSVFER	DTSLFSDEFKVETSNK+EAVIAQISSHVK+GGTFYIEPAER+ILPFHSVIYHEDDINYPHK+NTCQLYIQTDHLFFK+TITLQPGSPCNDFR+VLDYDTSHIYTGHIYGEEGSFSHGSVIDGR+YGPQGGCADHSVFER	DFDDGVLGLAWVGAPSGSSGGICEK+DTSLFSDEFK+DTSLFSDEFKVETSNK+GGTFYIEPAER+ILPFHSVIYHEDDINYPHK+NTCQLYIQTDHLFFK+TITLQPGSPCNDFR+VLDYDTSHIYTGHIYGEEGSFSHGSVIDGR+YGPQGGCADHSVFER	GGTFYIEPAER+LVDADGPLAR+VLDYDTSHIYTGHIYGEEGSFSHGSVIDGR	EAVIAQISSHVK+GGTFYIEPAER+LVDADGPLAR+NISFMVK+YGPQGGCADHSVFER	NA	8	8	9	3	5	NA	4	3	4	2	3	NA	-0.23395	0.172447	-1.13487	-0.45183	-0.0387539
O35601	sp|O35601|FYB1_MOUSE	FYN-binding protein 1 OS=Mus musculus OX=10090 GN=Fyb1 PE=1 SV=2	819	NA	NA	13.9	4.5	NA	8.8	NA	NA	11	3	NA	9	NA	NA	0.01	0.003	NA	0.008	NA	NA	DLQIKPGESLEVIQSTDDTK+KNLFDNQGNASPPAGPSSMPK+LHNLNQESDLK+LTAGTPWGQSQEK+NIKPPLDLK+TPGPKPGPAPPVPENELKPGFSK+VSESDNNEGSSLPSQHK	DLQIKPGESLEVIQSTDDTK+VSESDNNEGSSLPSQHK	NA	DLQIKPGESLEVIQSTDDTK+LTAGTPWGQSQEK+NIKPPLDLK+VAGQSSPSGIQSR+VSESDNNEGSSLPSQHK	NA	NA	7	2	NA	5	NA	NA	3	1	NA	3	NA	NA	0.667209	1.50606	NA	0.756656
O35608	sp|O35608|ANGP2_MOUSE	Angiopoietin-2 OS=Mus musculus OX=10090 GN=Angpt2 PE=2 SV=2	496	NA	NA	9.7	1.8	16.1	NA	NA	NA	3	1	9	NA	NA	NA	0.003	0.001	0.009	NA	NA	NA	EDGSVDFQR+EGFGSPLGEYWLGNEFVSQLTGQHR+ISSISQPGSDFSTK	EDGSVDFQR	AYCDMDVGGGGWTVIQHR+DELQVLVSK+EGFGSPLGEYWLGNEFVSQLTGQHR+ISSISQPGSDFSTK+LELQLLQHSISTNK	NA	NA	NA	3	1	5	NA	NA	NA	1	1	1	NA	NA	NA	-0.303076	-0.877285	-2.40968	NA
O35639	sp|O35639|ANXA3_MOUSE	Annexin A3 OS=Mus musculus OX=10090 GN=Anxa3 PE=1 SV=4	323	16.1	30.3	35.3	40.2	51.7	45.2	6	16	22	14	51	44	0.011	0.018	0.022	0.013	0.049	0.036	ALLTLADGR+DAQILYNAGENK+DIEDSIK+DYPGFSPSVDAEAIR+SEIDLLDIR	DYPGFSPSVDAEAIR+EISQAYYTVYK+GTGTDEDALIEILTTR+KSLGDDISSETSGDFR+QYQAAYEQELKDDLK+QYQAAYEQELK+SELDLLDIR+SLGDDISSETSGDFRK+SLGDDISSETSGDFR+TLINILTER+WGTDEDKFTEVLCLR	DIEDSIK+DYPGFSPSVDAEAIR+DYPGFSPSVDAEAIRK+GAGTDEFTLNR+GTGTDEDALIEILTTR+KDAQILYNAGENK+QYQAAYEQELK+SELDLLDIR+SLGDDISSETSGDFRK+SLGDDISSETSGDFR+TLINILTER+WGTDEDKFTEVLCLR	DAQILYNAGENK+DYPGFSPSVDAEAIR+GAGTDEFTLNR+GELSGHFEDLLLAIVHCAR+GTGTDEDALIEILTTR+KDAQILYNAGENK+KSLGDDISSETSGDFR+QYQAAYEQELKDDLK+QYQAAYEQELK+SELDLLDIR+SLGDDISSETSGDFRK+SLGDDISSETSGDFR+TLINILTER+WGTDEDKFTEVLCLR	ALLTLADGR+DAQILYNAGENK+DIEDSIK+DYPGFSPSVDAEAIR+DYPGFSPSVDAEAIRK+EISQAYYTVYK+GAGTDEFTLNR+GELSGHFEDLLLAIVHCAR+GTGTDEDALIEILTTR+KDAQILYNAGENK+LTFDEYR+NTPAFLAER+QYQAAYEQELKDDLK+QYQAAYEQELK+SELDLLDIR+SLGDDISSETSGDFRK+SLGDDISSETSGDFR+TLINILTER	ALLTLADGR+DAQILYNAGENK+DIEDSIK+DYPGFSPSVDAEAIR+DYPGFSPSVDAEAIRK+EISQAYYTVYK+EISQAYYTVYKK+GAGTDEFTLNR+GTGTDEDALIEILTTR+KDAQILYNAGENK+KSLGDDISSETSGDFR+LTFDEYR+QYQAAYEQELKDDLK+QYQAAYEQELK+SELDLLDIR+SLGDDISSETSGDFRK+SLGDDISSETSGDFR+TLINILTER+WGTDEDKFTEVLCLR	5	11	12	14	18	19	3	6	8	6	9	10	1.273	0.747108	0.0423355	1.11047	2.43157	0.159448
O35640	sp|O35640|ANXA8_MOUSE	Annexin A8 OS=Mus musculus OX=10090 GN=Anxa8 PE=1 SV=2	327	NA	NA	8	NA	2.8	14.4	NA	NA	3	NA	1	4	NA	NA	0.003	NA	0.001	0.004	NA	NA	GIGTNEQAIIDVLTK+TALLNLVGTDL	NA	SEIDLNLIK	AWVEQEGVSVK+DDVSGFVDPGLVLQDAQALHEAGEK+TALLNLVGTDL	NA	NA	2	NA	1	3	NA	NA	1	NA	1	1	NA	NA	-0.490733	NA	1.0069	-1.16717
O35643	sp|O35643|AP1B1_MOUSE	AP-1 complex subunit beta-1 OS=Mus musculus OX=10090 GN=Ap1b1 PE=1 SV=2	943	16.8	38.1	41.6	48.3	42.1	40.4	17	54	81	80	74	78	0.03	0.045	0.067	0.066	0.056	0.053	AVWLPAMK+CVSTLLDLIQTK+DCEDPNPLIR+DCPLNTEAASNK+DIANENEAQFQIR+DLDYYATLLK+DVSALFPDVVNCMQTDNLELK+IQPGNPSFTLSLK+ITEYLCEPLRK+LSHANSAVVLSAVK+MEPLNNLQVAVK+NVEGQDMLYQSLK+VIASMTVGK	APEVSQHVYQAYETILKN+CLKDEDPYVR+CVSTLLDLIQTK+DCEDPNPLIR+DCPLNTEAASNK+DIANENEAQFQIR+DLDYYATLLK+DLDYYATLLKK+DVSALFPDVVNCMQTDNLELK+DVSALFPDVVNCMQTDNLELKK+EYATEVDVDFVR+GEIFELK+GLEISGTFTR+IQPGNPSFTLSLK+ITEYLCEPLRK+KGEIFELK+KPTETQELVQQVLSLATQDSDNPDLR+LAPPLVTLLSAEPELQYVALR+LASQANIAQVLAELK+LGAPISSGLSDLFDLTSGVGTLSGSYVAPK+LHDINAQLVEDQGFLDTLK+LQSSNIFTVAK+LSHANSAVVLSAVK+MEPLNNLQVAVK+NVEGQDMLYQSLK+VDKITEYLCEPLR…	APEVSQHVYQAYETILKN+CLKDEDPYVR+CVSTLLDLIQTK+DCEDPNPLIR+DCPLNTEAASNK+DIANENEAQFQIR+DLDYYATLLK+DLDYYATLLKK+DLISDSNPMVVANAVAALSEIAESHPSSNLLDLNPQSINK+DVSALFPDVVNCMQTDNLELK+DVSALFPDVVNCMQTDNLELKK+EYATEVDVDFVR+FMEMLSK+GEIFELK+GLEISGTFTR+ITEYLCEPLRK+KGEIFELK+KLAPPLVTLLSAEPELQYVALR+KPTETQELVQQVLSLATQDSDNPDLR+KYPNKYESVIATLCENLDSLDEPEAR+LAPPLVTLLSAEPELQYVALR+LASQANIAQVLAELK+LGAPISSGLSDLFDLTSGVGTLSGSYVAPK+LH…	APEVSQHVYQAYETILK+APEVSQHVYQAYETILKN+CAIKVEQSAER+CLKDEDPYVR+CVSTLLDLIQTK+DCEDPNPLIR+DCPLNTEAASNK+DIANENEAQFQIR+DLDYYATLLK+DLDYYATLLKK+DLISDSNPMVVANAVAALSEIAESHPSSNLLDLNPQSINK+DVSALFPDVVNCMQTDNLELK+DVSALFPDVVNCMQTDNLELKK+EYATEVDVDFVR+EYATEVDVDFVRK+FMEMLSK+GEIFELK+IQPGNPSFTLSLK+KGEIFELK+KPTETQELVQQVLSLATQDSDNPDLR+KYPNKYESVIATLCENLDSLDEPEAR+LAPPLVTLLSAEPELQYVALR+LASQANIAQVLAELK+LGAPISSGLSDLFDLTSGVGT…	APEVSQHVYQAYETILKN+AVWLPAMK+CLKDEDPYVR+CVSTLLDLIQTK+DCEDPNPLIR+DCPLNTEAASNK+DIANENEAQFQIR+DLDYYATLLK+DLDYYATLLKK+DLISDSNPMVVANAVAALSEIAESHPSSNLLDLNPQSINK+DVSALFPDVVNCMQTDNLELK+EYATEVDVDFVR+FMEMLSK+IQPGNPSFTLSLK+KPTETQELVQQVLSLATQDSDNPDLR+KTAAVCVAK+LAPPLVTLLSAEPELQYVALR+LASQANIAQVLAELK+LGAPISSGLSDLFDLTSGVGTLSGSYVAPK+LHDINAQLVEDQGFLDTLK+LQSSNIFTVAK+MEPLNNLQVAVK+NINLIVQK+NVEGQDMLYQSLK+SQPDMAIMAVNTFV…	APEVSQHVYQAYETILK+AVWLPAMK+CLKDEDPYVR+CVSTLLDLIQTK+DCEDPNPLIR+DCPLNTEAASNK+DIANENEAQFQIR+DLDYYATLLK+DLDYYATLLKK+DVSALFPDVVNCMQTDNLELK+EAQSICER+EYATEVDVDFVR+GEIFELK+GLEISGTFTR+ITEYLCEPLRK+KGEIFELK+KPTETQELVQQVLSLATQDSDNPDLR+KYPNKYESVIATLCENLDSLDEPEAR+LAPPLVTLLSAEPELQYVALR+LASQANIAQVLAELK+LGAPISSGLSDLFDLTSGVGTLSGSYVAPK+LHDINAQLVEDQGFLDTLK+LSHANSAVVLSAVK+MEPLNNLQVAVK+NINLIVQK+NVEGQDMLYQSLK+SQPDMAIMA…	13	29	30	35	29	31	5	10	11	12	15	8	-0.452171	0.347702	1.38497	0.211607	-0.166356	0.380003
O35657	sp|O35657|NEUR1_MOUSE	Sialidase-1 OS=Mus musculus OX=10090 GN=Neu1 PE=1 SV=1	409	NA	15.9	NA	NA	NA	NA	NA	5	NA	NA	NA	NA	NA	0.005	NA	NA	NA	NA	NA	HDHDFNPDECQPYELPDGSVIINAR+IPLITATPR+LIVCGHGTLER+QPPQLFVLYEK+YTESISMVK	NA	NA	NA	NA	NA	5	NA	NA	NA	NA	NA	2	NA	NA	NA	NA	NA	0.171558	NA	NA	NA	NA
O35664	sp|O35664|INAR2_MOUSE	Interferon alpha/beta receptor 2 OS=Mus musculus OX=10090 GN=Ifnar2 PE=1 SV=2	513	4.9	11.1	9.6	6.2	6.4	6.4	5	29	23	17	19	23	0.007	0.031	0.022	0.016	0.017	0.02	EQIGDSVR+LILSWELENK+TTPFVIK	EQIGDSVR+GDLTVCR+LILSWELENK+SSCDVTDKWLEGMESYVVAIVIVHR+TTPFVIK+WLEGMESYVVAIVIVHR	EQIGDSVR+EQIGDSVRK+GDLTVCR+LILSWELENK+SGPPANYTLWYTVMSK+TTPFVIK	EQIGDSVR+GDLTVCR+LILSWELENK+TTPFVIK	EQIGDSVR+EQIGDSVRK+GDLTVCR+LILSWELENK+TTPFVIK	EQIGDSVR+EQIGDSVRK+GDLTVCR+LILSWELENK+TTPFVIK	3	6	6	4	5	5	3	4	4	4	4	3	0.93044	-0.206984	-0.694967	-1.42944	-0.567797	-0.300779
O35682	sp|O35682|MYADM_MOUSE	Myeloid-associated differentiation marker OS=Mus musculus OX=10090 GN=Myadm PE=1 SV=2	320	10.9	NA	NA	NA	8.4	8.4	5	NA	NA	NA	11	9	0.009	NA	NA	NA	0.01	0.008	ARPGEITGYMATVPGLLK+TTITTTTSSSTTVGSAR	NA	NA	NA	ALTQPLGLLR+TTITTTTSSSTTVGSAR	ALTQPLGLLR+TTITTTTSSSTTVGSAR	2	NA	NA	NA	2	2	1	NA	NA	NA	2	1	0.26006	NA	NA	NA	0.882228	0.0865647
O35684	sp|O35684|NEUS_MOUSE	Neuroserpin OS=Mus musculus OX=10090 GN=Serpini1 PE=1 SV=1	410	17.8	24.6	21	25.1	27.3	27.3	15	26	15	25	23	35	0.027	0.028	0.015	0.023	0.022	0.031	ALGVTEIFIK+AQLIEEWANSVK+AQLIEEWANSVKK+FTVEQEIDLK+GGEEFSFLR+HSMGYEGLK+QEVPLATLEPLLK+SGIILFMGR	ALGVTEIFIK+AQLIEEWANSVK+AQLIEEWANSVKK+DFSNMASAEENQYVMK+DLVSPEDFDGVTNLALINAVYFK+FTVEQEIDLK+GGEEFSFLR+QEVPLATLEPLLK+VEVYLPR	ALGVTEIFIK+AQLIEEWANSVK+AQLIEEWANSVKK+FTVEQEIDLK+GGEEFSFLR+MYFNAEVNHVDFSQNVAVANSINK+QEVPLATLEPLLK+VEVYLPR	ALGVTEIFIK+AQLIEEWANSVKK+DFSNMASAEENQYVMK+DLVSPEDFDGVTNLALINAVYFK+FTVEQEIDLK+GGEEFSFLR+HSMGYEGLK+QEVPLATLEPLLK	ALGVTEIFIK+AQLIEEWANSVK+AQLIEEWANSVKK+DFSNMASAEENQYVMK+DLVSPEDFDGVTNLALINAVYFK+FTVEQEIDLK+GGEEFSFLR+HSMGYEGLK+QEVPLATLEPLLK+QKVEVYLPR	ALGVTEIFIK+AQLIEEWANSVKK+DFSNMASAEENQYVMK+DLVSPEDFDGVTNLALINAVYFK+FTVEQEIDLK+HSMGYEGLK+QEVPLATLEPLLK+QKVEVYLPR+SQFRPENTR+VEVYLPR	8	9	8	8	10	10	5	7	5	3	6	7	-0.226306	-0.174624	-2.00776	-0.670539	0.316688	1.06703
O35685	sp|O35685|NUDC_MOUSE	Nuclear migration protein nudC OS=Mus musculus OX=10090 GN=Nudc PE=1 SV=1	332	28	21.7	27.7	34	48.8	27.4	9	8	19	24	31	24	0.015	0.009	0.019	0.023	0.03	0.02	AETPGPQIK+DAEDQEAQLK+GQPPVVDGELYNEVK+LVTSDPEINTK+NGSLDSPGKQDAEDEEDEEDEKDKGK+TDFFIGGEEGMAEK+VVTVHLEK	AETPGPQIK+DVVVDIQR+GQPPVVDGELYNEVK+KDAEDQEAQLK+LSDLDSETR+VEESSWLIEDGK+VVTVHLEK	AETPGPQIK+DVVVDIQR+DVVVDIQRR+GQPPVVDGELYNEVK+LQLEIDQK+LSDLDSETR+LVTSDPEINTK+SMGLPTSDEQK+VEESSWLIEDGK+VVTVHLEK	AETPGPQIK+DVVVDIQR+DVVVDIQRR+GQPPVVDGELYNEVK+KDAEDQEAQLK+LSDLDSETR+SMGLPTSDEQK+TDFFIGGEEGMAEK+VEESSWLIEDGK+VVTVHLEK+WTQTLAELDLAVPFR	AETPGPQIK+DVVVDIQR+FMDQHPEMDFSK+GQPPVVDGELYNEVK+LITQTFNHHNQLAQK+LKPNLGNGADLPNYR+LQLEIDQK+LSDLDSETR+LVTSDPEINTK+SMGLPTSDEQK+TDFFIGGEEGMAEK+VEESSWLIEDGK+VVTVHLEK+WTQTLAELDLAVPFR	AETPGPQIK+DVVVDIQR+GQPPVVDGELYNEVK+LQLEIDQK+LSDLDSETR+LVTSDPEINTK+SMGLPTSDEQK+VEESSWLIEDGK+VVTVHLEK	7	7	10	11	14	9	4	4	8	7	11	9	-0.379506	0.0719667	-0.446599	-0.161404	0.684466	-0.186025
O35711	sp|O35711|LIPB2_MOUSE	Liprin-beta-2 OS=Mus musculus OX=10090 GN=Ppfibp2 PE=1 SV=3	882	NA	NA	NA	1.4	NA	NA	NA	NA	NA	1	NA	NA	NA	NA	NA	0.001	NA	NA	NA	NA	NA	EIVMATQGPSER	NA	NA	NA	NA	NA	1	NA	NA	NA	NA	NA	1	NA	NA	NA	NA	NA	0.833344	NA	NA
O35737	sp|O35737|HNRH1_MOUSE	Heterogeneous nuclear ribonucleoprotein H OS=Mus musculus OX=10090 GN=Hnrnph1 PE=1 SV=3	449	13.4	30.1	25.8	42.3	27.2	25.2	10	11	18	23	13	11	0.013	0.013	0.018	0.02	0.014	0.013	ATENDIYNFFSPLNPVR+HTGPNSPDTANDGFVR+STGEAFVQFASQEIAEK+VHIEIGPDGR	ATENDIYNFFSPLNPVR+DLNYCFSGMSDHR+GLPFGCSK+GLPWSCSADEVQR+HTGPNSPDTANDGFVR+STGEAFVQFASQEIAEK+VHIEIGPDGR+VTGEADVEFATHEDAVAAMSK+YVELFLNSTAGASGGAYEHR	ATENDIYNFFSPLNPVR+DLNYCFSGMSDHR+EGRPSGEAFVELESEDEVK+GLPWSCSADEVQR+HTGPNSPDTANDGFVR+SNNVEMDWVLK+STGEAFVQFASQEIAEK+VHIEIGPDGR	ATENDIYNFFSPLNPVR+DLNYCFSGMSDHR+EGRPSGEAFVELESEDEVK+GAYGGGYGGYDDYNGYNDGYGFGSDR+GLPFGCSK+GLPWSCSADEVQR+HTGPNSPDTANDGFVR+SNNVEMDWVLK+STGEAFVQFASQEIAEK+VHIEIGPDGR+VTGEADVEFATHEDAVAAMSK+YGDGGSTFQSTTGHCVHMR	ATENDIYNFFSPLNPVR+EGRPSGEAFVELESEDEVK+GLPWSCSADEVQR+HTGPNSPDTANDGFVR+SNNVEMDWVLK+STGEAFVQFASQEIAEK+VHIEIGPDGR+YGDGGSTFQSTTGHCVHMR	ATENDIYNFFSPLNPVR+EGRPSGEAFVELESEDEVK+GLPWSCSADEVQR+HTGPNSPDTANDGFVR+STGEAFVQFASQEIAEK+VHIEIGPDGR+VTGEADVEFATHEDAVAAMSK	4	9	8	12	8	7	3	4	7	6	4	2	-0.829383	0.142496	0.761667	0.505941	0.624314	-0.306751
O35744	sp|O35744|CHIL3_MOUSE	Chitinase-like protein 3 OS=Mus musculus OX=10090 GN=Chil3 PE=1 SV=2	398	33.4	20.9	26.6	33.4	18.3	56.3	19	10	10	19	20	29	0.031	0.011	0.01	0.018	0.02	0.026	DGYTGENSPLYK+DNNLGGAVVWPLDMDDFSGSFCHQR+FGPAPFSAMVSTPQNR+HFPLTSTLK+IPELSQSLDYIQVMTYDLHDPK+LIVGFPAYGHTFILSDPSK+LLLTSTGAGIIDVIK+TGIGAPTISTGPPGK	DGYTGENSPLYK+DNNLGGAVVWPLDMDDFSGSFCHQR+IPELSQSLDYIQVMTYDLHDPK+TGIGAPTISTGPPGK+TLLAIGGWK	DGYTGENSPLYK+IPELSQSLDYIQVMTYDLHDPK+LIVGFPAYGHTFILSDPSK+LLLTSTGAGIIDVIK+SADLNVDSIISYWK+TGIGAPTISTGPPGK+TLLAIGGWK	AFEEESVEK+DGYTGENSPLYK+DNNLGGAVVWPLDMDDFSGSFCHQR+DYEALNGLKDK+IPELSQSLDYIQVMTYDLHDPK+KAFEEESVEK+LLLTSTGAGIIDVIK+SADLNVDSIISYWK+TGIGAPTISTGPPGK+TLLAIGGWK	DGYTGENSPLYK+HLFSVLVK+LLLTSTGAGIIDVIK+SADLNVDSIISYWK+TGIGAPTISTGPPGK+TLLAIGGWK	DGYTGENSPLYK+DNNLGGAVVWPLDMDDFSGSFCHQR+DYEALNGLKDK+FGPAPFSAMVSTPQNR+GDLNIHSASCK+HFPLTSTLK+IPELSQSLDYIQVMTYDLHDPK+KAFEEESVEKDIPR+LIVGFPAYGHTFILSDPSK+LLLTSTGAGIIDVIK+LLSDPSK+QYNFDGLNLDWQYPGSR+SADLNVDSIISYWKDHGAASEK+SADLNVDSIISYWK+SPYDIGK+TGIGAPTISTGPPGK+TLLAIGGWK	8	5	7	10	6	17	4	4	4	5	6	4	0.469691	-0.805486	-0.913174	-0.296533	-0.884894	-1.92978
O35841	sp|O35841|API5_MOUSE	Apoptosis inhibitor 5 OS=Mus musculus OX=10090 GN=Api5 PE=1 SV=2	504	7.1	18.1	26.6	27.2	24	21.4	4	13	15	22	19	17	0.007	0.014	0.014	0.02	0.018	0.015	DAYQVILDGVK+ELPQFATGENLPR+STVTLSWKPVQK	ELPQFATGENLPR+GTLGGLFSQILQGEDIVR+NYGILADATEQVGQHK+QAVPLFSK+QQLVELVAEQADLEQAFSPSDPDCVDR+TLPDEVLTK	ELPQFATGENLPR+EVEELILTESK+LLAEMSSFCGDMEKLETNLR+LLEYMPLPPEEAENGENAGNEEPK+LPDFLTAK+NYGILADATEQVGQHK+QQLVELVAEQADLEQAFSPSDPDCVDR+VLEDVTGEEFVLFMK	DLFHIPPSYK+ELPQFATGENLPR+GTLGGLFSQILQGEDIVR+LLAEMSSFCGDMEK+LLEYMPLPPEEAENGENAGNEEPK+NYGILADATEQVGQHK+QQLVELVAEQADLEQAFSPSDPDCVDR+VLEDVTGEEFVLFMK	ELPQFATGENLPR+EVEELILTESK+GTLGGLFSQILQGEDIVR+ITNNINVLIK+NYGILADATEQVGQHK+QIYNPPSGK+QQLVELVAEQADLEQAFSPSDPDCVDR+SLQTVSGR+TLPDEVLTK	ELPQFATGENLPR+GTLGGLFSQILQGEDIVR+KLPDFLTAK+NYGILADATEQVGQHK+QAVPLFSK+QQLVELVAEQADLEQAFSPSDPDCVDR+SLQTVSGR+TLPDEVLTK	3	6	8	8	9	8	1	6	4	5	5	5	-1.1363	-0.586974	0.0533581	-0.0791855	0.11967	0.0343248
O35855	sp|O35855|BCAT2_MOUSE	Branched-chain-amino-acid aminotransferase, mitochondrial OS=Mus musculus OX=10090 GN=Bcat2 PE=1 SV=2	393	NA	NA	NA	9.7	NA	NA	NA	NA	NA	3	NA	NA	NA	NA	NA	0.003	NA	NA	NA	NA	NA	EVFGSGTACQVCPVHQILYEGK+LCLPDFDKQELLECIR	NA	NA	NA	NA	NA	2	NA	NA	NA	NA	NA	1	NA	NA	NA	NA	NA	1.04144	NA	NA
O35864	sp|O35864|CSN5_MOUSE	COP9 signalosome complex subunit 5 OS=Mus musculus OX=10090 GN=Cops5 PE=1 SV=3	334	5.7	36.2	29.6	38	43.1	35.3	1	11	15	19	14	14	0.002	0.012	0.015	0.018	0.014	0.012	VNAQAAAYEYMAAYIENAK	LEQSEAQLGR+QQQEILAAKPWTK+SGGNLEVMGLMLGK+TTIEAIHGLMSQVIK+VDGETMIIMDSFALPVEGTETR+VNAQAAAYEYMAAYIENAK+YWVNTLSSSSLLTNADYTTGQVFDLSEK	IEDFGVHCK+LEQSEAQLGR+QQQEILAAKPWTK+SGGNLEVMGLMLGK+TTIEAIHGLMSQVIK+TWELANNMQEAQSIDEIYK+VNAQAAAYEYMAAYIENAK	IEDFGVHCK+LEQSEAQLGR+QQQEILAAKPWTK+SGGNLEVMGLMLGK+TTIEAIHGLMSQVIK+TWELANNMQEAQSIDEIYK+VNAQAAAYEYMAAYIENAK+YWVNTLSSSSLLTNADYTTGQVFDLSEK	GYKPPDEGPSEYQTIPLNK+ISALALLK+LEQSEAQLGR+LLELLWNK+QQQEILAAKPWTK+TTIEAIHGLMSQVIKDK+TTIEAIHGLMSQVIK+VDGETMIIMDSFALPVEGTETR+VNAQAAAYEYMAAYIENAK+YWVNTLSSSSLLTNADYTTGQVFDLSEK	GYKPPDEGPSEYQTIPLNK+IEDFGVHCK+LEQSEAQLGR+QQQEILAAKPWTK+QYYALEVSYFK+TTIEAIHGLMSQVIK+VDGETMIIMDSFALPVEGTETR+VNAQAAAYEYMAAYIENAK	1	7	7	8	10	8	1	4	5	6	5	4	-0.36823	0.278815	0.151946	0.587974	0.550664	-0.0322847
O35887	sp|O35887|CALU_MOUSE	Calumenin OS=Mus musculus OX=10090 GN=Calu PE=1 SV=1	315	NA	58.1	64.4	64.4	48.3	28.6	NA	27	41	53	33	12	NA	0.026	0.039	0.05	0.032	0.011	NA	DWILPSDYDHAEAEAR+EEFTAFLHPEEYDYMK+EEIVDKYDLFVGSQATDFGEALVR+EQFVEFR+GHDLNEDGLVSWEEYK+HLVYESDQNKDGK+IDDDKDGFVTVDELK+MADKDGDLIATK+NADGFIDLEEYIGDMYSHDGNADEPEWVK+SFDQLTPEESKER+SFDQLTPEESK+VHNDAQNFDYDHDAFLGAEEAK+YDLFVGSQATDFGEALVR	DRVHHEPQLSDK+DWILPSDYDHAEAEAR+EEFTAFLHPEEYDYMK+EEIVDKYDLFVGSQATDFGEALVR+EQFVEFR+GHDLNEDGLVSWEEYK+HLVYESDQNKDGK+HLVYESDQNK+IDDDKDGFVTVDELK+MADKDGDLIATK+NADGFIDLEEYIGDMYSHDGNADEPEWVK+SFDQLTPEESKER+SFDQLTPEESK+VHNDAQNFDYDHDAFLGAEEAK+WIHEDVER+YDLFVGSQATDFGEALVR	DIVVQETMEDIDK+DWILPSDYDHAEAEAR+EEFTAFLHPEEYDYMK+EEIVDKYDLFVGSQATDFGEALVR+EQFVEFR+GHDLNEDGLVSWEEYK+HLVYESDQNKDGK+HLVYESDQNK+IDDDKDGFVTVDELK+MADKDGDLIATK+MDKEETKDWILPSDYDHAEAEAR+NADGFIDLEEYIGDMYSHDGNADEPEWVK+SFDQLTPEESKER+SFDQLTPEESK+VHNDAQNFDYDHDAFLGAEEAK	DWILPSDYDHAEAEAR+EEFTAFLHPEEYDYMK+EEIVDKYDLFVGSQATDFGEALVR+EQFVEFR+GHDLNEDGLVSWEEYK+HLVYESDQNKDGK+HLVYESDQNK+LTKEEIVDKYDLFVGSQATDFGEALVR+MADKDGDLIATK+SFDQLTPEESKER+SFDQLTPEESK+VHHEPQLSDK+VHNDAQNFDYDHDAFLGAEEAK	DWILPSDYDHAEAEAR+EEFTAFLHPEEYDYMK+EQFVEFR+HLVYESDQNKDGK+HLVYESDQNK+IDDDKDGFVTVDELK+MADKDGDLIATK+SFDQLTPEESK	NA	13	16	15	13	8	NA	5	6	5	7	3	NA	-1.78079	1.88878	0.966713	-0.357902	-0.976435
O35900	sp|O35900|LSM2_MOUSE	U6 snRNA-associated Sm-like protein LSm2 OS=Mus musculus OX=10090 GN=Lsm2 PE=1 SV=1	95	NA	20	47.4	47.4	58.9	60	NA	4	5	12	10	6	NA	0.004	0.005	0.011	0.009	0.005	NA	YVQLPADEVDTQLLQDAAR	DVVVELK+NDLSICGTLHSVDQYLNIK+YVQLPADEVDTQLLQDAAR	DVVVELK+LTDISVTDPEK+LTDISVTDPEKYPHMLSVK+YVQLPADEVDTQLLQDAAR	DVVVELK+LTDISVTDPEK+NDLSICGTLHSVDQYLNIK+YVQLPADEVDTQLLQDAAR	LTDISVTDPEKYPHMLSVK+NDLSICGTLHSVDQYLNIK+YVQLPADEVDTQLLQDAAR	NA	1	3	4	4	3	NA	1	1	3	2	1	NA	0.00154497	-0.360958	0.199704	0.528052	-0.246406
O35930	sp|O35930|GP1BA_MOUSE	Platelet glycoprotein Ib alpha chain OS=Mus musculus OX=10090 GN=Gp1ba PE=1 SV=2	734	NA	13.4	13.4	13.4	13.1	11.9	NA	17	12	20	10	13	NA	0.019	0.012	0.019	0.01	0.011	NA	CANLDNAPVYSYPGK+ELPSGLLDGLEDLDTLYLQR+LENLDLSHNNLK+LGSLSPGVLDGLSQLQELYLQNNDLK+SLPPGLLLPTTK+VTSLLEVNCENKK+VTSLLEVNCENK	CANLDNAPVYSYPGK+ELPSGLLDGLEDLDTLYLQR+LENLDLSHNNLK+LGSLSPGVLDGLSQLQELYLQNNDLK+SLPPGLLLPTTK+VTSLLEVNCENKK	CANLDNAPVYSYPGK+ELPSGLLDGLEDLDTLYLQR+LENLDLSHNNLK+LGSLSPGVLDGLSQLQELYLQNNDLK+SLPPGLLLPTTK+VTSLLEVNCENKK+VTSLLEVNCENK	CANLDNAPVYSYPGK+DTTPNVASVR+ELPSGLLDGLEDLDTLYLQR+LENLDLSHNNLK+LGSLSPGVLDGLSQLQELYLQNNDLK+VTSLLEVNCENKK	CANLDNAPVYSYPGK+DTTPNVASVR+LENLDLSHNNLK+LGSLSPGVLDGLSQLQELYLQNNDLK+SLPPGLLLPTTK+VTSLLEVNCENK	NA	7	6	7	6	6	NA	4	3	4	1	3	NA	0.260826	-0.262353	0.415726	-2.02321	-0.433933
O35945	sp|O35945|AL1A7_MOUSE	Aldehyde dehydrogenase, cytosolic 1 OS=Mus musculus OX=10090 GN=Aldh1a7 PE=1 SV=1	501	NA	NA	24.2	NA	NA	NA	NA	NA	18	NA	NA	NA	NA	NA	0.008	NA	NA	NA	NA	NA	ELGEHGLYEYTELK+GFFVQPTVFSNVTDEMR+IFINNEWHDSVSSK+ILGLIESGKK+KFPVLNPATEEVICHVEEGDKADVDK+LADLMER+RVTLELGGK+TLELGGK+VTLELGGK+YILGNPLNSGINQGPQIDKEQHNK	NA	NA	NA	NA	NA	10	NA	NA	NA	NA	NA	3	NA	NA	NA	NA	NA	0.499366	NA	NA	NA
O35955	sp|O35955|PSB10_MOUSE	Proteasome subunit beta type-10 OS=Mus musculus OX=10090 GN=Psmb10 PE=1 SV=1	273	20.1	20.1	38.8	33.7	37.7	42.5	10	7	17	14	24	39	0.018	0.008	0.017	0.011	0.024	0.033	ALSTPTEPVQR+FAPGTTPVLTR+LPFTALGSGQGAAVALLEDR+MELHALSTGREPR	ALSTPTEPVQR+ATNDSVVADKSCEK+DGVILGADTR+LPFTALGSGQGAAVALLEDR	ALSTPTEPVQR+ATNDSVVADKSCEK+EVRPLTLELLEETVQAMEVE+FAPGTTPVLTR+IYCCGAGVAADTEMTTR+LPFTALGSGQGAAVALLEDR+MELHALSTGREPR	ALSTPTEPVQR+EVRPLTLELLEETVQAMEVE+FAPGTTPVLTR+IYCCGAGVAADTEMTTR+LPFTALGSGQGAAVALLEDR+MELHALSTGREPR	ALSTPTEPVQR+ATNDSVVADK+ATNDSVVADKSCEK+DGVILGADTR+EVRPLTLELLEETVQAMEVE+FAPGTTPVLTR+IYCCGAGVAADTEMTTR+LPFTALGSGQGAAVALLEDR	ALSTPTEPVQR+ATNDSVVADK+ATNDSVVADKSCEK+DGVILGADTR+EVRPLTLELLEETVQAMEVE+FAPGTTPVLTR+IYCCGAGVAADTEMTTR+LPFTALGSGQGAAVALLEDR+MELHALSTGREPR	4	4	7	6	8	9	3	1	4	3	4	5	-0.87366	-0.0322544	-0.196066	0.635565	-0.278136	0.605776
O35988	sp|O35988|SDC4_MOUSE	Syndecan-4 OS=Mus musculus OX=10090 GN=Sdc4 PE=1 SV=1	198	NA	12.1	12.1	12.1	NA	12.1	NA	4	5	4	NA	6	NA	0.004	0.005	0.004	NA	0.005	NA	ELEENEVIPK+ETEVIDPQDLLEGR	ELEENEVIPK+ETEVIDPQDLLEGR	ELEENEVIPK+ETEVIDPQDLLEGR	NA	ELEENEVIPK+ETEVIDPQDLLEGR	NA	2	2	2	NA	2	NA	2	2	2	NA	2	NA	-0.0340894	-0.173009	-0.383558	NA	0.0147929
O54693	sp|O54693|EDA_MOUSE	Ectodysplasin-A OS=Mus musculus OX=10090 GN=Eda PE=1 SV=2	391	NA	4.9	NA	NA	NA	NA	NA	1	NA	NA	NA	NA	NA	0.001	NA	NA	NA	NA	NA	ENQPAVVHLQGQGSAIQVK	NA	NA	NA	NA	NA	1	NA	NA	NA	NA	NA	1	NA	NA	NA	NA	NA	0.214276	NA	NA	NA	NA
O54724	sp|O54724|CAVN1_MOUSE	Caveolae-associated protein 1 OS=Mus musculus OX=10090 GN=Cavin1 PE=1 SV=1	392	NA	NA	13	19.9	NA	13	NA	NA	10	9	NA	11	NA	NA	0.01	0.008	NA	0.008	NA	NA	ATEEPSGTGSDELIK+ATEMVEVGPEDDEVGAER+ATEMVEVGPEDDEVGAERGEATDLLR+EGEVEVLK+GEATDLLR+IREGEVEVLK	ATEEPSGTGSDELIK+ATEMVEVGPEDDEVGAER+ATEMVEVGPEDDEVGAERGEATDLLR+EGEVEVLK+GEATDLLR+IIGAVDQIQLTQAQLEER+KLEVNEAELLR	NA	ATEEPSGTGSDELIK+ATEMVEVGPEDDEVGAER+EGEVEVLK+GEATDLLR+IREGEVEVLK	NA	NA	6	7	NA	5	NA	NA	3	1	NA	2	NA	NA	0.436734	1.29663	NA	0.188386
O54732	sp|O54732|MMP15_MOUSE	Matrix metalloproteinase-15 OS=Mus musculus OX=10090 GN=Mmp15 PE=2 SV=1	657	1.4	9	NA	NA	NA	12.6	1	5	NA	NA	NA	8	0.002	0.005	NA	NA	NA	0.007	QDGHFVFFK	EANLEPGYPQPLSSYGTDIPYDR+FNEETQHGDPGYPKPISVWQGIPTSPK+QDGHFVFFK	NA	NA	NA	DFMGCQEHVEPR+EANLEPGYPQPLSSYGTDIPYDR+FNEETQHGDPGYPKPISVWQGIPTSPK+GEMFVFK+VLDNYPMPIGHFWR	1	3	NA	NA	NA	5	1	1	NA	NA	NA	1	-0.58293	-0.254594	NA	NA	NA	-0.810942
O54734	sp|O54734|OST48_MOUSE	Dolichyl-diphosphooligosaccharide--protein glycosyltransferase 48 kDa subunit OS=Mus musculus OX=10090 GN=Ddost PE=1 SV=2	441	NA	NA	NA	NA	4.1	NA	NA	NA	NA	NA	2	NA	NA	NA	NA	NA	0.002	NA	NA	NA	NA	NA	GFELTFK+TLVLLDNLNVR	NA	NA	NA	NA	NA	2	NA	NA	NA	NA	NA	1	NA	NA	NA	NA	NA	0.624515	NA
O54754	sp|O54754|AOXA_MOUSE	Aldehyde oxidase 1 OS=Mus musculus OX=10090 GN=Aox1 PE=1 SV=2	1333	NA	2	9.4	4.2	5.9	8.7	NA	2	7	5	5	8	NA	0.002	0.007	0.005	0.005	0.007	NA	DILADIVQK+GEDMLITGGR+GMAVIPLK	DILADIVQK+EDPGHSPSLAGNHESALDDLHSK+ENGVCCLDQEINGLAESQEEDK+HLDSDLNPLLAVGNCTLNLLSK+IPAICDIPTEMHISFLPPSEHSNTLYSSK+VVYQDLAPLILTIEEAIQHK	DILADIVQK+GTSTETVPNTNASGGSVVADLNGLAVK+VVYQDLAPLILTIEEAIQHK	GFGFPQAGLVTEACITEVAIK+GTSTETVPNTNASGGSVVADLNGLAVK+TNLPSNTALR+VVYQDLAPLILTIEEAIQHK	DILADIVQK+GFGFPQAGLVTEACITEVAIK+GTSTETVPNTNASGGSVVADLNGLAVK+HATGEAIYCDDMPAVDR+IPLSEEFLR+MDPIQLLFYVNGQK+TLTHQNVDPAQLPQDPIGR	NA	3	6	3	4	7	NA	1	1	1	1	1	NA	0.141218	0.164291	0.923281	-0.554519	0.884865
O54774	sp|O54774|AP3D1_MOUSE	AP-3 complex subunit delta-1 OS=Mus musculus OX=10090 GN=Ap3d1 PE=1 SV=1	1199	NA	15.7	14.4	18.4	NA	13.2	NA	19	18	28	NA	12	NA	0.02	0.017	0.025	NA	0.011	NA	ALDIDLDKPLADSEK+ALDIDLDKPLADSEKLPVQK+CSDATLLSSLLEEMK+DLANDIMTLMSHTKPYIR+DLILQCLDDKDESIR+DLSSPSQYDTGVALTGLSCFVTPDLAR+EKLEDPDPGVQSAAVNVICELAR+EQAADTEAAQEVTQLLVER+GVPVAEEVSALFAGELNPVAPK+ILIEDSDQNLK+VTTLPGHIQAVYVQNVVK	ALDIDLDKPLADSEK+ALDIDLDKPLADSEKLPVQK+ALDLLYGMVSK+CSDATLLSSLLEEMK+DLILQCLDDKDESIR+DLSSPSQYDTGVALTGLSCFVTPDLAR+EQAADTEAAQEVTQLLVER+GVPVAEEVSALFAGELNPVAPK+ILIEDSDQNLK+LPQFVQSADLEVQER+VTTLPGHIQAVYVQNVVK	ALDIDLDKPLADSEKLPVQK+CSDATLLSSLLEEMK+DLILQCLDDKDESIR+DLSSPSQYDTGVALTGLSCFVTPDLAR+EGVLGVEKK+EKLEDPDPGVQSAAVNVICELAR+GVPVAEEVSALFAGELNPVAPK+ILIEDSDQNLK+KQEQANNPFYIK+LEDPDPGVQSAAVNVICELAR+LLESGDLSMNSIK+LPQFVQSADLEVQER+NLMEIVKK+NMELNVLDSLNTK+VTTLPGHIQAVYVQNVVK	NA	ALDIDLDKPLADSEKLPVQK+CSDATLLSSLLEEMK+DLILQCLDDKDESIR+DLSSPSQYDTGVALTGLSCFVTPDLAR+EQAADTEAAQEVTQLLVER+GVPVAEEVSALFAGELNPVAPK+ILIEDSDQNLK+LEDPDPGVQSAAVNVICELAR+NLMEIVKK	NA	11	11	15	NA	9	NA	2	6	4	NA	2	NA	0.569073	0.993608	0.216506	NA	0.0815755
O54781	sp|O54781|SRPK2_MOUSE	SRSF protein kinase 2 OS=Mus musculus OX=10090 GN=Srpk2 PE=1 SV=2	681	NA	NA	NA	6.8	3.5	NA	NA	NA	NA	2	1	NA	NA	NA	NA	0.002	0.001	NA	NA	NA	NA	AGAPPPSGSAVSTAPQQKPIGK+QVLQGLDYLHSK+TVSASSTGDLPK	AADLLVNPLDPR+TVSASSTGDLPK	NA	NA	NA	NA	3	2	NA	NA	NA	NA	1	1	NA	NA	NA	NA	1.75506	-1.95221	NA
O54782	sp|O54782|MA2B2_MOUSE	Epididymis-specific alpha-mannosidase OS=Mus musculus OX=10090 GN=Man2b2 PE=1 SV=2	1018	15.8	25.5	17.7	23.1	26.9	19.1	23	37	19	27	37	34	0.039	0.039	0.018	0.026	0.034	0.029	DHQDFLPYSSEPLQAWTGFYTSR+FIAVEQEFFR+GLGSVVAVEER+HLYEAGEDPVLSRPATVDLK+LWNNLAWDLK+LWWDGVASEQQK+QASALLYAGESMFTR+SGVALQHGPVVLLK+SLTGTWDVQMLQR+WAVSEVQHHDAITGTESPK+YITDQEYIYSIHTR	DPSAYDLLILTTIPGLNYR+GLGSVVAVEER+HLYEAGEDPVLSRPATVDLK+LAHPSLAGELLCQR+LVPVMNDCYILLFDQDTNMLHSIQDR+LWWDGVASEQQK+MTQEFLEYQANWDVK+NMYTEHLR+NYYPMVQSAFIEDDKSR+QASALLYAGESMFTR+SGVALQHGPVVLLK+SLTGTWDVQMLQR+TPHVLWPWGCDK+TSSDLNSQQVLYSDNNGYQMQR+WAVSEVQHHDAITGTESPK+YMWPDPSGTLDPTWALQQLQQLR	DPSAYDLLILTTIPGLNYR+FIAVEQEFFR+GLGSVVAVEER+HLYEAGEDPVLSRPATVDLK+LAHPSLAGELLCQR+LVPVMNDCYILLFDQDTNMLHSIQDR+NYYPMVQSAFIEDDKSR+SGVALQHGPVVLLK+TSSDLNSQQVLYSDNNGYQMQR+VGPLDLNR+WAVSEVQHHDAITGTESPK	DHQDFLPYSSEPLQAWTGFYTSR+DPSAYDLLILTTIPGLNYR+FIAVEQEFFR+GLGSVVAVEER+LAHPSLAGELLCQR+LVPVMNDCYILLFDQDTNMLHSIQDR+LWWDGVASEQQK+MTQEFLEYQANWDVK+NYYPMVQSAFIEDDKSR+SGVALQHGPVVLLK+SLTGTWDVQMLQR+TPHVLWPWGCDK+TSSDLNSQQVLYSDNNGYQMQR+VGPLDLNR+WAVSEVQHHDAITGTESPK	AYAANVYTTVVAELVR+DPSAYDLLILTTIPGLNYR+FIAVEQEFFR+GHPEKPQANLQR+GLGSVVAVEER+HLYEAGEDPVLSRPATVDLK+HYQVMHAR+LVPVMNDCYILLFDQDTNMLHSIQDR+LWNNLAWDLK+LWWDGVASEQQK+NYYPMVQSAFIEDDKSR+QASALLYAGESMFTR+SGVALQHGPVVLLK+TPHVLWPWGCDK+TSSDLNSQQVLYSDNNGYQMQR+VGPLDLNR+WAVSEVQHHDAITGTESPK+YMWPDPSGTLDPTWALQQLQQLR	FIAVEQEFFR+GHPEKPQANLQR+GLGSVVAVEER+HLYEAGEDPVLSRPATVDLK+LAHPSLAGELLCQR+LWWDGVASEQQK+NYYPMVQSAFIEDDKSR+SGVALQHGPVVLLK+TPHVLWPWGCDK+TSSDLNSQQVLYSDNNGYQMQR+VGPLDLNR+WAVSEVQHHDAITGTESPK+YMWPDPSGTLDPTWALQQLQQLR	11	16	11	15	18	13	6	7	4	3	11	5	1.11478	0.32306	-1.13193	-0.479399	-0.0710175	0.243963
O54786	sp|O54786|DFFA_MOUSE	DNA fragmentation factor subunit alpha OS=Mus musculus OX=10090 GN=Dffa PE=1 SV=2	331	NA	10.3	13.3	10.6	13.3	NA	NA	4	4	2	4	NA	NA	0.004	0.003	0.002	0.004	NA	NA	AALSEELDAVDTGVGR+EGNILSNQK+FVALACNEK	AALSEELDAVDTGVGR+EGNILSNQK+GASAPDPDDVRPLKPCLLR	AALSEELDAVDTGVGR+GASAPDPDDVRPLKPCLLR	AALSEELDAVDTGVGR+EGNILSNQK+GASAPDPDDVRPLKPCLLR	NA	NA	3	3	2	3	NA	NA	1	2	1	2	NA	NA	0.403163	0.291077	1.26034	0.919897	NA
O54804	sp|O54804|CHKA_MOUSE	Choline kinase alpha OS=Mus musculus OX=10090 GN=Chka PE=1 SV=3	453	2	NA	NA	NA	NA	NA	1	NA	NA	NA	NA	NA	0.002	NA	NA	NA	NA	NA	DAAGELESK	NA	NA	NA	NA	NA	1	NA	NA	NA	NA	NA	1	NA	NA	NA	NA	NA	-0.344433	NA	NA	NA	NA	NA
O54824	sp|O54824|IL16_MOUSE	Pro-interleukin-16 OS=Mus musculus OX=10090 GN=Il16 PE=1 SV=3	1322	NA	6	2	3.3	NA	NA	NA	4	2	3	NA	NA	NA	0.004	0.002	0.003	NA	NA	NA	GTEQGEMVQPGDEILQLAGTAVQGLTR+NHCSSQAGQSVISLLSAEELEK+SPCNNSSAAEGFGEAMASDTGFSLNLSELR	GTEQGEMVQPGDEILQLAGTAVQGLTR	EATVCTVTLEK+GLGFSIVGGK+SGKPEAQSSSFLFPK+VLDEATLK	NA	NA	NA	3	1	4	NA	NA	NA	1	1	2	NA	NA	NA	0.78453	0.666684	-1.0969	NA	NA
O54879	sp|O54879|HMGB3_MOUSE	High mobility group protein B3 OS=Mus musculus OX=10090 GN=Hmgb3 PE=1 SV=3	200	NA	13.5	23	13	20	21	NA	5	5	3	5	10	NA	0.006	0.004	0.003	0.005	0.008	NA	KNPEVPVNFAEFSK+NPEVPVNFAEFSK+STNPGISIGDVAK	KNPEVPVNFAEFSK+LGEMWNNLSDNEKQPYVTK+STNPGISIGDVAK	NPEVPVNFAEFSK+STNPGISIGDVAK	KNPEVPVNFAEFSK+LGEMWNNLSDNEK+NPEVPVNFAEFSK+STNPGISIGDVAK	KNPEVPVNFAEFSK+LGEMWNNLSDNEK+NPEVPVNFAEFSKK+NPEVPVNFAEFSK+STNPGISIGDVAKK+STNPGISIGDVAK	NA	3	3	2	4	6	NA	2	1	1	1	2	NA	0.341397	-0.349234	-0.406569	0.723569	0.31343
O54890	sp|O54890|ITB3_MOUSE	Integrin beta-3 OS=Mus musculus OX=10090 GN=Itgb3 PE=1 SV=2	787	NA	NA	NA	11.6	NA	NA	NA	NA	NA	12	NA	NA	NA	NA	NA	0.006	NA	NA	NA	NA	NA	CDQGWLGSMCECSEEDYRPSQQEECSPK+DAPEGGFDAIMQATVCDEK+GSGSSAQITQVSPQR+HVLTLTDQVSR+THIALDGR+WDTANNPLYK	NA	NA	NA	NA	NA	6	NA	NA	NA	NA	NA	1	NA	NA	NA	NA	NA	-0.0866652	NA	NA
O54901	sp|O54901|OX2G_MOUSE	OX-2 membrane glycoprotein OS=Mus musculus OX=10090 GN=Cd200 PE=1 SV=1	278	NA	14	4	4.3	11.5	8.3	NA	4	2	1	3	3	NA	0.005	0.002	0.001	0.003	0.003	NA	EVICQVLYLGNVIDYK+THGVVIQPAYK+TSQEPLIVTWQK	THGVVIQPAYK	TSQEPLIVTWQK	ALHTTASLR+AVSPENMVTYSK+THGVVIQPAYK	THGVVIQPAYK+TSQEPLIVTWQK	NA	3	1	1	3	2	NA	2	1	1	2	2	NA	-0.0167491	-1.42672	-0.669633	0.449621	0.213738
O54916	sp|O54916|REPS1_MOUSE	RalBP1-associated Eps domain-containing protein 1 OS=Mus musculus OX=10090 GN=Reps1 PE=1 SV=2	795	NA	NA	NA	7.9	NA	NA	NA	NA	NA	2	NA	NA	NA	NA	NA	0.002	NA	NA	NA	NA	NA	AAQLPNDVVLQIMELCGATR+SPSMPSLNQTWPELNQSSEQWETFSER+TGVLAAVLTSQPSIPR	NA	NA	NA	NA	NA	3	NA	NA	NA	NA	NA	1	NA	NA	NA	NA	NA	1.03837	NA	NA
O54931	sp|O54931|AKAP2_MOUSE	A-kinase anchor protein 2 OS=Mus musculus OX=10090 GN=Akap2 PE=1 SV=3	893	2.5	2.5	NA	9.7	6	7.8	2	3	NA	6	7	7	0.003	0.003	NA	0.005	0.007	0.006	APCVSESQSAGAGPANAATQGK	APCVSESQSAGAGPANAATQGK	NA	APCVSESQSAGAGPANAATQGK+AVLTVVKDEDHGILDQFSR+EKGPSQPPTAAQPSGPVNMEETRPEGGYFSK+TIEEQLDEEHLESHR	APCVSESQSAGAGPANAATQGK+DGEFTLTTLKK+SVNVSLTQEELDSGLDELSVR	APCVSESQSAGAGPANAATQGK+AVLTVVKDEDHGILDQFSR+DGEFTLTTLKK+EGPYSEPSKR+YSEAAELR	1	1	NA	4	3	5	1	1	NA	2	1	1	-0.692897	-0.375226	NA	0.630019	0.552927	0.0103322
O54950	sp|O54950|AAKG1_MOUSE	5'-AMP-activated protein kinase subunit gamma-1 OS=Mus musculus OX=10090 GN=Prkag1 PE=1 SV=2	330	NA	NA	12.7	23.3	NA	NA	NA	NA	3	7	NA	NA	NA	NA	0.002	0.005	NA	NA	NA	NA	LPVIDPESGNTLYILTHK+SALVQIYELEEHK+TYNNLDVSVTK	GIVSLSDILQALVLTGGEK+LPVIDPESGNTLYILTHK+LVVVDEHDVVK+SALVQIYELEEHKIETWR+TYNNLDVSVTK	NA	NA	NA	NA	3	5	NA	NA	NA	NA	1	2	NA	NA	NA	NA	1.39346	0.894452	NA	NA
O54962	sp|O54962|BAF_MOUSE	Barrier-to-autointegration factor OS=Mus musculus OX=10090 GN=Banf1 PE=1 SV=1	89	NA	NA	27	NA	NA	27	NA	NA	3	NA	NA	1	NA	NA	0.003	NA	NA	0.001	NA	NA	DFVAEPMGEKPVGSLAGIGDVLSK	NA	NA	DFVAEPMGEKPVGSLAGIGDVLSK	NA	NA	1	NA	NA	1	NA	NA	1	NA	NA	1	NA	NA	-0.260142	NA	NA	-0.208062
O54974	sp|O54974|LEG7_MOUSE	Galectin-7 OS=Mus musculus OX=10090 GN=Lgals7 PE=2 SV=3	136	NA	22.1	27.9	52.2	NA	11.8	NA	4	4	15	NA	2	NA	0.004	0.004	0.014	NA	0.002	NA	AVVGDDEYLHFHHR+GQPFEVLLIATEEGFK	FHVNLLCGEEQGADAALHFNPR+GQPFEVLLIATEEGFK	AVVGDDEYLHFHHR+FHVNLLCGEEQGADAALHFNPR+GQPFEVLLIATEEGFK+LDTSEVVFNTK+TSLPQGVR	NA	GQPFEVLLIATEEGFK	NA	2	2	5	NA	1	NA	2	2	3	NA	1	NA	0.651862	2.72347	3.4227	NA	0.850291
O54984	sp|O54984|ASNA_MOUSE	ATPase Asna1 OS=Mus musculus OX=10090 GN=Asna1 PE=1 SV=2	348	NA	37.9	20.4	27.6	25	20.7	NA	9	7	10	7	5	NA	0.01	0.007	0.01	0.006	0.004	NA	ESVLIISTDPAHNISDAFDQK+GYDNLFAMEIDPSLGVAELPDEFFEEDNMLSMGK+IDTHNIIVNQLVFPDPEKPCK+LPLLPHEVR+TTCSCSLAVQLSK+VNTFSALLLEPYKPPSTQ+YLDQMEDLYEDFHIVK	ESVLIISTDPAHNISDAFDQK+IDTHNIIVNQLVFPDPEKPCK+TTCSCSLAVQLSK+YLDQMEDLYEDFHIVK	ESVLIISTDPAHNISDAFDQK+IDTHNIIVNQLVFPDPEKPCK+TTCSCSLAVQLSK+VNTFSALLLEPYKPPSTQ+WIFVGGK+YLDQMEDLYEDFHIVK	ESVLIISTDPAHNISDAFDQK+GMNFSVVVFDTAPTGHTLR+IDTHNIIVNQLVFPDPEKPCK+LIQELAK+LLNFPTIVER+LPLLPHEVR	IDTHNIIVNQLVFPDPEKPCK+LIQELAK+LLNFPTIVER+VNTFSALLLEPYKPPSTQ+YLDQMEDLYEDFHIVK	NA	7	4	6	6	5	NA	5	2	4	3	2	NA	0.0880678	0.697705	0.54359	1.57438	-0.378134
O54988	sp|O54988|SLK_MOUSE	STE20-like serine/threonine-protein kinase OS=Mus musculus OX=10090 GN=Slk PE=1 SV=2	1233	2.3	18.7	28.6	23.5	19.9	23.1	3	18	27	22	14	25	0.005	0.019	0.026	0.019	0.014	0.022	ILNEKPTTDGPEK+SSEVGTDEALDDTQK	AAQSGEGDEALAPTQTLAEKPTEGPEAGGAEEEPPGGER+ATLEQPETDEVEQVSESNSIEELER+AVDEHASDVNLETGAELNDQTVGIHENGR+DRPYDYK+DSGSVSLQETR+EADFQAVDNEVGLTK+EADFQAVDNEVGLTKEETQEK+ELIAEAK+FEQEMLSKKRQYDQEIENLEK+LENLPDTQDQQTVDVNSVSEENENNR+RKEELAQSQHAQEQEFVQK+SEPPTLAQPSK+SSEVGTDEALDDTQK	AAQSGEGDEALAPTQTLAEKPTEGPEAGGAEEEPPGGER+AEVTEEVEDGKEEDEEEEAENALPIPANK+ALGSEGEAAATEVDLER+ATLEQPETDEVEQVSESNSIEELER+AVDEHASDVNLETGAELNDQTVGIHENGR+DRPYDYK+DSGSVSLQETR+EAAIWELEER+EADFQAVDNEVGLTK+EADFQAVDNEVGLTKEETQEK+ELLAEAK+ILNEKPTTDGPEK+INSTATPDQDREK+LENLPDTQDQQTVDVNSVSEENENNR+LVVTGAEAR+MTGESECLNPSAQSR+QTLEALNYLHDNK+SEEELEDYMVEIDILASCDHPNIVK+SEPPTLAQPSK+TEQSTSEDKFSNK+VEDKQPEQQPAVCEAEGQLTSTSETTR	AAQSGEGDEALAPTQTLAEKPTEGPEAGGAEEEPPGGER+AEVTEEVEDGKEEDEEEEAENALPIPANK+ATLEQPETDEVEQVSESNSIEELER+AVDEHASDVNLETGAELNDQTVGIHENGR+DSGSVSLQETR+EADFQAVDNEVGLTK+EADFQAVDNEVGLTKEETQEK+ELLAEAK+KLQEQEVFFK+LENLPDTQDQQTVDVNSVSEENENNR+LIQSEEINDTHIQTMDLVSQETGEK+MTGESECLNPSAQSR+SEPPTLAQPSK+SSEVGTDEALDDTQK+TEQSTSEDKFSNK+WTTSQLLQHPFVTVDSNKPVR	AAQSGEGDEALAPTQTLAEKPTEGPEAGGAEEEPPGGER+ATLEQPETDEVEQVSESNSIEELER+AVDEHASDVNLETGAELNDQTVGIHENGR+DLQLQCEANVR+EADFQAVDNEVGLTKEETQEK+INSTATPDQDREK+LENLPDTQDQQTVDVNSVSEENENNR+LIQSEEINDTHIQTMDLVSQETGEK+SEPPTLAQPSK+TLEEEFAR+VTLETNTDCLKPEEDR+WTTSQLLQHPFVTVDSNKPVR	AAQSGEGDEALAPTQTLAEKPTEGPEAGGAEEEPPGGER+ATLEQPETDEVEQVSESNSIEELER+AVDEHASDVNLETGAELNDQTVGIHENGR+DLQLQCEANVR+DSGSVSLQETR+EADFQAVDNEVGLTKEETQEK+ILNEKPTTDGPEK+INSTATPDQDREK+LENLPDTQDQQTVDVNSVSEENENNR+LIQSEEINDTHIQTMDLVSQETGEK+LVVTGAEAR+MTGESECLNPSAQSR+QFAAQEEK+TEQSTSEDKFSNK+VTLETNTDCLKPEEDRNKENQETLESK	2	13	21	16	12	15	2	4	7	4	4	6	-1.26707	-0.200756	-0.0609663	0.215452	0.441617	0.0803339
O54990	sp|O54990|PROM1_MOUSE	Prominin-1 OS=Mus musculus OX=10090 GN=Prom1 PE=1 SV=1	867	12.3	16.8	23.6	20.9	20.3	24.8	12	24	20	22	27	44	0.02	0.026	0.02	0.021	0.026	0.038	ELNTVTEVDKTDLESLVK+LLQVLDTPYLLK+NSIENSLSSSDCTSDPASK+NTLDSISSNIK+QAFLLDVQNIR+QSVWTLQQTSNKLPEK+SLEDFAHSGIDTIDYSTYLK	AFSDLDGIGSVLGGR+AIHQHLLPPVQQSLNTLR+ELNTVTEVDKTDLESLVK+LLQVLDTPYLLK+QIDYVVEQYTNTK+QSVWTLQQTSNKLPEK+SLEDFAHSGIDTIDYSTYLK+SPTEVNLLTFASTLEAK+YETQDTFNAGIVGPLYK	AFSDLDGIGSVLGGR+DFQTLLTETPK+ELNTVTEVDKTDLESLVK+LLQVLDTPYLLK+MDSEDVYDDVETVPMK+NSIENSLSSSDCTSDPASK+NTLDSISSNIK+QAFLLDVQNIR+QIDYVVEQYTNTK+QSVWTLQQTSNKLPEK+SLEDFAHSGIDTIDYSTYLK+SPTEVNLLTFASTLEAK+VTPVLEEIK+YETQDTFNAGIVGPLYK	AFSDLDGIGSVLGGR+DFQTLLTETPK+ELNTVTEVDKTDLESLVK+ETEKSPTEVNLLTFASTLEAK+LLQVLDTPYLLK+NSIENSLSSSDCTSDPASK+NTLDSISSNIK+QIDYVVEQYTNTK+QSVWTLQQTSNKLPEK+SLEDFAHSGIDTIDYSTYLK+SPTEVNLLTFASTLEAK+YETQDTFNAGIVGPLYK+YLNQELPK	AFSDLDGIGSVLGGR+AIHQHLLPPVQQSLNTLR+DFQTLLTETPK+ELNTVTEVDKTDLESLVK+LLQVLDTPYLLK+QAFLLDVQNIR+QIDYVVEQYTNTK+QSVWTLQQTSNKLPEK+SLEDFAHSGIDTIDYSTYLK+SPTEVNLLTFASTLEAK+YETQDTFNAGIVGPLYK+YLNQELPK	AFSDLDGIGSVLGGR+AIHQHLLPPVQQSLNTLR+DFQTLLTETPK+ELNTVTEVDKTDLESLVK+LLCEPYENK+LLQVLDTPYLLK+NSIENSLSSSDCTSDPASK+NTLDSISSNIK+QAFLLDVQNIR+QIDYVVEQYTNTK+QSVWTLQQTSNKLPEK+QSVWTLQQTSNK+SLEDFAHSGIDTIDYSTYLK+SPTEVNLLTFASTLEAK+YETQDTFNAGIVGPLYK+YLNQELPK	7	9	14	13	12	16	2	4	4	7	3	8	0.416297	0.531938	-1.80911	-0.606372	1.37598	1.20228
O55013	sp|O55013|TPPC3_MOUSE	Trafficking protein particle complex subunit 3 OS=Mus musculus OX=10090 GN=Trappc3 PE=1 SV=1	180	NA	NA	NA	NA	NA	8.9	NA	NA	NA	NA	NA	1	NA	NA	NA	NA	NA	0.001	NA	NA	NA	NA	NA	ETADVIAK+GDGVTEIR	NA	NA	NA	NA	NA	2	NA	NA	NA	NA	NA	1	NA	NA	NA	NA	NA	0.299427
O55023	sp|O55023|IMPA1_MOUSE	Inositol monophosphatase 1 OS=Mus musculus OX=10090 GN=Impa1 PE=1 SV=1	277	38.6	40.4	40.8	37.2	53.4	49.5	25	24	32	37	45	47	0.044	0.026	0.032	0.033	0.042	0.041	EALKNEMDVMIK+EIEIIPLQR+EKYPCHSFIGEESVAAGEK+IIAANSITLAK+IVLSNMEK+LCSIPIHGIR+LQVSQQEDITK+SLLVTELGSSR+SSPADLVTVTDQK+SSPADLVTVTDQKVEK+YPCHSFIGEESVAAGEK	ADPWQECMDYAVILAR+EALKNEMDVMIK+EIEIIPLQR+EKYPCHSFIGEESVAAGEK+IIAANSITLAK+LCSIPIHGIR+LQVSQQEDITK+SLLVTELGSSR+SSPADLVTVTDQK+YPCHSFIGEESVAAGEK	EALKNEMDVMIK+EIEIIPLQR+EKYPCHSFIGEESVAAGEK+EMEFGIVYSCVEDK+IIAANSITLAK+LCSIPIHGIR+LQVSQQEDITK+SLLVTELGSSR+SSPADLVTVTDQK+SSPADLVTVTDQKVEK+YPCHSFIGEESVAAGEK	EALKNEMDVMIK+EIEIIPLQRDDES+EIEIIPLQR+EKYPCHSFIGEESVAAGEK+IIAANSITLAK+LCSIPIHGIR+LQVSQQEDITK+SLLVTELGSSR+SSPADLVTVTDQK+SSPADLVTVTDQKVEK+YPCHSFIGEESVAAGEK	ADPWQECMDYAVILAR+EALKNEMDVMIK+EIEIIPLQR+EKYPCHSFIGEESVAAGEK+EMEFGIVYSCVEDK+IIAANSITLAK+IVLSNMEK+LCSIPIHGIR+LQVSQQEDITK+MLMSSIK+NEMDVMIK+QAGEMIR+SLLVTELGSSR+SSPADLVTVTDQK+YPCHSFIGEESVAAGEK	ADPWQECMDYAVILAR+EALKNEMDVMIK+EIEIIPLQR+EKYPCHSFIGEESVAAGEK+EMEFGIVYSCVEDK+IIAANSITLAK+IVLSNMEK+LCSIPIHGIR+LQVSQQEDITK+SLLVTELGSSR+SSPADLVTVTDQK+SSPADLVTVTDQKVEK+YPCHSFIGEESVAAGEK	11	10	11	11	15	13	7	7	7	7	11	8	-0.0220564	0.620359	-0.316507	0.467205	0.934976	0.266585
O55026	sp|O55026|ENTP2_MOUSE	Ectonucleoside triphosphate diphosphohydrolase 2 OS=Mus musculus OX=10090 GN=Entpd2 PE=1 SV=2	495	NA	NA	2.8	NA	NA	NA	NA	NA	1	NA	NA	NA	NA	NA	0.001	NA	NA	NA	NA	NA	AGQSLVECLEQALR	NA	NA	NA	NA	NA	1	NA	NA	NA	NA	NA	1	NA	NA	NA	NA	NA	0.682531	NA	NA	NA
O55029	sp|O55029|COPB2_MOUSE	Coatomer subunit beta' OS=Mus musculus OX=10090 GN=Copb2 PE=1 SV=2	905	NA	22.2	40	42.5	27.2	30.3	NA	32	55	69	36	32	NA	0.035	0.054	0.064	0.034	0.026	NA	AAESLADPTEYENLFPGLK+CIAVHPTQPFILTSSDDMLIK+DFSMADK+DNNQFASASLDR+EAFVVEEWVK+EEPAMSMDANGK+GSNNVALGYDEGSIIVK+LWDWDKK+SVNGLAFYDWENTELIR+TCVQTLEGHAQNVSCASFHPELPIIITGSEDGTVR+TFEVCDLPVR+TYLPSQVSR+VLPTIPK+VWQLGSSSPNFTLEGHEK	AAESLADPTEYENLFPGLK+AMGDTEIK+CIAVHPTQPFILTSSDDMLIK+DFSMADK+DMGSCEIYPQTIQHNPNGR+DNNQFASASLDR+EAFVVEEWVK+GFQPSRPTAQQEPDGKPASSPVIMASQTTHKEEK+GSNNVALGYDEGSIIVK+GVNCIDYYSGGDKPYLISGADDR+IAYQLAVEAESEQK+LGREEPAMSMDANGK+LPEAAFLAR+LWDWDKK+NVMEEAK+QQALTVSTDPEHR+QYPLVTPNEER+SFGSAQEFAWAHDSSEYAIR+SVNGLAFYDWENTELIR+TCVQTLEGHAQNVSCASFHPELPIIITGSEDGTVR+TFEVCDLPVR+TYLPSQVSR+VLPTIPK+VWQLGSSSPNFTLEGHEK	AAESLADPTEYENLFPGLK+AMGDTEIKDGER+AMGDTEIKDGERLPLAVK+CIAVHPTQPFILTSSDDMLIK+DFSMADK+DMGSCEIYPQTIQHNPNGR+DNNQFASASLDR+EAFVVEEWVK+EEPAMSMDANGK+ETHADLWPAK+GFQPSRPTAQQEPDGKPASSPVIMASQTTHKEEK+GSNNVALGYDEGSIIVK+GVNCIDYYSGGDKPYLISGADDR+IWDYQNK+LGREEPAMSMDANGK+LPEAAFLAR+LWDWDKK+QLAELAISK+QQALTVSTDPEHR+QYPLVTPNEER+SFGSAQEFAWAHDSSEYAIR+SVNGLAFYDWENTELIR+TCVQTLEGHAQNVSCASFHPELPIIITGSEDGTVR+TFEVCDLPVR+TYLPSQVS…	AAESLADPTEYENLFPGLK+DFSMADK+DMGSCEIYPQTIQHNPNGR+DNNQFASASLDR+EAFVVEEWVK+ETHADLWPAK+GSNNVALGYDEGSIIVK+GVNCIDYYSGGDKPYLISGADDR+HSEVQQANLK+LWDWDKK+NNVAFMSYFLQGK+QYPLVTPNEER+SVNGLAFYDWENTELIR+TFEVCDLPVR+TMYLLGYIPK+TYLPSQVSR+VFNYNTLER+VLPTIPK+VWCVASLR+VWQLGSSSPNFTLEGHEK	AAESLADPTEYENLFPGLK+CIAVHPTQPFILTSSDDMLIK+DMGSCEIYPQTIQHNPNGR+DNNQFASASLDR+EAFVVEEWVK+GSNNVALGYDEGSIIVK+GVNCIDYYSGGDKPYLISGADDR+HSEVQQANLK+LWDWDKK+NWVVTGADDMQIR+QYPLVTPNEER+SFGSAQEFAWAHDSSEYAIR+SVNGLAFYDWENTELIR+TCVQTLEGHAQNVSCASFHPELPIIITGSEDGTVR+VAHFLEK+VLPTIPK+VWCVASLR+VWQLGSSSPNFTLEGHEK	NA	14	24	28	20	18	NA	10	12	13	10	6	NA	0.0693901	1.2409	0.796987	0.101592	0.151424
O55033	sp|O55033|NCK2_MOUSE	Cytoplasmic protein NCK2 OS=Mus musculus OX=10090 GN=Nck2 PE=1 SV=1	380	NA	NA	NA	10.5	21.6	NA	NA	NA	NA	4	3	NA	NA	NA	NA	0.004	0.004	NA	NA	NA	NA	DSESSPSDFSVSLK+DTLGIGK+FAYVAEREDELSLVK+TGYVPSNYVER	DSESSPSDFSVSLK+DTLGLGK+FAYVAEREDELSLVK+GQVGLVPK+LWLLDDSK+NYVVVLSDGPALHPAHTPQISYTGPSASGR	NA	NA	NA	NA	4	6	NA	NA	NA	NA	1	2	NA	NA	NA	NA	0.886608	1.0951	NA
O55042	sp|O55042|SYUA_MOUSE	Alpha-synuclein OS=Mus musculus OX=10090 GN=Snca PE=1 SV=2	140	NA	NA	NA	36.4	NA	NA	NA	NA	NA	1	NA	NA	NA	NA	NA	0.001	NA	NA	NA	NA	NA	EGVVHGVTTVAEK+GEEGYPQEGILEDMPVDPGSEAYEMPSEEGYQDYEPEA	NA	NA	NA	NA	NA	2	NA	NA	NA	NA	NA	1	NA	NA	NA	NA	NA	1.80267	NA	NA
O55057	sp|O55057|PDE6D_MOUSE	Retinal rod rhodopsin-sensitive cGMP 3',5'-cyclic phosphodiesterase subunit delta OS=Mus musculus OX=10090 GN=Pde6d PE=1 SV=1	150	NA	NA	NA	12.7	12.7	NA	NA	NA	NA	1	1	NA	NA	NA	NA	0.001	0.001	NA	NA	NA	NA	ILWQGTEDLSVPGVEHEAR	ILWQGTEDLSVPGVEHEAR	NA	NA	NA	NA	1	1	NA	NA	NA	NA	1	1	NA	NA	NA	NA	0.566487	0.114196	NA
O55060	sp|O55060|TPMT_MOUSE	Thiopurine S-methyltransferase OS=Mus musculus OX=10090 GN=Tpmt PE=1 SV=1	240	NA	NA	15	NA	NA	NA	NA	NA	5	NA	NA	NA	NA	NA	0.004	NA	NA	NA	NA	NA	EFFAEQNLSYTEEPLAEIAGAK+HAGPPFYVPSAELK	NA	NA	NA	NA	NA	2	NA	NA	NA	NA	NA	1	NA	NA	NA	NA	NA	1.42964	NA	NA	NA
O55101	sp|O55101|SNG2_MOUSE	Synaptogyrin-2 OS=Mus musculus OX=10090 GN=Syngr2 PE=2 SV=1	224	NA	4.5	4.5	4.5	4.5	4.5	NA	2	2	2	3	5	NA	0.002	0.001	0.002	0.003	0.004	NA	FLSQPQVVTR	FLSQPQVVTR	FLSQPQVVTR	FLSQPQVVTR	FLSQPQVVTR	NA	1	1	1	1	1	NA	1	1	1	1	1	NA	1.02085	-0.188069	0.561025	1.71372	1.34304
O55106	sp|O55106|STRN_MOUSE	Striatin OS=Mus musculus OX=10090 GN=Strn PE=1 SV=2	780	NA	2.2	NA	23.3	NA	NA	NA	1	NA	8	NA	NA	NA	0.001	NA	0.008	NA	NA	NA	VISHPTLPISITAHEDR	NA	ALAFHPIEPVLITASEDHTLK+CYIASAGADALAK+DVDELPSLQPSVGSPSRPSSSR+EALKEFDFLVTSEEGDNESR+LLSCSADGTLR+SAGDGTDWEKEDQCLTPEAWNVDQGVISK+STSLDVEPIYTFR+VISHPTLPISITAHEDR+YGTELNQGDMKPPSYDSDEGNETEVQPQQNSQLMWK	NA	NA	NA	1	NA	9	NA	NA	NA	1	NA	2	NA	NA	NA	0.119523	NA	0.244461	NA	NA
O55111	sp|O55111|DSG2_MOUSE	Desmoglein-2 OS=Mus musculus OX=10090 GN=Dsg2 PE=1 SV=3	1122	15.8	15.6	18.7	17.5	18.4	11.3	30	35	28	32	33	11	0.053	0.037	0.028	0.029	0.031	0.009	AWITAPVALR+DGNGQITDKPVQQAQVQIR+GITEPPFGIFVFDR+GNNLEKPLELR+ILDVNDNIPVVENK+ITATDADDPETLNAK+ITHQESTSVLLQQSER+IVSQEPANSHMFYLNK+NVVEGIHFK+SEIPFLISDSQGFSCPER+SIGNFQVFDEDTGQAAK+VQDTDNWVSVDSVTSEIK	DGNGQITDKPVQQAQVQIR+EVDYEEMK+GITEPPFGIFVFDR+GNNLEKPLELR+IHSDLAEEK+ILDVNDNIPVVENK+IPDFESR+ITATDADDPETLNAK+ITHQESTSVLLQQSER+NVVEGIHFK+SEIPFLISDSQGFSCPER+SIGNFQVFDEDTGQAAK+VQDTDNWVSVDSVTSEIK	DGNGQITDKPVQQAQVQIR+GITEPPFGIFVFDR+GNNLEKPLELR+GRSEIPFLISDSQGFSCPER+ILDVNDNIPVVENK+IPDFESR+ITATDADDPETLNAK+ITHQESTSVLLQQSER+NVVEGIHFK+SEIPFLISDSQGFSCPER+SIGNFQVFDEDTGQAAK+VLDINDNEPVFTQEVFVGSIEELSAAHTLVMK+VQDTDNWVSVDSVTSEIK+VYAPTSTLVDQHYANEEK	DGNGQITDKPVQQAQVQIR+EVDYEEMK+GITEPPFGIFVFDR+GNNLEKPLELR+ILDVNDNIPVVENK+ITATDADDPETLNAK+ITHQESTSVLLQQSER+NVVEGIHFK+SEIPFLISDSQGFSCPER+SIGNFQVFDEDTGQAAK+VIQPNGGIPKPLEVTQHLK+VQDTDNWVSVDSVTSEIK+VYAPTSTLVDQHYANEEK	AWITAPVALR+DGNGQITDKPVQQAQVQIR+GITEPPFGIFVFDR+GNNLEKPLELR+ILDVNDNIPVVENK+ILTPASTLQSSYQIPSETSITAR+IPDFESR+ITATDADDPETLNAK+ITHQESTSVLLQQSER+IVSQEPANSHMFYLNK+NVVEGIHFK+SEIPFLISDSQGFSCPER+SIGNFQVFDEDTGQAAK+VQDTDNWVSVDSVTSEIK	DGNGQITDKPVQQAQVQIR+GITEPPFGIFVFDR+ITATDADDPETLNAK+IVSQEPANSHMFYLNK+NVVEGIHFK+SEIPFLISDSQGFSCPER+VQDTDNWVSVDSVTSEIK+VYAPTSTLVDQHYANEEK	12	13	14	13	14	8	5	6	6	9	8	1	-0.325088	-0.59717	0.898241	-0.755068	-1.29745	-1.29311
O55131	sp|O55131|SEPT7_MOUSE	Septin-7 OS=Mus musculus OX=10090 GN=Sept7 PE=1 SV=1	436	21.3	22.5	38.3	41.5	37.6	33.3	11	20	35	38	35	37	0.018	0.02	0.033	0.036	0.03	0.031	ADTLTPEECQQFK+ADTLTPEECQQFKK+DVTNNVHYENYR+FEDYLNAESR+IYEFPETDDEEENK+IYEFPETDDEEENKLVK+NLEGYVGFANLPNQVYR+STLINSLFLTDLYSPEYPGPSHR	ADTLTPEECQQFK+ADTLTPEECQQFKK+DVTNNVHYENYR+IYEFPETDDEEENK+IYEFPETDDEEENKLVK+QYPWGVAEVENGEHCDFTILR+SPLAQMEEERR+STLINSLFLTDLYSPEYPGPSHR	ADTLTPEECQQFK+ADTLTPEECQQFKK+DRLPLAVVGSNTIIEVNGK+DVTNNVHYENYR+FEDYLNAESR+IYEFPETDDEEENK+IYEFPETDDEEENKLVK+LAAVTYNGVDNNK+LKDSEAELQR+NLEGYVGFANLPNQVYR+QYPWGVAEVENGEHCDFTILR+SPLAQMEEERR+STLINSLFLTDLYSPEYPGPSHR	ADTLTPEECQQFK+ADTLTPEECQQFKK+DRLPLAVVGSNTIIEVNGK+DVTNNVHYENYR+FEDYLNAESR+IYEFPETDDEEENK+IYEFPETDDEEENKLVK+KLAAVTYNGVDNNK+KMEMEMEQVFEMK+LAAVTYNGVDNNK+LKDSEAELQR+MEMEMEQVFEMK+NLEGYVGFANLPNQVYR+QYPWGVAEVENGEHCDFTILR+SPLAQMEEERR+STLINSLFLTDLYSPEYPGPSHR	ADTLTPEECQQFK+ADTLTPEECQQFKK+ANWEAQQR+DVTNNVHYENYR+FEDYLNAESR+IYEFPETDDEEENK+IYEFPETDDEEENKLVK+LAAVTYNGVDNNK+LKDSEAELQR+NLEGYVGFANLPNQVYR+QYPWGVAEVENGEHCDFTILR+SPLAQMEEERR+STLINSLFLTDLYSPEYPGPSHR+TVQVEQSK+VNIIPIIAK	ADTLTPEECQQFK+ADTLTPEECQQFKK+ANWEAQQR+DVTNNVHYENYR+FEDYLNAESR+IYEFPETDDEEENK+IYEFPETDDEEENKLVK+LAAVTYNGVDNNK+LKDSEAELQR+NLEGYVGFANLPNQVYR+QYPWGVAEVENGEHCDFTILR+STLINSLFLTDLYSPEYPGPSHR+VNIIPIIAK	8	8	13	16	15	13	3	4	4	5	8	7	-0.918448	0.271196	0.682879	0.157919	0.221905	0.028812
O55135	sp|O55135|IF6_MOUSE	Eukaryotic translation initiation factor 6 OS=Mus musculus OX=10090 GN=Eif6 PE=1 SV=2	245	13.5	27.3	54.3	51.4	37.6	50.6	2	8	20	23	12	22	0.004	0.009	0.02	0.022	0.012	0.019	LSALGNVTTCNDYVALVHPDLDR+NSLPDSVQIR	ASFENNCEVGCFAK+ETEEILADVLK+HGLLVPNNTTDQELQHIR+TSIEDQDELSSLLQVPLVAGTVNR	ASFENNCEVGCFAK+DSLIDSLT+ETEEILADVLK+HGLLVPNNTTDQELQHIR+LSALGNVTTCNDYVALVHPDLDR+NSLPDSVQIR+QTVADQVLVGSYCVFSNQGGLVHPK+TSIEDQDELSSLLQVPLVAGTVNR	ASFENNCEVGCFAK+DSLIDSLT+HGLLVPNNTTDQELQHIR+LNEAKPSTIATSMR+LSALGNVTTCNDYVALVHPDLDR+QTVADQVLVGSYCVFSNQGGLVHPK+TSIEDQDELSSLLQVPLVAGTVNR	ASFENNCEVGCFAK+ETEEILADVLK+HGLLVPNNTTDQELQHIR+LNEAKPSTIATSMR+NSLPDSVQIR+QTVADQVLVGSYCVFSNQGGLVHPK	ASFENNCEVGCFAK+DSLIDSLT+ETEEILADVLK+HGLLVPNNTTDQELQHIR+LNEAKPSTIATSMR+NSLPDSVQIR+QTVADQVLVGSYCVFSNQGGLVHPK+TSIEDQDELSSLLQVPLVAGTVNR	2	4	8	7	6	8	1	3	5	6	4	6	-0.426544	0.139019	0.227358	0.218838	0.981489	0.396983
O55137	sp|O55137|ACOT1_MOUSE	Acyl-coenzyme A thioesterase 1 OS=Mus musculus OX=10090 GN=Acot1 PE=1 SV=1	419	15.5	48.7	29.6	41.1	39.4	42.7	8	36	30	43	50	38	0.013	0.03	0.022	0.029	0.046	0.025	DGLKDVVDALQSPLVDKK+GGELGLAMASFLK+GPGIGLLGISK+QLGSECLHVSPK+SEFYADEISKR	ADSHGELDLAR+ATLFLPPEPGPFPGIIDLFGVGGGLLEYR+DETIPPVTILR+DGLKDVVDALQSPLVDKK+DVQTPFVVELEVLDGHEPDGGQR+DVVDALQSPLVDKK+GGELGLAMASFLK+GLAPEQPVTLR+GPGIGLLGISK+NMETMHMEYFEEAVNYLR+QLGSECLHVSPK+SCWDEPLSIAVR+SDTTFLFLVGQDDHNWK+SEFYADEISKR+SEFYADEISK+SFIPVER	ADSHGELDLAR+DETIPPVTILR+DGLKDVVDALQSPLVDKK+DVVDALQSPLVDKK+GLAPEQPVTLR+HFLAPGVR+NMETMHMEYFEEAVNYLR+QLGSECLHVSPK+SDTTFLFLVGQDDHNWK+SEFYADEISKR+SEFYADEISK+SFIPVER	ADSHGELDLAR+DGLKDVVDALQSPLVDKK+DVQTPFVVELEVLDGHEPDGGQR+DVVDALQSPLVDKK+GGELGLAMASFLK+GLAPEQPVTLR+GPGIGLLGISK+HFLAPGVR+NMETMHMEYFEEAVNYLR+QLGSECLHVSPK+SCWDEPLSIAVR+SDTTFLFLVGQDDHNWK+SEFYADEISKR+SEFYADEISK+SFIPVER	ADSHGELDLAR+DETIPPVTILR+DGLKDVVDALQSPLVDKK+DVQTPFVVELEVLDGHEPDGGQR+DVVDALQSPLVDKK+GGELGLAMASFLK+GLAPEQPVTLR+GPGIGLLGISK+HFLAPGVR+QLGSECLHVSPK+SCWDEPLSIAVR+SDTTFLFLVGQDDHNWK+SEFYADEISKR+SEFYADEISK+SFIPVER	ADSHGELDLAR+ASLLAGK+DGLKDVVDALQSPLVDKK+DVQTPFVVELEVLDGHEPDGGQR+DVVDALQSPLVDKK+GGELGLAMASFLK+GLAPEQPVTLR+GPGIGLLGISK+HFLAPGVR+NMETMHMEYFEEAVNYLR+QLGSECLHVSPK+SCWDEPLSIAVR+SDTTFLFLVGQDDHNWK+SEFYADEISKR+SFIPVER	5	16	12	15	15	15	2	6	6	5	8	4	-0.186987	0.0324905	0.51758	1.01474	1.13922	0.328217
O55142	sp|O55142|RL35A_MOUSE	60S ribosomal protein L35a OS=Mus musculus OX=10090 GN=Rpl35a PE=1 SV=2	110	NA	NA	8.2	9.1	10.9	10.9	NA	NA	1	3	4	4	NA	NA	0.001	0.003	0.003	0.002	NA	NA	DETEFYLGK	DETEFYLGK+DETEFYLGKR	NNTVTPGGKPNK	NNTVTPGGKPNK	NA	NA	1	2	1	1	NA	NA	1	1	1	1	NA	NA	0.903734	1.24286	-1.41609	0.215834
O55143	sp|O55143|AT2A2_MOUSE	Sarcoplasmic/endoplasmic reticulum calcium ATPase 2 OS=Mus musculus OX=10090 GN=Atp2a2 PE=1 SV=2	1044	NA	NA	7.8	10.4	NA	NA	NA	NA	2	7	NA	NA	NA	NA	0.004	0.004	NA	NA	NA	NA	HTDPVPDPR+IVEFLQSFDEITAMTGDGVNDAPALK+NYLEQPGK+TASEMVLADDNFSTIVAAVEEGR+VDQSILTGESVSVIK	DIVPGDIVEIAVGDKVPADIR+IGIFGQDEDVTSK+IRDEMVATEQER+LDEFGEQLSK+TASEMVLADDNFSTIVAAVEEGR+VDQSILTGESVSVIK+VGEATETALTCLVEK	NA	NA	NA	NA	5	7	NA	NA	NA	NA	1	1	NA	NA	NA	NA	0.437652	1.08546	NA	NA
O55201	sp|O55201|SPT5H_MOUSE	Transcription elongation factor SPT5 OS=Mus musculus OX=10090 GN=Supt5h PE=1 SV=1	1082	NA	NA	9.2	17.7	4.5	4.5	NA	NA	13	13	6	5	NA	NA	0.01	0.012	0.005	0.004	NA	NA	EATGVLLSIDGEDGIIR+EVANLKPK+GYIGVVK+MDLEDQQIK+SVTGGMCSVYLK+TPHYGSQTPLHDGSR+TPMYGSQTPMYGSGSR+VVSISSEHLEPITPTK	DTYLDTQIVGQTGVIR+EATGVLLSIDGEDGIIR+FEGDTGLIVR+GIYKDDIAQVDYVEPSQNTISLK+GYIGVVK+LTTVDSQRPGGMTSTYGR+MDLEDQQIK+SSVGETVYGGSDELSDDITQQQLLPGVKDPNLWTVK+SVVAPEHVK+TPHYGSQTPLHDGSR+TPMYGSQTPMYGSGSR+VVSISSEHLEPITPTK	EVANLKPK+GYIGVVK+TPAQSGAWDPNNPNTPSR+VVSISSEHLEPITPTK	EVANLKPK+GYIGVVK+VEENFVILFSDLTMHELK+VVSISSEHLEPITPTK	NA	NA	8	12	4	4	NA	NA	3	5	1	2	NA	NA	0.427726	0.121619	0.981796	0.111945
O55222	sp|O55222|ILK_MOUSE	Integrin-linked protein kinase OS=Mus musculus OX=10090 GN=Ilk PE=1 SV=2	452	NA	NA	10.8	9.5	NA	NA	NA	NA	3	4	NA	NA	NA	NA	0.003	0.004	NA	NA	NA	NA	GDDTPLHLAASHGHR+MYAPAWVAPEALQK+VALEGLRPTIPPGISPHVCK	EVPFADLSNMEIGMK+VALEGLRPTIPPGISPHVCK+YGEMPVDK	NA	NA	NA	NA	3	3	NA	NA	NA	NA	1	1	NA	NA	NA	NA	1.67934	1.78148	NA	NA
O55225	sp|O55225|OTOG_MOUSE	Otogelin OS=Mus musculus OX=10090 GN=Otog PE=1 SV=2	2910	NA	4.3	2.7	2.6	NA	NA	NA	8	6	11	NA	NA	NA	0.005	0.005	0.006	NA	NA	NA	CAPSYLFSCFNGGECVHPALCDCR+CLLLLSCFCLLR+HICLEGQLIR+LGDSCCTSYFCGCGECSDPMPECQEGEALTVHR+SVSLFLSGER+TFDGLPYDFVGACK+VQLPQVVGGVQLQQLAGYVIAR	LGDSCCTSYFCGCGECSDPMPECQEGEALTVHR+SVSLFLSGER+TFDGLPYDFVGACK+VQLPQVVGGVQLQQLAGYVIAR	CLLLLSCFCLLR+LGDSCCTSYFCGCGECSDPMPECQEGEALTVHR+SVSLFLSGER+VQLPQVVGGVQLQQLAGYVIAR	NA	NA	NA	7	4	4	NA	NA	NA	1	1	1	NA	NA	NA	-0.0867046	-1.29606	-2.21165	NA	NA
O55226	sp|O55226|CHAD_MOUSE	Chondroadherin OS=Mus musculus OX=10090 GN=Chad PE=2 SV=1	358	NA	NA	22.9	NA	28.5	15.1	NA	NA	6	NA	11	5	NA	NA	0.006	NA	0.009	0.004	NA	NA	AGAFDDLTELTYLYLDHNK+LNQLPSSFPFDNLETLTLTNNPWK+WLYLSENALSSLQPGSLDDVENLAK+YLETLWLDNTNLEK	NA	AGAFDDLTELTYLYLDHNK+ASRPDATCSSPAK+HVHLDNNR+LNQLPSSFPFDNLETLTLTNNPWK+NQLSSYPSAALSK+WLYLSENALSSLQPGSLDDVENLAK	AGAFDDLTELTYLYLDHNK+ASRPDATCSSPAK+HVHLDNNR+YLETLWLDNTNLEK	NA	NA	4	NA	6	4	NA	NA	1	NA	1	1	NA	NA	-1.32654	NA	-0.127933	-1.47616
O55229	sp|O55229|CHKB_MOUSE	Choline/ethanolamine kinase OS=Mus musculus OX=10090 GN=Chkb PE=1 SV=3	394	2	NA	NA	6.1	NA	NA	1	NA	NA	2	NA	NA	0.002	NA	NA	0.002	NA	NA	WLFGTMER	NA	NA	GEILSEEEQK+SLGPQLYGVFPEGR	NA	NA	1	NA	NA	2	NA	NA	1	NA	NA	1	NA	NA	-0.387828	NA	NA	0.156988	NA	NA
O55234	sp|O55234|PSB5_MOUSE	Proteasome subunit beta type-5 OS=Mus musculus OX=10090 GN=Psmb5 PE=1 SV=3	264	37.5	28.4	25.8	31.8	50	37.1	33	25	25	28	52	49	0.058	0.027	0.024	0.027	0.05	0.041	AIYQATYR+ATAGAYIASQTVK+ATAGAYIASQTVKK+DAYSGGAVNLYHVR+FLHGVIVAADSR+GPGLYYVDSEGNR+GYSYDLK+LLANMVYQYK+VEEAYDLAR+VSSDNVADLHDK	ATAGAYIASQTVK+ATAGAYIASQTVKK+FLHGVIVAADSR+GMGLSMGTMICGWDK+GPGLYYVDSEGNR+VEEAYDLAR+VSSDNVADLHDK	ATAGAYIASQTVK+ATAGAYIASQTVKK+FLHGVIVAADSR+GPGLYYVDSEGNR+GYSYDLK+RGPGLYYVDSEGNR+VEEAYDLAR+VSSDNVADLHDK	ATAGAYIASQTVK+ATAGAYIASQTVKK+FLHGVIVAADSR+GPGLYYVDSEGNR+VEEAYDLAR+VIEINPYLLGTMAGGAADCSFWER+VSSDNVADLHDK	AIYQATYR+ATAGAYIASQTVK+ATAGAYIASQTVKK+DAYSGGAVNLYHVR+FLHGVIVAADSR+GPGLYYVDSEGNR+GYSYDLK+ISVAAASK+LLANMVYQYK+RGPGLYYVDSEGNR+VEEAYDLAR+VIEINPYLLGTMAGGAADCSFWER+VSSDNVADLHDK	AIYQATYR+ATAGAYIASQTVK+ATAGAYIASQTVKK+DAYSGGAVNLYHVR+FLHGVIVAADSR+GPGLYYVDSEGNR+GYSYDLK+ISVAAASK+RGPGLYYVDSEGNR+VEEAYDLAR+VSSDNVADLHDK	10	7	8	7	13	11	8	5	6	5	10	8	-1.42268	0.169996	-0.00598337	-0.107267	0.324111	-0.129001
O55239	sp|O55239|NNMT_MOUSE	Nicotinamide N-methyltransferase OS=Mus musculus OX=10090 GN=Nnmt PE=1 SV=1	264	NA	NA	3.8	NA	NA	NA	NA	NA	1	NA	NA	NA	NA	NA	0.001	NA	NA	NA	NA	NA	DTYLSHFNPR	NA	NA	NA	NA	NA	1	NA	NA	NA	NA	NA	1	NA	NA	NA	NA	NA	-1.37388	NA	NA	NA
O70133	sp|O70133|DHX9_MOUSE	ATP-dependent RNA helicase A OS=Mus musculus OX=10090 GN=Dhx9 PE=1 SV=2	1380	NA	10.1	9.7	12.8	7.2	7.5	NA	14	17	22	14	11	NA	0.016	0.017	0.019	0.011	0.009	NA	AAECNIVVTQPR+DINTDFLLVVLR+DKEDDGGEDDDANCNLICGDEYGPETK+DVVLAYPEVR+ELDALDANDELTPLGR+NELTYQMEQDHNLQSVLQER+TPLHEIALSIK+TTQVPQYILDDFIQNDR+VQSDGQIVFIDDWIR	AAECNIVVTQPR+DKEDDGGEDDDANCNLICGDEYGPETK+DVVLAYPEVR+ELDALDANDELTPLGR+ETPFELIEALLK+SSVNCPFSSQDMK+TPLHEIALSIK+TTQVPQYILDDFIQNDR+VEGFNYAGMGNSTNKK	AAECNIVVTQPR+DINTDFLLVVLR+DKEDDGGEDDDANCNLICGDEYGPETK+DVVLAYPEVR+ELDALDANDELTPLGR+ETPFELIEALLK+FSDHVALLSVFQAWDDAR+GISHVIVDEIHER+NELTYQMEQDHNLQSVLQER+TTQVPQYILDDFIQNDR+YGDGPRPPK+YPSPFFVFGEK	AAECNIVVTQPR+DVVLAYPEVR+ELDALDANDELTPLGR+ETPFELIEALLK+HLENNSHFGSHR+TPLHEIALSIK+TTQVPQYILDDFIQNDR+YTQVGPDHNR	AAECNIVVTQPR+DVVLAYPEVR+ELDALDANDELTPLGR+HLENNSHFGSHR+TPLHEIALSIK+TTQVPQYILDDFIQNDR+VEGFNYAGMGNSTNK+YTQVGPDHNR	NA	9	9	12	8	8	NA	4	5	6	7	3	NA	-0.721876	-0.373648	-2.01607	-1.20249	-0.449445
O70139	sp|O70139|IPKG_MOUSE	cAMP-dependent protein kinase inhibitor gamma OS=Mus musculus OX=10090 GN=Pkig PE=1 SV=1	76	NA	21.1	21.1	21.1	NA	NA	NA	2	4	2	NA	NA	NA	0.002	0.003	0.002	NA	NA	NA	NAVPDIQGDSEAVSVR	NAVPDIQGDSEAVSVR	NAVPDIQGDSEAVSVR	NA	NA	NA	1	1	1	NA	NA	NA	1	1	1	NA	NA	NA	0.608951	0.399167	1.20631	NA	NA
O70165	sp|O70165|FCN1_MOUSE	Ficolin-1 OS=Mus musculus OX=10090 GN=Fcn1 PE=1 SV=1	334	17.7	42.2	27.2	38.9	29.9	35.9	16	35	34	23	32	34	0.029	0.033	0.031	0.021	0.028	0.03	ELGDTLCQR+LTLGQFLEGTAGDSLTK+RVDGSIDFFR+VDLQDFQGK+YSSFQVSEEQEKYK+YSSFQVSEEQEK	DWDSYKR+ELGDTLCQR+GDTGAAPSLGEK+GFGNLGTEFWLGNDYLHLLTANGNQELR+LTLGQFLEGTAGDSLTK+RVDGSIDFFR+VDGSIDFFR+VDLQDFQGK+VVGLGAQDK+YLSGSHESYADGINWGTGQGHHYSYK+YSSFQVSEEQEKYK+YSSFQVSEEQEK	DWDSYKR+ELGDTLCQR+LTLGQFLEGTAGDSLTK+VDGSIDFFR+VDLQDFQGK+YLSGSHESYADGINWGTGQGHHYSYK+YSSFQVSEEQEKYK+YSSFQVSEEQEK	DWDSYKR+ELGDTLCQR+HNNMSFTTHDQDNDANSMNCAALFHGAWWYHNCHQSNLNGR+LTLGQFLEGTAGDSLTK+VDGSIDFFR+VDLQDFQGK+YLSGSHESYADGINWGTGQGHHYSYK+YSSFQVSEEQEK	DWDSYKR+ELGDTLCQR+LTLGQFLEGTAGDSLTK+VDGSIDFFR+VDLQDFQGK+VVGLGAQDK+YLSGSHESYADGINWGTGQGHHYSYK+YSSFQVSEEQEKYK+YSSFQVSEEQEK	DWDSYKR+ELGDTLCQR+GDTGAAPSLGEK+LTLGQFLEGTAGDSLTK+SCKDLLTR+VDGSIDFFR+VDLQDFQGK+VVGLGAQDK+YLSGSHESYADGINWGTGQGHHYSYK+YSSFQVSEEQEKYK+YSSFQVSEEQEK	6	12	8	8	9	11	4	7	6	6	7	6	0.495107	-0.118208	-0.267726	-0.132138	-1.41793	-0.270891
O70172	sp|O70172|PI42A_MOUSE	Phosphatidylinositol 5-phosphate 4-kinase type-2 alpha OS=Mus musculus OX=10090 GN=Pip4k2a PE=1 SV=1	405	NA	NA	5.7	5.9	NA	NA	NA	NA	3	2	NA	NA	NA	NA	0.003	0.002	NA	NA	NA	NA	DVEFLAQLK+FGIDDQDFQNSLTR	DNDFINEGQK+FGIDDQDFQNSLTR	NA	NA	NA	NA	2	2	NA	NA	NA	NA	1	2	NA	NA	NA	NA	0.655536	-0.0689463	NA	NA
O70194	sp|O70194|EIF3D_MOUSE	Eukaryotic translation initiation factor 3 subunit D OS=Mus musculus OX=10090 GN=Eif3d PE=1 SV=2	548	NA	45.4	44.9	47.4	38.5	32.7	NA	27	32	46	31	23	NA	0.027	0.029	0.04	0.025	0.016	NA	CEHDGVMTGANGEVSFINIK+CVIDICMK+DMPYQPFSK+DNSDFDLLTVSETANEPPQDEGNSFNSPR+EEMDFPQLMK+FMTPVIQDNPSGWGPCAVPEQFR+GAVIATELK+IFHTVTTTDDPVIR+LGDDIDLIVR+NLAMEATYINHNFSQQCLR+SVYSWDIVVQR+TLNEWDSR+TQGNVFATDAILATLMSCTR+VADWTGATYQDKR+YLEVSEPQDIECCGALEYYDK+YNFPNPNPFVEDDMDKNEIASVAYR	CEHDGVMTGANGEVSFINIK+CVIDICMK+DMPYQPFSK+DNSDFDLLTVSETANEPPQDEGNSFNSPR+EEMDFPQLMK+FMTPVIQDNPSGWGPCAVPEQFR+GAVIATELK+HCNGVDWR+IFHTVTTTDDPVIR+LGDDIDLIVR+NLAMEATYINHNFSQQCLR+TLNEWDSR+TQGNVFATDAILATLMSCTR+VADWTGATYQDKR+YLEVSEPQDIECCGALEYYDK+YNFPNPNPFVEDDMDKNEIASVAYR	CEHDGVMTGANGEVSFINIK+CVIDICMK+DMPYQPFSK+DNSDFDLLTVSETANEPPQDEGNSFNSPR+EEMDFPQLMK+ERYNFPNPNPFVEDDMDKNEIASVAYR+FMTPVIQDNPSGWGPCAVPEQFR+GAVIATELK+IFHTVTTTDDPVIR+LGDDIDLIVR+NLAMEATYINHNFSQQCLR+SDWEVKEEMDFPQLMK+TLNEWDSR+TQGNVFATDAILATLMSCTR+VADWTGATYQDKR+VADWTGATYQDK+WTCCALLAGSEYLK+YLEVSEPQDIECCGALEYYDK+YNFPNPNPFVEDDMDKNEIASVAYR	CEHDGVMTGANGEVSFINIK+CVIDICMK+DNSDFDLLTVSETANEPPQDEGNSFNSPR+EEMDFPQLMK+FMTPVIQDNPSGWGPCAVPEQFR+GAVIATELK+IFHTVTTTDDPVIR+LGDDIDLIVR+TQGNVFATDAILATLMSCTR+VADWTGATYQDKR+YLEVSEPQDIECCGALEYYDK+YLILKDPNK+YNFPNPNPFVEDDMDKNEIASVAYR	CVIDICMK+DMPYQPFSK+DNSDFDLLTVSETANEPPQDEGNSFNSPR+IFHTVTTTDDPVIR+LGDDIDLIVR+NLAMEATYINHNFSQQCLR+SVYSWDIVVQR+TQGNVFATDAILATLMSCTR+VADWTGATYQDKR+YLEVSEPQDIECCGALEYYDK+YNFPNPNPFVEDDMDKNEIASVAYR	NA	16	16	19	13	11	NA	11	8	9	4	3	NA	0.404872	0.315438	0.460708	0.449006	0.367592
O70250	sp|O70250|PGAM2_MOUSE	Phosphoglycerate mutase 2 OS=Mus musculus OX=10090 GN=Pgam2 PE=1 SV=3	253	47.4	54.2	46.6	41.9	53.8	41.9	49	45	57	44	80	63	0.065	0.036	0.048	0.032	0.058	0.042	ALPFWNEEIAPK+FLGDEETVR+FLGDEETVRK+HGESLWNQENR+HNYYTSISK+HYGGLTGLNKAETAAK+HYGGLTGLNK+SFDTPPPPMDEK+TLWTILDVTDQMWVPVVR+VLIAAHGNSLR+YAGLKPEELPTCESLKDTIAR+YAGLKPEELPTCESLK	ALPFWNEEIAPK+AMEAVAAQGK+FLGDEETVR+FLGDEETVRK+HGESLWNQENR+HNYYTSISK+HYGGLTGLNK+IEFDICYTSVLK+IEFDICYTSVLKR+SFDTPPPPMDEK+TLWTILDVTDQMWVPVVR+VLIAAHGNSLR+YAGLKPEELPTCESLKDTIAR+YAGLKPEELPTCESLK	ALPFWNEEIAPK+AMEAVAAQGK+FLGDEETVR+FLGDEETVRK+HGESLWNQENR+HNYYTSISK+HYGGLTGLNK+IEFDICYTSVLK+SFDTPPPPMDEK+VLIAAHGNSLR+YAGLKPEELPTCESLKDTIAR+YAGLKPEELPTCESLK	ALPFWNEEIAPK+AMEAVAAQGK+FLGDEETVR+FLGDEETVRK+HGESLWNQENR+HNYYTSISK+HYGGLTGLNK+SFDTPPPPMDEK+VLIAAHGNSLR+YAGLKPEELPTCESLKDTIAR+YAGLKPEELPTCESLK	ALPFWNEEIAPK+AMEAVAAQGK+DTIARALPFWNEEIAPK+FLGDEETVR+FLGDEETVRK+HGESLWNQENR+HNYYTSISK+HYGGLTGLNK+IEFDICYTSVLK+KAMEAVAAQGK+SFDTPPPPMDEK+TLWTILDVTDQMWVPVVR+VLIAAHGNSLR+YAGLKPEELPTCESLKDTIAR+YAGLKPEELPTCESLK	ALPFWNEEIAPK+AMEAVAAQGK+DTIARALPFWNEEIAPK+FLGDEETVR+FLGDEETVRK+HGESLWNQENR+HNYYTSISK+HYGGLTGLNK+KAMEAVAAQGK+SFDTPPPPMDEK+VLIAAHGNSLR+YAGLKPEELPTCESLKDTIAR+YAGLKPEELPTCESLK	12	14	12	11	15	13	6	6	6	6	9	7	-0.401242	-2.08276	-0.764037	-0.350691	0.92365	-0.253541
O70251	sp|O70251|EF1B_MOUSE	Elongation factor 1-beta OS=Mus musculus OX=10090 GN=Eef1b PE=1 SV=5	225	28.4	59.6	59.6	60	61.3	60.9	6	42	45	51	60	62	0.01	0.046	0.043	0.045	0.055	0.051	ASLPGVK+SSILLDVKPWDDETDMTKLEECVR+TPAGLQVLNDYLADK+YGPSSVEDTTGSGAADAK	LQIQCVVEDDK+SIQADGLVWGSSK+SSILLDVKPWDDETDMTKLEECVR+SSILLDVKPWDDETDMTK+SYIEGYVPSQADVAVFEAVSGPPPADLCHALR+TPAGLQVLNDYLADK+YGPSSVEDTTGSGAADAKDDDDIDLFGSDDEEESEEAKK+YGPSSVEDTTGSGAADAKDDDDIDLFGSDDEEESEEAK+YGPSSVEDTTGSGAADAK	LQIQCVVEDDK+SIQADGLVWGSSK+SSILLDVKPWDDETDMTKLEECVR+SSILLDVKPWDDETDMTK+SYIEGYVPSQADVAVFEAVSGPPPADLCHALR+TPAGLQVLNDYLADK+YGPSSVEDTTGSGAADAKDDDDIDLFGSDDEEESEEAKK+YGPSSVEDTTGSGAADAK	KLQIQCVVEDDK+LQIQCVVEDDK+SIQADGLVWGSSK+SSILLDVKPWDDETDMTKLEECVR+SSILLDVKPWDDETDMTK+SYIEGYVPSQADVAVFEAVSGPPPADLCHALR+TPAGLQVLNDYLADK+YGPSSVEDTTGSGAADAKDDDDIDLFGSDDEEESEEAKK+YGPSSVEDTTGSGAADAKDDDDIDLFGSDDEEESEEAK+YGPSSVEDTTGSGAADAK	ASLPGVK+ASLPGVKK+KLQIQCVVEDDK+LAQYESK+LQIQCVVEDDK+LVPVGYGIK+SIQADGLVWGSSK+SSILLDVKPWDDETDMTKLEECVR+SSILLDVKPWDDETDMTK+SYIEGYVPSQADVAVFEAVSGPPPADLCHALR+TPAGLQVLNDYLADK+YGPSSVEDTTGSGAADAK	ASLPGVK+ASLPGVKK+LAQYESK+LQIQCVVEDDK+LVPVGYGIK+SIQADGLVWGSSK+SSILLDVKPWDDETDMTKLEECVR+SSILLDVKPWDDETDMTK+SYIEGYVPSQADVAVFEAVSGPPPADLCHALR+TPAGLQVLNDYLADK+YGPSSVEDTTGSGAADAK	4	9	8	10	12	11	2	4	5	6	8	8	-0.534247	0.406924	-0.0543833	0.236287	1.48806	-0.328732
O70299	sp|O70299|MB211_MOUSE	Putative nucleotidyltransferase MAB21L1 OS=Mus musculus OX=10090 GN=Mab21l1 PE=2 SV=1	359	NA	5.6	2.5	NA	NA	NA	NA	4	1	NA	NA	NA	NA	0.002	0.001	NA	NA	NA	NA	FQTLVAQAVDK+TLVSYECEK	TLVSYECEK	NA	NA	NA	NA	2	1	NA	NA	NA	NA	1	1	NA	NA	NA	NA	-0.368218	-1.65577	NA	NA	NA
O70310	sp|O70310|NMT1_MOUSE	Glycylpeptide N-tetradecanoyltransferase 1 OS=Mus musculus OX=10090 GN=Nmt1 PE=1 SV=1	496	11.7	26.6	35.7	26.6	27.6	27.4	6	19	32	30	29	44	0.011	0.021	0.024	0.027	0.024	0.034	DIPVVHQLLSR+GFDVFNALDLMENK+GSDMESTQDQPVK+QEPYTLPQGFTWDALDLGDR	AIELFSVGQGPAK+DIPVVHQLLSR+ELYTLLNENYVEDDDNMFR+GFDVFNALDLMENK+GSDMESTQDQPVK+LGEVVNTHGPVEPDKDNIR+MVEINFLCVHK+QEPYTLPQGFTWDALDLGDR+SGLSPANDTGAK	AIELFSVGQGPAK+DIPVVHQLLSR+ELYTLLNENYVEDDDNMFR+GFDVFNALDLMENK+GSDMESTQDQPVK+LGEVVNTHGPVEPDKDNIR+LPAPSLPLMMEGNGNGHEHCSDCENEEDNSHNR+MVEINFLCVHK+QEPYTLPQGFTWDALDLGDR+SGLSPANDTGAK+SYQFWDTQPVPK	AIELFSVGQGPAK+DIPVVHQLLSR+ELYTLLNENYVEDDDNMFR+GFDVFNALDLMENK+GSDMESTQDQPVK+LGEVVNTHGPVEPDKDNIR+MVEINFLCVHK+QEPYTLPQGFTWDALDLGDR+SYQFWDTQPVPK+YQFWDTQPVPK	AIELFSVGQGPAK+DIPVVHQLLSR+FGIGDGNLQYYLYNWK+GFDVFNALDLMENK+GSDMESTQDQPVK+LGEVVNTHGPVEPDKDNIR+MVEINFLCVHK+SGLSPANDTGAK+SYQFWDTQPVPK+TAGLRPMEK+VAPVLIR	AIELFSVGQGPAK+DIPVVHQLLSR+EKGSDMESTQDQPVK+ELYTLLNENYVEDDDNMFR+GFDVFNALDLMENK+GSDMESTQDQPVK+KDIPVVHQLLSR+LGEVVNTHGPVEPDKDNIR+QEPYTLPQGFTWDALDLGDR+SGLSPANDTGAK+SYQFWDTQPVPK+YQFWDTQPVPK	4	9	11	10	11	12	2	7	9	5	7	7	-0.371218	0.14128	0.324636	-0.0557422	0.69863	0.350984
O70311	sp|O70311|NMT2_MOUSE	Glycylpeptide N-tetradecanoyltransferase 2 OS=Mus musculus OX=10090 GN=Nmt2 PE=1 SV=1	529	NA	NA	NA	NA	20	NA	NA	NA	NA	NA	3	NA	NA	NA	NA	NA	0.006	NA	NA	NA	NA	NA	AMELLSACQGPAR+EHIIDTFVVENPSGK+GFDVFNALDLMENK+GSPGGDLGAK+MAEDSESAASQQSLELDDQDTCGIDGDNEEETEHAK+MVEINFLCVHK+VAPVLIR	NA	NA	NA	NA	NA	7	NA	NA	NA	NA	NA	1	NA	NA	NA	NA	NA	2.48135	NA
O70318	sp|O70318|E41L2_MOUSE	Band 4.1-like protein 2 OS=Mus musculus OX=10090 GN=Epb41l2 PE=1 SV=2	988	10.8	18.6	25.3	36	19.9	25.7	10	17	33	35	16	41	0.015	0.018	0.03	0.033	0.015	0.034	AKEVENEQTPVSEPEEEKGSQPGPPVER+DSEGVDIK+EEQEECDEELEEEPGQGAK+EVPIVQTETK+FIPPWLKK+QAGASVLPVETEAQEHVVAQK+SSVETQPAEEVRK	AKEVENEQTPVSEPEEEKGSQPGPPVER+DYFGLLFQDHPEQK+EAAVPDAVPDR+EASTLIDRPAPQFER+EVENEQTPVSEPEEEKGSQPGPPVER+EVQTSELK+IVITGDAALDHDQALAQAIR+QAGASVLPVETEAQEHVVAQK+SSVETQPAEEVRK+TEMVTISDASQR+VRPAELEQFESTIGFK+VTEGTIREEQEECDEELEEEPGQGAK	AKEVENEQTPVSEPEEEKGSQPGPPVER+DSEGVDIK+DYFGLLFQDHPEQK+EMSPGHGPGETR+EPTQADVEDQILGKEESLPEEESR+EVENEQTPVSEPEEEKGSQPGPPVER+EVPIVQTETK+EVQTSELK+GLSPAQADSQFLENAK+IVITGDAALDHDQALAQAIR+NWLDPAK+QAGASVLPVETEAQEHVVAQK+SSVETQPAEEVRK+TEMVTISDASQR+VNGEVPHLDLDGLPEIICCSEPPVVK+VRPAELEQFESTIGFK+VTLLDGTEYSCDLEK	AEVGKDESVITEEMNGK+AKEVENEQTPVSEPEEEKGSQPGPPVER+DSEGVDIK+DSTSLSSESSSSSSESEEDVGEYQPHHR+DYFGLLFQDHPEQK+EAAVPDAVPDR+EASTLIDRPAPQFER+EPTQADVEDQILGKEESLPEEESR+EVENEQTPVSEPEEEKGSQPGPPVER+FYPPDPSQLTEDITR+GLSPAQADSQFLENAK+IVITGDAALDHDQALAQAIR+KDKEETIQDTQEEK+LVSPEQPPK+QAGASVLPVETEAQEHVVAQK+TTEVGSASEVK+VNGEVPHLDLDGLPEIICCSEPPVVK+VRPAELEQFESTIGFK+VTEGTIREEQEECDEELEEEPGQGAK+VTLLDGTEYSCDLEK+VTPLPFQPQASSHETLNVV…	AEVGKDESVITEEMNGK+AKEVENEQTPVSEPEEEKGSQPGPPVER+AKGDAEEMAQR+EASTLIDRPAPQFER+EQHPDMSVTR+EVPIVQTETK+FLTLGSK+QAGASVLPVETEAQEHVVAQK+SSVETQPAEEVRK+TEMVTISDASQR+VRPAELEQFESTIGFK+VTLLDGTEYSCDLEK+VTPLPFQPQASSHETLNVVEEK	AKEVENEQTPVSEPEEEKGSQPGPPVER+AKGDAEEMAQR+ATPLPAEGK+DKEETIQDTQEEKLEGGAAK+DYFGLLFQDHPEQK+EASTLIDRPAPQFER+EMSPGHGPGETR+EPTQADVEDQILGKEESLPEEESR+EQHPDMSVTR+EVENEQTPVSEPEEEKGSQPGPPVER+EVPIVQTETK+EVQTSELK+GLSPAQADSQFLENAK+IVITGDAALDHDQALAQAIR+QAGASVLPVETEAQEHVVAQK+SSVETQPAEEVRK+TEMVTISDASQR+TTEVGSASEVK	7	12	17	21	13	18	2	5	5	4	4	8	0.565057	0.855347	0.651577	0.753045	0.427663	0.1547
O70325	sp|O70325|GPX4_MOUSE	Phospholipid hydroperoxide glutathione peroxidase OS=Mus musculus OX=10090 GN=Gpx4 PE=1 SV=4	197	NA	28.4	26.4	32	52.8	42.6	NA	12	10	13	22	16	NA	0.012	0.009	0.012	0.021	0.013	NA	DIDGHMVCLDK+EFAAGYNVK+QEPGSNQEIK+TDVNYTQLVDLHAR+YGPMEEPQVIEK	EFAAGYNVK+QEPGSNQEIK+TDVNYTQLVDLHAR+YAECGLR+YGPMEEPQVIEK	DIDGHMVCLDK+EFAAGYNVK+QEPGSNQEIK+TDVNYTQLVDLHAR+YAECGLR+YGPMEEPQVIEK	DIDGHMVCLDK+EFAAGYNVK+GMLGNAIK+ICVNGDDAHPLWK+ILAFPCNQFGR+QEPGSNQEIK+RYGPMEEPQVIEK+SMHEFSAK+TDVNYTQLVDLHAR+YAECGLR+YGPMEEPQVIEK	DIDGHMVCLDK+EFAAGYNVK+ICVNGDDAHPLWK+QEPGSNQEIK+SMHEFSAK+TDVNYTQLVDLHAR+YAECGLR+YGPMEEPQVIEK	NA	5	5	6	11	8	NA	5	3	4	6	6	NA	0.0688905	0.286013	0.188349	1.08565	-0.0238012
O70362	sp|O70362|PHLD_MOUSE	Phosphatidylinositol-glycan-specific phospholipase D OS=Mus musculus OX=10090 GN=Gpld1 PE=1 SV=1	837	31.8	27.4	29.9	29.7	40.4	33.7	44	56	59	58	70	89	0.071	0.057	0.057	0.051	0.068	0.075	AQYVLTSPEASSR+ELILEHQDAYQAGTVFPDAFYPSICK+ELLTLEEADWK+ENYPLPWEKDTEK+FGSVLHLTDLDDDGLDEIIMAAPLR+ITDVTSGLLGGEDGR+IYDNLYGR+LGTSLSSGYVR+LMLAGSSQK+LSGALHVYSFSSD+LYSTYSTK+MAFLTMTLHQGGATR+MYELAPEK+NLNHVSSPSASYTLSVPYAR+QSTITISGDK+SLLLIGSPTWK+SWMTPCPEEK+TQPALLSTFSGDRR+VYGYFLPNR+VYIYNGMYTTLGDMTGK	AQYVLTSPEASSR+DTYCNLGWTLLATDADGDGR+ELILEHQDAYQAGTVFPDAFYPSICK+ELLTLEEADWK+ENYPLPWEKDTEK+ENYPLPWEK+FGSVLHLTDLDDDGLDEIIMAAPLR+ITDVTSGLLGGEDGR+IYDNLYGR+LGWVMTSADLNQDGHGDLVVGAPGYSHPGR+MAFLTMTLHQGGATR+MYELAPEK+QSTITISGDK+SLLLIGSPTWK+SWMTPCPEEK+TQPALLSTFSGDRR+TQPALLSTFSGDR	AQYVLTSPEASSR+DTYCNLGWTLLATDADGDGR+ELILEHQDAYQAGTVFPDAFYPSICK+ELLTLEEADWK+ENYPLPWEKDTEK+ENYPLPWEK+FGSVLHLTDLDDDGLDEIIMAAPLR+ITDVTSGLLGGEDGR+IYDNLYGR+LGWVMTSADLNQDGHGDLVVGAPGYSHPGR+LYSTYSTK+MAFLTMTLHQGGATR+NDKELLTLEEADWK+QSTITISGDK+RNDKELLTLEEADWK+SLLLIGSPTWK+SWMTPCPEEK+TQPALLSTFSGDRR+TQPALLSTFSGDR+VYIYNGMYTTLGDMTGK	AQYVLTSPEASSR+DTYCNLGWTLLATDADGDGR+ELILEHQDAYQAGTVFPDAFYPSICK+ELLTLEEADWK+ENYPLPWEKDTEK+ENYPLPWEK+FGSVLHLTDLDDDGLDEIIMAAPLR+ITDVTSGLLGGEDGR+LGWVMTSADLNQDGHGDLVVGAPGYSHPGR+LYSTYSTK+MAFLTMTLHQGGATR+MYELAPEK+NDKELLTLEEADWK+QSTITISGDK+SLLLIGSPTWK+SWMTPCPEEK+TQPALLSTFSGDRR+TQPALLSTFSGDR+VYIYNGMYTTLGDMTGK	AQYVLTSPEASSR+DTYCNLGWTLLATDADGDGR+DVLVDCTYLQFLEMHGEMFAVSK+ELILEHQDAYQAGTVFPDAFYPSICK+ELLTLEEADWK+ENYPLPWEKDTEK+ENYPLPWEK+FGSSLVSVR+FGSVLHLTDLDDDGLDEIIMAAPLR+GIVATFYSHPR+ITDVTSGLLGGEDGR+IYDNLYGR+LGTSLSSGYVR+LGWVMTSADLNQDGHGDLVVGAPGYSHPGR+LMLAGSSQK+LYSTYSTK+MAFLTMTLHQGGATR+MYELAPEK+NDKELLTLEEADWK+NQVVVAAGR+QSTITISGDK+SLLLIGSPTWK+SWMTPCPEEK+TQPALLSTFSGDRR+TQPALLSTFSGDR+VYGYFLPNR+VYIYNGMYTTLGDMTGK	AQYVLTSPEASSR+DTYCNLGWTLLATDADGDGR+ELILEHQDAYQAGTVFPDAFYPSICK+ELLTLEEADWK+ENYPLPWEKDTEK+FGSSLVSVR+FGSVLHLTDLDDDGLDEIIMAAPLR+GIVATFYSHPR+ITDVTSGLLGGEDGR+LGTSLSSGYVR+LGWVMTSADLNQDGHGDLVVGAPGYSHPGR+LMLAGSSQK+LYSTYSTK+MAFLTMTLHQGGATR+MYELAPEK+NQVVVAAGR+QSTITISGDK+RNDKELLTLEEADWK+SLLLIGSPTWK+SWMTPCPEEK+TQPALLSTFSGDRR+TQPALLSTFSGDR	20	17	20	19	27	22	12	12	11	11	15	12	0.284383	0.586427	-0.789474	-0.351112	-1.74315	-0.150919
O70370	sp|O70370|CATS_MOUSE	Cathepsin S OS=Mus musculus OX=10090 GN=Ctss PE=1 SV=2	340	39.7	48.5	42.1	47.4	41.2	47.4	57	82	58	70	57	78	0.103	0.09	0.058	0.066	0.054	0.069	DPTLDYHWDLWK+GPVSVGIDASHSSFFFYK+LISLSAQNLVDCSNEEK+LISLSAQNLVDCSNEEKYGNK+NHCGIASYCSYPEI+NSWGLNFGDQGYIR+SGVYDDPSCTGNVNHGVLVVGYGTLDGK+TLPDTVDWR+YIQLPFGDEDALKEAVATK+YIQLPFGDEDALK	DPTLDYHWDLWK+DPTLDYHWDLWKK+GCGGGYMTEAFQYIIDNGGIEADASYPYK+GPVSVGIDASHSSFFFYK+LISLSAQNLVDCSNEEK+LISLSAQNLVDCSNEEKYGNK+NHCGIASYCSYPEI+NSWGLNFGDQGYIR+SGVYDDPSCTGNVNHGVLVVGYGTLDGK+TLPDTVDWR+YIQLPFGDEDALKEAVATK+YIQLPFGDEDALK	DPTLDYHWDLWK+DPTLDYHWDLWKK+GCGGGYMTEAFQYIIDNGGIEADASYPYK+LISLSAQNLVDCSNEEK+NHCGIASYCSYPEI+NSWGLNFGDQGYIR+SGVYDDPSCTGNVNHGVLVVGYGTLDGK+TLPDTVDWR+YIQLPFGDEDALKEAVATK+YIQLPFGDEDALK	DPTLDYHWDLWK+DPTLDYHWDLWKK+GCGGGYMTEAFQYIIDNGGIEADASYPYK+GPVSVGIDASHSSFFFYK+LISLSAQNLVDCSNEEK+NHCGIASYCSYPEI+NSWGLNFGDQGYIR+SGVYDDPSCTGNVNHGVLVVGYGTLDGK+TLPDTVDWR+YIQLPFGDEDALKEAVATK+YIQLPFGDEDALK	DPTLDYHWDLWK+EKGCVTEVK+GPVSVGIDASHSSFFFYK+LISLSAQNLVDCSNEEK+NHCGIASYCSYPEI+NSWGLNFGDQGYIR+SGVYDDPSCTGNVNHGVLVVGYGTLDGK+TLPDTVDWR+YIQLPFGDEDALKEAVATK+YIQLPFGDEDALK	DPTLDYHWDLWK+DPTLDYHWDLWKK+GCGGGYMTEAFQYIIDNGGIEADASYPYK+GPVSVGIDASHSSFFFYK+LISLSAQNLVDCSNEEK+NHCGIASYCSYPEI+NSWGLNFGDQGYIR+SGVYDDPSCTGNVNHGVLVVGYGTLDGK+TLPDTVDWR+YIQLPFGDEDALKEAVATK+YIQLPFGDEDALK	10	12	10	11	10	11	7	7	6	5	7	8	0.144307	0.689473	-0.163099	-0.195617	-1.2559	0.289229
O70372	sp|O70372|TERT_MOUSE	Telomerase reverse transcriptase OS=Mus musculus OX=10090 GN=Tert PE=1 SV=1	1122	NA	0.8	0.8	0.8	0.8	0.8	NA	16	11	11	9	12	NA	0.017	0.011	0.01	0.009	0.009	NA	QVLPTPSGK	QVLPTPSGK	QVLPTPSGK	QVLPTPSGK	QVLPTPSGK	NA	1	1	1	1	1	NA	1	1	1	1	1	NA	-0.519558	-0.554027	-0.514961	-5.59375	-0.0260265
O70400	sp|O70400|PDLI1_MOUSE	PDZ and LIM domain protein 1 OS=Mus musculus OX=10090 GN=Pdlim1 PE=1 SV=4	327	29.7	40.1	76.1	73.4	76.8	70.9	7	17	47	31	26	39	0.01	0.018	0.046	0.028	0.025	0.034	QELNEPPK+SAMPFTASPAPSTR+TSASGEEANSRPVVQPHPSGSLIIDKDSEVYK+VITNQYNSPTGLYSSENISNFNNAVESK+VTPPEGYDVVTVFRE	GHFFVEDQIYCEK+HPECYVCTDCGINLK+IWSPLVTEEGKR+QSTSFLVLQEILESDGK+SAMPFTASPAPSTR+TSASGEEANSRPVVQPHPSGSLIIDKDSEVYK+VITNQYNSPTGLYSSENISNFNNAVESK	AAIANLCIGDLITAIDGEDTSSMTHLEAQNK+CGTGIVGVFVK+DFEQPLAISR+ERVTPPEGYDVVTVFRE+GCADNMTLTVSR+GHFFVEDQIYCEK+HPECYVCTDCGINLK+IWSPLVTEEGKR+MNLASEPQEVLHIGSAHNR+QELNEPPK+QSTSFLVLQEILESDGKGDPNKPSGFR+QSTSFLVLQEILESDGK+SAMPFTASPAPSTR+TSASGEEANSRPVVQPHPSGSLIIDKDSEVYK+VITNQYNSPTGLYSSENISNFNNAVESK+VTPPEGYDVVTVFRE	AAIANLCIGDLITAIDGEDTSSMTHLEAQNK+DFEQPLAISR+GDPNKPSGFR+GHFFVEDQIYCEK+HPECYVCTDCGINLK+IWSPLVTEEGKR+MNLASEPQEVLHIGSAHNR+QELNEPPK+QSTSFLVLQEILESDGKGDPNKPSGFR+QSTSFLVLQEILESDGK+SAMPFTASPAPSTR+TSASGEEANSRPVVQPHPSGSLIIDKDSEVYK+VAASVGNAQKLPICDK+VITNQYNSPTGLYSSENISNFNNAVESK+VTPPEGYDVVTVFRE	AAIANLCIGDLITAIDGEDTSSMTHLEAQNK+CGTGIVGVFVK+DFEQPLAISR+ERVTPPEGYDVVTVFRE+GCADNMTLTVSR+GHFFVEDQIYCEK+HPECYVCTDCGINLK+IWSPLVTEEGKR+MNLASEPQEVLHIGSAHNR+QSTSFLVLQEILESDGKGDPNKPSGFR+SAMPFTASPAPSTR+TSASGEEANSRPVVQPHPSGSLIIDKDSEVYK+VAASVGNAQK+VITNQYNSPTGLYSSENISNFNNAVESK+VTPPEGYDVVTVFRE	AAIANLCIGDLITAIDGEDTSSMTHLEAQNK+CGTGIVGVFVK+GCADNMTLTVSR+GDPNKPSGFR+GHFFVEDQIYCEK+IWSPLVTEEGK+IWSPLVTEEGKR+MNLASEPQEVLHIGSAHNR+QELNEPPK+QSTSFLVLQEILESDGKGDPNKPSGFR+SAMPFTASPAPSTR+TSASGEEANSRPVVQPHPSGSLIIDKDSEVYK+VAASVGNAQK+VITNQYNSPTGLYSSENISNFNNAVESK+VTPPEGYDVVTVFRE	5	7	16	15	15	15	1	3	7	7	5	9	-1.77714	-0.23664	0.983935	1.24797	0.938585	0.0249855
O70410	sp|O70410|V2R1_MOUSE	Vomeronasal type-2 receptor 1 OS=Mus musculus OX=10090 GN=Vmn2r1 PE=1 SV=1	912	NA	NA	NA	NA	0.8	0.8	NA	NA	NA	NA	1	1	NA	NA	NA	NA	0.001	0.001	NA	NA	NA	NA	SVIPGLK	SVIPGLK	NA	NA	NA	NA	1	1	NA	NA	NA	NA	1	1	NA	NA	NA	NA	-2.95045	-1.26494
O70423	sp|O70423|AOC3_MOUSE	Membrane primary amine oxidase OS=Mus musculus OX=10090 GN=Aoc3 PE=1 SV=3	765	NA	5.2	NA	NA	NA	19.6	NA	3	NA	NA	NA	8	NA	0.003	NA	NA	NA	0.007	NA	EYQDIEEMIFHR+IQILSFAGKPLPQESPIEK+VDLDVAGLK	NA	NA	NA	DAFCVFEQNQGLPLRR+EGQDATACEVNPLACLSQTATCAPEIPAFSHGGFAYR+ELPQASGLLHHCCFYK+EYQDIEEMIFHR+IQILSFAGKPLPQESPIEK+LLETEEEAAFPLGGATPR+SGDGGGLSQPLHCPSVLPSVQPR+VDLDVAGLK	NA	3	NA	NA	NA	8	NA	2	NA	NA	NA	1	NA	1.50026	NA	NA	NA	1.44436
O70435	sp|O70435|PSA3_MOUSE	Proteasome subunit alpha type-3 OS=Mus musculus OX=10090 GN=Psma3 PE=1 SV=3	255	29.4	23.1	23.1	29	29.4	29	35	22	19	31	47	42	0.06	0.023	0.018	0.028	0.045	0.037	AVENSSTAIGIR+CKDGVVFGVEK+DGVVFGVEK+HVGMAVAGLLADAR+IIYIVHDEVKDK+IIYIVHDEVK+SLADIAR+SNFGYNIPLK+VFQVEYAMK	AVENSSTAIGIR+CKDGVVFGVEK+HVGMAVAGLLADAR+IIYIVHDEVKDK+IIYIVHDEVK+SNFGYNIPLK	AVENSSTAIGIR+CKDGVVFGVEK+HVGMAVAGLLADAR+IIYIVHDEVKDK+IIYIVHDEVK+SNFGYNIPLK	AVENSSTAIGIR+CKDGVVFGVEK+DIREEAEK+HVGMAVAGLLADAR+IIYIVHDEVKDK+IIYIVHDEVK+SLADIAR+SNFGYNIPLK	AVENSSTAIGIR+CKDGVVFGVEK+DGVVFGVEK+HVGMAVAGLLADAR+IIYIVHDEVKDK+IIYIVHDEVK+LYEEGSNKR+SLADIAR+SNFGYNIPLK	AVENSSTAIGIR+CKDGVVFGVEK+DGVVFGVEK+GRHEIVPK+HVGMAVAGLLADAR+IIYIVHDEVKDK+IIYIVHDEVK+SLADIAR+SNFGYNIPLK	9	6	6	8	9	9	7	4	4	5	6	6	-1.14727	-0.526472	-0.242623	-0.471834	-0.0833135	-0.343564
O70439	sp|O70439|STX7_MOUSE	Syntaxin-7 OS=Mus musculus OX=10090 GN=Stx7 PE=1 SV=3	261	NA	NA	NA	NA	NA	13.8	NA	NA	NA	NA	NA	6	NA	NA	NA	NA	NA	0.004	NA	NA	NA	NA	NA	ITQCSVEIQR+TLNQLGTPQDSPELR+VSGGFPEDSSK	NA	NA	NA	NA	NA	3	NA	NA	NA	NA	NA	1	NA	NA	NA	NA	NA	-0.46075
O70445	sp|O70445|BARD1_MOUSE	BRCA1-associated RING domain protein 1 OS=Mus musculus OX=10090 GN=Bard1 PE=2 SV=1	765	NA	1.4	NA	NA	NA	NA	NA	1	NA	NA	NA	NA	NA	0.001	NA	NA	NA	NA	NA	QLDSMIQLSSK	NA	NA	NA	NA	NA	1	NA	NA	NA	NA	NA	1	NA	NA	NA	NA	NA	-0.0725652	NA	NA	NA	NA
O70456	sp|O70456|1433S_MOUSE	14-3-3 protein sigma OS=Mus musculus OX=10090 GN=Sfn PE=1 SV=2	248	39.9	43.1	56	49.2	39.1	52.4	38	16	36	41	13	50	0.031	0.02	0.022	0.026	0.019	0.027	DSTLIMQLLR+GVCDTVLGLLDSHLIK+NLLSVAYK+SAVEKGEELSCEER+SAYQEAMDISKK+TTFDEAMADLHTLSEDSYK+VISSIEQK+YEDMAAFMK+YLAEVATGDDK	DSTLIMQLLR+EMPPTNPIR+GVCDTVLGLLDSHLIK+NLLSVAYK+SAVEKGEELSCEER+SAYQEAMDISKK+SAYQEAMDISK+TTFDEAMADLHTLSEDSYK+VISSIEQK+YLAEVATGDDK	DNLTLWTADSAGEEGGEAPEEPQS+DSTLIMQLLR+EKVETELR+GVCDTVLGLLDSHLIK+NLLSVAYK+SAVEKGEELSCEER+SAYQEAMDISKK+SAYQEAMDISK+TTFDEAMADLHTLSEDSYK+VLSSIEQK+YEDMAAFMK+YLAEVATGDDK	DNLTLWTADSAGEEGGEAPEEPQS+DSTLIMQLLR+GVCDTVLGLLDSHLIK+NLLSVAYK+SAVEKGEELSCEER+SAYQEAMDISKK+SAYQEAMDISK+TTFDEAMADLHTLSEDSYK+VLSSIEQK+YLAEVATGDDK	DSTLIMQLLR+EKVETELR+GVCDTVLGLLDSHLIK+MKGDYYR+NLLSVAYK+SAYQEAMDISKK+TTFDEAMADLHTLSEDSYK+VLSSIEQK+YEDMAAFMK	DNLTLWTADSAGEEGGEAPEEPQS+DSTLIMQLLR+EKVETELR+GVCDTVLGLLDSHLIK+NLLSVAYK+SAYQEAMDISKK+SNEEGSEEKGPEVK+TTFDEAMADLHTLSEDSYK+VLSSIEQK+YLAEVATGDDK	9	10	12	10	9	10	4	3	5	5	3	4	-1.03688	0.193781	-0.915743	-0.164786	0.0921872	-0.96468
O70458	sp|O70458|OSMR_MOUSE	Oncostatin-M-specific receptor subunit beta OS=Mus musculus OX=10090 GN=Osmr PE=1 SV=1	971	NA	9.2	9.5	8.5	7.9	14.2	NA	16	8	7	13	22	NA	0.017	0.007	0.007	0.012	0.018	NA	CASANHFWK+CEVSNYR+EFSTPETAPSQALDVWR+LNNVVFLSDTGTNINCQATK+LQDEPIHGEQLDSHVSLLK+TLDCSWEPGVDTTLTWR	CASANHFWK+CYPDIPNPYK+EFSTPETAPSQALDVWR+LNNVVFLSDTGTNINCQATK+LQDEPIHGEQLDSHVSLLK+TLDCSWEPGVDTTLTWR	EFSTPETAPSQALDVWR+EMQCNQPWER+LNNVVFLSDTGTNINCQATK+LQDEPIHGEQLDSHVSLLK+TLDCSWEPGVDTTLTWR	ALVDDTK+APQDVTLK+CASANHFWK+IFGTVLFVSK+LQDEPIHGEQLDSHVSLLK+TLDCSWEPGVDTTLTWR+WSDWTQK	ALVDDTK+APQDVTLK+CASANHFWK+CEVSNYR+EMQCNQPWER+GYTQELAPLVNPK+LNNVVFLSDTGTNINCQATK+LQDEPIHGEQLDSHVSLLK+TLDCSWEPGVDTTLTWR+VSVEPDK+WPDYDSDFQAGFIK+WSDWTQK	NA	6	6	5	7	12	NA	5	3	1	5	6	NA	0.0712319	-1.26372	-1.03978	-0.112939	-0.0193844
O70469	sp|O70469|DOK2_MOUSE	Docking protein 2 OS=Mus musculus OX=10090 GN=Dok2 PE=1 SV=1	412	2.9	NA	NA	NA	NA	2.9	1	NA	NA	NA	NA	1	0.002	NA	NA	NA	NA	0.001	VAEVGSEASSPR	NA	NA	NA	NA	VAEVGSEASSPR	1	NA	NA	NA	NA	1	1	NA	NA	NA	NA	1	0.473223	NA	NA	NA	NA	0.229663
O70475	sp|O70475|UGDH_MOUSE	UDP-glucose 6-dehydrogenase OS=Mus musculus OX=10090 GN=Ugdh PE=1 SV=1	493	21.5	38.3	51.3	47.1	38.1	41.4	10	15	41	35	34	38	0.017	0.016	0.041	0.033	0.032	0.034	ALCAVYEHWVPK+IAILGFAFK+ICCIGAGYVGGPTCSVIAHMCPEIR+IIDSLFNTVTDKK+ILTTNTWSSELSK+MLKPAFIFDGR+VLIGGDETPEGQK+VTVVDVNEAR	ALCAVYEHWVPK+DVLNLVYLCEALNLPEVAR+EADLVFISVNTPTK+EQIVVDLSHPGVSADDQVSR+IFDANTKPNLNLQVLSNPEFLAEGTAIK+IIDSLFNTVTDKK+ILTTNTWSSELSK+INAWNSPTLPIYEPGLK+ISSINSISALCEATGADVEEVATAIGMDQR+VLIGGDETPEGQK+VTVVDVNEAR	ALCAVYEHWVPK+ASVGFGGSCFQK+DVLNLVYLCEALNLPEVAR+EADLVFISVNTPTK+EQIVVDLSHPGVSADDQVSR+ESSSIYISK+FSLQDPPNK+IFDANTKPNLNLQVLSNPEFLAEGTAIK+IIDSLFNTVTDK+IIDSLFNTVTDKK+ILTTNTWSSELSK+INAWNSPTLPIYEPGLK+ISSINSISALCEATGADVEEVATAIGMDQR+VLDGLHSELQTIGFQIETIGK+VLIGGDETPEGQK+VTVVDVNEAR+YWQQVIDMNDYQR	ALCAVYEHWVPK+DVLNLVYLCEALNLPEVAR+EADLVFISVNTPTK+EQIVVDLSHPGVSADDQVSR+ESSSIYISK+FSLQDPPNKKPK+IFDANTKPNLNLQVLSNPEFLAEGTAIK+IIDSLFNTVTDKK+ILTTNTWSSELSK+INAWNSPTLPIYEPGLK+ISSINSISALCEATGADVEEVATAIGMDQR+VLDGLHSELQTIGFQIETIGKK+VLIGGDETPEGQK+VTVVDVNEAR	ALCAVYEHWVPK+ASVGFGGSCFQK+DVLNLVYLCEALNLPEVAR+EADLVFISVNTPTK+ESSSIYISK+IFDANTKPNLNLQVLSNPEFLAEGTAIK+ILTTNTWSSELSK+INAWNSPTLPIYEPGLK+IVQNSNGYK+MLKPAFIFDGR+VLDGLHSELQTIGFQIETIGK+VLIGGDETPEGQK+VTVVDVNEAR	ALCAVYEHWVPK+EADLVFISVNTPTK+ESSSIYISK+IFDANTKPNLNLQVLSNPEFLAEGTAIK+IIDSLFNTVTDKK+ILTTNTWSSELSK+INAWNSPTLPIYEPGLK+ISSINSISALCEATGADVEEVATAIGMDQR+IVQNSNGYK+NLFFSTNIDDAIR+RIVQNSNGYK+VLDGLHSELQTIGFQIETIGKK+VLDGLHSELQTIGFQIETIGK+VLIGGDETPEGQK+VTVVDVNEAR	8	11	17	14	13	15	4	6	10	8	9	7	0.35282	-0.220784	0.249849	0.566524	-0.250175	-0.80662
O70492	sp|O70492|SNX3_MOUSE	Sorting nexin-3 OS=Mus musculus OX=10090 GN=Snx3 PE=1 SV=3	162	9.9	42.6	53.1	46.9	55.6	56.2	1	8	14	10	19	22	0.005	0.008	0.012	0.007	0.014	0.014	TNLPIFK+VVVPPLPGK	CLHMFLQDEIIDK+GDDGIFDDNFIEER+LITKPQNLNDAYGPPSNFLEIDVSNPQTVGVGR+VVVPPLPGK	CLHMFLQDEIIDK+GDDGIFDDNFIEER+KQGLEQFINK+LITKPQNLNDAYGPPSNFLEIDVSNPQTVGVGR+TNLPIFK+VVVPPLPGK	CLHMFLQDEIIDK+GDDGIFDDNFIEER+LITKPQNLNDAYGPPSNFLEIDVSNPQTVGVGR+TNLPIFK+VVVPPLPGK	FTTYEIR+GDDGIFDDNFIEER+LITKPQNLNDAYGPPSNFLEIDVSNPQTVGVGR+QGLEQFINK+TNLPIFK+VAGHPLAQNER+VVVPPLPGK	FTTYEIR+GDDGIFDDNFIEER+KQGLEQFINK+LITKPQNLNDAYGPPSNFLEIDVSNPQTVGVGR+QGLEQFINK+TNLPIFK+VAGHPLAQNER+VVVPPLPGK	2	4	6	5	7	8	1	3	5	2	5	6	0.469407	-0.0558583	1.19187	1.19624	0.799608	-1.00085
O70493	sp|O70493|SNX12_MOUSE	Sorting nexin-12 OS=Mus musculus OX=10090 GN=Snx12 PE=1 SV=1	165	18.2	13.9	32.7	26.1	50.3	43.6	5	3	6	4	6	6	0.006	0.003	0.008	0.005	0.008	0.008	GDEGIFEESFIEER+IVVPPLPGK+TNLPIFK	GDEGIFEESFIEER+IVVPPLPGK	GDEGIFEESFIEER+IAGHPLAQNER+IVVPPLPGK+TNLPIFK+YSDFEWLKNELER	GDEGIFEESFIEER+IVVPPLPGK+TNLPIFK+YSDFEWLKNELER	GDEGIFEESFIEER+IAGHPLAQNER+IVVPPLPGK+LNSKPQDLTDAYGPPSNFLEIDIFNPQTVGVGR+QGLEQFINK+TNLPIFK	GDEGIFEESFIEER+IVVPPLPGK+LNSKPQDLTDAYGPPSNFLEIDIFNPQTVGVGR+QGLEQFINK+TNLPIFK	3	2	5	4	6	5	2	2	3	3	4	2	-0.108325	-0.277839	-0.252229	1.90585	0.736602	-0.69905
O70551	sp|O70551|SRPK1_MOUSE	SRSF protein kinase 1 OS=Mus musculus OX=10090 GN=Srpk1 PE=1 SV=2	648	NA	NA	5.2	NA	NA	NA	NA	NA	4	NA	NA	NA	NA	NA	0.004	NA	NA	NA	NA	NA	NSDPNDPNGEMVVQLLDDFK+SAEHYTETALDEIR	NA	NA	NA	NA	NA	2	NA	NA	NA	NA	NA	1	NA	NA	NA	NA	NA	2.10276	NA	NA	NA
O70566	sp|O70566|DIAP2_MOUSE	Protein diaphanous homolog 2 OS=Mus musculus OX=10090 GN=Diaph2 PE=1 SV=2	1098	NA	NA	NA	2.6	NA	NA	NA	NA	NA	3	NA	NA	NA	NA	NA	0.003	NA	NA	NA	NA	NA	EVLDLFEK+SEYDDLCEPEQFGVVMSTVK	NA	NA	NA	NA	NA	2	NA	NA	NA	NA	NA	1	NA	NA	NA	NA	NA	0.0270017	NA	NA
O70570	sp|O70570|PIGR_MOUSE	Polymeric immunoglobulin receptor OS=Mus musculus OX=10090 GN=Pigr PE=1 SV=1	771	44.4	42.4	44.7	39.4	47.9	53.7	281	297	292	335	345	363	0.501	0.323	0.288	0.315	0.334	0.318	AIPNPGPFANER+DPDFEGR+EDAGHYQCGAHSSGLPQEGWPIQTWQLFVNEESTIPNRR+EDEGWYWCGVK+ETCDVIINTLGK+ETCDVIINTLGKR+FSVLITGLR+FSVLITGLRK+FYSQEKYWCK+GCHILPSHDEGAR+GVTGGSVAIACPYNPKESSSLK+GVTGGSVAIACPYNPK+KTNQSCELVIDSTEK+MNKETCDVIINTLGK+NVDLQVLAPEPELLYK+QGASGMCTTLISSNGYLSK+QGQTYGETTAIYIAVEER+QSSVSCDQSSQLVSMTLNPVSKEDEGWYWCGVK+QSSVSCDQSSQLVSMTLNPVSK+SPIFGPQEVSSIEGDSVSITCYYPDTSVNR+SSVTFECDLGREVANEAK+SSVTFECDLGR+TNQSCE…	AIPNPGPFANER+DPDFEGR+EDEGWYWCGVK+EIQNVGDQAQENR+ETCDVIINTLGK+ETCDVIINTLGKR+FSVLITGLR+GCHILPSHDEGAR+GLSFDVSLEVSQVPELPSDTHVYTK+GVTGGSVAIACPYNPK+KTNQSCELVIDSTEK+MNKETCDVIINTLGK+NVDLQVLAPEPELLYKDLR+NVDLQVLAPEPELLYK+QGASGMCTTLISSNGYLSK+QGQTYGETTAIYIAVEER+QSSVSCDQSSQLVSMTLNPVSKEDEGWYWCGVK+QSSVSCDQSSQLVSMTLNPVSK+RDPDFEGR+SPIFGPQEVSSIEGDSVSITCYYPDTSVNR+SSVTFECDLGREVANEAK+SSVTFECDLGR+TNQSCELVIDSTEK+TTIELQV…	AIPNPGPFANER+DPDFEGR+EDAGHYQCGAHSSGLPQEGWPIQTWQLFVNEESTIPNR+EDEGWYWCGVK+EIQNVGDQAQENR+ETCDVIINTLGK+ETCDVIINTLGKR+FSVLITGLR+FSVLITGLRK+GCHILPSHDEGAR+GVTGGSVAIACPYNPK+KTNQSCELVIDSTEK+MNKETCDVIINTLGK+MNKETCDVIINTLGKR+NVDLQVLAPEPELLYKDLR+NVDLQVLAPEPELLYK+QGASGMCTTLISSNGYLSK+QGQTYGETTAIYIAVEER+QSSVSCDQSSQLVSMTLNPVSKEDEGWYWCGVK+QSSVSCDQSSQLVSMTLNPVSK+RDPDFEGR+SPIFGPQEVSSIEGDSVSITCYYPDTSVNR+SSVTFECDLGRE…	AIPNPGPFANER+AKVALEEEVVDSSISEK+DPDFEGR+EDEGWYWCGVK+EIQNVGDQAQENR+ETCDVIINTLGK+ETCDVIINTLGKR+FSVLITGLR+GCHILPSHDEGAR+GVTGGSVAIACPYNPK+KTNQSCELVIDSTEK+MNKETCDVIINTLGK+MNKETCDVIINTLGKR+NVDLQVLAPEPELLYKDLR+NVDLQVLAPEPELLYK+QGASGMCTTLISSNGYLSK+QGQTYGETTAIYIAVEER+QSSVSCDQSSQLVSMTLNPVSKEDEGWYWCGVK+QSSVSCDQSSQLVSMTLNPVSK+RDPDFEGR+SPIFGPQEVSSIEGDSVSITCYYPDTSVNR+SSVTFECDLGREVANEAK+SSVTFECDLGR+TNQSCELVIDSTE…	AIPNPGPFANER+DLGGNDNMGASPDTQQTVIEGK+EDAGHYQCGAHSSGLPQEGWPIQTWQLFVNEESTIPNRR+EDEGWYWCGVK+EIQNVGDQAQENR+ETCDVIINTLGK+FSVLITGLR+GCHILPSHDEGAR+GSSHVNPTDANAR+GVTGGSVAIACPYNPK+KEDAGHYQCGAHSSGLPQEGWPIQTWQLFVNEESTIPNR+KEDAGHYQCGAHSSGLPQEGWPIQTWQLFVNEESTIPNRR+KTNQSCELVIDSTEK+MNKETCDVIINTLGK+NVDLQVLAPEPELLYKDLR+NVDLQVLAPEPELLYK+QGASGMCTTLISSNGYLSK+QGQTYGETTAIYIAVEER+QSSVSCDQSSQLVSMTLNPVSKEDEGWYWCGVK+QSSVSC…	AIPNPGPFANER+DPDFEGR+EDAGHYQCGAHSSGLPQEGWPIQTWQLFVNEESTIPNRR+EDEGWYWCGVK+EEADMAYSAFLLQSSTIAAQVHDGPQEA+EIQNVGDQAQENR+ETCDVIINTLGK+ETCDVIINTLGKR+FSVLITGLR+GCHILPSHDEGAR+GLSFDVSLEVSQVPELPSDTHVYTK+GSSHVNPTDANAR+GVTGGSVAIACPYNPKESSSLK+GVTGGSVAIACPYNPK+KEDAGHYQCGAHSSGLPQEGWPIQTWQLFVNEESTIPNRR+KTNQSCELVIDSTEK+MNKETCDVIINTLGK+MNKETCDVIINTLGKR+NVDLQVLAPEPELLYKDLR+NVDLQVLAPEPELLYK+QGASGMCTTLISSNGYLSK+QGQTY…	28	28	31	29	29	34	17	18	19	19	17	20	-0.00791759	-0.178193	-1.61924	-0.846103	0.205782	0.920188
O70591	sp|O70591|PFD2_MOUSE	Prefoldin subunit 2 OS=Mus musculus OX=10090 GN=Pfdn2 PE=1 SV=2	154	33.8	26.6	51.9	51.9	51.3	33.8	6	7	13	14	13	16	0.01	0.007	0.012	0.012	0.013	0.014	EVLPALEGNKEQIQK+GAVSAEQVIAGFNR+IIETLSQQLQAK+LMGEDEKPAAK	EVLPALEGNKEQIQK+EVLPALEGNK+GAVSAEQVIAGFNR+IIETLSQQLQAK	AAELEMELNEHSLVIDTLK+ASSAGVLVS+EVLPALEGNKEQIQK+GAVSAEQVIAGFNR+IIETLSQQLQAK+LMGEDEKPAAK	AAELEMELNEHSLVIDTLK+EVLPALEGNKEQIQK+EVLPALEGNK+GAVSAEQVIAGFNR+IIETLSQQLQAK+LMGEDEKPAAK+MVGGVLVER	AAELEMELNEHSLVIDTLK+EVLPALEGNKEQIQK+EVLPALEGNK+GAVSAEQVIAGFNR+GKELNEFR+IIETLSQQLQAK+LMGEDEKPAAK	EVLPALEGNKEQIQK+EVLPALEGNK+GAVSAEQVIAGFNR+IIETLSQQLQAK+LMGEDEKPAAK	4	4	6	7	7	5	3	2	3	4	3	4	-0.918141	0.744229	-0.358796	0.110153	1.01184	0.242443
O88188	sp|O88188|LY86_MOUSE	Lymphocyte antigen 86 OS=Mus musculus OX=10090 GN=Ly86 PE=1 SV=1	162	NA	NA	NA	NA	5.6	NA	NA	NA	NA	NA	1	NA	NA	NA	NA	NA	0.001	NA	NA	NA	NA	NA	QIQSNLNIR	NA	NA	NA	NA	NA	1	NA	NA	NA	NA	NA	1	NA	NA	NA	NA	NA	-0.960516	NA
O88207	sp|O88207|CO5A1_MOUSE	Collagen alpha-1(V) chain OS=Mus musculus OX=10090 GN=Col5a1 PE=1 SV=2	1838	5.8	11.2	14.4	10.2	12.1	11.6	7	36	29	23	33	30	0.013	0.037	0.027	0.018	0.029	0.024	DAQLSMPTK+ENPGSWFSEFK+FGFEVGPACFLG+GPSGAPGADGPQGPPGGIGNPGAVGEK+SDHPIIDTNGIVMFGSR+SPVFLYEDHTGKPGPEEYPLFPGINLSDGK	ALVDGCATK+DLQLCHPDFPDGEYWVDPNQGCSR+ENPGSWFSEFK+ENPGSWFSEFKR+FGFEVGPACFLG+FLGSNDEEMSYDNNPYIR+ILDDEIFEGDIQQLLFVSDNR+LLSYVDAEGNPVGVVQMTFLR+QLYPESGFPEDFSILTTVK+SPVFLYEDHTGKPGPEEYPLFPGINLSDGK+SSSEPDVAYR+TVLEIDTPK+VEQVPIVDIMFNDFGEASQK	DDLGGEFTEETIK+DLQLCHPDFPDGEYWVDPNQGCSR+ENPGSWFSEFK+EPAPTQKPVEAAR+FGFEVGPACFLG+FGGGGDAGSKGPMVSAQESQAQAILQQAR+GHPGPPGPPGEQGLPGAAGK+ILDDEIFEGDIQQLLFVSDNR+LEIEQMK+NVTLILDCK+QLYPESGFPEDFSILTTVK+SDHPIIDTNGIVMFGSR+SPVFLYEDHTGKPGPEEYPLFPGINLSDGK+SSSEPDVAYR+TVLEIDTPK+VEQVPIVDIMFNDFGEASQK	DAQLSMPTK+DLQLCHPDFPDGEYWVDPNQGCSR+ENPGSWFSEFKR+FGFEVGPACFLG+GHPGPPGPPGEQGLPGAAGK+ILDDEIFEGDIQQLLFVSDNR+LLSYVDAEGNPVGVVQMTFLR+QLYPESGFPEDFSILTTVK+SPVFLYEDHTGKPGPEEYPLFPGINLSDGK+VEQVPIVDIMFNDFGEASQK	ALVDGCATK+DAQLSMPTK+DLQLCHPDFPDGEYWVDPNQGCSR+ENPGSWFSEFK+EPAPTQKPVEAAR+FGFEVGPACFLG+FLGSNDEEMSYDNNPYIR+LEIEQMK+LLSYVDAEGNPVGVVQMTFLR+QLYPESGFPEDFSILTTVK+RPLGTQQNPAR+SPVFLYEDHTGKPGPEEYPLFPGINLSDGK+SSSEPDVAYR+TVLEIDTPK+VEQVPIVDIMFNDFGEASQK	ALVDGCATK+ALVDGCATKK+DAQLSMPTK+DGLPGHPGQR+DLQLCHPDFPDGEYWVDPNQGCSR+FGFEVGPACFLG+ILDDEIFEGDIQQLLFVSDNR+LLSYVDAEGNPVGVVQMTFLR+QLYPESGFPEDFSILTTVK+RPLGTQQNPAR+SDHPIIDTNGIVMFGSR+SPVFLYEDHTGKPGPEEYPLFPGINLSDGK+TVLEIDTPK+VEQVPIVDIMFNDFGEASQK	6	13	16	10	15	14	1	4	8	4	9	6	-0.497945	1.39529	-0.51838	-0.730416	-1.78214	-0.520008
O88271	sp|O88271|CFDP1_MOUSE	Craniofacial development protein 1 OS=Mus musculus OX=10090 GN=Cfdp1 PE=1 SV=1	295	NA	18	21.4	49.5	40.7	39	NA	8	15	22	14	23	NA	0.009	0.015	0.019	0.011	0.02	NA	EDELWASFLNDVGPK+EKPQALVTSPATPLPAGSGIK+KEDELWASFLNDVGPK+VAEETEEISSNKPLVK	EDELWASFLNDVGPK+EKPQALVTSPATPLPAGSGIK+KEDELWASFLNDVGPK+VAEETEEISSNKPLVK+VFDFAGEEVR	EDELWASFLNDVGPK+EDSGGSSSEEDEEEQEGGLGSENAR+EKPQALVTSPATPLPAGSGIK+KEDELWASFLNDVGPK+MEEFDSEDFSTSDEDEDYLPSGGEYSEDDVNELVK+SKLDWESFKEEEGIGEELAIHNR+VAEETEEISSNKPLVK+VFDFAGEEVR	EDELWASFLNDVGPK+EKPQALVTSPATPLPAGSGIK+LDWESFKEEEGIGEELAIHNR+MEEFDSEDFSTSDEDEDYLPSGGEYSEDDVNELVK+SKLDWESFKEEEGIGEELAIHNR+VAEETEEISSNKPLVK+VFDFAGEEVR	ADELDKPR+ASGMSSLLGK+EDELWASFLNDVGPK+EDEVDGEEQAEK+EKPQALVTSPATPLPAGSGIK+SKLDWESFKEEEGIGEELAIHNR+VAEETEEISSNKPLVK+VFDFAGEEVR	NA	4	5	8	7	8	NA	3	4	4	2	4	NA	0.5738	0.473898	0.50074	1.17843	-0.05657
O88286	sp|O88286|WIZ_MOUSE	Protein Wiz OS=Mus musculus OX=10090 GN=Wiz PE=1 SV=2	1684	NA	1.3	0.5	NA	NA	NA	NA	5	5	NA	NA	NA	NA	0.004	0.005	NA	NA	NA	NA	KMFSGLATPSLPKK+QFPGDEGR	QFPGDEGR	NA	NA	NA	NA	2	1	NA	NA	NA	NA	1	1	NA	NA	NA	NA	0.889193	0.975829	NA	NA	NA
O88307	sp|O88307|SORL_MOUSE	Sortilin-related receptor OS=Mus musculus OX=10090 GN=Sorl1 PE=1 SV=3	2215	NA	4.2	NA	NA	NA	NA	NA	10	NA	NA	NA	NA	NA	0.01	NA	NA	NA	NA	NA	CQESGTCIPLSYK+ENQEVILEEVR+GGTWEFLQAPAFTGYGEK+ISGDTCSGGDVEAR+SNVIVALAR+SQVEILASQLTGLMDMK+SSDVYVSYDYGK	NA	NA	NA	NA	NA	7	NA	NA	NA	NA	NA	2	NA	NA	NA	NA	NA	0.138184	NA	NA	NA	NA
O88342	sp|O88342|WDR1_MOUSE	WD repeat-containing protein 1 OS=Mus musculus OX=10090 GN=Wdr1 PE=1 SV=3	606	62.5	63	61.1	60.4	62.5	66	99	143	139	166	126	159	0.174	0.147	0.134	0.156	0.117	0.136	AHDGGIYAISWSPDSTHLLSASGDK+CFSIDNPGYEPEVVAVHPGGDTVAVGGTDGNVR+DIAWTEDSKR+DYSGQGVVK+FATASADGQIFIYDGK+FGAVFLWDTGSSVGEITGHNK+FTIGDHSR+GDHFLYTNGK+GPVTDVAYSHDGAFLAVCDASK+IAVVGEGR+IWDTTQK+KVFASLPQVER+LATGSDDNCAAFFEGPPFK+LHHVSSLAWLDEHTLVTTSHDASVK+MTVNESEQLVSCSMDDTVR+NIDNPAIADIYTEHAHQVVVAK+SIQCLTVHR+SYIYSGSHDGHINYWDSETGENDSFSGK+VFASLPQVER+VINSVDIK+VVTVFSVADGYSENNVFYGHHAK+VYSILASTLKDEGK+VYSILASTLK+YAPSGFYIA…	AHDGGIYAISWSPDSTHLLSASGDK+AHDGGIYAISWSPDSTHLLSASGDKTSK+CFSIDNPGYEPEVVAVHPGGDTVAVGGTDGNVR+DIAWTEDSK+DIAWTEDSKR+DYSGQGVVK+FATASADGQIFIYDGK+FGAVFLWDTGSSVGEITGHNK+FTIGDHSR+GDHFLYTNGK+GPVTDVAYSHDGAFLAVCDASK+IWDTTQK+KVFASLPQVER+LATGSDDNCAAFFEGPPFK+LHHVSSLAWLDEHTLVTTSHDASVK+MTVNESEQLVSCSMDDTVR+NIDNPAIADIYTEHAHQVVVAK+SIQCLTVHR+SYIYSGSHDGHINYWDSETGENDSFSGK+VCALGESK+VFASLPQVER+VINSVDIK+VVTVFSVADGYSENNVFYGH…	AHDGGIYAISWSPDSTHLLSASGDK+AHDGGIYAISWSPDSTHLLSASGDKTSK+CFSIDNPGYEPEVVAVHPGGDTVAVGGTDGNVR+DIAWTEDSK+DIAWTEDSKR+DYSGQGVVK+FATASADGQIFIYDGK+FGAVFLWDTGSSVGEITGHNK+FTIGDHSR+GDHFLYTNGK+GPVTDVAYSHDGAFLAVCDASK+IKDIAWTEDSKR+IWDTTQK+KCFSIDNPGYEPEVVAVHPGGDTVAVGGTDGNVR+KVFASLPQVER+LATGSDDNCAAFFEGPPFK+LHHVSSLAWLDEHTLVTTSHDASVK+MTVNESEQLVSCSMDDTVR+NIDNPAIADIYTEHAHQVVVAK+SIQCLTVHR+SYIYSGSHDGHINYWDSETGENDSFSGK+V…	AHDGGIYAISWSPDSTHLLSASGDK+AHDGGIYAISWSPDSTHLLSASGDKTSK+CFSIDNPGYEPEVVAVHPGGDTVAVGGTDGNVR+DIAWTEDSK+DIAWTEDSKR+DYSGQGVVK+FATASADGQIFIYDGK+FGAVFLWDTGSSVGEITGHNK+FTIGDHSR+GDHFLYTNGK+GPVTDVAYSHDGAFLAVCDASK+IAVVGEGR+IWDTTQK+KCFSIDNPGYEPEVVAVHPGGDTVAVGGTDGNVR+KVFASLPQVER+LATGSDDNCAAFFEGPPFK+MTVNESEQLVSCSMDDTVR+NIDNPAIADIYTEHAHQVVVAK+SIQCLTVHR+SYIYSGSHDGHINYWDSETGENDSFSGK+VCALGESK+VFASLPQVER+VINSVDIK+VV…	AHDGGIYAISWSPDSTHLLSASGDK+CFSIDNPGYEPEVVAVHPGGDTVAVGGTDGNVR+DIAWTEDSK+DIAWTEDSKR+DYSGQGVVK+FATASADGQIFIYDGK+FGAVFLWDTGSSVGEITGHNK+FSPDGNR+GPVTDVAYSHDGAFLAVCDASK+IAVVGEGR+IKDIAWTEDSKR+IWDTTQK+KCFSIDNPGYEPEVVAVHPGGDTVAVGGTDGNVR+KVFASLPQVER+LATGSDDNCAAFFEGPPFK+LHHVSSLAWLDEHTLVTTSHDASVK+MTVNESEQLVSCSMDDTVR+NIDNPAIADIYTEHAHQVVVAK+SIQCLTVHR+SYIYSGSHDGHINYWDSETGENDSFSGK+VCALGESK+VFASLPQVER+VINSVDIK+VVTV…	AHDGGIYAISWSPDSTHLLSASGDK+AHDGGIYAISWSPDSTHLLSASGDKTSK+CFSIDNPGYEPEVVAVHPGGDTVAVGGTDGNVR+DIAWTEDSK+DIAWTEDSKR+DYSGQGVVK+FATASADGQIFIYDGK+FGAVFLWDTGSSVGEITGHNK+FSPDGNR+FTIGDHSR+GDHFLYTNGK+GPVTDVAYSHDGAFLAVCDASK+IAVVGEGR+IKDIAWTEDSKR+IWDTTQK+KCFSIDNPGYEPEVVAVHPGGDTVAVGGTDGNVR+KVFASLPQVER+LATGSDDNCAAFFEGPPFK+LHHVSSLAWLDEHTLVTTSHDASVK+MTVNESEQLVSCSMDDTVR+NIDNPAIADIYTEHAHQVVVAK+SIQCLTVHR+SYIYSGSHDGHIN…	26	27	27	28	28	31	16	21	19	22	19	18	-0.197766	1.33274	1.28422	0.882388	-0.566061	0.520479
O88393	sp|O88393|TGBR3_MOUSE	Transforming growth factor beta receptor type 3 OS=Mus musculus OX=10090 GN=Tgfbr3 PE=1 SV=1	850	NA	6.1	9.3	6.5	10	9.1	NA	10	11	11	10	10	NA	0.009	0.01	0.009	0.009	0.009	NA	AAEGCVLASQPHEK+EVHILNLR+EYGAVTSFTELK+NLVLILK+STDQGLGQPQR	AAEGCVLASQPHEK+EVHILNLR+EYGAVTSFTELK+NLVLILK+SFPQENEHLLHWAQK+STDQGLGQPQR+VHFPIPHAEVDK	AAEGCVLASQPHEK+EVHILNLR+NLVLILK+SFPQENEHLLHWAQK+VIAPDSIGFGK	AAEGCVLASQPHEK+AGVVVFNCSLR+EVHILNLR+EYGAVTSFTELK+NLVLILK+SFPQENEHLLHWAQK+STDQGLGQPQR+SVNWVIK	AAEGCVLASQPHEK+EVHILNLR+MAVTSHHMVPVFVLMSACLATAGPEPSTR+SFPQENEHLLHWAQK+STDQGLGQPQR	NA	5	7	5	8	5	NA	5	4	3	7	2	NA	0.24484	-0.507979	-0.590419	-0.23311	0.0681431
O88428	sp|O88428|PAPS2_MOUSE	Bifunctional 3'-phosphoadenosine 5'-phosphosulfate synthase 2 OS=Mus musculus OX=10090 GN=Papss2 PE=1 SV=2	621	NA	NA	9.7	8.5	NA	NA	NA	NA	3	2	NA	NA	NA	NA	0.005	0.005	NA	NA	NA	NA	AEAETLPSLPITK+GCTVWLTGLSGAGK+GFTGIDSDYEKPETPECVLK+VALLQDPEFYEHR	FALMYEGR+GCTVWLTGLSGAGK+GFTGIDSDYEKPETPECVLK+GIHELFVPENK	NA	NA	NA	NA	4	4	NA	NA	NA	NA	1	1	NA	NA	NA	NA	-0.0359437	0.691921	NA	NA
O88447	sp|O88447|KLC1_MOUSE	Kinesin light chain 1 OS=Mus musculus OX=10090 GN=Klc1 PE=1 SV=3	541	NA	4.1	17	NA	NA	NA	NA	3	9	NA	NA	NA	NA	0.003	0.008	NA	NA	NA	NA	QALEDLEK+QLNNLALLCQNQGK	DAANLLNDALAIR+DHPAVAATLNNLAVLYGK+FEAAETLEEAAMR+QLNNLALLCQNQGK+SEQSVAQLEEEKK+VDSPTVTTTLK+YEEVEYYYQR	NA	NA	NA	NA	2	7	NA	NA	NA	NA	2	5	NA	NA	NA	NA	0.262882	1.2015	NA	NA	NA
O88452	sp|O88452|STC2_MOUSE	Stanniocalcin-2 OS=Mus musculus OX=10090 GN=Stc2 PE=1 SV=1	296	NA	17.6	14.9	NA	17.6	NA	NA	6	5	NA	7	NA	NA	0.006	0.005	NA	0.007	NA	NA	DLLLHEPYVDLVNLLLTCGEDVK+EMVFQLQR+HDLCSAAQENVGVIVEMIHFK	DLLLHEPYVDLVNLLLTCGEDVK+HDLCSAAQENVGVIVEMIHFK	NA	DLLLHEPYVDLVNLLLTCGEDVK+EMVFQLQR+HDLCSAAQENVGVIVEMIHFK	NA	NA	3	2	NA	3	NA	NA	1	1	NA	1	NA	NA	0.594487	0.120763	NA	0.738701	NA
O88456	sp|O88456|CPNS1_MOUSE	Calpain small subunit 1 OS=Mus musculus OX=10090 GN=Capns1 PE=1 SV=1	269	14.1	22.7	35.3	35.7	30.1	35.7	6	10	16	19	11	28	0.01	0.011	0.015	0.018	0.011	0.025	SHYSNIEANESEEVR+SMVAVMDSDTTGK+TDGFGIDTCR	LGFEEFK+SHYSNIEANESEEVR+SMVAVMDSDTTGK+YADESGNMDFDNFISCLVR+YLWNNIK	ILGGVISAISEAAAQYNPEPPPPR+LGFEEFK+SHYSNIEANESEEVR+SMVAVMDSDTTGK+TDGFGIDTCR+YADESGNMDFDNFISCLVR+YLWNNIK	ILGGVISAISEAAAQYNPEPPPPR+LGFEEFK+SHYSNIEANESEEVR+SMVAVMDSDTTGK+TDGFGIDTCR+YADESGNMDFDNFISCLVR+YLWNNIKK	ILGGVISAISEAAAQYNPEPPPPR+LGFEEFK+SMVAVMDSDTTGK+TDGFGIDTCR+YADESGNMDFDNFISCLVR+YLWNNIKK	ILGGVISAISEAAAQYNPEPPPPR+LGFEEFK+SHYSNIEANESEEVR+SMVAVMDSDTTGK+TDGFGIDTCR+YADESGNMDFDNFISCLVR+YLWNNIKK	3	5	7	7	6	7	3	4	5	5	4	5	-0.553445	0.156624	0.525533	0.861675	0.202875	0.147586
O88487	sp|O88487|DC1I2_MOUSE	Cytoplasmic dynein 1 intermediate chain 2 OS=Mus musculus OX=10090 GN=Dync1i2 PE=1 SV=1	612	18.5	33.7	40.8	48.5	21.6	19.8	14	21	41	49	19	25	0.024	0.022	0.039	0.045	0.018	0.021	APPHELTEEEK+DLEDKEGEIQAGAK+EAAVSVQEESDLEK+EDEEEEDDVATPKPPVEPEEEK+ETQTPVTAQPKEDEEEEDDVATPKPPVEPEEEK+SVSTPSEAGSQDSGDGAVGSR+TTPEYVFHCQSAVMSATFAK	DLEDKEGEIQAGAK+EAAVSVQEESDLEK+EAAVSVQEESDLEKK+EAEALLQSMGLTTDSPIVPPPMSPSSK+ETQTPVTAQPKEDEEEEDDVATPKPPVEPEEEK+ETQTPVTAQPK+ICSWSLDMLSHPQDSMELVHK+KDEENDSKAPPHELTEEEK+LDLWNLNNDTEVPTASISVEGNPALNR+SVSTPSEAGSQDSGDGAVGSR+TLAEINANR+TTPEYVFHCQSAVMSATFAK	APPHELTEEEKQQILHSEEFLSFFDHSTR+DLEDKEGEIQAGAK+EAAVSVQEESDLEK+EAAVSVQEESDLEKK+EAEALLQSMGLTTDSPIVPPPMSPSSK+EIAVGDSEGQIVIYDVGEQIAVPR+ETQTPVTAQPKEDEEEEDDVATPKPPVEPEEEK+ETQTPVTAQPK+ICSWSLDMLSHPQDSMELVHK+LDLWNLNNDTEVPTASISVEGNPALNR+QQILHSEEFLSFFDHSTR+SVSTPSEAGSQDSGDGAVGSR+TLAEINANRADAEEEAATR+TLAEINANR+TTPEYVFHCQSAVMSATFAK	APPHELTEEEK+AVAVTSMSFPVGDVNNFVVGSEEGSVYTACR+DLEDKEGEIQAGAK+EAAVSVQEESDLEK+EAAVSVQEESDLEKK+EAEALLQSMGLTTDSPIVPPPMSPSSK+EDEEEEDDVATPKPPVEPEEEK+EIAVGDSEGQIVIYDVGEQIAVPR+EIVTYTK+ETQTPVTAQPKEDEEEEDDVATPKPPVEPEEEK+ETQTPVTAQPK+ICSWSLDMLSHPQDSMELVHK+KDEENDSKAPPHELTEEEK+KEAAVSVQEESDLEKK+LDLWNLNNDTEVPTASISVEGNPALNR+QQILHSEEFLSFFDHSTR+SVSTPSEAGSQDSGDGAVGSR+TLAEINANRADAEEEAATR+TLAEINANR+TTPEYVFHCQSAVMSATFAK	ADAEEEAATR+DLEDKEGEIQAGAK+EAEALLQSMGLTTDSPIVPPPMSPSSK+ETQTPVTAQPKEDEEEEDDVATPKPPVEPEEEK+ETQTPVTAQPK+QQILHSEEFLSFFDHSTR+SVSTPSEAGSQDSGDGAVGSR+TLAEINANR	ADAEEEAATR+DLEDKEGEIQAGAK+EIVTYTK+ETQTPVTAQPKEDEEEEDDVATPKPPVEPEEEK+ETQTPVTAQPK+LDLWNLNNDTEVPTASISVEGNPALNR+SVSTPSEAGSQDSGDGAVGSR+TLAEINANR	7	12	15	20	8	8	1	4	7	8	5	5	-0.163955	0.272273	0.565739	0.63033	0.484172	0.0999976
O88492	sp|O88492|PLIN4_MOUSE	Perilipin-4 OS=Mus musculus OX=10090 GN=Plin4 PE=1 SV=2	1403	18.6	17.8	37.8	38.7	32.4	32.6	6	7	27	24	19	23	0.01	0.008	0.027	0.022	0.019	0.02	DTVTTGLTGAINVAK+DTVTTGLTGAMNVAK+DTVTTGLTGAVNVAK+GAAQGGLDTSNAALTGTMDTAK+SVLMGTKDTVTTGLTGAINVAK+TLVSGMASSACAATR	DTVTTGLTGAINVAK+DTVTTGLTGAVNVAK+GTAQMGIDTSK+GTIQGGLDTTK+GTVQTGLDTSQR	AALAQLQEAFQMTDMTMEAACGK+ATNHGVGQAILTSTESLCCETSSFSDK+DLQTATDPSGTPAPSSK+DTVTTGLTGAANVAK+DTVTTGLTGAINVAK+DTVTTGLTGAMNVAK+DTVTTGLTGAVNVAK+DTVTTGVMGAANMAK+ETVQMGLDTSK+GAVQGGLDTTK+GLGDIFQPMTTEEQAQLAVSESGPR+GTAQMGIDTSK+GTIQGGLDTTK+GTVQTGLDTSQR+GTVQTSLDTSK+SVLIGTK	ATNHGVGQAILTSTESLCCETSSFSDK+DLQTATDPSGTPAPSSK+DTVATGLAGAVNVAK+DTVCAGLTGAINVAK+DTVTTGLTGALNVAK+DTVTTGLTGAMNVAK+DTVTTGLTGAVNVAK+DTVTTGVMGAANMAK+GAVQGGLDTTK+GLGDIFQPMTTEEQAQLAVSESGPR+GTAQMGIDTSK+GTIQGGLDTTK+GTVQTGLDTSQR+GTVQTGLDTTK+GTVQTSLDTSK+LCSDQSLNTMVEAVGSHEMR+SVLIGTK	DTVTTGLTGALNVAK+DTVTTGLTGAVNVAK+GAAQGGLDTTK+GAVQGGLDTTK+GLGDIFQPMTTEEQAQLAVSESGPR+GSAQGGLDTTK+GTAQMGIDTSK+GTAQMGLGTSK+GTIQGGLDTTK+GTVQTGLDTTK+GTVQTSLDTSK+TVLIGTK	DTVTTGLTGALNVAK+DTVTTGLTGAVNVAK+GAAQGGLDTTK+GATQGGLDTTK+GAVQGGLDTTK+GSAQGGLDTTK+GTAQMGIDTSK+GTIQGGLDTTK+GTVQTGLDTSQR+GTVQTSLDTSK+GVVQGGLDTTK+SVLLGTK+TVLTGTK	6	5	16	17	12	13	1	3	9	5	5	7	0.178858	0.546119	1.20301	0.54104	0.342793	1.83171
O88512	sp|O88512|AP1G2_MOUSE	AP-1 complex subunit gamma-like 2 OS=Mus musculus OX=10090 GN=Ap1g2 PE=1 SV=2	791	NA	NA	NA	9.5	NA	NA	NA	NA	NA	4	NA	NA	NA	NA	NA	0.004	NA	NA	NA	NA	NA	AMMQELQAFLESCPPDLR+DLAPEVEK+FLLNNDK+ILNPNQAPLR+KVVPQLVQILR+QTEAQPLEVTAPAPTEPQATK	NA	NA	NA	NA	NA	6	NA	NA	NA	NA	NA	1	NA	NA	NA	NA	NA	0.137629	NA	NA
O88531	sp|O88531|PPT1_MOUSE	Palmitoyl-protein thioesterase 1 OS=Mus musculus OX=10090 GN=Ppt1 PE=1 SV=2	306	16.3	25.2	17.6	21.6	31.4	13.4	7	16	17	14	26	15	0.013	0.016	0.016	0.013	0.024	0.013	ETIPLQESTLYTEDR+LQQGYNAIGFSQGGQFLR+LVQAQYWHDPIKESVYR	CPGESSHICDFIR+EGDHLQISK+EIPGIYVLSLEIGK+ETIPLQESTLYTEDR+LVQAQYWHDPIKESVYR+SLNAGAYSK	CPGESSHICDFIR+EGDHLQISK+ETIPLQESTLYTEDR+LVQAQYWHDPIKESVYR+LVQAQYWHDPIK	CPGESSHICDFIR+ETIPLQESTLYTEDR+EWFTAHIIPFLK+LVQAQYWHDPIKESVYR+LVQAQYWHDPIK+SLNAGAYSK	CPGESSHICDFIR+EGDHLQISK+EIPGIYVLSLEIGK+ETIPLQESTLYTEDR+KSLNAGAYSK+LQQGYNAIGFSQGGQFLR+LVQAQYWHDPIKESVYR+LVQAQYWHDPIK	EGDHLQISK+ETIPLQESTLYTEDR+LVQAQYWHDPIKESVYR+LVQAQYWHDPIK	3	6	5	6	8	4	2	5	2	5	6	3	0.506616	-0.674042	-0.165259	0.154427	-0.149377	-0.175439
O88543	sp|O88543|CSN3_MOUSE	COP9 signalosome complex subunit 3 OS=Mus musculus OX=10090 GN=Cops3 PE=1 SV=3	423	NA	10.6	26	26	34.5	18.2	NA	6	13	14	18	7	NA	0.007	0.012	0.013	0.016	0.005	NA	QLSAQGQMTQLCELINK+SMGSQEDDSGNKPSSYS+VQLSGPQEAEK	AMDQEITVNPQFVQK+CFKPALPYLDVDMMDICK+CIELDER+DGMVSFHDNPEK+QLSAQGQMTQLCELINK+SMGSQEDDSGNKPSSYS+TFLTLSLQDMASR+VQLSGPQEAEK	AMDQEITVNPQFVQK+CFKPALPYLDVDMMDICK+CIELDER+DGMVSFHDNPEK+QLSAQGQMTQLCELINK+SMGSQEDDSGNKPSSYS+TFLTLSLQDMASR+VQLSGPQEAEK	AMDQEITVNPQFVQK+CFKPALPYLDVDMMDICK+DGMVSFHDNPEK+DNNMGLVK+FIKPLSNAYHELAQVYSTNNPSELR+QCLSSLYK+QLSAQGQMTQLCELINK+TFLTLSLQDMASR+VQLSGPQEAEK+YILVSLILLGK+YTSQIVGR	AMDQEITVNPQFVQK+CFKPALPYLDVDMMDICK+CIELDER+DGMVSFHDNPEK+DNNMGLVK+QLSAQGQMTQLCELINK	NA	3	8	8	11	6	NA	1	5	6	5	2	NA	0.128288	0.00964169	0.274894	0.22552	-0.0296086
O88544	sp|O88544|CSN4_MOUSE	COP9 signalosome complex subunit 4 OS=Mus musculus OX=10090 GN=Cops4 PE=1 SV=1	406	7.4	21.2	37.4	59.6	36.2	39.9	2	9	19	27	14	17	0.004	0.009	0.018	0.026	0.013	0.015	ASLLQNESTNEQLQIHYK+AVIEHNLLSASK	ASLLQNESTNEQLQIHYK+ATTADGSSILDR+LYLEDDDPVQAEAYINR+LYNNITFEELGALLEIPAAK+QLLTDFCTHLPNLPDSTAK	ASLLQNESTNEQLQIHYK+ATTADGSSILDR+AVIEHNLLSASK+EALPTWDK+EVYHFTLEK+LYLEDDDPVQAEAYINR+LYNNITFEELGALLEIPAAK+NAAQVLVGIPLETGQK+QHLASIYEKEEDWR+QLLTDFCTHLPNLPDSTAK+YNELSYK	AIQLSGTEQLEALK+ASLLQNESTNEQLQIHYK+ATTADGSSILDR+AVIEHNLLSASK+CQQLAAYGILEK+EALPTWDK+EVYHFTLEK+GNQLQEFAAMLMPHQK+ISQTAPEWTAQAMEAQMAQ+LYLEDDDPVQAEAYINR+LYNNITFEELGALLEIPAAK+NAAQVLVGIPLETGQK+QDLAQLMNSSGSHK+QHLASIYEKEEDWR+QIQSLCFQVNNLLEK+QLLTDFCTHLPNLPDSTAK+YNELSYK	AIQLSGTEQLEALK+ASLLQNESTNEQLQIHYK+ATTADGSSILDR+FIEAAQR+IASQMITEGR+LYLEDDDPVQAEAYINR+LYNNITFEELGALLEIPAAK+NAAQVLVGIPLETGQK+QDLAQLMNSSGSHK+QLLTDFCTHLPNLPDSTAK	AIQLSGTEQLEALK+ASLLQNESTNEQLQIHYK+ATTADGSSILDR+EALPTWDK+EVYHFTLEK+FIEAAQR+IASQMITEGR+LYLEDDDPVQAEAYINR+LYNNITFEELGALLEIPAAK+NAAQVLVGIPLETGQK+QLLTDFCTHLPNLPDSTAK+VISFEEQVASIR	2	5	11	17	10	12	2	1	6	12	4	6	-0.607374	-0.0702554	-0.0472948	0.045652	-0.382774	-0.344547
O88545	sp|O88545|CSN6_MOUSE	COP9 signalosome complex subunit 6 OS=Mus musculus OX=10090 GN=Cops6 PE=1 SV=1	324	NA	34.9	51.5	51.5	32.1	49.1	NA	10	19	22	11	16	NA	0.011	0.019	0.02	0.011	0.014	NA	ASEAGEVPFNHEILR+IGVDHVAR+MTATGSGENSTVAEHLIAQHSAIK+NIEVMNSFELLSHTVEEK+SQEGRPMQVIGALIGK+TCNTMNQFVNK+TDFYDQCNDVGLMAYLGTITK	ASEAGEVPFNHEILR+EAYALCHCLPVLSTDK+EAYALCHCLPVLSTDKFK+ELEFLGWYTTGGPPDPSDIHVHK+IGVDHVAR+MTATGSGENSTVAEHLIAQHSAIK+NIEVMNSFELLSHTVEEK+QVCEIIESPLFLK+SQEGRPMQVIGALIGK+TCNTMNQFVNK+TDFYDQCNDVGLMAYLGTITK	ASEAGEVPFNHEILR+EAYALCHCLPVLSTDK+EAYALCHCLPVLSTDKFK+ELEFLGWYTTGGPPDPSDIHVHK+IGVDHVAR+MTATGSGENSTVAEHLIAQHSAIK+NIEVMNSFELLSHTVEEK+QVCEIIESPLFLK+SQEGRPMQVIGALIGK+TCNTMNQFVNK+TDFYDQCNDVGLMAYLGTITK	ASEAGEVPFNHEILR+EAYALCHCLPVLSTDKFK+IGVDHVAR+LILEYVK+MTATGSGENSTVAEHLIAQHSAIK+TCNTMNQFVNK+TDFYDQCNDVGLMAYLGTITK	EAYALCHCLPVLSTDKFK+ELEFLGWYTTGGPPDPSDIHVHK+IGVDHVAR+LILEYVK+MTATGSGENSTVAEHLIAQHSAIK+NIEVMNSFELLSHTVEEK+QVCEIIESPLFLK+SQEGRPMQVIGALIGK+TCNTMNQFVNK+TDFYDQCNDVGLMAYLGTITK	NA	7	11	11	7	10	NA	3	4	7	3	2	NA	0.744963	-0.236908	0.540878	0.66833	0.309535
O88569	sp|O88569|ROA2_MOUSE	Heterogeneous nuclear ribonucleoproteins A2/B1 OS=Mus musculus OX=10090 GN=Hnrnpa2b1 PE=1 SV=2	353	17.6	38	40.5	52.4	50.1	44.8	9	39	74	67	64	103	0.016	0.043	0.075	0.062	0.063	0.091	DYFEEYGK+GFGFVTFDDHDPVDK+IDTIEIITDR+KLFVGGIK+LFVGGIK+LTDCVVMRDPASK+NYYEQWGK	DYFEEYGK+DYFEEYGKIDTIEIITDR+GFGFVTFDDHDPVDK+GGGGNFGPGPGSNFR+GGGGNFGPGPGSNFRGGSDGYGSGR+GGNFGFGDSR+IDTIEIITDR+KLFIGGLSFETTEESLR+KLFVGGLK+LFIGGLSFETTEESLR+LFVGGIK+LTDCVVMRDPASK+LTDCVVMR+NYYEQWGK+QEMQEVQSSR+RGFGFVTFDDHDPVDK+TLETVPLER	DYFEEYGK+DYFEEYGKIDTIEIITDR+GFGFVTFDDHDPVDK+GGGGNFGPGPGSNFR+GGGGNFGPGPGSNFRGGSDGYGSGR+GGNFGFGDSRGGGGNFGPGPGSNFR+GGNFGFGDSR+IDTIEIITDR+LFVGGLK+KLFIGGLSFETTEESLR+KLFVGGIK+LFIGGLSFETTEESLR+LFVGGIKEDTEEHHLR+LTDCVVMRDPASK+LTDCVVMRDPASKR+LTDCVVMR+NYYEQWGK+QEMQEVQSSR+TLETVPLER	DYFEEYGK+DYFEEYGKIDTIEIITDR+GFGFVTFDDHD+GFGFVTFDDHDPVDK+GFGFVTFDDHDPVDKIVLQK+GGGGNFGPGPGSNFR+GGGGNFGPGPGSNFRGGSDGYGSGR+GGNFGFGDSRGGGGNFGPGPGSNFR+GGNFGFGDSR+IDTIEIITDR+IFVGGIKEDTEEHHLR+IFVGGIK+KLFIGGLSFETTEESLR+KLFVGGLK+LFIGGLSFETTEESLR+LTDCVVMRDPASK+LTDCVVMRDPASKR+LTDCVVMR+NYYEQWGK+QEMQEVQSSR+RGFGFVTFDDHDPVDK+SGNFGGSRNMGGPYGGGNYGPGGSGGSGGYGGR+TLETVPLER+YHTINGHNAEVR	DYFEEYGK+DYFEEYGKIDTIEIITDR+EESGKPGAHVTVK+EESGKPGAHVTVKK+GFGDGYNGYGGGPGGGNFGGSPGYGGGR+GFGFVTFDDHDPVDK+GGGGNFGPGPGSNFR+GGNFGFGDSR+IDTIEIITDR+LFVGGLK+KLFIGGLSFETTEESLR+KLFVGGLK+LFIGGLSFETTEESLR+LTDCVVMRDPASK+LTDCVVMR+NYYEQWGK+QEMQEVQSSR+RGFGFVTFDDHDPVDK+TLETVPLER+YHTINGHNAEVR	DYFEEYGK+DYFEEYGKIDTIEIITDR+EESGKPGAHVTVK+EESGKPGAHVTVKK+GFGFVTFDDHDPVDK+GGGGNFGPGPGSNFR+GGNFGFGDSR+IDTIEIITDR+LFVGGIKEDTEEHHLR+LFVGGLK+KLFIGGLSFETTEESLR+KLFVGGIK+LFIGGLSFETTEESLR+LTDCVVMRDPASK+LTDCVVMRDPASKR+LTDCVVMR+NYYEQWGK+QEMQEVQSSR+TLETVPLER+YHTINGHNAEVR	7	17	19	24	20	20	3	10	10	11	11	11	-0.297597	-0.00814057	0.486061	0.632294	0.765543	-0.0821597
O88572	sp|O88572|LRP6_MOUSE	Low-density lipoprotein receptor-related protein 6 OS=Mus musculus OX=10090 GN=Lrp6 PE=1 SV=1	1613	NA	8.2	7.1	9.4	3.8	NA	NA	10	5	9	6	NA	NA	0.011	0.006	0.007	0.006	NA	NA	AIALDPSSGFMYWTDWGEVPK+CACPIGFELIGDMK+ELNLQEYR+EVIIDQLPDLMGLK+NLYWADTGTNR+NLYWTDTGTDR+TCIVPEAFLLFSR+TDKIEVMNTDGTGR+VIGSNPCAEDNGGCSHLCLYRPQGLR	ALALDPAEGFMYWTEWGGKPK+CDHSVDCSDR+EVIIDQLPDLMGLK+IAQLSDIHAVK+IESSDLSGANR+ISLDTPDFTDIVLQLEDIR+LYWTDSETNR+SLLACSFCVLLR+SVGVVLK	AIALDPSSGFMYWTDWGEVPK+ALALDPAEGFMYWTEWGGKPK+EVIIDQLPDLMGLK+IESSDLSGANR+ILISEDLEEPR+ISLETNNNNVAIPLTGVK+NLYWADTGTNR+SMISSLSIMGGSSGPPYDR+VIGSNPCAEDNGGCSHLCLYRPQGLR	AIALDPSSGFMYWTDWGEVPK+AIVVNPEK+ALALDPAEGFMYWTEWGGKPK+IEVSNLDGSLR	NA	NA	9	9	9	4	NA	NA	2	1	2	2	NA	NA	0.0256084	-0.800957	-0.977748	-0.327368	NA
O88587	sp|O88587|COMT_MOUSE	Catechol O-methyltransferase OS=Mus musculus OX=10090 GN=Comt PE=1 SV=2	265	NA	31.3	47.5	53.2	16.2	28.3	NA	10	22	17	10	19	NA	0.011	0.022	0.016	0.007	0.016	NA	AVYQGPGSSPVK+AVYQGPGSSPVKS+GSSSFECTHYSSYLEYMK+GTVLLADNVIVPGTPDFLAYVR+YDVDTLDMVFLDHWK+YLPDTLLLEECGLLR	AVYQGPGSSPVK+AVYQGPGSSPVKS+EWAMNVGDAK+GSSSFECTHYSSYLEYMK+GTVLLADNVIVPGTPDFLAYVR+HVQQHAKPGDPQSVLEAIDTYCSEK+KYDVDTLDMVFLDHWK+VVDGLEK+YDVDTLDMVFLDHWK+YLPDTLLLEECGLLR	AVYQGPGSSPVKS+EWAMNVGDAK+GSSSFECTHYSSYLEYMK+GTVLLADNVIVPGTPDFLAYVR+HVQQHAKPGDPQSVLEAIDTYCSEK+VSILIGASQDLIPQLK+VVDGLEK+YDVDTLDMVFLDHWK+YLPDTLLLEECGLLR	AVYQGPGSSPVK+AVYQGPGSSPVKS+LLPPGAR+VSILIGASQDLIPQLK+VVDGLEK	AVYQGPGSSPVK+AVYQGPGSSPVKS+GSSSFECTHYSSYLEYMK+LLPPGAR+VVDGLEK+YDVDTLDMVFLDHWK+YLPDTLLLEECGLLR	NA	6	10	9	5	7	NA	4	4	5	2	4	NA	-0.0558916	0.253636	0.906009	0.677375	0.266619
O88593	sp|O88593|PGRP1_MOUSE	Peptidoglycan recognition protein 1 OS=Mus musculus OX=10090 GN=Pglyrp1 PE=1 SV=1	182	45.6	50.5	50.5	50.5	50.5	50.5	10	28	13	14	21	26	0.018	0.029	0.012	0.013	0.02	0.021	AALNLLECGVSR+DVQSTLSPGDQLYQVIQSWEHYRE+NELGWCDVAYNFLIGEDGHVYEGR+YVVISHTAGSFCNSPDSCEQQAR	AALNLLECGVSR+ALPSECSSR+DVQSTLSPGDQLYQVIQSWEHYRE+NELGWCDVAYNFLIGEDGHVYEGR+YVVISHTAGSFCNSPDSCEQQAR	AALNLLECGVSR+ALPSECSSR+DVQSTLSPGDQLYQVIQSWEHYRE+NELGWCDVAYNFLIGEDGHVYEGR+YVVISHTAGSFCNSPDSCEQQAR	AALNLLECGVSR+ALPSECSSR+DVQSTLSPGDQLYQVIQSWEHYR+DVQSTLSPGDQLYQVIQSWEHYRE+NELGWCDVAYNFLIGEDGHVYEGR+YVVISHTAGSFCNSPDSCEQQAR	AALNLLECGVSR+ALPSECSSR+DVQSTLSPGDQLYQVIQSWEHYR+DVQSTLSPGDQLYQVIQSWEHYRE+NELGWCDVAYNFLIGEDGHVYEGR+YVVISHTAGSFCNSPDSCEQQAR	AALNLLECGVSR+ALPSECSSR+DVQSTLSPGDQLYQVIQSWEHYRE+NELGWCDVAYNFLIGEDGHVYEGR+YVVISHTAGSFCNSPDSCEQQAR	4	5	5	6	6	5	2	4	2	3	4	3	1.37092	0.16598	-0.365809	-1.39775	0.226146	-1.05164
O88632	sp|O88632|SEM3F_MOUSE	Semaphorin-3F OS=Mus musculus OX=10090 GN=Sema3f PE=2 SV=2	785	NA	8.9	8.9	NA	NA	NA	NA	16	11	NA	NA	NA	NA	0.016	0.01	NA	NA	NA	NA	DDQEVEELMLEEVEVFK+DDQEVEELMLEEVEVFKEPAPVK+LTTVAVDQVDAADGR+SAEAPQNPAVYAR+WLNDPSFIHAELIPDSAER	DDQEVEELMLEEVEVFKEPAPVK+LTTVAVDQVDAADGR+SAEAPQNPAVYAR+WLNDPSFIHAELIPDSAER	NA	NA	NA	NA	5	4	NA	NA	NA	NA	2	1	NA	NA	NA	NA	-0.164112	-1.30386	NA	NA	NA
O88643	sp|O88643|PAK1_MOUSE	Serine/threonine-protein kinase PAK 1 OS=Mus musculus OX=10090 GN=Pak1 PE=1 SV=1	545	NA	24.2	23.1	31.2	10.1	28.4	NA	9	12	29	14	29	NA	0.016	0.016	0.018	0.008	0.019	NA	ALYLIATNGTPELQNPEK+CLEMDVEKR+DVATSPISPTENNTTPPDALTR+ECLQALEFLHSNQVIHR+LLQTSNITK+LTDFGFCAQITPEQSK+NPQAVLDVLEFYNSK+SAEDYNSSNTLNVK+SVIEPLPVTPTR	ALYLIATNGTPELQNPEK+CLEMDVEKR+ECLQALEFLHSNQVIHR+ELLQHQFLK+LLQTSNITK+LTDFGFCAQITPEQSK+LTDFGFCAQITPEQSKR+NTSTMIGAGSK+SAEDYNSSNTLNVK+SDNILLGMDGSVK+SIVSVGDPK	ALYLIATNGTPELQNPEK+CLEMDVEKR+DVATSPISPTENNTTPPDALTR+ECLQALEFLHSNQVIHR+IGQGASGTVYTAMDVATGQEVAIK+LLQTSNITK+LTDFGFCAQITPEQSK+NTSTMIGAGSK+QMNLQQQPK+SAEDYNSSNTLNVK+SIVSVGDPK+SVIEPLPVTPTR	ALYLIATNGTPELQNPEK+LLQTSNITK+LTDFGFCAQITPEQSK+SVIEPLPVTPTR	ALYLIATNGTPELQNPEK+CLEMDVEKR+DVATSPISPTENNTTPPDALTR+ECLQALEFLHSNQVIHR+ELLQHQFLK+LLQTSNITK+LTDFGFCAQITPEQSK+NTSTMIGAGSK+QMNLQQQPK+SAEDYNSSNTLNVK+SIVSVGDPK+SVIEPLPVTPTR	NA	9	11	12	4	12	NA	5	6	5	1	8	NA	0.178794	0.217239	0.467524	0.787694	0.652793
O88653	sp|O88653|LTOR3_MOUSE	Ragulator complex protein LAMTOR3 OS=Mus musculus OX=10090 GN=Lamtor3 PE=1 SV=1	124	NA	21.8	27.4	8.9	31.5	31.5	NA	3	2	4	3	6	NA	0.003	0.002	0.004	0.003	0.005	NA	ELAPLFEELIK+KLPSVEGLHAIVVSDR	ELAPLFEELIK+KLPSVEGLHAIVVSDRDGVPVIK	ELAPLFEELIK	ELAPLFEELIK+VANDSAPEHALRPGFLSTFALATDQGSK	ELAPLFEELIK+VANDSAPEHALRPGFLSTFALATDQGSK	NA	2	2	1	2	2	NA	1	1	1	1	1	NA	-0.110067	0.426504	0.021245	0.278033	0.215447
O88668	sp|O88668|CREG1_MOUSE	Protein CREG1 OS=Mus musculus OX=10090 GN=Creg1 PE=1 SV=1	220	18.6	28.6	12.7	8.2	13.2	18.6	7	9	4	2	11	8	0.011	0.01	0.004	0.002	0.011	0.007	FVTHVSDWGSLATISTIK+IWVLDYFGGPK+LPPLPPREDGPR	DHGDWDVDRR+FVTHVSDWGSLATISTIK+NHGFDPQSPLCVHIMMSGTVTK+VVTPEEYFNVTLQ	DHGDWDVDRR+FVTHVSDWGSLATISTIK	FVTHVSDWGSLATISTIK	FVTHVSDWGSLATISTIK+IWVLDYFGGPK	FVTHVSDWGSLATISTIK+IWVLDYFGGPK+LPPLPPREDGPR	3	4	2	1	2	3	2	2	1	1	2	2	1.52846	0.234497	0.403394	0.639348	0.644257	0.450485
O88685	sp|O88685|PRS6A_MOUSE	26S proteasome regulatory subunit 6A OS=Mus musculus OX=10090 GN=Psmc3 PE=1 SV=2	442	NA	45.5	51.4	43.9	41.2	31.2	NA	30	39	46	27	21	NA	0.03	0.038	0.042	0.025	0.017	NA	AMEVDERPTEQYSDIGGLDK+APSIIFIDELDAIGTK+CTDDFNGAQCK+DAFALAK+DSYLILETLPTEYDSR+EKAPSIIFIDELDAIGTK+GATELTHEDYMEGILEVQAK+LAGPQLVQMFIGDGAK+MATVWDEAEQDGIGEEVLK+MNVSPDVNYEELAR+QIQELVEAIVLPMNHK+QTYFLPVIGLVDAEK+TMLELLNQLDGFQPNTQVK+VDILDPALLR	AMEVDERPTEQYSDIGGLDK+APSIIFIDELDAIGTK+CTDDFNGAQCK+DAFALAK+DSYLILETLPTEYDSR+EKAPSIIFIDELDAIGTK+EKAPSIIFIDELDAIGTKR+EKFENLGIQPPK+GATELTHEDYMEGILEVQAK+KIEFPMPNEEAR+LAGPQLVQMFIGDGAK+LKPGDLVGVNK+MNVSPDVNYEELAR+MSTEEIVQR+QIQELVEAIVLPMNHK+QTYFLPVIGLVDAEK+TMLELLNQLDGFQPNTQVK+VDILDPALLR	AMEVDERPTEQYSDIGGLDK+APSIIFIDELDAIGTK+CTDDFNGAQCK+DAFALAK+DSYLILETLPTEYDSR+EKAPSIIFIDELDAIGTK+EKAPSIIFIDELDAIGTKR+GATELTHEDYMEGILEVQAK+KMNVSPDVNYEELAR+LAGPQLVQMFIGDGAK+LKPGDLVGVNK+MNVSPDVNYEELAR+MSTEEIVQR+QIQELVEAIVLPMNHK+QTYFLPVIGLVDAEK+TMLELLNQLDGFQPNTQVK	AMEVDERPTEQYSDIGGLDK+DAFALAK+DSYLILETLPTEYDSR+EKAPSIIFIDELDAIGTK+GATELTHEDYMEGILEVQAK+GVLMYGPPGTGK+LAGPQLVQMFIGDGAK+MNVSPDVNYEELAR+QIQELVEAIVLPMNHK+QTYFLPVIGLVDAEK+TMLELLNQLDGFQPNTQVK+VTHELQAMK	AMEVDERPTEQYSDIGGLDK+DSYLILETLPTEYDSR+EKAPSIIFIDELDAIGTK+GVLMYGPPGTGK+LAGPQLVQMFIGDGAK+QTYFLPVIGLVDAEK+RGATELTHEDYMEGILEVQAKK+TMLELLNQLDGFQPNTQVK	NA	14	18	16	12	8	NA	8	10	12	5	4	NA	0.388086	0.911406	0.893176	-0.0858399	0.195947
O88712	sp|O88712|CTBP1_MOUSE	C-terminal-binding protein 1 OS=Mus musculus OX=10090 GN=Ctbp1 PE=1 SV=2	441	NA	7.3	2.3	NA	NA	5	NA	2	1	NA	NA	2	NA	0.002	0.001	NA	NA	0.001	NA	DCTVEMPILK+GETLGIIGLGR+IGSGFDNIDIK+TLGILGLGR	DCTVEMPILK	NA	NA	GETLGIIGLGR+IGSGFDNIDIK	NA	4	1	NA	NA	2	NA	1	1	NA	NA	1	NA	-0.474515	0.371399	NA	NA	-0.146396
O88735	sp|O88735|MAP7_MOUSE	Ensconsin OS=Mus musculus OX=10090 GN=Map7 PE=1 SV=1	730	1.8	NA	NA	4.1	NA	NA	2	NA	NA	4	NA	NA	0.004	NA	NA	0.004	NA	NA	TSAGTTDPEEATR	NA	NA	HVDPVISK+TIHGLASHK+TSAGTTDPEEATR	NA	NA	1	NA	NA	3	NA	NA	1	NA	NA	2	NA	NA	-0.392021	NA	NA	0.324381	NA	NA
O88738	sp|O88738|BIRC6_MOUSE	Baculoviral IAP repeat-containing protein 6 OS=Mus musculus OX=10090 GN=Birc6 PE=1 SV=2	4882	NA	3.9	6.4	9.2	NA	1.6	NA	7	21	36	NA	5	NA	0.008	0.021	0.033	NA	0.004	NA	DLNGILLLDTALQTPVSK+DQLMFDLLK+FEINAYDPAIVQQLILSGDPSSGVDSR+LMAQVLCELFQTAPQR+LQTDSNSWDEHVFELVLPK+NAQAPLSLTESHLATLASSSQSPEAIK+SNLDTEVTTTK+TAEIVHAATANLR+TLPVLLLYSIK+TQGESISEQGSTDNESCTNSELNSPLVR+VLDLSNFEILAK	AGVKPDAPDQEPEGLALLVPDIQR+DLNGILLLDTALQTPVSK+HLCISGTPK+IDVSSTEGYDLFITQLK+IVTLEEEPVK+LEALLQSIDLPPLNSANNAQYFLR+LPCPEGLDPDIEDASPVCR+LPMLYPEVIQQVSAPVIASTTQEKPK+LQTDSNSWDEHVFELVLPK+MPITADLVAPILR+QDDVVQLELPVTEAQQLLSACIEK+QLLDSGLPSLLVR+SDISTLGHLVVTTQGGYVK+SIASAIVNELKK+SLFSATPLTTDDGVLLR+SNLDTEVTTTK+TAEIVHAATANLR+VSDTPSITAK+VSVTTNTTDSVSDEEK	AGVKPDAPDQEPEGLALLVPDIQR+ATAGAEDTLTHDHVNPSSSK+DLNGILLLDTALQTPVSK+FEINAYDPAIVQQLILSGDPSSGVDSR+FLSGTSPHGTNQHSPQVGPTATQAMQEFLTR+GEHTQNVPLSVTLATSPAQLPSADGADR+GTGFGTGSTASGWDVEQALTK+HLCISGTPK+LEALLQSIDLPPLNSANNAQYFLR+LIHILSTER+LQTDSNSWDEHVFELVLPK+LTPLEALLQTR+NAQAPLSLTESHLATLASSSQSPEAIK+NCAASGSDPTDLNSPLLFGR+NPSPCFK+QDDVVQLELPVTEAQQLLSACIEK+RPTLAWLEDSSSCSDIPK+SIASAIVNELKK+SNLDTEVTTTK+TAEIVHAATANLR+TLHLPV…	NA	FEINAYDPAIVQQLILSGDPSSGVDSR+IGSASSSADAASK+QDDVVQLELPVTEAQQLLSACIEK+VLDLSNFEILAK	NA	11	19	25	NA	4	NA	3	8	2	NA	1	NA	0.396363	0.554544	0.255252	NA	-0.0566462
O88745	sp|O88745|SCRG1_MOUSE	Scrapie-responsive protein 1 OS=Mus musculus OX=10090 GN=Scrg1 PE=2 SV=1	98	NA	7.1	NA	NA	7.1	7.1	NA	1	NA	NA	1	1	NA	0.001	NA	NA	0.001	0.001	NA	DVFFGPK	NA	NA	DVFFGPK	DVFFGPK	NA	1	NA	NA	1	1	NA	1	NA	NA	1	1	NA	-1.32354	NA	NA	-1.03613	-0.115355
O88746	sp|O88746|TOM1_MOUSE	Target of Myb protein 1 OS=Mus musculus OX=10090 GN=Tom1 PE=1 SV=1	492	NA	16.3	29.9	23.2	NA	6.7	NA	4	11	9	NA	3	NA	0.004	0.011	0.008	NA	0.002	NA	GLEFPMTDLDMLSPIHTPQR+ILELIPR+MDFLLGNPFSSPVGQR+TVFNSETPSR+VMSEMLTELVPTQVEPADLELLQELNR	AADRLPNLASPSAEGPPRPSPGTAPR+GDLSQHATPLPTPAVLPGDSPITPTPEQIGK+ILELIPR+MDFLLGNPFSSPVGQR+QQSTGAIPATQAR+TVFNSETPSR+VMSEMLTELVPTQVEPADLELLQELNR+YEAPQTTDGLAGALDAR	AADRLPNLASPSAEGPPRPSPGTAPR+GDLSQHATPLPTPAVLPGDSPITPTPEQIGK+GLEFPMTDLDMLSPIHTPQR+ILELIPR+QQSTGAIPATQAR+YEAPQTTDGLAGALDAR	NA	AADRLPNLASPSAEGPPRPSPGTAPR+ILELIPR	NA	5	8	6	NA	2	NA	2	2	1	NA	1	NA	-0.0951161	0.453664	0.831407	NA	-0.123857
O88783	sp|O88783|FA5_MOUSE	Coagulation factor V OS=Mus musculus OX=10090 GN=F5 PE=1 SV=1	2183	NA	8.6	10.7	8.3	6.5	3.7	NA	19	18	14	12	7	NA	0.021	0.017	0.013	0.011	0.006	NA	AEVDDVIQVR+AEYEEHLGILGPVIR+DIASGLIGLLLICK+DIHSGLIGPLLICR+EVVVTGIQTQGAK+EYEQYFK+FSEGASYADHTFPAER+HEDTLTLFPMR+LELFGCDIY+QYEEETFTK+SSNSGLLGPTLYAEVGDVIK+TLPGSGATVAGTLLR+TSSPDLGQVSLSPDDNQK+VADIEQQAVFAVFDENK	AEVDDVIQVR+DIHSGLIGPLLICR+EVVVTGIQTQGAK+FSEGASYADHTFPAER+LELFGCDIY+LELQGCEVNGCSTPLGLEDGR+SCFTTEFQVAYSSDQTNWQIFR+SEEDIPSELIPLK+SQHLDNFSNQIGK+SSNSGLLGPTLYAEVGDVIK+SVMYFTGNSDGSTIK+TLPGSGATVAGTLLR+TSSPDLGQVPLSLDDNQK+TSSPDLGQVSLSPDDNQK+VADIEQQAVFAVFDENK	AEVDDVIQVR+AEYEEHLGILGPVIR+DIASGLIGLLLICK+EVVVTGIQTQGAK+FCENPDEVK+SSNSGLLGPTLYAEVGDVIK+TLPGSGATVAGTLLR+TSSPDLGQVPLSLDDNQK+TSSPDLGQVPLSPDDNQK+TSSPDLGQVSLSPDDNQK+VADIEQQAVFAVFDENK+WAGWGSHQAEAAQLR	AEYEEHLGILGPVIR+DIHSGLIGPLLICR+EVVVTGIQTQGAK+FSEGASYADHTFPAER+LELFGCDIY+SQHLDNFSNQIGK+SSNSGLLGPTLYAEVGDVIK+TLPGSGATVAGTLLR+TSSPDLGQVPLSLDDNQK+YLDSTFTSR	AEYEEHLGILGPVIR+IFEGNSNTK+LLNHSLLLHK+SGPENPGSACR+SWYIEDNINK+VADIEQQAVFAVFDENK+WIVSSLIPK	NA	14	15	12	10	7	NA	4	9	5	1	2	NA	-0.494097	-0.114371	-0.373273	-1.86427	-0.45298
O88792	sp|O88792|JAM1_MOUSE	Junctional adhesion molecule A OS=Mus musculus OX=10090 GN=F11r PE=1 SV=2	300	21.7	NA	24.3	27	13	33.7	5	NA	5	5	4	7	0.009	NA	0.005	0.005	0.004	0.005	AVLTCSEHDGSPPSEYSWFK+DGISMLTADAK+GSVYTAQSDVQVPENESIK+VTFSSSGITFSSVTR	NA	AVLTCSEHDGSPPSEYSWFK+DGISMLTADAK+LTCTYSGFSSPR+SGDLIFDPVTAFDSGEYYCQAQNGYGTAMR	AVLTCSEHDGSPPSEYSWFK+GSVYTAQSDVQVPENESIK+LTCTYSGFSSPR+SGDLIFDPVTAFDSGEYYCQAQNGYGTAMR	DGISMLTADAK+GSVYTAQSDVQVPENESIK+VIYSQPSTR	AVLTCSEHDGSPPSEYSWFK+DGISMLTADAK+GSVYTAQSDVQVPENESIK+LTCTYSGFSSPR+SGDLIFDPVTAFDSGEYYCQAQNGYGTAMR+VIYSQPSTR	4	NA	4	4	3	6	2	NA	2	2	1	3	-0.446697	NA	-0.282484	-0.769006	0.481927	0.688171
O88796	sp|O88796|RPP30_MOUSE	Ribonuclease P protein subunit p30 OS=Mus musculus OX=10090 GN=Rpp30 PE=1 SV=1	268	NA	NA	NA	20.9	NA	NA	NA	NA	NA	5	NA	NA	NA	NA	NA	0.005	NA	NA	NA	NA	NA	EIEKPIAVSELFTTLPIVQGK+GPYDVANLGLLFGLSENDGK+NVILSSAAERPLEIR	NA	NA	NA	NA	NA	3	NA	NA	NA	NA	NA	1	NA	NA	NA	NA	NA	-0.208421	NA	NA
O88799	sp|O88799|ZAN_MOUSE	Zonadhesin OS=Mus musculus OX=10090 GN=Zan PE=1 SV=1	5376	NA	0.5	1.5	2.3	2.4	NA	NA	47	23	28	12	NA	NA	0.03	0.017	0.02	0.005	NA	NA	AGESCMVANFTR+LLLGSPAGSSPIPLWNR	AGESCMVANFTR+DHTHCAMTCPANTVYQR+IEGQNLQVEQQEIMNGK+NSSFCPLECPAHSHYTNCLPSCPPSCLDPDSR	AGESCMVANFTR+CVEGCECDPGFILSGSECVPSSQCGCTSFQGR+DDASNCTEIILQCPDHSLYTHCLPSCLLSCSDPDGLCR+DFQCPSGTYCK+NSSFCPLECPAHSHYTNCLPSCPPSCLDPDSR	AGESCMVANFTR+CDFEDNSRPFCDWSQMSADDGDWIR+CVEGCECDPGFILSGSECVPSSQCGCTSFQGR+DDASNCTEIILQCPDHSLYTHCLPSCLLSCSDPDGLCR+EDSILSK+IQLQEELVVLVNDEK	NA	NA	2	4	5	6	NA	NA	1	1	1	1	NA	NA	-0.168489	-1.31818	-2.21206	-6.03252	NA
O88839	sp|O88839|ADA15_MOUSE	Disintegrin and metalloproteinase domain-containing protein 15 OS=Mus musculus OX=10090 GN=Adam15 PE=1 SV=2	864	NA	6.8	NA	4.7	NA	NA	NA	5	NA	5	NA	NA	NA	0.006	NA	0.005	NA	NA	NA	DLIPGRPTLVWYQPDGTR+GYTLELGPGDLQRPVISR+VVQDSPPMSLADVLQTGLPEALR	NA	DLIPGRPTLVWYQPDGTR+VVQDSPPMSLADVLQTGLPEALR	NA	NA	NA	3	NA	2	NA	NA	NA	1	NA	1	NA	NA	NA	-0.181464	NA	-0.597214	NA	NA
O88842	sp|O88842|FGD3_MOUSE	FYVE, RhoGEF and PH domain-containing protein 3 OS=Mus musculus OX=10090 GN=Fgd3 PE=1 SV=1	733	NA	NA	NA	9	NA	NA	NA	NA	NA	3	NA	NA	NA	NA	NA	0.003	NA	NA	NA	NA	NA	ALGTAVHGDTAGDRPGASQPQAPAGTDTP+SLELISTAADHSNAAIR+VTLFRPQEDVSLTQCSDPQK	NA	NA	NA	NA	NA	3	NA	NA	NA	NA	NA	1	NA	NA	NA	NA	NA	0.113315	NA	NA
O88844	sp|O88844|IDHC_MOUSE	Isocitrate dehydrogenase [NADP] cytoplasmic OS=Mus musculus OX=10090 GN=Idh1 PE=1 SV=2	414	56.3	62.8	63.3	63	62.8	64.5	74	92	152	124	134	184	0.125	0.095	0.142	0.11	0.119	0.152	AKLDNNTELSFFAK+ALEDVCIETIEAGFMTK+ATDFVVPGPGK+ATDFVVPGPGKVEITYTPK+CATITPDEK+DIFQEIYDKK+DLAACIK+FKDIFQEIYDKK+GLPNVQR+GQETSTNPIASIFAWSR+GWPLYLSTK+IIWELIK+IQGGSVVEMQGDEMTR+KIQGGSVVEMQGDEMTR+LIDDMVAQAMK+LVTGWVKPIIIGR+SDYLNTFEFMDK+SEGGFIWACK+SIEDFAHSSFQMALSK+TVEAEAAHGTVTR+VEITYTPK+VTYMVHDFEEGGGVAMGMYNQDK	ALEDVCIETIEAGFMTK+ATDFVVPGPGK+ATDFVVPGPGKVEITYTPK+CATITPDEK+DIFQEIYDK+DIFQEIYDKK+DLAACIK+FKDIFQEIYDK+FKDIFQEIYDKK+GQETSTNPIASIFAWSR+GWPLYLSTK+IIWELIK+IQGGSVVEMQGDEMTR+LDNNTELSFFAK+LIDDMVAQAMK+LILPYVELDLHSYDLGIENR+LVTGWVKPIIIGR+NILGGTVFR+NYDGDVQSDSVAQGYGSLGMMTSVLICPDGK+SDYLNTFEFMDK+SEGGFIWACK+SIEDFAHSSFQMALSK+TVEAEAAHGTVTR+VEITYTPK	AKLDNNTELSFFAK+ALEDVCIETIEAGFMTK+ATDFVVPGPGK+ATDFVVPGPGKVEITYTPK+CATITPDEK+CATITPDEKR+DIFQEIYDK+DIFQEIYDKK+DLAACIK+FKDIFQEIYDK+FKDIFQEIYDKK+GLPNVQR+GQETSTNPIASIFAWSR+IIWELIK+IQGGSVVEMQGDEMTR+KIQGGSVVEMQGDEMTR+LDNNTELSFFAK+LIDDMVAQAMK+LILPYVELDLHSYDLGIENR+LVTGWVKPIIIGR+NILGGTVFR+NYDGDVQSDSVAQGYGSLGMMTSVLICPDGK+SDYLNTFEFMDK+SEGGFIWACK+SIEDFAHSSFQMALSK+TVEAEAAHGTVTR+VEITYTPK	AKLDNNTELSFFAK+ALEDVCIETIEAGFMTK+ATDFVVPGPGK+ATDFVVPGPGKVEITYTPK+CATITPDEK+DIFQEIYDK+DIFQEIYDKK+DLAACIK+FKDIFQEIYDK+FKDIFQEIYDKK+GLPNVQR+GQETSTNPIASIFAWSR+IIWELIK+IQGGSVVEMQGDEMTR+KIQGGSVVEMQGDEMTR+LDNNTELSFFAK+LIDDMVAQAMK+LILPYVELDLHSYDLGIENR+LVTGWVKPIIIGR+NILGGTVFR+NYDGDVQSDSVAQGYGSLGMMTSVLICPDGK+SDYLNTFEFMDK+SEGGFIWACK+SIEDFAHSSFQMALSK+TVEAEAAHGTVTR+VEITYTPK	ALEDVCIETIEAGFMTK+ATDFVVPGPGK+ATDFVVPGPGKVEITYTPK+CATITPDEK+DAAEAIK+DAAEAIKK+DIFQEIYDK+DIFQEIYDKK+DLAACIK+FKDIFQEIYDK+FKDIFQEIYDKK+GLPNVQR+GQETSTNPIASIFAWSR+GWPLYLSTK+HAYGDQYR+IIWELIK+IQGGSVVEMQGDEMTR+KIQGGSVVEMQGDEMTR+LDNNTELSFFAK+LIDDMVAQAMK+LILPYVELDLHSYDLGIENR+LVTGWVK+LVTGWVKPIIIGR+NILGGTVFR+SDYLNTFEFMDK+SEGGFIWACK+SIEDFAHSSFQMALSK+SQFEAQK+TVEAEAAHGTVTR+VEITYTPK	AKLDNNTELSFFAK+ALEDVCIETIEAGFMTK+ATDFVVPGPGK+ATDFVVPGPGKVEITYTPK+CATITPDEK+CATITPDEKR+DAAEAIKK+DIFQEIYDK+DIFQEIYDKK+DLAACIK+FKDIFQEIYDK+FKDIFQEIYDKK+GLPNVQR+GQETSTNPIASIFAWSR+GWPLYLSTK+HAYGDQYR+IIWELIK+IQGGSVVEMQGDEMTR+KIQGGSVVEMQGDEMTR+LDNNTELSFFAK+LIDDMVAQAMK+LVTGWVK+LVTGWVKPIIIGR+NILGGTVFR+NYDGDVQSDSVAQGYGSLGMMTSVLICPDGK+SDYLNTFEFMDK+SEGGFIWACK+SIEDFAHSSFQMALSK+TVEAEAAHGTVTR+VEITYTPK+WPLYLSTK	22	24	27	26	30	31	13	15	19	17	19	19	-1.54064	0.236504	0.0287761	0.429103	0.612846	0.0589335
O88851	sp|O88851|RBBP9_MOUSE	Putative hydrolase RBBP9 OS=Mus musculus OX=10090 GN=Rbbp9 PE=1 SV=2	186	NA	43.5	54.8	60.8	69.4	66.7	NA	12	21	21	22	24	NA	0.013	0.017	0.02	0.02	0.02	NA	ANCPHIVQFGSTDDPFLPWK+ESIWLPFMETELHCDEK+GHFQNTEFHELISVVK+GLEQIPGFQCLAK+TIIIGHSSGAIAAMR	ANCPHIVQFGSTDDPFLPWK+ANCPHIVQFGSTDDPFLPWKEQQEVADR+ASGYFSRPWQWEK+ESIWLPFMETELHCDEK+GHFQNTEFHELISVVK+GLEQIPGFQCLAK+TIIIGHSSGAIAAMR	ANCPHIVQFGSTDDPFLPWK+ANCPHIVQFGSTDDPFLPWKEQQEVADR+ANCPHIVQFGSTDDPFLPWKEQQEVADRLDAK+ASGYFSRPWQWEK+AVIVPGNGGGDVATHGWYGWVK+EQQEVADRLDAK+ESIWLPFMETELHCDEK+GHFQNTEFHELISVVK+GLEQIPGFQCLAK	ANCPHIVQFGSTDDPFLPWK+ASGYFSRPWQWEK+AVIVPGNGGGDVATHGWYGWVK+EQQEVADRLDAK+ESIWLPFMETELHCDEK+GHFQNTEFHELISVVK+GLEQIPGFQCLAK+KGLEQIPGFQCLAK+TIIIGHSSGAIAAMR	ANCPHIVQFGSTDDPFLPWK+ANCPHIVQFGSTDDPFLPWKEQQEVADR+ANCPHIVQFGSTDDPFLPWKEQQEVADRLDAK+AVIVPGNGGGDVATHGWYGWVK+EQQEVADRLDAK+ESIWLPFMETELHCDEK+GHFQNTEFHELISVVK+GLEQIPGFQCLAK+NMPDPITAR+TIIIGHSSGAIAAMR	NA	5	7	9	9	10	NA	3	5	3	6	6	NA	0.737871	-0.629775	1.0093	0.484704	0.199459
O88878	sp|O88878|ZFAN5_MOUSE	AN1-type zinc finger protein 5 OS=Mus musculus OX=10090 GN=Zfand5 PE=1 SV=1	213	NA	NA	8.5	NA	NA	33.3	NA	NA	3	NA	NA	3	NA	NA	0.003	NA	NA	0.003	NA	NA	ADAGLNNCEGAAGSTSEK	NA	NA	ADAGLNNCEGAAGSTSEK+ENPVVVAEK+TEVSEPVVTQPSPSVSQPSSSQSEEKAPELPKPK+TNGMCSVCYK	NA	NA	1	NA	NA	4	NA	NA	1	NA	NA	1	NA	NA	-0.0867771	NA	NA	0.951008
O88947	sp|O88947|FA10_MOUSE	Coagulation factor X OS=Mus musculus OX=10090 GN=F10 PE=1 SV=1	481	11.4	26.2	25.2	28.5	18.1	18.5	5	20	23	28	17	14	0.008	0.02	0.023	0.026	0.015	0.012	LEDACQGDSGGPHVTR+LKTPITFR+MNVAPACLPQKDWAESTLMTQK+TGIVSGFGR	DTYDYDIAVLR+DWAESTLMTQK+EEQNSVVCSCASGYFLGNDGK+LEDACQGDSGGPHVTR+MLEVPYVDR+MNVAPACLPQKDWAESTLMTQK+MNVAPACLPQK+NCELFVR+NTEKEEGNEMVHEVDVVIK+SCISTAPFPCGK+TGIVSGFGR	DTYDYDIAVLR+DWAESTLMTQK+LDNGDCDQFCREEQNSVVCSCASGYFLGNDGK+LEDACQGDSGGPHVTR+MLEVPYVDR+MNVAPACLPQKDWAESTLMTQK+MNVAPACLPQK+NTEKEEGNEMVHEVDVVIK+SCISTAPFPCGK	DTYDYDIAVLR+LDNGDCDQFCREEQNSVVCSCASGYFLGNDGK+LDNGDCDQFCR+LEDACQGDSGGPHVTR+MLEVPYVDR+MNVAPACLPQKDWAESTLMTQK+MNVAPACLPQK+NCELFVR+NTEKEEGNEMVHEVDVVIK+SCISTAPFPCGK+TGIVSGFGR	DTYDYDIAVLR+DWAESTLMTQK+LEDACQGDSGGPHVTR+LKTPITFR+MLEVPYVDR+MNVAPACLPQK+SCISTAPFPCGK+TGIVSGFGR	DTYDYDIAVLR+LDNGDCDQFCR+LEDACQGDSGGPHVTR+MNVAPACLPQK+NTEKEEGNEMVHEVDVVIK+SCISTAPFPCGK+TGIVSGFGR	4	11	9	11	8	7	2	7	4	6	4	4	0.0799055	-0.475437	0.600565	0.359644	-2.46263	-0.629619
O88951	sp|O88951|LIN7B_MOUSE sp|O88952|LIN7C_MOUSE sp|Q8JZS0|LIN7A_MOUSE	Protein lin-7 homolog B OS=Mus musculus OX=10090 GN=Lin7b PE=1 SV=2;Protein lin-7 homolog C OS=Mus musculus OX=10090 GN=Lin7c PE=1 SV=2;Protein lin-7 homolog A OS=Mus musculus OX=10090 GN=Lin7a PE=1 SV=2	207	NA	NA	NA	NA	NA	5.1	NA	NA	NA	NA	NA	1	NA	NA	NA	NA	NA	0.001	NA	NA	NA	NA	NA	EQNSPIYISR	NA	NA	NA	NA	NA	1	NA	NA	NA	NA	NA	1	NA	NA	NA	NA	NA	0.798382
O88958	sp|O88958|GNPI1_MOUSE	Glucosamine-6-phosphate isomerase 1 OS=Mus musculus OX=10090 GN=Gnpda1 PE=1 SV=3	289	37.4	39.8	50.9	56.7	66.4	64.7	11	12	31	26	40	44	0.014	0.012	0.028	0.024	0.037	0.038	AIEEGVNHMWTVSAFQQHPR+EVMILITGAHK+FFDGDLAK+IIQFNPGPDK+LIEYYKNGDLSFQYVK+TLAMDTILANAR+TVFVCDEDATLELK+VPTMALTVGVGTVMDAK	AIEEGVNHMWTVSAFQQHPR+HIDIHPENTHILDGNAADLQAECDAFEEK+IIQFNPGPDK+TFNMDEYVGLPR+TLAMDTILANAR+TVFVCDEDATLELK+YFTLGLPTGSTPLGCYQK	AIEEGVNHMWTVSAFQQHPR+DHPESYHSFMWNNFFK+HIDIHPENTHILDGNAADLQAECDAFEEK+IIQFNPGPDK+LIILEHYSQASEWAAK+TFNMDEYVGLPR+TLAMDTILANAR+TVFVCDEDATLELK+YFTLGLPTGSTPLGCYQK	AIEEGVNHMWTVSAFQQHPR+DHPESYHSFMWNNFFK+FFDGDLAK+HIDIHPENTHILDGNAADLQAECDAFEEK+IIQFNPGPDK+LIILEHYSQASEWAAK+LVDPLYSIK+TFNMDEYVGLPR+TLAMDTILANAR+TVFVCDEDATLELK+YFTLGLPTGSTPLGCYQK	AIEEGVNHMWTVSAFQQHPR+DHPESYHSFMWNNFFK+EVMILITGAHK+FFDGDLAK+HIDIHPENTHILDGNAADLQAECDAFEEK+IIQFNPGPDK+LIILEHYSQASEWAAK+LVDPLYSIK+TFNMDEYVGLPR+TLAMDTILANAR+TVFVCDEDATLELK+VPTMALTVGVGTVMDAK+YFTLGLPTGSTPLGCYQK	AIEEGVNHMWTVSAFQQHPR+DHPESYHSFMWNNFFK+EVMILITGAHK+FFDGDLAK+GLMLVHNK+HIDIHPENTHILDGNAADLQAECDAFEEK+IIQFNPGPDK+LIEYYKNGDLSFQYVK+LIILEHYSQASEWAAK+LVDPLYSIK+TLAMDTILANAR+TVFVCDEDATLELK+YFTLGLPTGSTPLGCYQK	8	7	9	11	13	13	4	3	4	5	9	9	-0.543808	0.264664	0.650923	0.0092755	0.0177541	-0.206742
O88968	sp|O88968|TCO2_MOUSE	Transcobalamin-2 OS=Mus musculus OX=10090 GN=Tcn2 PE=1 SV=1	430	57.2	67.2	57	59.1	64.4	58.8	94	141	104	116	201	101	0.155	0.151	0.1	0.109	0.189	0.085	ANCEFFGSR+APDTPLLQGIADYKPQDGETIELR+DAGDREYWQLLR+EDLYLHSLK+EYWQLLR+FNFNSDLRPR+IDSQLVEK+IHYQQCLLR+ITMAIETVR+LAQDGGGFTYGTQASLSGPYLTSVLGK+LLPWMDR+LSGGSLALYLLALR+LSSEQLNPSVFVGLR+LSSMQAGTKEDLYLHSLK+SQAPEGYFGNIYSTPLALQMLMTSPASGVGLGTACIK+TYLDLIFPDCQASR+VASALSPYEQTFFVFAGSSLEDVLK+WFLEDEKK	AGTSLLLSLQDGAFQNPLMISQLLPILNHK+ANCEFFGSR+APDTPLLQGIADYKPQDGETIELR+DAGDREYWQLLR+EDLYLHSLK+EYWQLLR+FNFNSDLRPR+IDSQLVEK+IHYQQCLLR+LAQDGGGFTYGTQASLSGPYLTSVLGK+LLPWMDR+LSGGSLALYLLALRANCEFFGSR+LSSEQLNPSVFVGLR+LSSMQAGTKEDLYLHSLK+LSSMQAGTK+SQAPEGYFGNIYSTPLALQMLMTSPASGVGLGTACIK+TYLDLIFPDCQASR+VASALSPYEQTFFVFAGSSLEDVLK+VMLVPAVEDPVHISEVISVTLK+WFLEDEKK+WFLEDEK	ANCEFFGSR+APDTPLLQGIADYKPQDGETIELR+DAGDREYWQLLR+EDLYLHSLK+EYWQLLR+FNFNSDLRPR+IDSQLVEK+IHYQQCLLR+IHYQQCLLRSTSSDDNSSCQPK+ITMAIETVR+LAQDGGGFTYGTQASLSGPYLTSVLGK+LLPWMDR+LSSEQLNPSVFVGLR+LSSMQAGTKEDLYLHSLK+SQAPEGYFGNIYSTPLALQMLMTSPASGVGLGTACIK+TYLDLIFPDCQASR+VASALSPYEQTFFVFAGSSLEDVLK+WFLEDEKK+WFLEDEK	ANCEFFGSR+APDTPLLQGIADYKPQDGETIELR+DAGDREYWQLLR+EDLYLHSLK+EYWQLLR+FNFNSDLRPR+IDSQLVEK+IHYQQCLLR+ITMAIETVR+LAQDGGGFTYGTQASLSGPYLTSVLGK+LLPWMDR+LSSEQLNPSVFVGLR+LSSMQAGTKEDLYLHSLK+LSSMQAGTK+SQAPEGYFGNIYSTPLALQMLMTSPASGVGLGTACIK+TYLDLIFPDCQASR+VASALSPYEQTFFVFAGSSLEDVLK+VMLVPAVEDPVHISEVISVTLK+WFLEDEKK	ANCEFFGSR+APDTPLLQGIADYKPQDGETIELR+DAGDREYWQLLR+EDLYLHSLK+EYWQLLR+FNFNSDLRPR+IDSQLVEK+IHYQQCLLR+ITMAIETVR+LAQDGGGFTYGTQASLSGPYLTSVLGK+LHDSVVGK+LLPWMDR+LSGGSLALYLLALR+LSSEQLNPSVFVGLR+LSSMQAGTKEDLYLHSLK+LSSMQAGTK+RLHDSVVGK+SQAPEGYFGNIYSTPLALQMLMTSPASGVGLGTACIK+TYLDLIFPDCQASR+VASALSPYEQTFFVFAGSSLEDVLK+VMLVPAVEDPVHISEVISVTLK+WFLEDEKK+WFLEDEK	ANCEFFGSR+APDTPLLQGIADYKPQDGETIELR+DAGDREYWQLLR+EDLYLHSLK+EYWQLLR+FNFNSDLRPR+IDSQLVEK+ITMAIETVR+LAQDGGGFTYGTQASLSGPYLTSVLGK+LHDSVVGK+LLPWMDR+LSSEQLNPSVFVGLR+LSSMQAGTKEDLYLHSLK+LSSMQAGTK+SQAPEGYFGNIYSTPLALQMLMTSPASGVGLGTACIK+TYLDLIFPDCQASR+VASALSPYEQTFFVFAGSSLEDVLK+VMLVPAVEDPVHISEVISVTLK+WFLEDEKK	18	21	19	19	23	19	11	15	13	13	17	13	1.54359	-0.419248	-0.505653	-0.768935	0.040728	-0.37481
O89001	sp|O89001|CBPD_MOUSE	Carboxypeptidase D OS=Mus musculus OX=10090 GN=Cpd PE=1 SV=2	1377	6.7	15.3	12.6	13.2	15.6	13.7	10	25	16	30	22	20	0.018	0.027	0.015	0.026	0.021	0.017	ALIDWIR+EGDCGLGDSGPPGTSGR+ELYVMEISDNPGVHEPGEPEFK+ENSQMFQGRPCK+ESLITLIEK+LVGNMHGDETVSR+SQEGDSISVVGR	DLSEFLR+EFEALIK+EGDCGLGDSGPPGTSGR+ELYVMEISDNPGVHEPGEPEFK+ESLITLIEK+FVLSGNLHGGSVVASYPFDDSPEHK+IHLMPSMNPDGYEK+LTAGLGPPPTAAAGLDAAGPLLPGRPQVK+NFPDQFVPITEPTQPETIAVMSWVK+SFPDQFSTGEPPSLDEVPEVR+SQEGDSISVVGR+TGEPHCPGDEDETFK+TSDDEVFR	DLSEFLR+EGDCGLGDSGPPGTSGR+ELYVMEISDNPGVHEPGEPEFK+ENSQMFQGRPCK+ESLITLIEK+FVLSGNLHGGSVVASYPFDDSPEHK+IHLMPSMNPDGYEK+LTAGLGPPPTAAAGLDAAGPLLPGRPQVK+LVGNMHGDETVSR+NFPDQFVPITEPTQPETIAVMSWVK	DLSEFLR+EFEALIK+EGDCGLGDSGPPGTSGR+ELYVMEISDNPGVHEPGEPEFK+ENSQMFQGRPCK+ESLITLIEK+GFVLDATDGR+IHLMPSMNPDGYEK+LTAGLGPPPTAAAGLDAAGPLLPGRPQVK+NFPDQFVPITEPTQPETIAVMSWVK+SLIQFMK+TGEPHCPGDEDETFK+TSDDEVFR	EGDCGLGDSGPPGTSGR+ELYVMEISDNPGVHEPGEPEFK+ENSQMFQGRPCK+ESLITLIEK+FVLSGNLHGGSVVASYPFDDSPEHK+GFVLDATDGR+LFSIGSSVEGR+LLVPGTYK+LTAGLGPPPTAAAGLDAAGPLLPGRPQVK+LVGNMHGDETVSR+NFPDQFVPITEPTQPETIAVMSWVK+SFPDQFSTGEPPSLDEVPEVR+YIGNMHGNEVVGR	DLSEFLR+EGDCGLGDSGPPGTSGR+ELYVMEISDNPGVHEPGEPEFK+ENSQMFQGRPCK+ESLITLIEK+FVLSGNLHGGSVVASYPFDDSPEHK+GFVLDATDGR+LTAGLGPPPTAAAGLDAAGPLLPGRPQVK+LVGNMHGDETVSR+NFPDQFVPITEPTQPETIAVMSWVK+SLIQFMK+YIGNMHGNEVVGR	7	13	10	13	13	12	2	9	5	7	6	6	0.747263	0.793372	-0.53567	-0.168147	0.182008	0.520708
O89017	sp|O89017|LGMN_MOUSE	Legumain OS=Mus musculus OX=10090 GN=Lgmn PE=1 SV=1	435	20	29	35.2	36.3	34.3	29.2	20	39	39	35	26	28	0.036	0.042	0.039	0.034	0.025	0.025	ASSPISLPPVTHLDLTPSPDVPLTILK+ASSPISLPPVTHLDLTPSPDVPLTILKR+DYTGEDVTPENFLAVLR+ESQNLIGQIQQFLDAR+ESSYACYYDEER+IVSLLAGFGETAER	ASSPISLPPVTHLDLTPSPDVPLTILK+DYTGEDVTPENFLAVLR+ESQNLIGQIQQFLDAR+ESSYACYYDEER+GTYLGDWYSVNWMEDSDVEDLTK+IVSLLAGFGETAER+TMLTAHDCYQEAVTHFR	ASSPISLPPVTHLDLTPSPDVPLTILK+DYTGEDVTPENFLAVLR+ESQNLIGQIQQFLDAR+ESSYACYYDEER+GTYLGDWYSVNWMEDSDVEDLTK+HQADACHAYQIIHR+IEMAMDKVCLSHY+IVSLLAGFGETAER+TMLTAHDCYQEAVTHFR	ASSPISLPPVTHLDLTPSPDVPLTILK+ASSPISLPPVTHLDLTPSPDVPLTILKR+DYTGEDVTPENFLAVLR+ESQNLIGQIQQFLDAR+ESSYACYYDEER+GTYLGDWYSVNWMEDSDVEDLTK+HQADACHAYQIIHR+IVSLLAGFGETAER+TMLTAHDCYQEAVTHFR+YLYVLANLCEAPYPIDR	ASSPISLPPVTHLDLTPSPDVPLTILK+ASSPISLPPVTHLDLTPSPDVPLTILKR+DYTGEDVTPENFLAVLR+ESQNLIGQIQQFLDAR+ESSYACYYDEER+GTYLGDWYSVNWMEDSDVEDLTK+HQADACHAYQIIHR+IVSLLAGFGETAER+TMLTAHDCYQEAVTHFR+VMQFQGMK	ASSPISLPPVTHLDLTPSPDVPLTILK+ASSPISLPPVTHLDLTPSPDVPLTILKR+DYTGEDVTPENFLAVLR+ESQNLIGQIQQFLDAR+ESSYACYYDEER+GTYLGDWYSVNWMEDSDVEDLTK+HQADACHAYQIIHR+TMLTAHDCYQEAVTHFR	6	7	9	10	10	8	4	6	7	7	7	5	0.730588	0.584694	-0.483529	-1.49919	-1.20353	0.724556
O89020	sp|O89020|AFAM_MOUSE	Afamin OS=Mus musculus OX=10090 GN=Afm PE=1 SV=2	608	42.8	53.6	48.8	48.8	50.3	48.2	95	210	150	160	193	168	0.163	0.217	0.143	0.147	0.182	0.143	AAPQLPMEELVSLSK+ANVGFLPPFPTLDPEEK+CWADNTLPECSK+DDRPEGLSLR+DLTTLLEDVSSMYEGCCEGDVVHCIR+DRCWADNTLPECSK+EACIINANKDDRPEGLSLR+EACIINANK+EECSEVQEPESCFSPESSK+FLVNLVK+FTAAREECSEVQEPESCFSPESSK+FTESENVCQER+NVCGALIK+QFQELGKDTLQR+RHPDLSTPELLR+RLCFFYNKK+SLAMVQQECK+SQSQVVNHICSK+TANDAIQDMLCDMEGLPQK+TINPAVDHCCKTDFAFR+TINPAVDHCCK+VLNSINVAVFSK+WMPGITDEEWLCLFTK	AAPQLPMEELVSLSK+ANVGFLPPFPTLDPEEK+ANVGFLPPFPTLDPEEKCQAYK+CWADNTLPECSK+DDRPEGLSLR+DLTTLLEDVSSMYEGCCEGDVVHCIR+DRCWADNTLPECSK+DSDPDKFFAEFIYEYSR+EACIINANKDDRPEGLSLR+EACIINANK+EECSEVQEPESCFSPESSK+ENPAGCYR+FLVNLVK+FTESENVCQER+HPDLSTPELLR+KANVGFLPPFPTLDPEEK+LCFFYNKK+LCFFYNK+NPFVFAPVLLAVAAWFEEAATTCCEQQQK+NVCGALIK+QFQELGKDTLQR+QFQELGK+RHPDLSTPELLR+RLCFFYNK+SLAMVQQECK+SQSQVVNHICSK+TANDAIQDMLCDMEGLPQK+TINPA…	AAPQLPMEELVSLSK+ANVGFLPPFPTLD+ANVGFLPPFPTLDPEEK+CWADNTLPECSK+DDRPEGLSLR+DLTTLLEDVSSMYEGCCEGDVVHCIR+DRCWADNTLPECSK+DSDPDKFFAEFIYEYSR+EACIINANKDDRPEGLSLR+EACIINANK+EECSEVQEPESCFSPESSK+ENPAGCYR+FLVNLVK+FTAAREECSEVQEPESCFSPESSK+FTESENVCQER+HPDLSTPELLR+KANVGFLPPFPTLDPEEK+LCFFYNKK+LCFFYNK+NVCGALIK+QFQELGKDTLQR+QFQELGK+RHPDLSTPELLR+RLCFFYNK+SLAMVQQECK+SQSQVVNHICSK+TANDAIQDMLCDMEGLPQK+TINPAVDHCCKTDFAFR+T…	AAPQLPMEELVSLSK+ANVGFLPPFPTLD+ANVGFLPPFPTLDPEEK+CWADNTLPECSK+DDRPEGLSLR+DLTTLLEDVSSMYEGCCEGDVVHCIR+DRCWADNTLPECSK+DSDPDKFFAEFIYEYSR+EACIINANKDDRPEGLSLR+EACIINANK+EECSEVQEPESCFSPESSK+FLVNLVK+FTAAREECSEVQEPESCFSPESSK+FTESENVCQER+HPDLSTPELLR+KANVGFLPPFPTLDPEEK+LCFFYNKK+NVCGALIK+QFQELGKDTLQR+RHPDLSTPELLR+RLCFFYNK+SLAMVQQECK+SQSQVVNHICSK+TANDAIQDMLCDMEGLPQK+TINPAVDHCCKTDFAFR+TINPAVDHCCK+VLNSINVAVFSK+V…	AAPQLPMEELVSLSK+ANVGFLPPFPTLDPEEK+ANVGFLPPFPTLDPEEKCQAYK+ATCFQAK+CWADNTLPECSK+DLTTLLEDVSSMYEGCCEGDVVHCIR+DRCWADNTLPECSK+DSDPDKFFAEFIYEYSR+EACIINANKDDRPEGLSLR+EACIINANK+EECSEVQEPESCFSPESSK+ENPAGCYR+FLVNLVK+FTESENVCQER+HCFEHLK+HPDLSTPELLR+KANVGFLPPFPTLDPEEK+LCFFYNKK+NVCGALIK+QFQELGKDTLQR+RHCFEHLK+RHPDLSTPELLR+RLCFFYNK+SLAMVQQECK+SQSQVVNHICSK+TANDAIQDMLCDMEGLPQK+TINPAVDHCCK+VLNSINVAVFSK+VYMDFLEDCCSR…	AAPQLPMEELVSLSK+ANVGFLPPFPTLDPEEK+CWADNTLPECSK+DDRPEGLSLR+DLTTLLEDVSSMYEGCCEGDVVHCIR+DRCWADNTLPECSK+DSDPDKFFAEFIYEYSR+EACIINANKDDRPEGLSLR+EACIINANK+EECSEVQEPESCFSPESSK+ENPAGCYR+FLVNLVK+FTESENVCQER+HCFEHLK+KANVGFLPPFPTLDPEEK+LCFFYNKK+NVCGALIK+QFQELGKDTLQR+RHCFEHLK+RHPDLSTPELLR+SLAMVQQECK+SQSQVVNHICSK+TANDAIQDMLCDMEGLPQK+TINPAVDHCCK+VLNSINVAVFSK+VYMDFLEDCCSR+WMPGITDEEWLCLFTK	23	33	33	30	31	27	12	20	18	17	19	19	0.8671	0.277393	0.37885	-0.261713	-2.2113	-0.842007
O89023	sp|O89023|TPP1_MOUSE	Tripeptidyl-peptidase 1 OS=Mus musculus OX=10090 GN=Tpp1 PE=1 SV=2	562	13	20.3	16.2	17.8	19.6	12.1	7	15	8	9	15	5	0.011	0.016	0.008	0.009	0.013	0.004	FRPSFPASSPYVTTVGGTSFK+LFGGSFTHQASVAK+LSELVQAVSDPSSPQYGK+QAELLLPGAEFHR+VNTEFMK	FRPSFPASSPYVTTVGGTSFK+ILNGRPPLGFLNPR+LSELVQAVSDPSSPQYGK+NCDSVTTQDFLTCWLSVR+QAELLLPGAEFHR+VNTEFMK+YLTLEDVAELVQPSPLTLLTVQK	FRPSFPASSPYVTTVGGTSFK+LSELVQAVSDPSSPQYGK+NCDSVTTQDFLTCWLSVR+QAELLLPGAEFHR+VDPEEELSLTFALK+VNTEFMK	FRPSFPASSPYVTTVGGTSFK+LSELVQAVSDPSSPQYGK+NCDSVTTQDFLTCWLSVR+QAELLLPGAEFHR+VNTEFMK+YLTLEDVAELVQPSPLTLLTVQK	FRPSFPASSPYVTTVGGTSFK+LFGGSFTHQASVAK+NCDSVTTQDFLTCWLSVR+QAELLLPGAEFHR+VDPEEELSLTFALK+VNTEFMK+YLTLEDVAELVQPSPLTLLTVQK	LFGGSFTHQASVAK+LSELVQAVSDPSSPQYGK+QAELLLPGAEFHR+YLTLEDVAELVQPSPLTLLTVQK	5	7	6	6	7	4	1	4	2	2	4	2	0.782038	0.0161295	-0.0668448	-0.265152	-0.268349	0.164277
O89029	sp|O89029|MATN4_MOUSE	Matrilin-4 OS=Mus musculus OX=10090 GN=Matn4 PE=1 SV=1	624	NA	7.1	NA	7.1	14.4	8.5	NA	5	NA	5	9	6	NA	0.006	NA	0.005	0.009	0.005	NA	FVNQIVDFLDVSPEGTR+GSICPEEGIGAGTELR+SQDDISVWAAR	NA	FVNQIVDFLDVSPEGTR+GSICPEEGIGAGTELR+SQDDISVWAAR	EIASEPSELHVSYSPDFSTMTHLLENLK+GSICPEEGIGAGTELR+QFLVGLLR+SPCECESLVEFQGR+SVRPQNFELVK+VLVIVTDGRPQDR	ADVGSLR+FVNQIVDFLDVSPEGTR+GSICPEEGIGAGTELR+VLVIVTDGRPQDR	NA	3	NA	3	6	4	NA	3	NA	3	2	1	NA	0.0196842	NA	-0.581645	-0.203111	-0.0580798
O89050	sp|O89050|MKLN1_MOUSE	Muskelin OS=Mus musculus OX=10090 GN=Mkln1 PE=1 SV=1	735	NA	NA	NA	7.1	NA	NA	NA	NA	NA	3	NA	NA	NA	NA	NA	0.003	NA	NA	NA	NA	NA	ATIDPELNEIHVLSGLSK+SLQEEEPCPR+WSSFSSTYLPENILVDKPNDQSSR	NA	NA	NA	NA	NA	3	NA	NA	NA	NA	NA	1	NA	NA	NA	NA	NA	0.463726	NA	NA
O89051	sp|O89051|ITM2B_MOUSE	Integral membrane protein 2B OS=Mus musculus OX=10090 GN=Itm2b PE=1 SV=1	266	NA	19.2	22.9	15.4	37.6	27.1	NA	7	9	6	23	12	NA	0.008	0.009	0.006	0.021	0.011	NA	IENVDNLGFFIYR+NLLELLINIK+YIKDDVILNEPSADAPAAR+YQTIEENIK	AGTYLPQSYLIHEHMVITDR+IENVDNLGFFIYR+YIKDDVILNEPSADAPAAR+YQTIEENIK	IENVDNLGFFIYR+YIKDDVILNEPSADAPAAR+YQTIEENIK	IENVDNLGFFIYR+IFEEDAVEFISVPVPEFADSDPANIVHDFNKK+LCHDKETYK+SSEEALIVPPDAVAVDCK+YIKDDVILNEPSADAPAAR+YQTIEENIK	IENVDNLGFFIYR+IFEEDAVEFISVPVPEFADSDPANIVHDFNKK+SSEEALIVPPDAVAVDCK+YQTIEENIK	NA	4	4	3	6	4	NA	3	3	2	2	2	NA	-0.37162	-0.748192	-0.915873	-0.120611	-0.46972
O89053	sp|O89053|COR1A_MOUSE	Coronin-1A OS=Mus musculus OX=10090 GN=Coro1a PE=1 SV=5	461	15.6	36.4	38.8	35.6	38.2	46.4	18	33	60	42	49	69	0.031	0.034	0.057	0.039	0.045	0.056	ADQCYEDVR+ATPEPSGTPSSDTVSR+DAGPLLISLK+DGALICTSCR+KCEPIAMTVPR+NLNAIVQK+QVALWDTK	ADQCYEDVR+ATPEPSGTPSSDTVSR+DAGPLLISLK+DGALICTSCR+DGYVPPK+GLEVNKCEIAR+GMGYMPK+HLEEPLSLQELDTSSGVLLPFFDPDTNIVYLCGK+KCEPIAMTVPR+KSDLFQEDLYPPTAGPDPALTAEEWLGGR+NLNAIVQK+SDLFQEDLYPPTAGPDPALTAEEWLGGR+VSQTTWDSGFCAVNPK	ADQCYEDVR+ATPEPSGTPSSDTVSR+CEPIAMTVPR+DAGPLLISLK+DGALICTSCR+DGYVPPK+DRPHEGTRPVHAVFVSEGK+GLEVNKCEIAR+GMGYMPK+HVFGQPAK+ILTTGFSR+KSDLFQEDLYPPTAGPDPALTAEEWLGGR+LDRLEETVQAK+NLNAIVQK+SDLFQEDLYPPTAGPDPALTAEEWLGGR+VSQTTWDSGFCAVNPK	ADQCYEDVR+ATPEPSGTPSSDTVSR+ATPEPSGTPSSDTVSRLEEDVR+DAGPLLISLK+DGALICTSCR+DRPHEGTRPVHAVFVSEGK+GLEVNKCEIAR+ILTTGFSR+KCEPIAMTVPR+KSDLFQEDLYPPTAGPDPALTAEEWLGGR+LDRLEETVQAK+NLNAIVQK+SDLFQEDLYPPTAGPDPALTAEEWLGGR+VSQTTWDSGFCAVNPK	ATPEPSGTPSSDTVSR+DAGPLLISLK+DGALICTSCR+GMGYMPK+HLEEPLSLQELDTSSGVLLPFFDPDTNIVYLCGK+HVFGQPAK+ILTTGFSR+KCEPIAMTVPR+KSDLFQEDLYPPTAGPDPALTAEEWLGGR+LDRLEETVQAK+NLNAIVQK+QVALWDTK+VSQTTWDSGFCAVNPK	ADQCYEDVR+ATPEPSGTPSSDTVSR+DAGPLLISLK+DGALICTSCR+DGYVPPK+DRPHEGTRPVHAVFVSEGK+GLEVNKCEIAR+GMGYMPK+HLEEPLSLQELDTSSGVLLPFFDPDTNIVYLCGK+HVFGQPAK+ILTTGFSR+KCEPIAMTVPR+KSDLFQEDLYPPTAGPDPALTAEEWLGGR+LDRLEETVQAK+NLNAIVQK+SDLFQEDLYPPTAGPDPALTAEEWLGGR+VSQTTWDSGFCAVNPK	7	13	16	14	13	17	4	7	9	7	9	11	-1.25172	0.507312	0.932808	0.729529	-0.240484	0.532188
O89079	sp|O89079|COPE_MOUSE	Coatomer subunit epsilon OS=Mus musculus OX=10090 GN=Cope PE=1 SV=3	308	NA	40.6	46.8	47.7	39.9	30.8	NA	15	20	38	14	12	NA	0.016	0.02	0.035	0.014	0.011	NA	APPVPGAVSGGSGEVDELFDVK+CSPTLLLLNGQAACHSAQGR+DSIVLELDR+LQEAYYIFQELADK+MQDQDEDATLTQLATAWVNLAVGGEK+WETAEGVLQEALDK+YGVVLDEIKPSSAPELQAVR	APPVPGAVSGGSGEVDELFDVK+CSPTLLLLNGQAACHSAQGR+DSIVLELDR+KMQDQDEDATLTQLATAWVNLAVGGEK+KYGVVLDEIKPSSAPELQAVR+LQEAYYIFQELADK+MQDQDEDATLTQLATAWVNLAVGGEK+NAFYIGSYQQCINEAQR+WETAEGVLQEALDK+YGVVLDEIKPSSAPELQAVR	APPVPGAVSGGSGEVDELFDVK+CSPTLLLLNGQAACHSAQGR+DSIVLELDR+DSIVLELDREMSR+KMQDQDEDATLTQLATAWVNLAVGGEK+KYGVVLDEIKPSSAPELQAVR+LQEAYYIFQELADK+MAPPVPGAVSGGSGEVDELFDVK+MFAEYLASENQR+MQDQDEDATLTQLATAWVNLAVGGEK+NAFYIGSYQQCINEAQR+YGVVLDEIKPSSAPELQAVR	APPVPGAVSGGSGEVDELFDVK+CSPTLLLLNGQAACHSAQGR+DSIVLELDR+LQEAYYIFQELADK+MFAEYLASENQR+MQDQDEDATLTQLATAWVNLAVGGEK+YGVVLDEIKPSSAPELQAVR	APPVPGAVSGGSGEVDELFDVK+CSPTLLLLNGQAACHSAQGR+DSIVLELDREMSR+LDRLDLAR+MFAEYLASENQR+YGVVLDEIKPSSAPELQAVR	NA	7	10	12	7	6	NA	3	5	7	5	3	NA	-0.822994	0.267629	-0.270628	-0.397415	-0.233797
O89086	sp|O89086|RBM3_MOUSE	RNA-binding protein 3 OS=Mus musculus OX=10090 GN=Rbm3 PE=1 SV=1	153	18.3	46.4	34.6	34.6	27.5	34.6	6	12	18	18	16	17	0.011	0.013	0.017	0.016	0.016	0.015	AMNGESLDGR+GFGFITFTNPEHASDAMR	AMNGESLDGR+DYSGSQGGYDR+GFGFITFTNPEHASDAMR+LFVGGLNFNTDEQALEDHFSSFGPISEVVVVK	AMNGESLDGR+DYSGSQGGYDR+GFGFITFTNPEHASDAMR+YDSRPGGYGYGYGR	AMNGESLDGR+DYSGSQGGYDR+GFGFITFTNPEHASDAMR+YDSRPGGYGYGYGR	AMNGESLDGR+GFGFITFTNPEHASDAMR+YDSRPGGYGYGYGR	AMNGESLDGR+DYSGSQGGYDR+GFGFITFTNPEHASDAMR+YDSRPGGYGYGYGR	2	4	4	4	3	4	2	3	4	4	2	4	-0.881435	0.422296	0.26319	1.32062	0.804315	0.379105
O89103	sp|O89103|C1QR1_MOUSE	Complement component C1q receptor OS=Mus musculus OX=10090 GN=Cd93 PE=1 SV=1	644	12.6	34.5	33.7	22.5	21.6	27.5	12	23	21	18	23	31	0.021	0.024	0.02	0.017	0.021	0.026	CNENGGNLATVK+FWIGLQR+HVQQALTQLLK+SETHYFLCNEK+TPGIFHWGSSGPLCVSPK+WHESPCGTPEAPGNSIEGFLCK	AESQAPENQYSPTPGTDC+CGCPPGWELAPNGVFCSR+CNENGGNLATVK+CVSLILDLSLTPHPSHLPK+EGYIVSGEDSTQCEDIDECSDAR+GMCRPLALGGPGR+GTVFSELPARPPQK+HVQQALTQLLK+LLDDLVTCASR+SETHYFLCNEK+TPGIFHWGSSGPLCVSPK+VTYTTPFQATTSSLEAVPFASVANVACGDEAK+WHESPCGTPEAPGNSIEGFLCK	CNENGGNLATVK+CPSGYQLDSSQVHCVDIDECQDSPCAQDCVNTLGSFHCECWVGYQPSGPK+EGYIVSGEDSTQCEDIDECSDAR+GMCRPLALGGPGR+GTVFSELPARPPQK+HVQQALTQLLK+LLDDLVTCASR+SETHYFLCNEK+TPGIFHWGSSGPLCVSPK+VTYTTPFQATTSSLEAVPFASVANVACGDEAK+WHESPCGTPEAPGNSIEGFLCK	CNENGGNLATVK+EGYIVSGEDSTQCEDIDECSDAR+GMCRPLALGGPGR+GTVFSELPARPPQK+LLDDLVTCASR+TPGIFHWGSSGPLCVSPK+VTYTTPFQATTSSLEAVPFASVANVACGDEAK+WHESPCGTPEAPGNSIEGFLCK	CNENGGNLATVK+GMCRPLALGGPGR+HVQQALTQLLK+LLDDLVTCASR+LSAAEAQHR+SETHYFLCNEK+TPGIFHWGSSGPLCVSPK+VTYTTPFQATTSSLEAVPFASVANVACGDEAK+WHESPCGTPEAPGNSIEGFLCK	CGCRPGFR+CNENGGNLATVK+FWIGLQR+GFSWVGGGEDTAYSNWYK+GMCRPLALGGPGR+GTVFSELPARPPQK+HVQQALTQLLK+LLDDLVTCASR+SETHYFLCNEK+TPGIFHWGSSGPLCVSPK+VTYTTPFQATTSSLEAVPFASVANVACGDEAK+WHESPCGTPEAPGNSIEGFLCK	6	13	11	8	9	12	2	5	7	5	7	6	0.0523926	0.00833199	0.121188	-0.908796	-1.13802	-0.222863
O89110	sp|O89110|CASP8_MOUSE	Caspase-8 OS=Mus musculus OX=10090 GN=Casp8 PE=1 SV=1	480	NA	26.7	35.6	33.5	22.5	28.3	NA	15	22	20	8	16	NA	0.015	0.022	0.019	0.008	0.014	NA	DCFICCILSHGDK+DPDNAQISPYR+DPVNGTWYIQSLCQSLR+EASIYDLTSYFTGSK+GVPDEAGFEQQNHTLEVDSSSHK+LSEEVSELELR+MAELCDSPR+NYIPDEADFLLGMATVK+TMLAENNLETLK	CPQGDDILSILTGVNYDVSNK+DCFICCILSHGDK+DPDNAQISPYR+DPVNGTWYIQSLCQSLR+EASIYDLTSYFTGSK+EELPPSVLDEMSLK+GVPDEAGFEQQNHTLEVDSSSHK+LSEEVSELELR+MAELCDSPR+NYIPDEADFLLGMATVK+SICDQVNK+TMLAENNLETLK	CPQGDDILSILTGVNYDVSNK+DCFICCILSHGDK+DPDNAQISPYR+EASIYDLTSYFTGSK+EDITQLR+FLLNNEIPK+GMLEEGNLSFLK+GVPDEAGFEQQNHTLEVDSSSHK+GYCLIINNHDFSK+NYIPDEADFLLGMATVK+SICDQVNK+TMLAENNLETLK	CPQGDDILSILTGVNYDVSNK+EASIYDLTSYFTGSK+FLLNNEIPK+GVPDEAGFEQQNHTLEVDSSSHK+LSEEVSELELR+NYIPDEADFLLGMATVK+TMLAENNLETLK	DCFICCILSHGDK+EASIYDLTSYFTGSK+EELPPSVLDEMSLK+FLLNNEIPK+GMLEEGNLSFLK+GTDCDKEALSK+GYCLIINNHDFSK+LSEEVSELELR+MAELCDSPR+NYIPDEADFLLGMATVK+TMLAENNLETLK	NA	9	12	12	7	11	NA	5	8	6	4	6	NA	-0.153603	0.850197	0.992175	0.49792	0.0316792
O89112	sp|O89112|LANC1_MOUSE	LanC-like protein 1 OS=Mus musculus OX=10090 GN=Lancl1 PE=1 SV=1	399	NA	11.8	3.5	13.5	NA	5.3	NA	3	1	5	NA	2	NA	0.003	0.001	0.005	NA	0.002	NA	IDPHVPNEMLYGR+IPQSHIQQICENILTSGENLSR+SLAENYFDSTGR	FAEWCLDYGEHGCR	IDPHVPNEMLYGR+IPQSHIQQICENILTSGENLSR+YLCDAQQCADVIWQYGLLK	NA	IDPHVPNEMLYGR+LTPEFSHR	NA	3	1	3	NA	2	NA	1	1	1	NA	1	NA	-0.291525	0.378395	0.698197	NA	0.421044
P00329	sp|P00329|ADH1_MOUSE	Alcohol dehydrogenase 1 OS=Mus musculus OX=10090 GN=Adh1 PE=1 SV=2	375	NA	NA	1.9	NA	NA	NA	NA	NA	2	NA	NA	NA	NA	NA	0.002	NA	NA	NA	NA	NA	SDLLMPR	NA	NA	NA	NA	NA	1	NA	NA	NA	NA	NA	1	NA	NA	NA	NA	NA	1.29554	NA	NA	NA
P00375	sp|P00375|DYR_MOUSE	Dihydrofolate reductase OS=Mus musculus OX=10090 GN=Dhfr PE=1 SV=3	187	NA	27.3	45.5	46	59.9	40.6	NA	7	21	15	20	22	NA	0.008	0.019	0.014	0.018	0.019	NA	IMQEFESDTFFPEIDLGK+LIEQPELASK+LLPEYPGVLSEVQEEK+SLDDALR	IMQEFESDTFFPEIDLGK+LIEQPELASK+LLPEYPGVLSEVQEEK+MTTTSSVEGK+SLDDALR+VDMVWIVGGSSVYQEAMNQPGHLR	IMQEFESDTFFPEIDLGK+LIEQPELASK+LLPEYPGVLSEVQEEK+NGDLPWPPLR+QNLVIMGR+VDMVWIVGGSSVYQEAMNQPGHLR	IMQEFESDTFFPEIDLGK+INIVLSR+LIEQPELASK+LLPEYPGVLSEVQEEK+MTTTSSVEGK+MVRPLNCIVAVSQNMGIGK+QNLVIMGR+VDMVWIVGGSSVYQEAMNQPGHLR	ELKEPPR+IMQEFESDTFFPEIDLGK+LIEQPELASK+LLPEYPGVLSEVQEEK+MTTTSSVEGK+QNLVIMGR+SLDDALR	NA	4	6	6	8	7	NA	2	2	4	6	6	NA	0.238467	0.132759	0.838381	0.91118	-0.410191
P00493	sp|P00493|HPRT_MOUSE	Hypoxanthine-guanine phosphoribosyltransferase OS=Mus musculus OX=10090 GN=Hprt1 PE=1 SV=3	218	42.2	49.1	55.5	52.3	68.3	57.3	24	24	35	31	37	45	0.042	0.024	0.035	0.028	0.035	0.039	DLNHVCVISETGK+FFADLLDYIK+NVLIVEDIIDTGK+SIPMTVDFIR+SYCNDQSTGDIK+TMQTLLSLVK+VFIPHGLIMDR+VIGGDDLSTLTGK	DLNHVCVISETGK+NVLIVEDIIDTGK+SPSVVISDDEPGYDLDLFCIPNHYAEDLEK+SVGYRPDFVGFEIPDK+SYCNDQSTGDIK+TMQTLLSLVK+VIGGDDLSTLTGK	DLNHVCVISETGK+EMGGHHIVALCVLK+FFADLLDYIK+NVLIVEDIIDTGK+SPSVVISDDEPGYDLDLFCIPNHYAEDLEK+SVGYRPDFVGFEIPDK+SYCNDQSTGDIK+VIGGDDLSTLTGK	DLNHVCVISETGK+FFADLLDYIK+NVLIVEDIIDTGK+SPSVVISDDEPGYDLDLFCIPNHYAEDLEK+SVGYRPDFVGFEIPDK+SYCNDQSTGDIK+VASLLVK+VIGGDDLSTLTGK	DLNHVCVISETGK+FFADLLDYIK+NSDRSIPMTVDFIR+NVLIVEDIIDTGK+SPSVVISDDEPGYDLDLFCIPNHYAEDLEK+SVGYRPDFVGFEIPDK+SYCNDQSTGDIK+TMQTLLSLVK+VASLLVK+VFIPHGLIMDR+VIGGDDLSTLTGK	DLNHVCVISETGK+FFADLLDYIK+NVLIVEDIIDTGK+SPSVVISDDEPGYDLDLFCIPNHYAEDLEK+SVGYRPDFVGFEIPDK+SYCNDQSTGDIK+VASLLVK+VFIPHGLIMDR+VIGGDDLSTLTGK	8	7	8	8	11	9	5	5	7	7	9	9	-0.822458	-0.245704	0.437175	0.476684	0.426971	0.159815
P00687	sp|P00687|AMY1_MOUSE	Alpha-amylase 1 OS=Mus musculus OX=10090 GN=Amy1 PE=1 SV=2	511	36.2	48.3	49.3	46.6	49.7	35.6	39	36	38	44	56	49	0.055	0.035	0.034	0.039	0.044	0.036	ALVFVDNHDNQR+DVNDWVGPPNNNGK+EVSINPDSTCGNDWICEHR+GHGAGGASILTFWDAR+HMWPGDIK+LSGLLDLALEKDYVR+LSGLLDLALEK+MAVGFMLAHPYGFTR+NVVNGQPFANWWDNDSNQVAFGR+NWGEGWGLMPSDR+TAIVHLFEWR+TASGGIENYQDAAQVR+VADYMNHLIDIGVAGFR+YQPISYK	AHFSISNSAEDPFIAIHAESK+ALVFVDNHDNQR+DVNDWVGPPNNNGK+EVSINPDSTCGNDWICEHR+GHGAGGASILTFWDAR+HMWPGDIK+IYVDAVINHMCGVGAQAGQSSTCGSYFNPNNR+LSGLLDLALEKDYVR+LSGLLDLALEK+NFQNGKDVNDWVGPPNNNGK+NVVNGQPFANWWDNDSNQVAFGR+TAIVHLFEWR+TASGGIENYQDAAQVR+VADYMNHLIDIGVAGFR+YLAPNGFAGVQVSPPNENIVVHSPSRPWWER+YQPISYK	AHFSISNSAEDPFIAIHAESK+ALVFVDNHDNQR+DVNDWVGPPNNNGK+EVSINPDSTCGNDWICEHR+GHGAGGASILTFWDAR+HMWPGDIK+IYVDAVINHMCGVGAQAGQSSTCGSYFNPNNR+NVVNGQPFANWWDNDSNQVAFGR+NWGEGWGLMPSDR+SGNEDEFRDMVNR+TAIVHLFEWR+TASGGIENYQDAAQVR+VADYMNHLIDIGVAGFR+YLAPNGFAGVQVSPPNENIVVHSPSRPWWER+YQPISYK	AHFSISNSAEDPFIAIHAESK+ALVFVDNHDNQR+DVNDWVGPPNNNGK+EVSINPDSTCGNDWICEHR+HMWPGDIK+IYVDAVINHMCGVGAQAGQSSTCGSYFNPNNR+LSGLLDLALEKDYVR+LSGLLDLALEK+NVVNGQPFANWWDNDSNQVAFGR+NWGEGWGLMPSDR+TAIVHLFEWR+TASGGIENYQDAAQVR+VADYMNHLIDIGVAGFR+YLAPNGFAGVQVSPPNENIVVHSPSRPWWER+YQPISYK	AHFSISNSAEDPFIAIHAESK+ALVFVDNHDNQR+DVNDWVGPPNNNGK+EVSINPDSTCGNDWICEHR+GHGAGGASILTFWDAR+HMWPGDIK+IYVDAVINHMCGVGAQAGQSSTCGSYFNPNNR+LSGLLDLALEK+NVVNGQPFANWWDNDSNQVAFGR+TAIVHLFEWR+TASGGIENYQDAAQVR+VADYMNHLIDIGVAGFR+VMSSYYWPR+VYVGNDGK+YLAPNGFAGVQVSPPNENIVVHSPSRPWWER+YQPISYK	AHFSISNSAEDPFIAIHAESK+ALVFVDNHDNQR+DVNDWVGPPNNNGK+EVSINPDSTCGNDWICEHR+GHGAGGASILTFWDAR+HMWPGDIK+LSGLLDLALEK+NVVNGQPFANWWDNDSNQVAFGR+TAIVHLFEWR+TASGGIENYQDAAQVR+VADYMNHLIDIGVAGFR+VYVGNDGK+YQPISYK	14	16	15	15	16	13	9	9	9	6	11	9	0.744726	0.589006	-0.0470676	-0.293577	-0.964975	-0.455753
P00688	sp|P00688|AMYP_MOUSE	Pancreatic alpha-amylase OS=Mus musculus OX=10090 GN=Amy2 PE=1 SV=2	508	19.3	31.3	14.4	14.4	19.5	19.5	19	14	11	9	22	20	0.019	0.012	0.007	0.005	0.013	0.011	ALVFVDNHDNQR+DQNDWIGPPNNNGVTK+HMWPGDIK+MAVGFMLAHPYGFTR+NWGEGWGLVPSDR+TAIVHLFEWR+VADYMNHLIDIGVAGFR+YQPISYK	ALVFVDNHDNQR+CNGEIDNYNDAYQVR+DQNDWIGPPNNNGVTK+EVTINADTTCGNDWVCEHR+HMWPGDIK+IYVDAVINHMCGAGNPAGTSSTCGSYLNPNNR+NVVNGQPFSNWWDNNSNQVAFSR+TAIVHLFEWR+VADYMNHLIDIGVAGFR+YQPISYK	ALVFVDNHDNQR+EVTINADTTCGNDWVCEHR+HMWPGDIK+TAIVHLFEWR+VADYMNHLIDIGVAGFR+YQPISYK	ALVFVDNHDNQR+EVTINADTTCGNDWVCEHR+HMWPGDIK+TAIVHLFEWR+VADYMNHLIDIGVAGFR+YQPISYK	ALVFVDNHDNQR+EVTINADTTCGNDWVCEHR+GFGGVQVSPPNENVVVHNPSRPWWER+HMWPGDIK+TAIVHLFEWR+VADYMNHLIDIGVAGFR+YQPISYK	ALVFVDNHDNQR+EVTINADTTCGNDWVCEHR+GFGGVQVSPPNENVVVHNPSRPWWER+HMWPGDIK+TAIVHLFEWR+VADYMNHLIDIGVAGFR+YQPISYK	8	10	6	6	7	7	3	2	1	5	2	3	0.920108	0.317675	0.362309	-0.608739	-0.749708	-0.0478644
P00920	sp|P00920|CAH2_MOUSE	Carbonic anhydrase 2 OS=Mus musculus OX=10090 GN=Ca2 PE=1 SV=4	260	45.8	57.7	49.2	49.2	52.7	49.2	79	77	95	106	99	121	0.139	0.082	0.092	0.099	0.094	0.104	AVQQPDGLAVLGIFLK+EPITVSSEQMSHFR+GGPLSDSYR+IGPASQGLQK+SIVNNGHSFNVEFDDSQDNAVLK+TLNFNEEGDAEEAMVDNWRPAQPLK+TLNFNEEGDAEEAMVDNWR+VLEALHSIK+YAAELHLVHWNTK	AVQQPDGLAVLGIFLK+DFPIANGDR+EPITVSSEQMSHFR+GGPLSDSYR+IGPASQGLQK+LIQFHFHWGSSDGQGSEHTVNK+SIVNNGHSFNVEFDDSQDNAVLK+TLNFNEEGDAEEAMVDNWRPAQPLK+TLNFNEEGDAEEAMVDNWR+VLEALHSIK+YAAELHLVHWNTK	AVQQPDGLAVLGIFLK+DFPIANGDR+EPITVSSEQMSHFR+GGPLSDSYR+IGPASQGLQK+SIVNNGHSFNVEFDDSQDNAVLK+TLNFNEEGDAEEAMVDNWRPAQPLK+TLNFNEEGDAEEAMVDNWR+VLEALHSIK+YAAELHLVHWNTK	AVQQPDGLAVLGIFLK+DFPIANGDR+EPITVSSEQMSHFR+GGPLSDSYR+IGPASQGLQK+SIVNNGHSFNVEFDDSQDNAVLK+TLNFNEEGDAEEAMVDNWRPAQPLK+TLNFNEEGDAEEAMVDNWR+VLEALHSIK+YAAELHLVHWNTK	AVQQPDGLAVLGIFLK+DFPIANGDR+EPITVSSEQMSHFR+GGPLSDSYR+HNGPENWHK+IGPASQGLQK+SIVNNGHSFNVEFDDSQDNAVLK+TLNFNEEGDAEEAMVDNWRPAQPLK+TLNFNEEGDAEEAMVDNWR+VLEALHSIK+YAAELHLVHWNTK	AVQQPDGLAVLGIFLK+DFPIANGDR+EPITVSSEQMSHFR+GGPLSDSYR+IGPASQGLQK+SIVNNGHSFNVEFDDSQDNAVLK+TLNFNEEGDAEEAMVDNWRPAQPLK+TLNFNEEGDAEEAMVDNWR+VLEALHSIK+YAAELHLVHWNTK	9	11	10	10	11	10	8	9	9	9	10	9	0.887548	0.00687698	-1.35218	1.93275	0.446333	0.886615
P01027	sp|P01027|CO3_MOUSE	Complement C3 OS=Mus musculus OX=10090 GN=C3 PE=1 SV=3	1663	81.7	81.2	77.9	79.7	79.7	81.6	2414	2232	2220	2107	2526	2780	3.862	2.214	1.985	1.813	2.234	2.241	AAVFNHFISDGVK+AAVFNHFISDGVKK+ACEPGVDYVYK+ADIGCTPGSGK+AFIDCCNHITK+AFYEHAPK+AGEYIEASYMNLQR+AGEYIEASYMNLQRPYTVAIAGYALALMNK+ALTQDDGVAK+ALTQDDGVAKLSINTPNSR+AVLFNYR+AVMVSFQSGYLFIQTDK+CAEENCFMQQSQEK+DDGMLSK+DFDSVPPVVR+DHVLGLAR+DICEGQVNSLPGSINK+DILSSNNQHGILPLSWNIPELVNMGQWK+DLELLASGVDR+DLNMDVSFHLPSR+DNHLAPGQQTTLR+DSCIGTLVVK+DSITTWEILAVSLSDK+DSITTWEILAVSLSDKK+DTLPESR+DTWVEHWPEAEECQDQK+DTWVEHWPEAEECQDQKYQK+…	AAVFNHFISDGVK+AAVFNHFISDGVKK+ACEPGVDYVYK+ADIGCTPGSGK+ADLECTKPAAR+AFIDCCNHITK+AFYEHAPK+AGEYIEASYMNLQR+AGEYIEASYMNLQRPYTVAIAGYALALMNK+ALTQDDGVAK+AVLFNYR+AVMVSFQSGYLFIQTDK+CAEENCFMQQSQEK+DDGMLSK+DFDSVPPVVR+DHVLGLAR+DICEGQVNSLPGSINK+DILSSNNQHGILPLSWNIPELVNMGQWK+DLELLASGVDR+DLELLASGVDRYISKYEMNK+DLNMDVSFHLPSR+DNHLAPGQQTTLR+DSCIGTLVVK+DSITTWEILAVSLSDK+DSITTWEILAVSLSDKK+DTLPESR+DTWVEHWPEAEECQDQK+DTWVEHWP…	AAVFNHFISDGVK+AAVFNHFISDGVKK+ACEPGVDYVYK+ADIGCTPGSGK+ADLECTKPAAR+AFIDCCNHITK+AFYEHAPK+AGEYIEASYMNLQR+ALTQDDGVAK+AVLFNYR+CAEENCFMQQSQEK+DDGMLSK+DFDSVPPVVR+DHVLGLAR+DHVLGLARSELEEDIIPEEDIISR+DICEGQVNSLPGSINK+DILSSNNQHGILPLSWNIPELVNMGQWK+DLELLASGVDR+DLNMDVSFHLPSR+DNHLAPGQQTTLR+DSCIGTLVVK+DSITTWEILAVSLSDK+DSITTWEILAVSLSDKK+DTLPESR+DTWVEHWPEAEECQDQK+DTWVEHWPEAEECQDQKYQK+EADVSLTAFVLIALQEAR+EALELLK+EPGQD…	AAVFNHFISDGVK+AAVFNHFISDGVKK+ACEPGVDYVYK+ADIGCTPGSGK+ADLECTKPAAR+AFIDCCNHITK+AFYEHAPK+AGEYIEASYMNLQR+ALTQDDGVAK+ALTQDDGVAKLSINTPNSR+AVLFNYR+CAEENCFMQQSQEK+DDGMLSK+DFDSVPPVVR+DHVLGLAR+DICEGQVNSLPGSINK+DILSSNNQHGILPLSWNIPELVNMGQWK+DLELLASGVDR+DLELLASGVDRYISKYEMNK+DLNMDVSFHLPSR+DNHLAPGQQTTLR+DSCIGTLVVK+DSITTWEILAVSLSDK+DSITTWEILAVSLSDKK+DTLPESR+DTWVEHWPEAEECQDQK+DTWVEHWPEAEECQDQKYQK+EADVSLTAFVLIALQE…	AAVFNHFISDGVK+AAVFNHFISDGVKK+ACEPGVDYVYK+ADIGCTPGSGK+ADLECTKPAAR+AFIDCCNHITK+AFYEHAPK+AGEYIEASYMNLQR+ALTQDDGVAK+AVLFNYR+CAEENCFMQQSQEK+DDGMLSK+DFDSVPPVVR+DHVLGLAR+DICEGQVNSLPGSINK+DILSSNNQHGILPLSWNIPELVNMGQWK+DLELLASGVDR+DLNMDVSFHLPSR+DNHLAPGQQTTLR+DSCIGTLVVK+DSITTWEILAVSLSDK+DSITTWEILAVSLSDKK+DTLPESR+DTWVEHWPEAEECQDQK+DTWVEHWPEAEECQDQKYQK+EADVSLTAFVLIALQEAR+EALELLK+EPGQDLVVLSLPITPEFIPSFR+EVVADSV…	AAVFNHFISDGVK+AAVFNHFISDGVKK+ACEPGVDYVYK+ADIGCTPGSGK+ADLECTKPAAR+AFIDCCNHITK+AFYEHAPK+AGEYIEASYMNLQR+ALTQDDGVAK+AVLFNYR+AVMVSFQSGYLFIQTDK+CAEENCFMQQSQEK+DDGMLSK+DFDSVPPVVR+DHVLGLAR+DICEGQVNSLPGSINK+DILSSNNQHGILPLSWNIPELVNMGQWK+DIPMRYSCQR+DLELLASGVDR+DLNMDVSFHLPSR+DNHLAPGQQTTLR+DSCIGTLVVK+DSITTWEILAVSLSDK+DSITTWEILAVSLSDKK+DTLPESR+DTWVEHWPEAEECQDQK+DTWVEHWPEAEECQDQKYQK+EALELLK+EPGQDLVVLSLPITPEFIPS…	123	122	119	120	122	124	86	88	80	84	88	86	0.113191	-0.38093	-0.152042	-0.303989	-1.75511	-0.930122
P01029	sp|P01029|CO4B_MOUSE	Complement C4-B OS=Mus musculus OX=10090 GN=C4b PE=1 SV=3	1738	50.1	58.6	42.5	47.9	56.3	48.8	333	456	371	416	531	357	0.585	0.494	0.358	0.38	0.484	0.303	AACFQLK+AASWLTHQGSFHGAFR+ALVALGAVDMALYAVGGR+ANSFLGQK+APHIQLVAQSPWLR+ASAGLLGAHAAAITAYALTLTK+ATETQGVNLLFSSR+CSVFYAAPTK+DFLMEFSSR+DHAVDLIQK+DQFQAALDK+DQFQAALDKINIGVR+DSSTWLTAFVLK+DTMASIGQTR+EDLSCPK+EELVYNLDPLNNLGR+EGAIHREELVYNLDPLNNLGR+EIFTSTSIFQDAFTIPDISEPGTWK+EPFLSCCK+EYLIMGMDGETSDNK+FACYYPR+FAEDLRR+FALMDEQGKR+FSLGSTISVK+FVSSAFSLDLSR+GDPQYLLDSNTWIEEMPSEQMCK+GHIFVQTDQPIYNPGQR+GLCVAKPTR+GLEEELK+GQIM…	AACFQLK+ALVALGAVDMALYAVGGR+AMQGGLVGSDETVALTAFVVIALHHGLDVFQDDDAK+ANSFLGQK+APHIQLVAQSPWLR+ASAGLLGAHAAAITAYALTLTK+ATETQGVNLLFSSR+CSVFYAAPTK+DFLMEFSSR+DHAVDLIQK+DQFQAALDK+DQFQAALDKINIGVR+DSSTWLTAFVLK+DTMASIGQTR+ECVGFGASQEVVVGLVQPSSAVLYDYYSPDHK+EDLSCPK+EELVYNLDPLNNLGR+EGAIHREELVYNLDPLNNLGR+EIFTSTSIFQDAFTIPDISEPGTWK+EPFLSCCK+EYLIMGMDGETSDNK+EYLIMGMDGETSDNKGDPQYLLDSNTWIEEMPSEQMCK+FACYYPR+FALMDEQGK+FALMD…	AACFQLK+ANSFLGQK+APHIQLVAQSPWLR+ATETQGVNLLFSSR+CSVFYAAPTK+DFLMEFSSR+DHAVDLIQK+DQFQAALDK+DQFQAALDKINIGVR+DSSTWLTAFVLK+DTMASIGQTR+ECVGFGASQEVVVGLVQPSSAVLYDYYSPDHK+EDLSCPK+EELVYNLDPLNNLGR+EGAIHREELVYNLDPLNNLGR+EIFTSTSIFQDAFTIPDISEPGTWK+EPFLSCCK+EYLIMGMDGETSDNK+EYLIMGMDGETSDNKGDPQYLLDSNTWIEEMPSEQMCK+FACYYPR+FALMDEQGK+FALMDEQGKR+GDPQYLLDSNTWIEEMPSEQMCK+GHIFVQTDQPIYNPGQR+GLCVAKPTR+GLEEELK+GQIMAMGR+GTGF…	AACFQLK+ANSFLGQK+APHIQLVAQSPWLR+ATETQGVNLLFSSR+CSVFYAAPTK+DFLMEFSSR+DHAVDLIQK+DQFQAALDK+DQFQAALDKINIGVR+DSSTWLTAFVLK+DTMASIGQTR+ECVGFGASQEVVVGLVQPSSAVLYDYYSPDHK+EDLSCPK+EELVYNLDPLNNLGR+EGAIHREELVYNLDPLNNLGR+EIFTSTSIFQDAFTIPDISEPGTWK+EPFLSCCK+EYLIMGMDGETSDNK+EYLIMGMDGETSDNKGDPQYLLDSNTWIEEMPSEQMCK+FACYYPR+FALMDEQGK+FALMDEQGKR+FEQFELR+GDPQYLLDSNTWIEEMPSEQMCK+GHIFVQTDQPIYNPGQR+GLCVAKPTR+GLEEELK+GTGFL…	AACFQLK+AASWLTHQGSFHGAFR+ALVALGAVDMALYAVGGR+ANSFLGQK+APHIQLVAQSPWLR+ATETQGVNLLFSSR+CSVFYAAPTK+DFLMEFSSR+DHAVDLIQK+DQFQAALDK+DQFQAALDKINIGVR+DSSTWLTAFVLK+DTMASIGQTR+ECVGFGASQEVVVGLVQPSSAVLYDYYSPDHK+EDLSCPK+EELVYNLDPLNNLGR+EGAIHREELVYNLDPLNNLGR+EIFTSTSIFQDAFTIPDISEPGTWK+EPFLSCCK+EYLIMGMDGETSDNK+FACYYPR+FALMDEQGK+FALMDEQGKR+FEQFELR+FSLGSTISVK+FVSSAFSLDLSR+GDPQYLLDSNTWIEEMPSEQMCK+GHIFVQTDQPIYNPGQR+GL…	AACFQLK+AASWLTHQGSFHGAFR+ALVALGAVDMALYAVGGR+ANSFLGQK+ATETQGVNLLFSSR+AVDLIQK+CCQDGMTKLPMK+CSVFYAAPTK+DFLMEFSSR+DHAVDLIQK+DQFQAALDK+DQFQAALDKINIGVR+DSSTWLTAFVLK+DTMASIGQTR+ECVGFGASQEVVVGLVQPSSAVLYDYYSPDHK+EDLSCPK+EELVYNLDPLNNLGR+EGAIHREELVYNLDPLNNLGR+EIFTSTSIFQDAFTIPDISEPGTWK+EPFLSCCK+EYLIMGMDGETSDNK+FACYYPR+FALMDEQGKR+FEQFELR+GDPQYLLDSNTWIEEMPSEQMCK+GHIFVQTDQPIYNPGQR+GLCVAKPTR+GQIMAMGR+GTGFLSIEPLD…	67	74	60	70	76	68	45	49	44	44	52	45	0.239823	0.4874	-0.957497	-0.633792	-2.22555	-0.643891
P01132	sp|P01132|EGF_MOUSE	Pro-epidermal growth factor OS=Mus musculus OX=10090 GN=Egf PE=1 SV=2	1217	5.6	16.5	15	11.3	20.6	8.5	1	11	10	16	26	11	0.002	0.012	0.01	0.014	0.024	0.009	EVTSLSNSTQAEVPDDDGTESSTLVAEIMVSGMNYEDDCGPGGCGSHAR+INLHPSFVTPGK+VLLSSLK	CICPAGSVLGR+CSHGCVLTSDGPR+CVSDGETAECQCLK+EVTSLSNSTQAEVPDDDGTESSTLVAEIMVSGMNYEDDCGPGGCGSHAR+INLHPSFVTPGK+NGGCEHICQESLGTAR+SGTCAGPAPFLVFSQGK+SHSSACAEGYTLSR+TEDAAKDPDPELLK+YCEDVNECATQNHGCTLGCENTPGSYHCTCPTGFVLLPDGK	CVSDGETAECQCLK+EVTSLSNSTQAEVPDDDGTESSTLVAEIMVSGMNYEDDCGPGGCGSHAR+HPSNIAVDPIER+IESASLQGSDR+MCLPQDYPILSGENADLSK+NGGCEHICQESLGTAR+SGTCAGPAPFLVFSQGK+SHSSACAEGYTLSR+SVVGGSDLSGK+TLLETGGISVLTLDVLDKR	CICPAGSVLGR+CVSDGETAECQCLK+DGNLCSDIDECVLAR+HMHFDGTDYK+HPSNIAVDPIER+IESASLQGSDR+INLHPSFVTPGK+LFWVQDSGEGSHAYIHSCDYEGGSVR+NGGCEHICQESLGTAR+SVVGGSDLSGK	CICPAGSVLGR+CINTEGGYVCR+CVSDGETAECQCLK+DGNLCSDIDECVLAR+HMHFDGTDYK+HPSNIAVDPIER+IESASLQGSDR+INLHPSFVTPGK+IYFAQTALK+IYWTDSGK+LFWVQDSGEGSHAYIHSCDYEGGSVR+LITEGVDTLEGLALDWIGR+MCLPQDYPILSGENADLSK+SGTCAGPAPFLVFSQGK+SHSSACAEGYTLSR+SVIEMANLDGSKR+SVVGGSDLSGK+TLLETGGISVLTLDVLDKR	CVSDGETAECQCLK+IESASLQGSDR+INLHPSFVTPGK+LITEGVDTLEGLALDWIGR+SGTCAGPAPFLVFSQGK+SVVGGSDLSGK+TLLETGGISVLTLDVLDKR	3	10	10	10	18	7	1	5	1	8	5	2	0.243949	0.510807	0.4033	-0.47991	0.0751941	1.39728
P01173	sp|P01173|WAP_MOUSE	Whey acidic protein OS=Mus musculus OX=10090 GN=Wap PE=1 SV=3	134	6.7	56	56	45.5	41	41	2	45	88	29	32	23	0.004	0.044	0.084	0.027	0.03	0.02	TPVNIGVPK	ASPIEGTECIICQTNEECAQNAMCCPGSCGR+CCNVDCVMTCTPPVPVITLQ+IECSSDRECSGNMK+KTPVNIGVPK+TPVNIGVPK	ASPIEGTECIICQTNEECAQNAMCCPGSCGR+CCNVDCVMTCTPPVPVITLQ+IECSSDRECSGNMK+KTPVNIGVPK+TPVNIGVPK	ASPIEGTECIICQTNEECAQNAMCCPGSCGR+CCNVDCVMTCTPPVPVITLQ+KTPVNIGVPK+TPVNIGVPK	ASPIEGTECIICQTNEECAQNAMCCPGSCGR+IECSSDRECSGNMK+KTPVNIGVPK+TPVNIGVPK	ASPIEGTECIICQTNEECAQNAMCCPGSCGR+IECSSDRECSGNMK+KTPVNIGVPK+TPVNIGVPK	1	5	5	4	4	4	1	3	1	3	1	1	2.43566	-1.60045	6.87238	0.708478	1.1289	1.25184
P01325	sp|P01325|INS1_MOUSE	Insulin-1 OS=Mus musculus OX=10090 GN=Ins1 PE=1 SV=1	108	NA	NA	NA	NA	NA	6.5	NA	NA	NA	NA	NA	2	NA	NA	NA	NA	NA	0.002	NA	NA	NA	NA	NA	GFFYTPK	NA	NA	NA	NA	NA	1	NA	NA	NA	NA	NA	1	NA	NA	NA	NA	NA	-0.116005
P01592	sp|P01592|IGJ_MOUSE	Immunoglobulin J chain OS=Mus musculus OX=10090 GN=Jchain PE=1 SV=4	159	14.5	47.8	39	32.7	22	17	4	9	10	5	8	3	0.007	0.007	0.005	0.005	0.008	0.003	IIPSTEDPNEDIVER+IVVPLNNR	CDPVEVELEDQVVTATQSNICNEDDGVPETCYMYDR+IIPSTEDPNEDIVER+MVQAALTPDSCYPD+NFVYHLSDVCK	CDPVEVELEDQVVTATQSNICNEDDGVPETCYMYDR+IIPSTEDPNEDIVER+NFVYHLSDVCK	IIPSTEDPNEDIVER+KCDPVEVELEDQVVTATQSNICNEDDGVPETCYMYDR	IIPSTEDPNEDIVER+IVVPLNNR+NFVYHLSDVCKK+NFVYHLSDVCK	IIPSTEDPNEDIVER+NFVYHLSDVCKK	2	4	3	2	4	2	2	2	1	1	3	1	-0.372627	-0.357311	0.409304	0.912324	-0.474633	0.762735
P01631	sp|P01631|KV2A7_MOUSE	Ig kappa chain V-II region 26-10 OS=Mus musculus OX=10090 PE=1 SV=1	113	NA	11.5	32.7	11.5	32.7	38.9	NA	2	4	3	4	6	NA	0.002	0.004	0.003	0.004	0.005	NA	FSGSGSGTDFTLK	DVVMTQTPLSLPVSLGDQASISCR+FSGSGSGTDFTLK	FSGSGSGTDFTLK	DVVMTQTPLSLPVSLGDQASISCR+FSGSGSGTDFTLK	DVVMTQTPLSLPVSLGDQASISCR+FSGSGSGTDFTLK+FSGVPDR	NA	1	2	1	2	3	NA	1	1	1	1	1	NA	0.308726	0.607303	-0.898191	-1.77408	0.456226
P01635	sp|P01635|KV5A3_MOUSE	Ig kappa chain V-V region K2 (Fragment) OS=Mus musculus OX=10090 PE=1 SV=1	115	NA	NA	8.7	8.7	NA	NA	NA	NA	1	1	NA	NA	NA	NA	0.001	0.001	NA	NA	NA	NA	SPQLLVYNAK	SPQLLVYNAK	NA	NA	NA	NA	1	1	NA	NA	NA	NA	1	1	NA	NA	NA	NA	1.11701	-0.284745	NA	NA
P01654	sp|P01654|KV3A1_MOUSE sp|P01655|KV3A2_MOUSE sp|P01656|KV3A3_MOUSE sp|P01657|KV3A5_MOUSE sp|P01659|KV3A7_MOUSE sp|P01660|KV3A8_MOUSE sp|P01664|KV3AC_MOUSE sp|P01665|KV3AD_MOUSE sp|P01666|KV3AE_MOUSE sp|P01667|KV3AF_MOUSE sp|P01668|KV3AG_MOUSE sp|P01669|KV3AH_MOUSE sp|P01670|KV3AI_MOUSE sp|P01671|KV3AJ_MOUSE sp|P01672|KV3AK_MOUSE sp|P01673|KV3AL_MOUSE sp|P03977|KV3A4_MOUSE	Ig kappa chain V-III region PC 2880/PC 1229 OS=Mus musculus OX=10090 PE=1 SV=1;Ig kappa chain V-III region PC 7132 OS=Mus musculus OX=10090 PE=1 SV=1;Ig kappa chain V-III region MOPC 70 OS=Mus musculus OX=10090 PE=1 SV=1;Ig kappa chain V-III region PC 2413 OS=Mus musculus OX=10090 PE=1 SV=1;Ig kappa chain V-III region TEPC 124 OS=Mus musculus OX=10090 PE=1 SV=1;Ig kappa chain V-III region PC 3741…	111	NA	NA	16.2	NA	NA	16.2	NA	NA	3	NA	NA	2	NA	NA	0.003	NA	NA	0.002	NA	NA	DIVLTQSPASLAVSLGQR	NA	NA	DIVLTQSPASLAVSLGQR	NA	NA	1	NA	NA	1	NA	NA	1	NA	NA	1	NA	NA	1.44308	NA	NA	0.879569
P01675	sp|P01675|KV6A1_MOUSE sp|P01676|KV6A2_MOUSE sp|P01677|KV6A3_MOUSE sp|P01678|KV6A4_MOUSE sp|P01679|KV6A5_MOUSE	Ig kappa chain V-VI region XRPC 44 OS=Mus musculus OX=10090 PE=1 SV=1;Ig kappa chain V-VI region XRPC 24 OS=Mus musculus OX=10090 PE=1 SV=1;Ig kappa chain V-VI region TEPC 601/TEPC 191 OS=Mus musculus OX=10090 PE=1 SV=1;Ig kappa chain V-VI region SAPC 10 OS=Mus musculus OX=10090 PE=1 SV=1;Ig kappa chain V-VI region J539 OS=Mus musculus OX=10090 PE=1 SV=1	107	NA	16.8	29.9	NA	NA	NA	NA	2	2	NA	NA	NA	NA	0.002	0.002	NA	NA	NA	NA	EIVLTQSPAITAASLGQK	EIVLTQSPAITAASLGQK+SGTSPKPWIYEISK	NA	NA	NA	NA	1	2	NA	NA	NA	NA	1	2	NA	NA	NA	NA	-0.773942	-0.00538366	NA	NA	NA
P01680	sp|P01680|KV4A1_MOUSE	Ig kappa chain V-IV region S107B OS=Mus musculus OX=10090 PE=4 SV=1	129	NA	NA	NA	NA	8.5	8.5	NA	NA	NA	NA	2	2	NA	NA	NA	NA	0.002	0.002	NA	NA	NA	NA	TSNLASGVPAR	LASGVPAR+TSNLASGVPAR	NA	NA	NA	NA	1	2	NA	NA	NA	NA	1	1	NA	NA	NA	NA	0.0356251	-0.61683
P01751	sp|P01751|HVM07_MOUSE sp|P01753|HVM09_MOUSE sp|P01754|HVM10_MOUSE sp|P01755|HVM11_MOUSE	Ig heavy chain V region B1-8/186-2 OS=Mus musculus OX=10090 GN=Ighv1-72 PE=1 SV=1;Ig heavy chain V region 186-1 OS=Mus musculus OX=10090 PE=4 SV=2;Ig heavy chain V region 1-62-3 OS=Mus musculus OX=10090 GN=Ighv1-62-3 PE=4 SV=2;Ig heavy chain V region S43 OS=Mus musculus OX=10090 PE=1 SV=1	139	NA	17.9	17.9	17.9	NA	17.9	NA	6	5	3	NA	3	NA	0.003	0.003	0.002	NA	0.003	NA	GLEWIGR+SLTSEDSAVYYCAR	GLEWIGR+SLTSEDSAVYYCAR	GLEWIGR+SLTSEDSAVYYCAR	NA	GLEWIGR+SLTSEDSAVYYCAR	NA	2	2	2	NA	2	NA	2	2	1	NA	1	NA	-0.157177	0.274403	0.0425714	NA	1.04611
P01756	sp|P01756|HVM12_MOUSE sp|P01757|HVM13_MOUSE	Ig heavy chain V region MOPC 104E OS=Mus musculus OX=10090 PE=1 SV=1;Ig heavy chain V region J558 OS=Mus musculus OX=10090 PE=1 SV=1	117	NA	28.2	28.2	28.2	16.2	NA	NA	7	5	3	3	NA	NA	0.006	0.003	0.002	0.003	NA	NA	EVQLQQSGPELVKPGASVK+SLTSEDSAVYYCAR	EVQLQQSGPELVKPGASVK+SLTSEDSAVYYCAR	EVQLQQSGPELVKPGASVK+SLTSEDSAVYYCAR	EVQLQQSGPELVKPGASVK	NA	NA	2	2	2	1	NA	NA	1	1	1	1	NA	NA	-0.232709	0.343996	-0.296479	-0.886276	NA
P01783	sp|P01783|HVM16_MOUSE	Ig heavy chain V region MOPC 21 (Fragment) OS=Mus musculus OX=10090 PE=1 SV=1	136	NA	NA	NA	NA	16.2	NA	NA	NA	NA	NA	3	NA	NA	NA	NA	NA	0.002	NA	NA	NA	NA	NA	NTLFLQMTSLR+SEDTAMYYCAR	NA	NA	NA	NA	NA	2	NA	NA	NA	NA	NA	2	NA	NA	NA	NA	NA	-0.408617	NA
P01786	sp|P01786|HVM17_MOUSE	Ig heavy chain V region MOPC 47A OS=Mus musculus OX=10090 PE=1 SV=1	117	NA	NA	9.4	9.4	9.4	23.1	NA	NA	15	13	20	17	NA	NA	0.015	0.012	0.016	0.014	NA	NA	AQDSATYYCAR	AQDSATYYCAR	AQDSATYYCAR	AQDSATYYCAR+LVESGGGLVQPGGSLR	NA	NA	1	1	1	2	NA	NA	1	1	1	1	NA	NA	1.35099	-0.650326	-1.85382	0.111995
P01787	sp|P01787|HVM18_MOUSE sp|P01788|HVM19_MOUSE sp|P01790|HVM21_MOUSE sp|P01791|HVM22_MOUSE sp|P01794|HVM25_MOUSE	Ig heavy chain V regions TEPC 15/S107/HPCM1/HPCM2/HPCM3 OS=Mus musculus OX=10090 PE=1 SV=1;Ig heavy chain V region H8 OS=Mus musculus OX=10090 PE=1 SV=1;Ig heavy chain V region M511 OS=Mus musculus OX=10090 PE=1 SV=1;Ig heavy chain V region HPCM6 OS=Mus musculus OX=10090 PE=1 SV=1;Ig heavy chain V region HPCG14 OS=Mus musculus OX=10090 PE=1 SV=1	123	NA	32.8	19.7	19.7	9	22.1	NA	6	8	6	7	8	NA	0.006	0.008	0.006	0.006	0.007	NA	AEDTAIYYCAR+ANDYTTEYSASVK+LVESGGGLVQPGGSLR	AEDTAIYYCAR+ANDYTTEYSASVK	AEDTAIYYCAR+ANDYTTEYSASVK	AEDTAIYYCAR	AEDTAIYYCAR+LVESGGGLVQPGGSLR	NA	3	2	2	1	2	NA	1	1	1	1	1	NA	1.21986	1.78894	-0.924777	-1.60386	0.19388
P01795	sp|P01795|HVM26_MOUSE	Ig heavy chain V region M167 OS=Mus musculus OX=10090 PE=1 SV=1	144	7.6	7.6	7.6	7.6	7.6	7.6	2	5	5	4	1	4	0.004	0.006	0.005	0.004	0.001	0.003	AEDTATYYCTR	AEDTATYYCTR	AEDTATYYCTR	AEDTATYYCTR	AEDTATYYCTR	AEDTATYYCTR	1	1	1	1	1	1	1	1	1	1	1	1	0.00630763	1.19223	1.69958	-0.63056	-1.94717	0.131102
P01801	sp|P01801|HVM32_MOUSE	Ig heavy chain V-III region J606 OS=Mus musculus OX=10090 PE=1 SV=1	115	NA	19.1	NA	NA	NA	NA	NA	2	NA	NA	NA	NA	NA	0.001	NA	NA	NA	NA	NA	GLEWVAEIR+SNNYATHYAESVK	NA	NA	NA	NA	NA	2	NA	NA	NA	NA	NA	1	NA	NA	NA	NA	NA	-0.623715	NA	NA	NA	NA
P01804	sp|P01804|HVM35_MOUSE	Ig heavy chain V-III region HPC76 (Fragment) OS=Mus musculus OX=10090 PE=4 SV=1	111	NA	18	NA	NA	NA	NA	NA	7	NA	NA	NA	NA	NA	0.003	NA	NA	NA	NA	NA	AEDTGIYYCTR+GLEWVAEIR	NA	NA	NA	NA	NA	2	NA	NA	NA	NA	NA	1	NA	NA	NA	NA	NA	-0.616064	NA	NA	NA	NA
P01806	sp|P01806|HVM36_MOUSE	Ig heavy chain V region 441 OS=Mus musculus OX=10090 PE=4 SV=1	116	19.8	NA	23.3	NA	NA	13.8	3	NA	6	NA	NA	2	0.005	NA	0.006	NA	NA	0.002	GVQCEVK+LLESGGGLVQPGGSLK	NA	LLESGGGLVQPGGSLK+SEDTALYYCAR	NA	NA	LLESGGGLVQPGGSLK	2	NA	2	NA	NA	1	1	NA	2	NA	NA	1	-1.4774	NA	0.293824	NA	NA	-0.3355
P01810	sp|P01810|HVM40_MOUSE	Ig heavy chain V region J539 OS=Mus musculus OX=10090 PE=1 SV=1	119	NA	32.8	NA	NA	NA	NA	NA	6	NA	NA	NA	NA	NA	0.007	NA	NA	NA	NA	NA	LLESGGGLVQPGGSLK+LSCAASGFDFSK+SEDTALYYCAR	NA	NA	NA	NA	NA	3	NA	NA	NA	NA	NA	3	NA	NA	NA	NA	NA	-0.266983	NA	NA	NA	NA
P01831	sp|P01831|THY1_MOUSE	Thy-1 membrane glycoprotein OS=Mus musculus OX=10090 GN=Thy1 PE=1 SV=1	162	NA	NA	25.3	7.4	NA	6.2	NA	NA	3	1	NA	2	NA	NA	0.003	0.001	NA	0.001	NA	NA	DNSIQHEFSLTR+HVLSGTLGIPEHTYR+VTSLTACLVNQNLR	DNSIQHEFSLTR	NA	VTLSNQPYIK	NA	NA	3	1	NA	1	NA	NA	1	1	NA	1	NA	NA	1.07638	0.750043	NA	-0.261947
P01837	sp|P01837|IGKC_MOUSE	Immunoglobulin kappa constant OS=Mus musculus OX=10090 GN=Igkc PE=1 SV=2	107	38.3	77.6	45.8	88.8	56.1	88.8	22	39	44	34	33	42	0.037	0.042	0.043	0.032	0.031	0.036	DSTYSMSSTLTLTKDEYER+DSTYSMSSTLTLTK+QNGVLNSWTDQDSK+WKIDGSER	ADAAPTVSIFPPSSEQLTSGGASVVCFLNNFYPK+DSTYSMSSTLTLTKDEYER+DSTYSMSSTLTLTK+QNGVLNSWTDQDSK+TSTSPIVK+WKIDGSER	DSTYSMSSTLTLTKDEYER+DSTYSMSSTLTLTK+QNGVLNSWTDQDSK+TSTSPIVK+WKIDGSER	ADAAPTVSIFPPSSEQLTSGGASVVCFLNNFYPK+DSTYSMSSTLTLTKDEYER+DSTYSMSSTLTLTK+HNSYTCEATHK+QNGVLNSWTDQDSK+RADAAPTVSIFPPSSEQLTSGGASVVCFLNNFYPK+TSTSPIVK+WKIDGSER	DSTYSMSSTLTLTKDEYER+DSTYSMSSTLTLTK+HNSYTCEATHK+QNGVLNSWTDQDSK+TSTSPIVK+WKIDGSER	ADAAPTVSIFPPSSEQLTSGGASVVCFLNNFYPK+DSTYSMSSTLTLTKDEYER+DSTYSMSSTLTLTK+HNSYTCEATHK+QNGVLNSWTDQDSK+RADAAPTVSIFPPSSEQLTSGGASVVCFLNNFYPK+TSTSPIVK+WKIDGSER	4	6	5	8	6	8	2	3	3	3	4	3	-0.504134	-0.175459	0.811841	-0.209553	-1.14735	0.517004
P01863	sp|P01863|GCAA_MOUSE sp|P01865|GCAM_MOUSE	Ig gamma-2A chain C region, A allele OS=Mus musculus OX=10090 GN=Ighg PE=1 SV=1;Ig gamma-2A chain C region, membrane-bound form OS=Mus musculus OX=10090 GN=Igh-1a PE=1 SV=3	330	18.5	NA	23.6	23.6	18.5	29.4	3	NA	16	14	7	21	0.005	NA	0.016	0.012	0.007	0.019	APQVYVLPPPEEEMTKK+TTAPSVYPLAPVCGDTTGSSVTLGCLVK+VVSALPIQHQDWMSGK	NA	APQVYVLPPPEEEMTKK+NTEPVLDSDGSYFMYSK+TTAPSVYPLAPVCGDTTGSSVTLGCLVK+VVSALPIQHQDWMSGK	APQVYVLPPPEEEMTKK+NTEPVLDSDGSYFMYSK+TTAPSVYPLAPVCGDTTGSSVTLGCLVK+VVSALPIQHQDWMSGK	APQVYVLPPPEEEMTKK+TTAPSVYPLAPVCGDTTGSSVTLGCLVK+VVSALPIQHQDWMSGK	APQVYVLPPPEEEMTKK+NSYSCSVVHEGLHNHHTTK+NTEPVLDSDGSYFMYSK+TTAPSVYPLAPVCGDTTGSSVTLGCLVK+VVSALPIQHQDWMSGK	3	NA	4	4	3	5	1	NA	2	1	2	1	-0.664335	NA	1.12451	-0.259058	-1.23226	1.35767
P01867	sp|P01867|IGG2B_MOUSE	Ig gamma-2B chain C region OS=Mus musculus OX=10090 GN=Igh-3 PE=1 SV=3	404	6.9	22.5	26.5	22.5	11.4	20.5	1	18	23	19	7	16	0.002	0.019	0.023	0.018	0.007	0.014	TTPPSVYPLAPGCGDTTGSSVTLGCLVK	CPAPNLEGGPSVFIFPPNIK+DLPSPIER+DVLMISLTPK+TDSFSCNVR+TTPPSVYPLAPGCGDTTGSSVTLGCLVK+VVSTLPIQHQDWMSGK	APQVYILPPPAEQLSR+CPAPNLEGGPSVFIFPPNIK+DLPSPIER+DVLMISLTPK+TDSFSCNVR+TTPPSVYPLAPGCGDTTGSSVTLGCLVK+VVSTLPIQHQDWMSGK	APQVYILPPPAEQLSR+CPAPNLEGGPSVFIFPPNIK+DLPSPIER+DVLMISLTPK+TDSFSCNVR+TTPPSVYPLAPGCGDTTGSSVTLGCLVK	DLPSPIER+DVLMISLTPK+TTPPSVYPLAPGCGDTTGSSVTLGCLVK	APQVYILPPPAEQLSR+CPAPNLEGGPSVFIFPPNIK+DVLMISLTPK+TDSFSCNVR+TTPPSVYPLAPGCGDTTGSSVTLGCLVK	1	6	7	6	3	5	1	4	5	5	3	3	-0.150438	-0.506704	1.18538	0.0990583	-1.53007	0.17787
P01868	sp|P01868|IGHG1_MOUSE sp|P01869|IGH1M_MOUSE	Ig gamma-1 chain C region secreted form OS=Mus musculus OX=10090 GN=Ighg1 PE=1 SV=1;Ig gamma-1 chain C region, membrane-bound form OS=Mus musculus OX=10090 GN=Ighg1 PE=1 SV=2	324	29.6	36.7	36.7	33	15.4	29	11	32	49	26	14	29	0.017	0.032	0.046	0.024	0.014	0.024	APQVYTIPPPKEQMAK+DCGCKPCICTVPEVSSVFIFPPKPK+DVLTITLTPK+NTQPIMNTNGSYFVYSK+TTPPSVYPLAPGSAAQTNSMVTLGCLVK	APQVYTIPPPK+DVLTITLTPK+NTQPIMNTNGSYFVYSK+SNWEAGNTFTCSVLHEGLHNHHTEK+SVSELPIMHQDWLNGK+TTPPSVYPLAPGSAAQTNSMVTLGCLVK+VNSAAFPAPIEK	APQVYTIPPPK+DVLTITLTPK+NTQPIMNTNGSYFVYSK+SNWEAGNTFTCSVLHEGLHNHHTEK+SVSELPIMHQDWLNGK+TTPPSVYPLAPGSAAQTNSMVTLGCLVK+VNSAAFPAPIEK	APQVYTIPPPK+APQVYTIPPPKEQMAK+DVLTITLTPK+SNWEAGNTFTCSVLHEGLHNHHTEK+SVSELPIMHQDWLNGK+TTPPSVYPLAPGSAAQTNSMVTLGCLVK+VNSAAFPAPIEK	DVLTITLTPK+TTPPSVYPLAPGSAAQTNSMVTLGCLVK+VNSAAFPAPIEK	APQVYTIPPPK+DVLTITLTPK+NTQPIMNTNGSYFVYSK+SVSELPIMHQDWLNGK+TTPPSVYPLAPGSAAQTNSMVTLGCLVK+VNSAAFPAPIEK	5	7	7	7	3	6	1	4	6	5	3	4	-1.34222	1.20942	0.621329	0.0129946	-1.52226	0.969335
P01872	sp|P01872|IGHM_MOUSE	Immunoglobulin heavy constant mu OS=Mus musculus OX=10090 GN=Ighm PE=1 SV=2	454	16.7	37.9	31.3	29.1	24.7	25.6	13	41	37	28	19	31	0.024	0.043	0.036	0.026	0.018	0.027	DLHVPIPAVAEMNPNVNVFVPPR+GFSPADISVQWLQR+LVESGFTTDPVTIENK+NLVAMGCLAR+SILEGSDEYLVCK	DGFSGPAPR+DLHVPIPAVAEMNPNVNVFVPPR+DLPSPQKK+EFVCTVTHR+ESATVTCLVK+FISKPNEVHK+GQLLPQEK+GVASVCVEDWNNR+HPPAVYLLPPAR+LICEATNFTPK+LICEATNFTPKPITVSWLK+LVESGFTTDPVTIENK+NLVAMGCLAR+SILEGSDEYLVCK+YLATSQVLLSPK	DGFSGPAPR+DLPSPQKK+EFVCTVTHR+ESATVTCLVK+FISKPNEVHK+GQLLPQEK+GVASVCVEDWNNR+GVASVCVEDWNNRK+HPPAVYLLPPAR+LICEATNFTPK+LVESGFTTDPVTIENK+SILEGSDEYLVCK+STGKPTLYNVSLIMSDTGGTCY	DGFSGPAPR+DLHVPIPAVAEMNPNVNVFVPPR+EFVCTVTHR+ESATVTCLVK+GQLLPQEK+GVASVCVEDWNNR+HPPAVYLLPPAR+LICEATNFTPK+LICEATNFTPKPITVSWLK+LVESGFTTDPVTIENK+SILEGSDEYLVCK	DLHVPIPAVAEMNPNVNVFVPPR+GQLLPQEK+GSTPQTYK+GVASVCVEDWNNR+LICEATNFTPKPITVSWLK+LVESGFTTDPVTIENK+SILEGSDEYLVCK+YLATSQVLLSPK	DLHVPIPAVAEMNPNVNVFVPPR+EFVCTVTHR+ESATVTCLVK+GQLLPQEK+GVASVCVEDWNNR+GVASVCVEDWNNRK+LICEATNFTPK+LVESGFTTDPVTIENK+SILEGSDEYLVCK+YLATSQVLLSPK	5	15	13	11	8	10	5	12	7	5	4	5	-0.781672	-1.55871	0.680788	-0.23802	-1.29747	-0.266173
P01878	sp|P01878|IGHA_MOUSE	Ig alpha chain C region OS=Mus musculus OX=10090 PE=1 SV=1	344	29.7	34	23.8	34	34	29.4	17	26	32	22	30	31	0.031	0.027	0.031	0.02	0.029	0.027	AVQNSCGCYSVSSVLPGCAER+DITTVNFPPALASGGR+QGDQYSCMVGHEALPMNFTQK+WLHGNEELSPESYLVFEPLKEPGEGATTYLVTSVLR+WNSGASFK	AVQNSCGCYSVSSVLPGCAER+DITTVNFPPALASGGR+NPEGAVFTWEPSTGK+QGDQYSCMVGHEALPMNFTQK+WLHGNEELSPESYLVFEPLKEPGEGATTYLVTSVLR+WLHGNEELSPESYLVFEPLK+WNSGASFK	AVQNSCGCYSVSSVLPGCAER+DITTVNFPPALASGGR+EPGEGATTYLVTSVLR+QGDQYSCMVGHEALPMNFTQK+WNSGASFK	AVQNSCGCYSVSSVLPGCAER+DITTVNFPPALASGGR+NPEGAVFTWEPSTGK+QGDQYSCMVGHEALPMNFTQK+WLHGNEELSPESYLVFEPLKEPGEGATTYLVTSVLR+WNSGASFK	AVQNSCGCYSVSSVLPGCAER+DITTVNFPPALASGGR+NPEGAVFTWEPSTGK+QGDQYSCMVGHEALPMNFTQK+WLHGNEELSPESYLVFEPLKEPGEGATTYLVTSVLR+WNSGASFK	AVQNSCGCYSVSSVLPGCAER+DITTVNFPPALASGGR+NPEGAVFTWEPSTGK+QGDQYSCMVGHEALPMNFTQK+WLHGNEELSPESYLVFEPLK+WNSGASFK	5	7	5	6	6	6	2	2	4	3	5	5	-0.536449	-0.16636	-0.427615	0.256256	-0.801148	0.255127
P01887	sp|P01887|B2MG_MOUSE	Beta-2-microglobulin OS=Mus musculus OX=10090 GN=B2m PE=1 SV=2	119	22.7	52.1	8.4	8.4	42	8.4	14	15	11	9	19	10	0.021	0.013	0.009	0.009	0.018	0.007	TPQIQVYSR+TVYWDRDM+VEMSDMSFSK	DWSFYILAHTEFTPTETDTYACR+HPPENGKPNILNCYVTQFHPPHIEIQMLK+VEMSDMSFSK	VEMSDMSFSK	VEMSDMSFSK	DWSFYILAHTEFTPTETDTYACR+TPQIQVYSR+TVYWDRDM+VEMSDMSFSK	VEMSDMSFSK	3	3	1	1	4	1	2	2	1	1	2	1	0.215402	-0.312276	-0.864067	-1.04249	-1.15944	-0.640441
P01897	sp|P01897|HA1L_MOUSE	H-2 class I histocompatibility antigen, L-D alpha chain OS=Mus musculus OX=10090 GN=H2-L PE=1 SV=2	362	NA	43.1	42	41.7	40.9	45.6	NA	55	42	42	48	40	NA	0.025	0.021	0.02	0.02	0.018	NA	APWMEQEGPEYWER+AYLEGECVEWLHR+DYIALNEDLK+EFVRFDSDAENPR+FDSDAENPR+GGDYALAPGSQSSEMSLR+KWEQAGAAEYYR+MYGCDVGSDGR+TWTAADMAAQITR+VYHEGLPEPLTLR+WASVVVPLGK+WEQAGAAEYYR+YEPQAPWMEQEGPEYWER+YFETAVSRPGLGEPR+YISVGYVDNK	APWMEQEGPEYWER+AYLEGECVEWLHR+DYIALNEDLK+FDSDAENPR+GGDYALAPGSQSSEMSLR+KWEQAGAAEYYR+MYGCDVGSDGR+TWTAADMAAQITR+VYHEGLPEPLTLR+WASVVVPLGK+WEQAGAAEYYR+YEPQAPWMEQEGPEYWER+YFETAVSRPGLGEPR+YISVGYVDNK	APWMEQEGPEYWER+AYLEGECVEWLHR+DYIALNEDLK+FDSDAENPR+GGDYALAPGSQSSEMSLR+MYGCDVGSDGR+TWTAADMAAQITR+VYHEGLPEPLTLR+WASVVVPLGK+WEQAGAAEYYR+YEPQAPWMEQEGPEYWER+YFETAVSRPGLGEPR+YISVGYVDNK	APWMEQEGPEYWER+AYLEGECVEWLHR+DYIALNEDLK+FDSDAENPR+GGDYALAPGSQSSEMSLR+KWEQAGAAEYYR+MYGCDVGSDGR+TWTAADMAAQITR+VYHEGLPEPLTLR+WASVVVPLGK+WEQAGAAEYYR+YFETAVSRPGLGEPR+YISVGYVDNK	APWMEQEGPEYWER+AYLEGECVEWLHR+DYIALNEDLK+FDSDAENPR+GGDYALAPGSQSSEMSLR+TLLGYYNQSAGGTHTLQWMYGCDVGSDGR+TWTAADMAAQITR+VYHEGLPEPLTLR+WASVVVPLGK+WEQAGAAEYYR+YFETAVSRPGLGEPR+YISVGYVDNK	NA	15	14	13	13	12	NA	7	6	6	7	4	NA	0.0477347	-0.476328	-0.588442	-0.138305	0.427432
P01898	sp|P01898|HA10_MOUSE	H-2 class I histocompatibility antigen, Q10 alpha chain OS=Mus musculus OX=10090 GN=H2-Q10 PE=1 SV=3	325	32.9	46.2	47.7	44	44.3	38.5	47	72	57	53	63	46	0.051	0.047	0.036	0.034	0.032	0.02	APWMEQEGPEYWER+AYLEAECVEWLLR+DYIALNEDLK+FDSDAETPR+GNEQSFHVSLR+KWEQAGAAEYYR+TWTAADVAAIITR+WASVVVPLGK+WEQAGAAEYYR+YFETSVSRPGLGEPR	APWMEQEGPEYWER+AYLEAECVEWLLR+DYIALNEDLK+FDSDAETPR+FIIVGYVDDTQFVR+GNEQSFHVSLR+KWEQAGAAEYYR+THVTHHPGSEGDVTLR+TWTAADVAAIITR+VYHEGLPEPLTLR+WASVVVPLGK+WEQAGAAEYYR+YFETSVSRPGLGEPR	APWMEQEGPEYWER+AYLEAECVEWLLR+DYIALNEDLK+FDSDAETPR+FIIVGYVDDTQFVR+GNEQSFHVSLR+KWEQAGAAEYYR+TDPPKTHVTHHPGSEGDVTLR+THVTHHPGSEGDVTLR+TWTAADVAAIITR+VYHEGLPEPLTLR+WASVVVPLGK+WEQAGAAEYYR+YFETSVSRPGLGEPR	APWMEQEGPEYWER+AYLEAECVEWLLR+DYIALNEDLK+FDSDAETPR+FIIVGYVDDTQFVR+TDPPKTHVTHHPGSEGDVTLR+THVTHHPGSEGDVTLR+TWTAADVAAIITR+VYHEGLPEPLTLR+WASVVVPLGK+WEQAGAAEYYR+YFETSVSRPGLGEPR	APWMEQEGPEYWER+DYIALNEDLK+FDSDAETPR+FIIVGYVDDTQFVR+GNEQSFHVSLR+KWEQAGAAEYYR+RYLELGK+THVTHHPGSEGDVTLR+TWTAADVAAIITR+VYHEGLPEPLTLR+WASVVVPLGK+WEQAGAAEYYR+YFETSVSRPGLGEPR+YFETSVSR	APWMEQEGPEYWER+DYIALNEDLK+FDSDAETPR+FIIVGYVDDTQFVR+THVTHHPGSEGDVTLR+TWTAADVAAIITR+VYHEGLPEPLTLR+WASVVVPLGK+WEQAGAAEYYR+YFETSVSRPGLGEPR	10	13	14	12	14	10	7	8	11	8	7	5	1.02737	0.393492	-0.178858	-0.585754	-2.7202	-0.0823262
P01902	sp|P01902|HA1D_MOUSE	H-2 class I histocompatibility antigen, K-D alpha chain OS=Mus musculus OX=10090 GN=H2-K1 PE=1 SV=1	368	5.4	5.7	8.7	NA	5.4	5.4	10	12	10	NA	17	8	0.011	0.003	0.003	NA	0.008	0.003	DYIALNEDLK+GYQQFAYDGR	DYIALNEDLK+MFGCDVGSDWR	DYIALNEDLK+MFGCDVGSDWR+YLELGNETLLR	NA	DYIALNEDLK+GYQQFAYDGR	DYIALNEDLK+GYQQFAYDGR	2	2	3	NA	2	2	1	1	1	NA	1	1	0.247547	0.440361	-0.297249	NA	2.0294	-1.2897
P01942	sp|P01942|HBA_MOUSE	Hemoglobin subunit alpha OS=Mus musculus OX=10090 GN=Hba PE=1 SV=2	142	62.7	90.8	91.5	90.8	90.8	91.5	82	146	194	205	182	273	0.144	0.147	0.176	0.175	0.158	0.221	FLASVSTVLTSK+IGGHGAEYGAEALER+IGGHGAEYGAEALERMFASFPTTK+LLSHCLLVTLASHHPADFTPAVHASLDK+LRVDPVNFK+MFASFPTTK+TYFPHFDVSHGSAQVK+VDPVNFK	FLASVSTVLTSK+IGGHGAEYGAEALER+LLSHCLLVTLASHHPADFTPAVHASLDKFLASVSTVLTSK+LLSHCLLVTLASHHPADFTPAVHASLDK+LRVDPVNFK+MFASFPTTK+TYFPHFDVSHGSAQVK+VADALASAAGHLDDLPGALSALSDLHAHK+VDPVNFKLLSHCLLVTLASHHPADFTPAVHASLDK+VDPVNFK+VLSGEDKSNIK	FLASVSTVLTSK+IGGHGAEYGAEALER+IGGHGAEYGAEALERMFASFPTTK+KVADALASAAGHLDDLPGALSALSDLHAHK+LLSHCLLVTLASHHPADFTPAVHASLDK+LRVDPVNFK+MFASFPTTK+TYFPHFDVSHGSAQVK+VADALASAAGHLDDLPGALSALSDLHAHK+VDPVNFK+VLSGEDKSNIK	FLASVSTVLTSK+IGGHGAEYGAEALER+IGGHGAEYGAEALERMFASFPTTK+LLSHCLLVTLASHHPADFTPAVHASLDK+LRVDPVNFK+MFASFPTTK+TYFPHFDVSHGSAQVK+VADALASAAGHLDDLPGALSALSDLHAHK+VDPVNFKLLSHCLLVTLASHHPADFTPAVHASLDK+VDPVNFK+VLSGEDKSNIK+VLSGEDK	FLASVSTVLTSK+IGGHGAEYGAEALER+LLSHCLLVTLASHHPADFTPAVHASLDK+LRVDPVNFK+MFASFPTTK+TYFPHFDVSHGSAQVK+VADALASAAGHLDDLPGALSALSDLHAHK+VDPVNFK+VLSGEDKSNIK	FLASVSTVLTSK+IGGHGAEYGAEALER+IGGHGAEYGAEALERMFASFPTTK+LLSHCLLVTLASHHPADFTPAVHASLDK+LRVDPVNFK+MFASFPTTK+MVLSGEDK+TYFPHFDVSHGSAQVK+VADALASAAGHLDDLPGALSALSDLHAHK+VDPVNFK+VLSGEDKSNIK+VLSGEDK	8	11	11	12	9	12	6	7	6	6	5	7	0.265123	0.404026	-0.587241	4.5682	1.69213	2.17602
P02088	sp|P02088|HBB1_MOUSE	Hemoglobin subunit beta-1 OS=Mus musculus OX=10090 GN=Hbb-b1 PE=1 SV=2	147	85	95.9	95.9	95.9	97.3	95.9	385	392	558	600	517	645	0.545	0.345	0.457	0.465	0.408	0.445	AAVSCLWGK+DFTPAAQAAFQK+GTFASLSELHCDK+GTFASLSELHCDKLHVDPENFR+KVITAFNDGLNHLDSLK+LHVDPENFR+LLVVYPWTQR+MVHLTDAEK+VHLTDAEK+VITAFNDGLNHLDSLK+VNSDEVGGEALGR+VVAGVATALAHK+VVAGVATALAHKYH+YFDSFGDLSSASAIMGNAK	AAVSCLWGK+AAVSCLWGKVNSDEVGGEALGR+DFTPAAQAAFQK+DFTPAAQAAFQKVVAGVATALAHKYH+GTFASLSELHCDK+GTFASLSELHCDKLHVDPENFR+KVITAFNDGLNHLDSLK+LHVDPENFR+LHVDPENFRLLGNMIVIVLGHHLGKDFTPAAQAAFQK+LHVDPENFRLLGNMIVIVLGHHLGK+LLGNMIVIVLGHHLGKDFTPAAQAAFQK+LLGNMIVIVLGHHLGK+LLVVYPWTQR+MVHLTDAEK+VHLTDAEK+VITAFNDGLNHLDSLK+VNSDEVGGEALGRLLVVYPWTQR+VNSDEVGGEALGR+VVAGVATALAHK+VVAGVATALAHKYH+YFDSFGDLSSASAIMGNAK	AAVSCLWGK+AAVSCLWGKVNSDEVGGEALGR+DFTPAAQAAFQK+GTFASLSELHCDK+GTFASLSELHCDKLHVDPENFR+KVITAFNDGLNHLDSLK+LHVDPENFR+LLGNMIVIVLGHHLGK+LLVVYPWTQR+MVHLTDAEK+VHLTDAEKAAVSCLWGKVNSDEVGGEALGR+VHLTDAEK+VITAFNDGLNHLDSLK+VNSDEVGGEALGR+VVAGVATALAHK+VVAGVATALAHKYH+YFDSFGDLSSASAIMGNAK	AAVSCLWGK+AAVSCLWGKVNSDEVGGEALGR+DFTPAAQAAFQK+DFTPAAQAAFQKVVAGVATALAHK+DFTPAAQAAFQKVVAGVATALAHKYH+GTFASLSELHCDK+GTFASLSELHCDKLHVDPENFR+KVITAFNDGLNHLDSLK+LHVDPENFR+LLGNMIVIVLGHHLGKDFTPAAQAAFQK+LLGNMIVIVLGHHLGK+LLVVYPWTQR+MVHLTDAEK+VHLTDAEK+VITAFNDGLNHLDSLKGTFASLSELHCDK+VITAFNDGLNHLDSLK+VNSDEVGGEALGR+VVAGVATALAHK+VVAGVATALAHKYH+YFDSFGDLSSASAIMGNAK	AAVSCLWGK+AAVSCLWGKVNSDEVGGEALGR+DFTPAAQAAFQK+GTFASLSELHCDK+GTFASLSELHCDKLHVDPENFR+KVITAFNDGLNHLDSLK+LHVDPENFR+LLGNMIVIVLGHHLGK+LLVVYPWTQR+MVHLTDAEK+VHLTDAEK+VITAFNDGLNHLDSLK+VNSDEVGGEALGR+VVAGVATALAHK+VVAGVATALAHKYH+YFDSFGDLSSASAIMGNAKVK+YFDSFGDLSSASAIMGNAK	AAVSCLWGK+AAVSCLWGKVNSDEVGGEALGR+DFTPAAQAAFQK+GTFASLSELHCDK+GTFASLSELHCDKLHVDPENFR+KVITAFNDGLNHLDSLK+LHVDPENFR+LLGNMIVIVLGHHLGK+LLVVYPWTQR+LSELHCDK+MVHLTDAEK+VHLTDAEKAAVSCLWGKVNSDEVGGEALGR+VHLTDAEK+VITAFNDGLNHLDSLKGTFASLSELHCDK+VITAFNDGLNHLDSLK+VNSDEVGGEALGRLLVVYPWTQR+VNSDEVGGEALGR+VVAGVATALAHK+VVAGVATALAHKYH+YFDSFGDLSSASAIMGNAK	14	21	17	20	17	20	7	9	9	5	8	10	0.682782	0.509275	-1.22611	4.07518	0.921178	1.21885
P02089	sp|P02089|HBB2_MOUSE	Hemoglobin subunit beta-2 OS=Mus musculus OX=10090 GN=Hbb-b2 PE=1 SV=2	147	91.8	91.8	91.8	95.9	95.9	95.9	230	258	325	387	316	423	0.275	0.199	0.222	0.263	0.211	0.253	DFTPAAQAAFQK+GTFASLSELHCDK+GTFASLSELHCDKLHVDPENFR+KVITAFNEGLK+LHVDPENFR+LLGNAIVIVLGHHLGK+LLVVYPWTQR+MVHLTDAEK+SAVSCLWAK+VHLTDAEK+VITAFNEGLK+VNPDEVGGEALGR+VVAGVATALAHK+VVAGVATALAHKYH+YFDSFGDLSSASAIMGNPK	DFTPAAQAAFQK+DFTPAAQAAFQKVVAGVATALAHKYH+GTFASLSELHCDK+GTFASLSELHCDKLHVDPENFR+KVITAFNEGLK+LHVDPENFR+LLGNAIVIVLGHHLGKDFTPAAQAAFQK+LLGNAIVIVLGHHLGK+LLVVYPWTQR+MVHLTDAEK+SAVSCLWAK+SAVSCLWAKVNPDEVGGEALGR+VHLTDAEK+VITAFNEGLK+VNPDEVGGEALGR+VVAGVATALAHK+VVAGVATALAHKYH+YFDSFGDLSSASAIMGNPK	DFTPAAQAAFQK+GTFASLSELHCDK+GTFASLSELHCDKLHVDPENFR+KVITAFNEGLK+LHVDPENFR+LLGNAIVIVLGHHLGK+LLVVYPWTQR+MVHLTDAEK+SAVSCLWAK+SAVSCLWAKVNPDEVGGEALGR+VHLTDAEK+VITAFNEGLK+VNPDEVGGEALGRLLVVYPWTQR+VNPDEVGGEALGR+VVAGVATALAHK+VVAGVATALAHKYH+YFDSFGDLSSASAIMGNPK	DFTPAAQAAFQK+DFTPAAQAAFQKVVAGVATALAHK+DFTPAAQAAFQKVVAGVATALAHKYH+GTFASLSELHCDK+GTFASLSELHCDKLHVDPENFR+KVITAFNEGLK+LHVDPENFR+LLGNAIVIVLGHHLGK+LLVVYPWTQR+MVHLTDAEK+SAVSCLWAK+SAVSCLWAKVNPDEVGGEALGR+VHLTDAEKSAVSCLWAK+VHLTDAEK+VITAFNEGLKNLDNLK+VITAFNEGLK+VNPDEVGGEALGRLLVVYPWTQR+VNPDEVGGEALGR+VVAGVATALAHK+VVAGVATALAHKYH+YFDSFGDLSSASAIMGNPK	DFTPAAQAAFQK+GTFASLSELHCDK+GTFASLSELHCDKLHVDPENFR+KVITAFNEGLK+LHVDPENFR+LLGNAIVIVLGHHLGK+LLVVYPWTQR+MVHLTDAEK+SAVSCLWAK+VHLTDAEK+VITAFNEGLKNLDNLK+VITAFNEGLK+VNPDEVGGEALGR+VVAGVATALAHK+VVAGVATALAHKYH+YFDSFGDLSSASAIMGNPK	DFTPAAQAAFQK+GTFASLSELHCDK+GTFASLSELHCDKLHVDPENFR+KVITAFNEGLK+LHVDPENFR+LLGNAIVIVLGHHLGK+LLVVYPWTQR+LSELHCDK+MVHLTDAEK+SAVSCLWAK+VHLTDAEK+VITAFNEGLKNLDNLK+VITAFNEGLK+VNPDEVGGEALGRLLVVYPWTQR+VNPDEVGGEALGR+VVAGVATALAHK+VVAGVATALAHKYH+YFDSFGDLSSASAIMGNPK	15	18	17	21	16	18	8	7	8	10	8	7	0.361794	-0.296442	-1.05767	4.40091	1.39737	1.34784
P02301	sp|P02301|H3C_MOUSE sp|P68433|H31_MOUSE sp|P84228|H32_MOUSE sp|P84244|H33_MOUSE	Histone H3.3C OS=Mus musculus OX=10090 GN=H3f3c PE=3 SV=3;Histone H3.1 OS=Mus musculus OX=10090 GN=Hist1h3a PE=1 SV=2;Histone H3.2 OS=Mus musculus OX=10090 GN=Hist1h3b PE=1 SV=2;Histone H3.3 OS=Mus musculus OX=10090 GN=H3f3a PE=1 SV=2	136	11.8	10.3	19.9	19.9	19.9	NA	4	3	8	8	11	NA	0.007	0.003	0.008	0.008	0.011	NA	EIAQDFK+YRPGTVALR	EIAQDFK+STELLIR	EIAQDFK+EIAQDFKTDLR+STELLIR+YRPGTVALR	EIAQDFK+EIAQDFKTDLR+STELLIR+YRPGTVALR	EIAQDFK+EIAQDFKTDLR+STELLIR+YRPGTVALR	NA	2	2	4	4	4	NA	2	2	3	3	3	NA	0.857647	-0.153705	-0.85514	0.65644	1.4057	NA
P02463	sp|P02463|CO4A1_MOUSE	Collagen alpha-1(IV) chain OS=Mus musculus OX=10090 GN=Col4a1 PE=1 SV=4	1669	7.1	6.1	5.6	8.8	7.6	5.1	26	25	19	30	28	24	0.047	0.026	0.016	0.027	0.027	0.021	AHGQDLGTAGSCLR+AHGQDLGTAGSCLRK+FSTMPFLFCNINNVCNFASR+GDPGEILGHVPGTLLK+GDPGTPGVPGK+HSQTTDDPLCPPGTK+KFSTMPFLFCNINNVCNFASR+NDYSYWLSTPEPMPMSMAPISGDNIRPFISR+SAPFIECHGR	AHGQDLGTAGSCLR+FSTMPFLFCNINNVCNFASR+GDAGEPGLPGTK+GDPGTPGVPGK+GTCNYYANAYSFWLATIER+HSQTTDDPLCPPGTK+SAPFIECHGR	AHGQDLGTAGSCLR+GDAGEPGLPGTK+GDPGTPGVPGK+HSQTTDDPLCPPGTK+NDYSYWLSTPEPMPMSMAPISGDNIRPFISR+THVSRCQVCMR	AHGQDLGTAGSCLR+GDAGEPGLPGTK+GDPGTPGVPGK+GSPGIPGDSGYPGLPGR+GSPGNIGHPGSPGLPGEK+GTCNYYANAYSFWLATIER+HSQTTDDPLCPPGTK+NDYSYWLSTPEPMPMSMAPISGDNIRPFISR+SAPFIECHGR	AHGQDLGTAGSCLR+FSTMPFLFCNINNVCNFASR+GDAGEPGLPGTK+GDPGTPGVPGK+GETGPFGPPGPR+GFPGFPGLDMPGPK+GTCNYYANAYSFWLATIER+HSQTTDDPLCPPGTK+SAPFIECHGR	AHGQDLGTAGSCLR+FSTMPFLFCNINNVCNFASR+GETGPFGPPGPR+GFPGFPGLDMPGPK+HSQTTDDPLCPPGTK+SAPFIECHGR	9	7	6	9	9	6	4	4	3	4	5	4	0.721927	0.609294	-0.364148	-0.793262	-1.04547	0.5197
P02468	sp|P02468|LAMC1_MOUSE	Laminin subunit gamma-1 OS=Mus musculus OX=10090 GN=Lamc1 PE=1 SV=2	1607	NA	17.9	25.6	19.7	23	20.7	NA	39	52	37	40	28	NA	0.042	0.051	0.033	0.037	0.022	NA	AFDITYVR+CLPFFNDRPWR+DIAEIIK+DVDQNLMDR+EAQLALGNAAADATEAK+EVTDLLR+LHEATDYPWRPALSPFEFQK+LNEIEGSLNK+LQELESLIANLGTGDDMVTDQAFEDR+LSAEDLVLEGAGLR+NTIEETGILAER+QDIAVISDSYFPR+SQECYFDPELYR+SRVESTEQLIEIASR+STLQEANDILNNLK+TFGEVTDLDNEVNGMLR+TGGDEQQALCTDEFSDISPLTGGNVAFSTLEGR+TREDGPWIPYQYYSGSCENTYSK+VSVPLIAQGNSYPSETTVK	AEQQTADQLLAR+AVEIYASVAQLTPVDSEALENEANK+CLPFFNDRPWR+DGSEASLEWSSDR+DIAEIIK+DNVEGFNCER+DVDQNLMDR+EAQLALGNAAADATEAK+ETPSLGPYSPCVLCTCNGHSETCDPETGVCDCR+EVVCTHCPTGTAGK+LHEATDYPWRPALSPFEFQK+LNEIEGSLNK+LQELESLIANLGTGDDMVTDQAFEDR+LSAEDLVLEGAGLR+NTIEETGILAER+QLEEAENELK+SQECYFDPELYR+SRVESTEQLIEIASR+STLQEANDILNNLKDFDR+STLQEANDILNNLK+TFGEVTDLDNEVNGMLR+TGGDEQQALCTDEFSDISPLTGGNVAFSTLEGR+TGQCECQPGITGQHCER+TLPTGCF…	AEQQTADQLLAR+AFDITYVR+AVEIYASVAQLTPVDSEALENEANK+CLPFFNDRPWR+DIAEIIK+DVDQNLMDR+EAQLALGNAAADATEAK+ETPSLGPYSPCVLCTCNGHSETCDPETGVCDCR+EVTDLLR+LHEATDYPWRPALSPFEFQK+LQELESLIANLGTGDDMVTDQAFEDR+LSAEDLVLEGAGLR+NTIEETGILAER+SQECYFDPELYR+SRVESTEQLIEIASR+SWPGCQECPACYR+TGGDEQQALCTDEFSDISPLTGGNVAFSTLEGR+TREDGPWIPYQYYSGSCENTYSK+VSVPLIAQGNSYPSETTVK	AVEIYASVAQLTPVDSEALENEANK+CKPGFFNLESSNPK+CLPFFNDRPWR+CSDGYYGDSTLGTSSDCQPCPCPGGSSCAIVPK+CVCKDNVEGFNCER+DIAEIIK+DIHNLEDIKK+EAQLALGNAAADATEAK+ETPSLGPYSPCVLCTCNGHSETCDPETGVCDCR+EVTDLLR+EVVCTHCPTGTAGK+HKQEADDIVR+LHEATDYPWRPALSPFEFQK+LNEIEGSLNK+LQELESLIANLGTGDDMVTDQAFEDR+LSAEDLVLEGAGLR+NTIEETGILAER+QDIAVISDSYFPR+SQECYFDPELYR+SRVESTEQLIEIASR+SWPGCQECPACYR+TFGEVTDLDNEVNGMLR+TREDGPWIPYQYYSGSCENTYSK	AEQQTADQLLAR+AVEIYASVAQLTPVDSEALENEANK+DIAEIIK+EAQLALGNAAADATEAK+ETPSLGPYSPCVLCTCNGHSETCDPETGVCDCR+EVTDLLR+EVVCTHCPTGTAGK+GKAEQQTADQLLAR+LHEATDYPWRPALSPFEFQK+LNEIEGSLNK+LQELESLIANLGTGDDMVTDQAFEDR+LSAEDLVLEGAGLR+NTIEETGILAER+SQECYFDPELYR+SRVESTEQLIEIASR+STLQEANDILNNLK+TFGEVTDLDNEVNGMLR+TGGDEQQALCTDEFSDISPLTGGNVAFSTLEGR+TREDGPWIPYQYYSGSCENTYSK+VSVPLIAQGNSYPSETTVK	NA	19	26	19	23	20	NA	7	14	10	8	7	NA	-0.0464321	-0.0214465	-0.309852	0.333868	-0.203355
P02469	sp|P02469|LAMB1_MOUSE	Laminin subunit beta-1 OS=Mus musculus OX=10090 GN=Lamb1 PE=1 SV=3	1786	NA	9.7	19.2	18.4	10.6	12.8	NA	25	33	36	21	27	NA	0.024	0.028	0.03	0.019	0.022	NA	AAQNSGEAEYIEK+DILAQSPAAEPLK+DVLSALAEVEQLSK+ELAEQLEFIK+GNCFCYGHASECAPVDGVNEEVEGMVHGHCMCR+NFLTEDSADLDSIEAVANEVLK+NIGILFEEAEK+NSDIQGALDSITK+YEPQLPDHWEK+YFAYDCESSFPGISTGPMK+YSDIEPSTEGEVIFR	ALDPAFK+CAPNTWQLASGTGCGPCNCNAAHSFGPSCNEFTGQCQCMPGFGGR+CGGPGCGGLVTVAHSAWQK+CNCNEHSSSCHFDMAVFLATGNVSGGVCDNCQHNTMGR+DILAQSPAAEPLK+DRVEDLMLER+DVLSALAEVEQLSK+ELAEQLEFIK+GNCFCYGHASECAPVDGVNEEVEGMVHGHCMCR+KVDDIICDSR+LHTLGDNLLDSR+NFLTEDSADLDSIEAVANEVLK+NSDIQGALDSITK+QNAQDVLLK+SLDIFTVGGSGDGEVTNSAWETFQR+TLLAQANSK+VDDIICDSR+VETLSQVEVILQQSAADIAR+YFAYDCESSFPGISTGPMK+YSDIEPSTEGEVIFR	AAQNSGEAEYIEK+AMDFDRDVLSALAEVEQLSK+CNCNEHSSSCHFDMAVFLATGNVSGGVCDNCQHNTMGR+DILAQSPAAEPLK+DVLSALAEVEQLSK+ELAEQLEFIK+ETVDSVEK+GNCFCYGHASECAPVDGVNEEVEGMVHGHCMCR+LHTLGDNLLDSR+LQLLEDLER+LQSLDLSAVAQMTCGTPPGADCSESECGGPNCR+NFLTEDSADLDSIEAVANEVLK+NSDIQGALDSITK+QNAQDVLLK+SLDIFTVGGSGDGEVTNSAWETFQR+VETLSQVEVILQQSAADIAR+VNEIKDILAQSPAAEPLK+YEPQLPDHWEK+YFAYDCESSFPGISTGPMK+YSDIEPSTEGEVIFR	AELLLEEAKR+CNCNEHSSSCHFDMAVFLATGNVSGGVCDNCQHNTMGR+DILAQSPAAEPLK+ELAEQLEFIK+ISGVIGPYR+KAELLQNEAK+LHTLGDNLLDSR+LQLLEDLER+NFLTEDSADLDSIEAVANEVLK+NSDIQGALDSITK+TLLAQANSK+YFAYDCESSFPGISTGPMK+YSDIEPSTEGEVIFR	AAQNSGEAEYIEK+AELLLEEAK+AVITVQRPGK+CVCNYLGTVK+DILAQSPAAEPLK+DVLSALAEVEQLSK+ELAEQLEFIK+GNCFCYGHASECAPVDGVNEEVEGMVHGHCMCR+LHTLGDNLLDSR+LLDELAGK+NFLTEDSADLDSIEAVANEVLK+NIGILFEEAEK+VDDIICDSR+VETLSQVEVILQQSAADIAR+YFAYDCESSFPGISTGPMK+YSDIEPSTEGEVIFR	NA	11	20	20	13	16	NA	9	8	10	7	4	NA	0.0321184	-0.338789	-0.389899	-0.289486	-0.266998
P02664	sp|P02664|CS2LB_MOUSE	Alpha-S2-casein-like B OS=Mus musculus OX=10090 GN=Csn1s2b PE=2 SV=1	143	NA	NA	30.1	NA	NA	NA	NA	NA	4	NA	NA	NA	NA	NA	0.004	NA	NA	NA	NA	NA	QNMDVAFFPSQETVENIYIPQMESVEAPMK+VSDIISQQQYNQK	NA	NA	NA	NA	NA	2	NA	NA	NA	NA	NA	1	NA	NA	NA	NA	NA	3.46671	NA	NA	NA
P02798	sp|P02798|MT2_MOUSE	Metallothionein-2 OS=Mus musculus OX=10090 GN=Mt2 PE=1 SV=2	61	52.5	52.5	60.7	82	65.6	100	4	12	23	13	21	31	0.007	0.013	0.021	0.012	0.02	0.027	MDPNCSCASDGSCSCAGACK+SCCSCCPVGCAK	MDPNCSCASDGSCSCAGACK+SCCSCCPVGCAK	MDPNCSCASDGSCSCAGACKCKQCK+MDPNCSCASDGSCSCAGACK+SCCSCCPVGCAK	CSQGCICKEASDKCSCCA+MDPNCSCASDGSCSCAGACK+SCCSCCPVGCAK	CSQGCICK+DPNCSCASDGSCSCAGACK+KSCCSCCPVGCAK+SCCSCCPVGCAK	CSQGCICK+CSQGCICKEASDKCSCCA+KSCCSCCPVGCAK+MDPNCSCASDGSCSCAGACKCKQCKCTSCKK+MDPNCSCASDGSCSCAGACKCKQCK+MDPNCSCASDGSCSCAGACK+SCCSCCPVGCAK	2	2	3	3	4	7	1	2	1	2	2	2	-1.89131	-0.555327	0.0294151	0.415603	0.765928	-0.250424
P02802	sp|P02802|MT1_MOUSE	Metallothionein-1 OS=Mus musculus OX=10090 GN=Mt1 PE=1 SV=1	61	NA	55.7	70.5	55.7	50.8	100	NA	16	26	13	18	34	NA	0.017	0.024	0.011	0.018	0.029	NA	MDPNCSCSTGGSCTCTSSCACK+SCCSCCPVGCSK	MDPNCSCSTGGSCTCTSSCACK+MDPNCSCSTGGSCTCTSSCACKNCKCTSCKK+MDPNCSCSTGGSCTCTSSCACKNCK+SCCSCCPVGCSK	MDPNCSCSTGGSCTCTSSCACK+SCCSCCPVGCSK	CAQGCVCKGAADKCTCCA+KSCCSCCPVGCSK+SCCSCCPVGCSK	CAQGCVCKGAADKCTCCA+KSCCSCCPVGCSK+MDPNCSCSTGGSCTCTSSCACK+MDPNCSCSTGGSCTCTSSCACKNCKCTSCKK+MDPNCSCSTGGSCTCTSSCACKNCKCTSCK+MDPNCSCSTGGSCTCTSSCACKNCK+SCCSCCPVGCSK	NA	2	4	2	3	7	NA	1	1	1	1	1	NA	-0.590885	0.387689	-0.309469	1.37484	0.409111
P02816	sp|P02816|PIP_MOUSE	Prolactin-inducible protein homolog OS=Mus musculus OX=10090 GN=Pip PE=2 SV=3	146	NA	30.1	NA	30.1	43.8	NA	NA	12	NA	12	5	NA	NA	0.012	NA	0.011	0.005	NA	NA	AYLVSNEPMEGAFNYVQTR+CLCNDHPIR+NICPNDMAVVPITANR	NA	AYLVSNEPMEGAFNYVQTR+CLCNDHPIR+NICPNDMAVVPITANR	AYLVSNEPMEGAFNYVQTR+CLCNDHPIR+NICPNDMAVVPITANR+TVTFATVIDIVR+YYTYNTVR	NA	NA	3	NA	3	5	NA	NA	2	NA	3	2	NA	NA	0.293707	NA	-0.254678	0.352488	NA
P03953	sp|P03953|CFAD_MOUSE	Complement factor D OS=Mus musculus OX=10090 GN=Cfd PE=1 SV=1	259	43.6	43.6	40.2	43.6	43.6	43.6	47	89	93	83	78	141	0.078	0.095	0.09	0.078	0.074	0.124	DTCRGDSGSPLVCGDAVEGVVTWGSR+EVEPGTLCDVAGWGVVTHAGR+GDSGSPLVCGDAVEGVVTWGSR+ILGGQEAAAHAR+RPDVLHQLR+TYHDGVVTINMMCAESNRR+TYHDGVVTINMMCAESNR+WYDVQSVVPHPGSRPDSLEDDLILFK	DTCRGDSGSPLVCGDAVEGVVTWGSR+EVEPGTLCDVAGWGVVTHAGR+GDSGSPLVCGDAVEGVVTWGSR+ILGGQEAAAHAR+RPDVLHQLR+TYHDGVVTINMMCAESNRR+TYHDGVVTINMMCAESNR+WYDVQSVVPHPGSRPDSLEDDLILFK	DTCRGDSGSPLVCGDAVEGVVTWGSR+EVEPGTLCDVAGWGVVTHAGR+GDSGSPLVCGDAVEGVVTWGSR+ILGGQEAAAHAR+TYHDGVVTINMMCAESNRR+TYHDGVVTINMMCAESNR+WYDVQSVVPHPGSRPDSLEDDLILFK+WYDVQSVVPHPGSR	DTCRGDSGSPLVCGDAVEGVVTWGSR+EVEPGTLCDVAGWGVVTHAGR+GDSGSPLVCGDAVEGVVTWGSR+ILGGQEAAAHAR+RPDVLHQLR+TYHDGVVTINMMCAESNRR+TYHDGVVTINMMCAESNR+WYDVQSVVPHPGSRPDSLEDDLILFK	DTCRGDSGSPLVCGDAVEGVVTWGSR+EVEPGTLCDVAGWGVVTHAGR+GDSGSPLVCGDAVEGVVTWGSR+ILGGQEAAAHAR+RPDVLHQLR+TYHDGVVTINMMCAESNRR+TYHDGVVTINMMCAESNR+WYDVQSVVPHPGSRPDSLEDDLILFK	DTCRGDSGSPLVCGDAVEGVVTWGSR+EVEPGTLCDVAGWGVVTHAGR+GDSGSPLVCGDAVEGVVTWGSR+ILGGQEAAAHAR+RPDVLHQLR+TYHDGVVTINMMCAESNRR+TYHDGVVTINMMCAESNR+WYDVQSVVPHPGSRPDSLEDDLILFK	8	8	8	8	8	8	5	5	4	5	5	5	-0.154599	0.050236	0.628982	-0.654816	-0.467269	-0.331623
P03958	sp|P03958|ADA_MOUSE	Adenosine deaminase OS=Mus musculus OX=10090 GN=Ada PE=1 SV=3	352	40.3	27	42.3	45.2	42.9	34.9	19	14	23	31	38	36	0.033	0.014	0.023	0.028	0.037	0.032	ANYSLNTDDPLIFK+DMGFTEEEFKR+EAVDILK+EGVVYVEVR+GIALPADTVEELR+IAYEFVEMK+NIIGMDKPLSLPGFLAK+SSFLPEEEKK+STLDTDYQMTKK+TVHAGEVGSPEVVR+VGHGYHTIEDEALYNR+YSPHLLANSK	ANYSLNTDDPLIFK+EAVDILK+GIALPADTVEELR+HQPSWSLEVLELCK+NIIGMDKPLSLPGFLAK+TVHAGEVGSPEVVR+VGHGYHTIEDEALYNR	ANYSLNTDDPLIFK+DMGFTEEEFKR+EAVDILK+EGVVYVEVR+FDYYMPVIAGCR+GIALPADTVEELR+HQPSWSLEVLELCK+HQPSWSLEVLELCKK+NIIGMDKPLSLPGFLAK+SSFLPEEEKK+STLDTDYQMTK+TVHAGEVGSPEVVR+VGHGYHTIEDEALYNR	ANYSLNTDDPLIFK+DMGFTEEEFKR+EAVDILK+GIALPADTVEELR+HQPSWSLEVLELCK+HQPSWSLEVLELCKK+NIIGMDKPLSLPGFLAK+SSFLPEEEKK+STLDTDYQMTK+TVHAGEVGSPEVVR+TVVAMDLAGDETIEGSSLFPGHVEAYEGAVK+VGHGYHTIEDEALYNR	ANYSLNTDDPLIFK+DMGFTEEEFKR+EAVDILK+EGVVYVEVR+FDYYMPVIAGCR+GIALPADTVEELR+NIIGMDKPLSLPGFLAK+SILCCMR+SSFLPEEEKK+STLDTDYQMTK+TVHAGEVGSPEVVR+VGHGYHTIEDEALYNR+YSPHLLANSK	ANYSLNTDDPLIFK+EAVDILK+GIALPADTVEELR+HQPSWSLEVLELCK+HQPSWSLEVLELCKK+NIIGMDKPLSLPGFLAK+SILCCMR+SSFLPEEEKK+TVHAGEVGSPEVVR+VGHGYHTIEDEALYNR+YSPHLLANSK	12	7	13	12	13	11	7	6	7	8	9	8	0.0773429	0.111036	0.230178	0.0573535	0.694891	-0.535167
P03977	sp|P03977|KV3A4_MOUSE	Ig kappa chain V-III region 50S10.1 OS=Mus musculus OX=10090 PE=1 SV=1	111	NA	26.1	NA	NA	NA	NA	NA	5	NA	NA	NA	NA	NA	0.005	NA	NA	NA	NA	NA	DIVLTQSPASLAVSLGQR+EVPYTFGGGTK	NA	NA	NA	NA	NA	2	NA	NA	NA	NA	NA	1	NA	NA	NA	NA	NA	0.1747	NA	NA	NA	NA
P03987	sp|P03987|IGHG3_MOUSE	Ig gamma-3 chain C region OS=Mus musculus OX=10090 PE=1 SV=2	398	18.1	7	22.9	9.5	13.3	15.1	7	2	17	7	9	17	0.012	0.002	0.017	0.007	0.009	0.015	ALPAPIER+AQTPQVYTIPPPR+DALMISLTPK+GYFPEPVTVK+NTPPILDSDGTYFLYSK+VVSALPIQHQDWMR	ALPAPIER+DALMISLTPK+EVHTAWTQPR	ALPAPIER+AQTPQVYTIPPPR+DALMISLTPK+EVHTAWTQPR+GYFPEPVTVK+NGELEQDYK+NTPPILDSDGTYFLYSK+VVSALPIQHQDWMR	ALPAPIER+DALMISLTPK+EVHTAWTQPR+GYFPEPVTVK	ALPAPIER+EVHTAWTQPR+GYFPEPVTVK+VVSALPIQHQDWMR+WNYGALSSGVR	ALPAPIER+GYFPEPVTVK+NTPPILDSDGTYFLYSK+VVSALPIQHQDWMR+WNYGALSSGVR	6	3	8	4	5	5	2	2	6	3	5	5	-0.33165	-0.831274	0.976922	-0.885526	-0.834904	0.0291445
P03991	sp|P03991|HA1W_MOUSE sp|P14428|HA1Q_MOUSE	H-2 class I histocompatibility antigen, K-W28 alpha chain OS=Mus musculus OX=10090 GN=H2-K1 PE=1 SV=2;H-2 class I histocompatibility antigen, K-Q alpha chain (Fragment) OS=Mus musculus OX=10090 GN=H2-K1 PE=1 SV=1	368	NA	23.8	NA	25	NA	23.9	NA	32	NA	26	NA	19	NA	0.007	NA	0.007	NA	0.004	NA	AYLEGACVEWLSR+DYIALNEDLK+FDSDAENPR+MYGCDVGSDGR+TWTAADMAALITK+WASVVVPLGK+WMEQVEPEYWER	NA	AYLEGACVEWLSR+DYIALNEDLK+FDSDAENPR+FISVGYVDDTEFVR+MYGCDVGSDGR+TWTAADMAALITK+WASVVVPLGK+WMEQVEPEYWER	NA	DYIALNEDLK+FDSDAENPR+FISVGYVDDTEFVR+GGDYALAPGSQTSDLSLPDCK+HKWEQAGAAER+TWTAADMAALITK+WASVVVPLGK	NA	7	NA	8	NA	7	NA	1	NA	2	NA	1	NA	0.169701	NA	-0.604119	NA	0.61142
P04117	sp|P04117|FABP4_MOUSE	Fatty acid-binding protein, adipocyte OS=Mus musculus OX=10090 GN=Fabp4 PE=1 SV=3	132	65.2	65.9	65.9	65.9	76.5	65.2	72	98	172	120	162	175	0.123	0.104	0.167	0.109	0.152	0.148	EVGVGFATR+LGVEFDEITADDRK+LGVEFDEITADDR+LVSSENFDDYMKEVGVGFATR+LVSSENFDDYMK+LVVECVMK+NFDDYMK+NTEISFK+SIITLDGGALVQVQK+VAGMAKPNMIISVNGDLVTIR	EVGVGFATR+EVGVGFATRK+LGVEFDEITADDRK+LGVEFDEITADDR+LVSSENFDDYMK+LVVECVMK+NFDDYMK+NTEISFK+SIITLDGGALVQVQK+VAGMAKPNMIISVNGDLVTIR	EVGVGFATR+EVGVGFATRK+LGVEFDEITADDRK+LGVEFDEITADDR+LVSSENFDDYMK+LVVECVMK+NFDDYMK+NTEISFK+SIITLDGGALVQVQK+VAGMAKPNMIISVNGDLVTIR	EVGVGFATR+EVGVGFATRK+LGVEFDEITADDRK+LGVEFDEITADDR+LVSSENFDDYMK+LVVECVMK+NTEISFK+SIITLDGGALVQVQK+VAGMAKPNMIISVNGDLVTIR	CDAFVGTWK+EVGVGFATR+LGVEFDEITADDRK+LGVEFDEITADDR+LVSSENFDDYMK+LVVECVMK+NFDDYMK+NTEISFK+SESTFKNTEISFK+SIITLDGGALVQVQK+VAGMAKPNMIISVNGDLVTIR	EVGVGFATR+LGVEFDEITADDRK+LGVEFDEITADDR+LVSSENFDDYMK+LVVECVMK+NFDDYMK+NTEISFK+SIITLDGGALVQVQK+VAGMAKPNMIISVNGDLVTIR	10	10	10	9	11	9	6	7	7	7	7	7	-0.83548	-0.11827	1.74439	1.39263	0.778411	1.42013
P04186	sp|P04186|CFAB_MOUSE	Complement factor B OS=Mus musculus OX=10090 GN=Cfb PE=1 SV=2	761	48.8	56.5	44.8	52.7	56.8	53.1	339	350	317	308	457	370	0.585	0.361	0.305	0.279	0.423	0.311	AEGIPEFYDYDVALVK+ALFVSEQGK+ALLDIGR+CLTNLIEK+CPRPQDFENGEFWPR+DASEVVTPR+DFHINLFQVLPWLK+DLEIEEVLFHPK+DMEDLENVFYQMIDETK+EQLLPVKDVK+EQLLPVK+FLCTGGVDPYADPNTCK+FLCTGGVDPYADPNTCKGDSGGPLIVHK+FLCTGGVDPYADPNTCKGDSGGPLIVHKR+GDSGGPLIVHK+GGSFQLLQGGQALEYLCPSGFYPYPVQTR+GHETCMGAVVSEYFVLTAAHCFMVDDQK+HVIIIMTDGLHNMGGNPVTVIQDIR+ISVTRPLK+KAEGIPEFYDYDVALVK+LEDIVTYHCSR+LKYGQTLRPICLPCTEGTTR+LNQISYEDHK+QQLVPSYAR+RCLTNLIEK…	AEGIPEFYDYDVALVK+ALFVSEQGK+ALLDIGR+CLTNLIEK+CPRPQDFENGEFWPR+DASEVVTPR+DEDLGFL+DFHINLFQVLPWLK+DLEIEEVLFHPK+DMEDLENVFYQMIDETK+EDYLDVYVFGVGPLVDSVNINALASK+EQLLPVK+FLCTGGVDPYADPNTCK+FLCTGGVDPYADPNTCKGDSGGPLIVHK+GDSGGPLIVHK+GGSFQLLQGGQALEYLCPSGFYPYPVQTR+GHETCMGAVVSEYFVLTAAHCFMVDDQK+HVIIIMTDGLHNMGGNPVTVIQDIR+ISVTRPLK+KAEGIPEFYDYDVALVK+KGNDYHKQPWQAK+LEDIVTYHCSR+LNQISYEDHK+QQLVPSYAR+RCLTNLIEK+RDLEIEEVLFHP…	AEGIPEFYDYDVALVK+ALFVSEQGK+ALLDIGR+CLTNLIEK+CPRPQDFENGEFWPR+DASEVVTPR+DEDLGFL+DLEIEEVLFHPK+DMEDLENVFYQMIDETK+EQLLPVK+FLCTGGVDPYADPNTCK+FLCTGGVDPYADPNTCKGDSGGPLIVHK+FLCTGGVDPYADPNTCKGDSGGPLIVHKR+GDSGGPLIVHK+GDSGGPLIVHKR+GGSFQLLQGGQALEYLCPSGFYPYPVQTR+HVIIIMTDGLHNMGGNPVTVIQDIR+ISVTRPLK+KAEGIPEFYDYDVALVK+KGNDYHKQPWQAK+LEDIVTYHCSR+LNQISYEDHK+QQLVPSYAR+RDLEIEEVLFHPK+SLSLCGMVWEHKK+SLSLCGMVWEHK+SSDADWVTE…	AEGIPEFYDYDVALVK+ALFVSEQGK+ALLDIGR+CLTNLIEK+CPRPQDFENGEFWPR+DASEVVTPR+DEDLGFL+DFHINLFQVLPWLK+DLEIEEVLFHPK+DMEDLENVFYQMIDETK+DNEHHVFK+EQLLPVK+FLCTGGVDPYADPNTCK+FLCTGGVDPYADPNTCKGDSGGPLIVHK+FLCTGGVDPYADPNTCKGDSGGPLIVHKR+GDSGGPLIVHK+GDSGGPLIVHKR+GGSFQLLQGGQALEYLCPSGFYPYPVQTR+GHETCMGAVVSEYFVLTAAHCFMVDDQK+GNDYHKQPWQAK+HVIIIMTDGLHNMGGNPVTVIQDIR+ISVTRPLK+KAEGIPEFYDYDVALVK+KGNDYHKQPWQAK+LEDIVTYHCSR+LNQIS…	AEGIPEFYDYDVALVK+ALFVSEQGK+ALLDIGR+CLTNLIEK+CPRPQDFENGEFWPR+DASEVVTPR+DEDLGFL+DLEIEEVLFHPK+DMEDLENVFYQMIDETK+DNEHHVFK+EDYLDVYVFGVGPLVDSVNINALASK+EQLLPVK+FLCTGGVDPYADPNTCK+FLCTGGVDPYADPNTCKGDSGGPLIVHK+GDSGGPLIVHK+GDSGGPLIVHKR+GGSFQLLQGGQALEYLCPSGFYPYPVQTR+GHETCMGAVVSEYFVLTAAHCFMVDDQK+HVIIIMTDGLHNMGGNPVTVIQDIR+ISVTRPLK+KAEGIPEFYDYDVALVK+KDNEHHVFK+LEDIVTYHCSR+LNQISYEDHK+LPQTATCK+QQLVPSYAR+RCLTNLIEK+…	AEGIPEFYDYDVALVK+ALFVSEQGK+ALLDIGR+CLTNLIEK+CPRPQDFENGEFWPR+DASEVVTPR+DEDLGFL+DLEIEEVLFHPK+DMEDLENVFYQMIDETK+EDYLDVYVFGVGPLVDSVNINALASK+EQLLPVK+FLCTGGVDPYADPNTCK+FLCTGGVDPYADPNTCKGDSGGPLIVHK+FLCTGGVDPYADPNTCKGDSGGPLIVHKR+GDSGGPLIVHK+GDSGGPLIVHKR+GGSFQLLQGGQALEYLCPSGFYPYPVQTR+HVIIIMTDGLHNMGGNPVTVIQDIR+ISVTRPLK+KAEGIPEFYDYDVALVK+KDNEHHVFK+LEDIVTYHCSR+LNQISYEDHK+LPQTATCK+QQLVPSYAR+RCLTNLIEK+RDLEIEEV…	38	37	34	40	41	41	22	24	24	25	27	26	0.337696	0.0180051	-0.528675	-0.629937	-1.71861	-0.674864
P04202	sp|P04202|TGFB1_MOUSE	Transforming growth factor beta-1 OS=Mus musculus OX=10090 GN=Tgfb1 PE=1 SV=1	390	16.7	34.1	35.9	34.1	39.5	30.3	14	32	19	25	28	25	0.024	0.033	0.019	0.024	0.027	0.022	DRVAGESADPEPEPEADYYAK+EAVPEPPLLSR+LHVEINGISPK+QWLNQGDGIQGFR+TIDMELVKR+VAGESADPEPEPEADYYAK	ALDTNYCFSSTEK+DRVAGESADPEPEPEADYYAK+EAVPEPPLLSR+GDLGTIHDMNRPFLLLMATPLER+LHVEINGISPK+LLTPTDTPEWLSFDVTGVVR+QWLNQGDGIQGFR+SSVEQHVELYQK+TIDMELVKR+TIDMELVK+VAGESADPEPEPEADYYAK	ALDTNYCFSSTEK+DISHSIYMFFNTSDIR+DRVAGESADPEPEPEADYYAK+EAVPEPPLLSR+GDLGTIHDMNRPFLLLMATPLER+LHVEINGISPK+LLTPTDTPEWLSFDVTGVVR+QWLNQGDGIQGFR+SSVEQHVELYQK+VAGESADPEPEPEADYYAK	ALDTNYCFSSTEK+DRVAGESADPEPEPEADYYAK+EAVPEPPLLSR+GDLGTIHDMNRPFLLLMATPLER+LHVEINGISPK+LLTPTDTPEWLSFDVTGVVR+QWLNQGDGIQGFR+SSVEQHVELYQK+TIDMELVKR+VAGESADPEPEPEADYYAK	ALDTNYCFSSTEK+EAVPEPPLLSR+FSAHCSCDSKDNK+FSAHCSCDSK+KRIEAIR+LLTPTDTPEWLSFDVTGVVR+NNAIYEK+QWLNQGDGIQGFR+SSVEQHVELYQK+TIDMELVKR+TIDMELVK+VEQLSNMIVRSCKCS+VLALYNQHNPGASASPCCVPQALEPLPIVYYVGR	EAVPEPPLLSR+FSAHCSCDSKDNK+FSAHCSCDSK+GDLGTIHDMNRPFLLLMATPLER+LHVEINGISPK+LLTPTDTPEWLSFDVTGVVR+NNAIYEK+QWLNQGDGIQGFR+SSVEQHVELYQK+TIDMELVK	6	11	10	10	13	10	3	7	8	7	8	6	0.867685	0.218376	-1.11511	-0.577419	-0.562158	0.366143
P04223	sp|P04223|HA1K_MOUSE	H-2 class I histocompatibility antigen, K-K alpha chain OS=Mus musculus OX=10090 GN=H2-K1 PE=1 SV=1	369	NA	20.3	22.8	20.3	13	19	NA	33	20	31	25	21	NA	0.011	0.008	0.012	0.009	0.007	NA	DYIALNEDLK+FDSDAENPR+FISVGYVDDTQFVR+GNEQIFR+TWTAADMAALITK+WASVVVPLGK+WMEQVEPEYWER	DYIALNEDLK+FDSDAENPR+FISVGYVDDTQFVR+GGDYALAPGSQTSDLSLPDCK+GNEQIFR+TWTAADMAALITK+WASVVVPLGK	DYIALNEDLK+FDSDAENPR+FISVGYVDDTQFVR+GNEQIFR+TWTAADMAALITK+WASVVVPLGK+WMEQVEPEYWER	AYLEGTCVEWLR+DYIALNEDLK+FDSDAENPR+GNEQIFR+WASVVVPLGK	DYIALNEDLK+FDSDAENPR+GGDYALAPGSQTSDLSLPDCK+GNEQIFR+TWTAADMAALITK+WASVVVPLGK	NA	7	7	7	5	6	NA	4	2	1	1	1	NA	-0.065542	0.208663	-0.681062	0.581191	0.737337
P04227	sp|P04227|HA2Q_MOUSE	H-2 class II histocompatibility antigen, A-Q alpha chain (Fragment) OS=Mus musculus OX=10090 GN=H2-Aa PE=1 SV=1	221	NA	36.2	32.6	36.2	28.5	41.2	NA	9	15	8	5	15	NA	0.01	0.015	0.008	0.004	0.012	NA	ETVWMLPEFGQLTSFDPQGGLQNIATGK+HNLGGWTK+LSYLTFIPSDDDIYDCK+SFDPQGGLQNIATGK+SVTDGVYETSFLVNR+VEHWGLDEPVLK	ETVWMLPEFGQLTSFDPQGGLQNIATGK+LSYLTFIPSDDDIYDCK+SVTDGVYETSFLVNR+VEHWGLDEPVLK	ETVWMLPEFGQLTSFDPQGGLQNIATGK+HNLGGWTK+LSYLTFIPSDDDIYDCK+SVTDGVYETSFLVNR+VEHWGLDEPVLK	ETVWMLPEFGQLTSFDPQGGLQNIATGK+HNLGGWTK+SVTDGVYETSFLVNR+VEHWGLDEPVLK	ETVWMLPEFGQLTSFDPQGGLQNIATGK+HNLGGWTK+LSYLTFIPSDDDIYDCK+LSYLTFIPSDDDIYDCKVEHWGLDEPVLK+SFDPQGGLQNIATGK+SGGTSRPPGPL+SVTDGVYETSFLVNR+VEHWGLDEPVLK	NA	6	4	5	4	8	NA	3	4	4	2	2	NA	1.01594	0.577219	0.958813	0.722066	1.81495
P04247	sp|P04247|MYG_MOUSE	Myoglobin OS=Mus musculus OX=10090 GN=Mb PE=1 SV=3	154	41.6	51.3	61	38.3	61.7	55.2	9	18	23	15	30	39	0.016	0.019	0.022	0.013	0.028	0.034	GQHAAEIQPLAQSHATK+HGCTVLTALGTILK+HSGDFGADAQGAMSK+VEADLAGHGQEVLIGLFK	GQHAAEIQPLAQSHATK+HGCTVLTALGTILK+HGCTVLTALGTILKK+HSGDFGADAQGAMSK+KGQHAAEIQPLAQSHATK+THPETLDKFDKFK+THPETLDKFDK+VEADLAGHGQEVLIGLFK	GLSDGEWQLVLNVWGK+GQHAAEIQPLAQSHATK+HGCTVLTALGTILK+HSGDFGADAQGAMSK+KGQHAAEIQPLAQSHATK+THPETLDKFDKFK+THPETLDKFDK+VEADLAGHGQEVLIGLFK	GQHAAEIQPLAQSHATK+HGCTVLTALGTILK+HSGDFGADAQGAMSK+KGQHAAEIQPLAQSHATK+KKGQHAAEIQPLAQSHATK+THPETLDKFDK	GLSDGEWQLVLNVWGK+GQHAAEIQPLAQSHATK+HGCTVLTALGTILK+HGCTVLTALGTILKK+HSGDFGADAQGAMSK+KGQHAAEIQPLAQSHATK+THPETLDKFDKFK+THPETLDKFDK+THPETLDK+VEADLAGHGQEVLIGLFK	GQHAAEIQPLAQSHATK+HGCTVLTALGTILK+HSGDFGADAQGAMSK+KGQHAAEIQPLAQSHATK+NLKSEEDMK+THPETLDKFDK+VEADLAGHGQEVLIGLFK	4	8	8	6	10	7	3	4	4	2	4	4	0.136206	-1.90707	-1.96847	0.557166	2.20538	-0.658316
P04918	sp|P04918|SAA3_MOUSE	Serum amyloid A-3 protein OS=Mus musculus OX=10090 GN=Saa3 PE=1 SV=1	122	NA	NA	8.2	NA	NA	NA	NA	NA	1	NA	NA	NA	NA	NA	0.001	NA	NA	NA	NA	NA	ADQFANEWGR	NA	NA	NA	NA	NA	1	NA	NA	NA	NA	NA	1	NA	NA	NA	NA	NA	0.472686	NA	NA	NA
P04919	sp|P04919|B3AT_MOUSE	Band 3 anion transport protein OS=Mus musculus OX=10090 GN=Slc4a1 PE=1 SV=1	929	NA	6.4	7.9	NA	7	7.6	NA	3	4	NA	4	3	NA	0.003	0.004	NA	0.004	0.002	NA	SGGASEPLLPHQPSLETQLYCGQAEGGSEGPSTSGTLK+SLESFLDCSLVLPPTDAPSEK	ASGPGAAAQIQEVK+SGGASEPLLPHQPSLETQLYCGQAEGGSEGPSTSGTLK+SLESFLDCSLVLPPTDAPSEK	NA	ANFLEKPVLGFVR+ASGPGAAAQIQEVK+SGGASEPLLPHQPSLETQLYCGQAEGGSEGPSTSGTLK	ASGPGAAAQIQEVK+SGGASEPLLPHQPSLETQLYCGQAEGGSEGPSTSGTLK+SHAEDLGNLEGVKPAVLTR	NA	2	3	NA	3	3	NA	1	1	NA	1	1	NA	1.25888	-1.23184	NA	1.50281	-0.641488
P04925	sp|P04925|PRIO_MOUSE	Major prion protein OS=Mus musculus OX=10090 GN=Prnp PE=1 SV=2	254	NA	4.7	4.7	7.9	NA	4.7	NA	4	4	2	NA	2	NA	0.004	0.004	0.002	NA	0.002	NA	VVEQMCVTQYQK	VVEQMCVTQYQK	VVEQMCVTQYQK+YYRENMYR	NA	VVEQMCVTQYQK	NA	1	1	2	NA	1	NA	1	1	1	NA	1	NA	0.141354	-1.19953	-0.826789	NA	0.555479
P04939	sp|P04939|MUP3_MOUSE	Major urinary protein 3 OS=Mus musculus OX=10090 GN=Mup3 PE=1 SV=1	184	27.7	27.2	34.8	NA	38	34.2	1	5	7	NA	5	8	0.008	0.007	0.004	NA	0.006	0.008	ENIIDLTNVNR+FHLIVNEECTEMTAIGEQTEK+LCEEHGIIR+TFQLMELYGR	ENIIDLTNVNR+EPDLSLDIK+FHLIVNEECTEMTAIGEQTEK+LCEEHGILR	ENIIDLTNVNR+EPDLSLDIK+FHLIVNEECTEMTAIGEQTEK+LCEEHGILR+TDYDNYIMIHLINK	NA	EKIEEHGSMR+ENIIDLTNVNR+EPDLSLDIK+FHLIVNEECTEMTAIGEQTEK+LCEEHGILR+TFQLMELYGR	EKIEEHGSMR+ENIIDLTNVNR+EPDLSLDIK+LCEEHGILR+TDYDNYIMIHLINK+TFQLMELYGR	4	4	5	NA	6	6	1	3	3	NA	2	3	1.30438	-0.522904	0.0253145	NA	-1.48363	-1.34774
P05017	sp|P05017|IGF1_MOUSE	Insulin-like growth factor I OS=Mus musculus OX=10090 GN=Igf1 PE=1 SV=2	153	18.3	18.3	8.5	18.3	18.3	8.5	4	4	4	3	4	4	0.007	0.003	0.003	0.002	0.004	0.004	APQTGIVDECCFR+GFYFNKPTGYGSSIR	APQTGIVDECCFR+GFYFNKPTGYGSSIR	APQTGIVDECCFR	APQTGIVDECCFR+GFYFNKPTGYGSSIR	APQTGIVDECCFR+GFYFNKPTGYGSSIR	APQTGIVDECCFR	2	2	1	2	2	1	2	1	1	1	2	1	0.0896339	-1.04347	0.823099	-1.17505	-2.45258	0.338314
P05063	sp|P05063|ALDOC_MOUSE	Fructose-bisphosphate aldolase C OS=Mus musculus OX=10090 GN=Aldoc PE=1 SV=4	363	75.8	75.2	68.6	74.9	82.9	75.8	140	255	282	274	340	443	0.194	0.218	0.232	0.216	0.265	0.315	AEMNGLAAQGR+ALQASALNAWR+CIGGVIFFHETLYQK+CQYVTEK+DDNGVPFVR+DGADFAK+DGADFAKWR+DNAGAATEEFIK+DNAGAATEEFIKR+ELSDIALR+GILAADESVGSMAK+GILVGIK+GVVPLAGTDGETTTQGLDGLLER+ISDRTPSALAILENANVLAR+LSQIGVENTEENR+LSQIGVENTEENRR+QVLFSADDR+TPSALAILENANVLAR+TVPPAVPGVTFLSGGQSEEEASLNLNAINR+VDKGVVPLAGTDGETTTQGLDGLLER+VLAAVYK+YASICQQNGIVPIVEPEILPDGDHDLKR+YASICQQNGIVPIVEPEILPDGDHDLK+YEGSGDGGAAAQSLYIANHAY+YSPEEIAMATVTALRR+Y…	AEMNGLAAQGR+ALQASALNAWR+CIGGVIFFHETLYQK+CQYVTEK+DDNGVPFVR+DGADFAK+DGADFAKWR+DNAGAATEEFIK+DNAGAATEEFIKR+ELSDIALR+GILAADESVGSMAK+GILVGIK+GVVPLAGTDGETTTQGLDGLLER+KELSDIALR+LSQIGVENTEENR+LSQIGVENTEENRR+QVLFSADDR+RLSQIGVENTEENR+RTVPPAVPGVTFLSGGQSEEEASLNLNAINR+TPSALAILENANVLAR+TVPPAVPGVTFLSGGQSEEEASLNLNAINR+VDKGVVPLAGTDGETTTQGLDGLLER+VLAAVYK+YASICQQNGIVPIVEPEILPDGDHDLKR+YASICQQNGIVPIVEPEILPDGDHDLK+YEGS…	AEMNGLAAQGR+ALQASALNAWR+CQYVTEK+DDNGVPFVR+DGADFAK+DGADFAKWR+DNAGAATEEFIK+DNAGAATEEFIKR+ELSDIALR+GILAADESVGSMAK+GILVGIK+GVVPLAGTDGETTTQGLDGLLER+KELSDIALR+LSQIGVENTEENR+LSQIGVENTEENRR+RLSQIGVENTEENR+RTVPPAVPGVTFLSGGQSEEEASLNLNAINR+TPSALAILENANVLAR+TVPPAVPGVTFLSGGQSEEEASLNLNAINR+VDKGVVPLAGTDGETTTQGLDGLLER+VLAAVYK+YASICQQNGIVPIVEPEILPDGDHDLKR+YASICQQNGIVPIVEPEILPDGDHDLK+YEGSGDGGAAAQSLYIANHAY+YSPEEIAM…	AEMNGLAAQGR+ALQASALNAWR+CIGGVIFFHETLYQK+CQYVTEK+DDNGVPFVR+DGADFAK+DGADFAKWR+DNAGAATEEFIK+DNAGAATEEFIKR+ELSDIALR+GILAADESVGSMAK+GILVGIK+GVVPLAGTDGETTTQGLDGLLER+ISDRTPSALAILENANVLAR+KELSDIALR+LSQIGVENTEENR+LSQIGVENTEENRR+QVLFSADDR+QVLFSADDRVK+RLSQIGVENTEENR+RTVPPAVPGVTFLSGGQSEEEASLNLNAINR+TPSALAILENANVLAR+TVPPAVPGVTFLSGGQSEEEASLNLNAINR+VDKGVVPLAGTDGETTTQGLDGLLER+YASICQQNGIVPIVEPEILPDGDHDLKR+YASICQQ…	AEMNGLAAQGR+ALQASALNAWR+ALSDHHVYLEGTLLKPNMVTPGHACPIK+CIGGVIFFHETLYQK+CQYVTEK+DDNGVPFVR+DGADFAK+DGADFAKWR+DNAGAATEEFIK+DNAGAATEEFIKR+ELSDIALR+GILAADESVGSMAK+GILVGIK+GVVPLAGTDGETTTQGLDGLLER+KELSDIALR+LSQIGVENTEENR+LSQIGVENTEENRR+QVLFSADDR+RAEMNGLAAQGR+RCQYVTEK+RLSQIGVENTEENR+TPSALAILENANVLAR+TVPPAVPGVTFLSGGQSEEEASLNLNAINR+VDKGVVPLAGTDGETTTQGLDGLLER+VLAAVYK+YASICQQNGIVPIVEPEILPDGDHDLKR+YASICQQNGIVPI…	AEMNGLAAQGR+ALQASALNAWR+CIGGVIFFHETLYQK+CQYVTEK+DDNGVPFVR+DGADFAK+DGADFAKWR+DNAGAATEEFIK+DNAGAATEEFIKR+ELSDIALR+GILAADESVGSMAK+GILVGIK+GVVPLAGTDGETTTQGLDGLLER+KELSDIALR+LSQIGVENTEENR+LSQIGVENTEENRR+QVLFSADDR+QVLFSADDRVK+RCQYVTEK+RLSQIGVENTEENR+RTVPPAVPGVTFLSGGQSEEEASLNLNAINR+TPSALAILENANVLAR+TVPPAVPGVTFLSGGQSEEEASLNLNAINR+VDKGVVPLAGTDGETTTQGLDGLLER+VLAAVYK+YASICQQNGIVPIVEPEILPDGDHDLKR+YASICQQNGIV…	26	28	26	29	30	30	12	15	14	15	17	17	-0.0521406	0.283567	-0.341478	-0.000781902	0.486072	0.403205
P05064	sp|P05064|ALDOA_MOUSE	Fructose-bisphosphate aldolase A OS=Mus musculus OX=10090 GN=Aldoa PE=1 SV=2	364	87.4	86	91.5	87.4	92.6	91.5	327	594	725	597	695	1120	0.52	0.578	0.665	0.512	0.603	0.905	AAQEEYIK+ADDGRPFPQVIK+ALANSLACQGK+ALQASALK+ALSDHHVYLEGTLLKPNMVTPGHACTQK+CPLLKPWALTFSYGR+CQYVTEK+DGADFAK+DGADFAKWR+ELSDIAHR+FSNEEIAMATVTALR+FSNEEIAMATVTALRR+GGVVGIK+GGVVGIKVDK+GILAADESTGSIAK+GILAADESTGSIAKR+GVVPLAGTNGETTTQGLDGLSER+IGEHTPSALAIMENANVLAR+LQSIGTENTEENR+LQSIGTENTEENRR+QLLLTADDR+RLQSIGTENTEENR+TVPPAVTGVTFLSGGQSEEEASINLNAINK+VDKGVVPLAGTNGETTTQGLDGLSER+VLAAVYK+VNPCIGGVILFHETLYQK+YASICQQNG…	AAQEEYIK+AAQEEYIKR+ADDGRPFPQVIK+ALANSLACQGK+ALQASALK+ALSDHHVYLEGTLLKPNMVTPGHACTQK+CPLLKPWALTFSYGR+CQYVTEK+DGADFAK+DGADFAKWR+ELSDIAHR+FSNEEIAMATVTALR+FSNEEIAMATVTALRR+GILAADESTGSIAK+GILAADESTGSIAKR+GVVPLAGTNGETTTQGLDGLSER+IGEHTPSALAIMENANVLAR+KELSDIAHR+LQSIGTENTEENR+LQSIGTENTEENRR+QLLLTADDR+QLLLTADDRVNPCIGGVILFHETLYQK+RALANSLACQGK+RLQSIGTENTEENR+RTVPPAVTGVTFLSGGQSEEEASINLNAINK+TVPPAVTGVTFLSGGQSEEE…	AAQEEYIK+AAQEEYIKR+ADDGRPFPQVIK+ALANSLACQGK+ALQASALK+ALSDHHVYLEGTLLKPNMVTPGHACTQK+CPLLKPWALTFSYGR+CQYVTEK+DGADFAK+DGADFAKWR+ELSDIAHR+FSNEEIAMATVTALR+FSNEEIAMATVTALRR+GGVVGIK+GGVVGIKVDK+GILAADESTGSIAK+GILAADESTGSIAKR+GVVPLAGTNGETTTQGLDGLSER+HPYPALTPEQK+IGEHTPSALAIMENANVLAR+KELSDIAHR+LQSIGTENTEENR+LQSIGTENTEENRR+QLLLTADDR+QLLLTADDRVNPCIGGVILFHETLYQK+RALANSLACQGK+RLQSIGTENTEENR+RTVPPAVTGVTFLSGGQSEEE…	AAQEEYIK+ADDGRPFPQVIK+ALANSLACQGK+ALQASALK+ALSDHHVYLEGTLLKPNMVTPGHACTQK+CPLLKPWALTFSYGR+CQYVTEK+DGADFAK+DGADFAKWR+ELSDIAHR+FSNEEIAMATVTALR+FSNEEIAMATVTALRR+GILAADESTGSIAK+GILAADESTGSIAKR+GVVPLAGTNGETTTQGLDGLSER+HPYPALTPEQK+IGEHTPSALAIMENANVLAR+KELSDIAHR+LQSIGTENTEENR+LQSIGTENTEENRR+PHPYPALTPEQKK+QLLLTADDR+RALANSLACQGK+RLQSIGTENTEENR+RTVPPAVTGVTFLSGGQSEEEASINLNAINK+TVPPAVTGVTFLSGGQSEEEASINLNAINK+V…	AAQEEYIK+AAQEEYIKR+ADDGRPFPQVIK+ALANSLACQGK+ALQASALK+ALSDHHVYLEGTLLKPNMVTPGHACTQK+CPLLKPWALTFSYGR+CQYVTEK+CVLKIGEHTPSALAIMENANVLAR+DGADFAK+DGADFAKWR+ELSDIAHR+FSNEEIAMATVTALR+FSNEEIAMATVTALRR+GGVVGIK+GILAADESTGSIAK+GILAADESTGSIAKR+GVVPLAGTNGETTTQGLDGLSER+HPYPALTPEQK+IGEHTPSALAIMENANVLAR+KELSDIAHR+LQSIGTENTEENR+LQSIGTENTEENRR+QLLLTADDR+QLLLTADDRVNPCIGGVILFHETLYQK+RALANSLACQGK+RCQYVTEK+RLQSIGTENTEEN…	AAQEEYIK+AAQEEYIKR+ADDGRPFPQVIK+ALANSLACQGK+ALQASALK+ALSDHHVYLEGTLLKPNMVTPGHACTQK+CPLLKPWALTFSYGR+CQYVTEK+DGADFAK+DGADFAKWR+ELSDIAHR+FSNEEIAMATVTALR+FSNEEIAMATVTALRR+GGVVGIK+GGVVGIKVDK+GILAADESTGSIAK+GILAADESTGSIAKR+GVVPLAGTNGETTTQGLDGLSER+HPYPALTPEQK+IGEHTPSALAIMENANVLAR+KELSDIAHR+LQSIGTENTEENR+LQSIGTENTEENRR+QLLLTADDR+QLLLTADDRVNPCIGGVILFHETLYQK+RALANSLACQGK+RCQYVTEK+RLQSIGTENTEENR+RTVPPAVTGVTF…	29	32	37	31	37	37	16	19	19	19	19	16	-0.294386	-0.537246	-0.0153571	0.224436	1.05734	1.26874
P05132	sp|P05132|KAPCA_MOUSE	cAMP-dependent protein kinase catalytic subunit alpha OS=Mus musculus OX=10090 GN=Prkaca PE=1 SV=3	351	NA	20.8	18.2	20.8	18.2	17.7	NA	8	11	15	5	12	NA	0.009	0.006	0.007	0.008	0.006	NA	FKGPGDTSNFDDYEEEEIR+KVEAPFIPK+KWETPSQNTAQLDQFDR+TLGTGSFGR+TWTLCGTPEYLAPEIILSK+VEAPFIPK	KVEAPFIPK+KWETPSQNTAQLDQFDR+NLLQVDLTKR+TLGTGSFGR+TWTLCGTPEYLAPEIILSK+VEAPFIPK+WETPSQNTAQLDQFDR	FPSHFSSDLK+KVEAPFIPK+NLLQVDLTK+NLLQVDLTKR+TLGTGSFGR+TWTLCGTPEYLAPEIILSK+VEAPFIPK+WETPSQNTAQLDQFDR	DLKPENLLIDQQGYIQVTDFGFAK+ILQAVNFPFLVK+KVEAPFIPK+NLLQVDLTK+NLLQVDLTKR+TLGTGSFGR	AKEDFLK+FPSHFSSDLK+KVEAPFIPK+KWETPSQNTAQLDQFDR+NLLQVDLTK+NLLQVDLTKR+TLGTGSFGR	NA	6	7	8	6	7	NA	1	2	4	1	3	NA	-0.304027	0.21126	0.337347	0.258934	0.455151
P05201	sp|P05201|AATC_MOUSE	Aspartate aminotransferase, cytoplasmic OS=Mus musculus OX=10090 GN=Got1 PE=1 SV=3	413	52.1	58.4	58.4	63	64.4	70.2	43	70	87	77	104	134	0.072	0.075	0.086	0.071	0.096	0.115	APPSVFAQVPQAPPVLVFK+DIRPYCYWDAEKR+FLFPFFDSAYQGFASGDLEK+HIYLLPSGR+IANDNSLNHEYLPILGLAEFR+IGADFLGR+INMCGLTTK+ITWSNPPAQGAR+IVAATLSDPELFK+NFGLYNER+NLDYVATSIHEAVTK+NTPIYVSSPTWENHNAVFSAAGFK+QIAAVMQR+TDESQPWVLPVVR+VGGVQSLGGTGALR+VGNLTVVGK	APPSVFAQVPQAPPVLVFK+FLFPFFDSAYQGFASGDLEK+HIYLLPSGR+IANDNSLNHEYLPILGLAEFR+IGADFLGR+ITWSNPPAQGAR+IVAATLSDPELFK+NFGLYNER+NLDYVATSIHEAVTK+NTPIYVSSPTWENHNAVFSAAGFK+QVEYLVNEK+TDESQPWVLPVVR+TPGTWSHITEQIGMFSFTGLNPK+VGGVQSLGGTGALR+VGNLTVVGK+VLSQMEK+YFVSEGFELFCAQSFSK	APPSVFAQVPQAPPVLVFK+FLFPFFDSAYQGFASGDLEK+HIYLLPSGR+IANDNSLNHEYLPILGLAEFR+IGADFLGR+INMCGLTTK+IVAATLSDPELFKEWK+IVAATLSDPELFK+NFGLYNER+NLDYVATSIHEAVTK+NTPIYVSSPTWENHNAVFSAAGFK+QVEYLVNEK+TDESQPWVLPVVR+TPGTWSHITEQIGMFSFTGLNPK+VGGVQSLGGTGALR+VGNLTVVGK+VLSQMEK+YFVSEGFELFCAQSFSK	APPSVFAQVPQAPPVLVFK+FLFPFFDSAYQGFASGDLEK+HIYLLPSGR+IANDNSLNHEYLPILGLAEFR+IGADFLGR+INMCGLTTK+ITWSNPPAQGAR+IVAATLSDPELFK+KVNLGVGAYR+NFGLYNER+NLDYVATSIHEAVTK+NTPIYVSSPTWENHNAVFSAAGFK+QVEYLVNEK+TDESQPWVLPVVR+TPGTWSHITEQIGMFSFTGLNPK+VGGVQSLGGTGALR+VGNLTVVGK+VLSQMEK+YFVSEGFELFCAQSFSK	APPSVFAQVPQAPPVLVFK+DIRPYCYWDAEKR+FLFPFFDSAYQGFASGDLEK+HIYLLPSGR+IANDNSLNHEYLPILGLAEFR+IGADFLGR+INMCGLTTK+ITWSNPPAQGAR+IVAATLSDPELFK+KVNLGVGAYR+NFGLYNER+NLDYVATSIHEAVTK+NTPIYVSSPTWENHNAVFSAAGFK+QIAAVMQR+QVEYLVNEK+TDESQPWVLPVVR+VGGVQSLGGTGALR+VGNLTVVGK+VLSQMEK+WYNGTDNK+YFVSEGFELFCAQSFSK	APPSVFAQVPQAPPVLVFK+DIRPYCYWDAEKR+ESDSVLR+FLFPFFDSAYQGFASGDLEK+HIYLLPSGR+IANDNSLNHEYLPILGLAEFR+IGADFLGR+INMCGLTTK+ITWSNPPAQGAR+IVAATLSDPELFKEWK+IVAATLSDPELFK+KVNLGVGAYR+NFGLYNER+NLDYVATSIHEAVTK+NTPIYVSSPTWENHNAVFSAAGFK+QIAAVMQR+TDESQPWVLPVVR+TPGTWSHITEQIGMFSFTGLNPK+VGGVQSLGGTGALR+VGNLTVVGK+VLSQMEK+WYNGTDNK+YFVSEGFELFCAQSFSK	16	17	18	19	21	23	12	15	17	14	17	19	-0.728703	-0.433299	-0.268469	-0.0544805	1.07074	0.191256
P05202	sp|P05202|AATM_MOUSE	Aspartate aminotransferase, mitochondrial OS=Mus musculus OX=10090 GN=Got2 PE=1 SV=1	430	28.4	24.9	17.2	23.3	26	17.9	14	11	8	16	16	12	0.025	0.012	0.008	0.015	0.016	0.011	ASAELALGENNEVLK+EFSVYMTK+EIASVVK+EYLPIGGLAEFCK+FVTVQTISGTGALR+IAATILTSPDLRK+ILIRPLYSNPPLNGAR+ISVAGVTSGNVGYLAHAIHQVTK+NLDKEYLPIGGLAEFCK+TQLVSNLKK+TQLVSNLK	ASAELALGENNEVLK+DAGMQLQGYR+DDNGKPYVLPSVR+EYLPIGGLAEFCK+FVTVQTISGTGALR+IPEQSVLLLHACAHNPTGVDPRPEQWK+TCGFDFSGALEDISK	ASAELALGENNEVLK+DDNGKPYVLPSVR+FVTVQTISGTGALR+NLDKEYLPIGGLAEFCK+TCGFDFSGALEDISK	ASAELALGENNEVLK+DAGMQLQGYR+DDNGKPYVLPSVR+EFSVYMTK+EYLPIGGLAEFCK+FVTVQTISGTGALR+NLDKEYLPIGGLAEFCK+NMGLYGER+TCGFDFSGALEDISK	ASAELALGENNEVLK+DAGMQLQGYR+DDNGKPYVLPSVR+EIASVVK+FVTVQTISGTGALR+IAATILTSPDLR+NLDKEYLPIGGLAEFCK+TCGFDFSGALEDISK+TQLVSNLKK+TQLVSNLK	ASAELALGENNEVLK+EIASVVK+FVTVQTISGTGALR+NLDKEYLPIGGLAEFCK+TCGFDFSGALEDISK+VGAFTVVCK	11	7	5	9	10	6	5	4	2	6	6	3	-0.963326	0.0323099	1.03905	-0.876734	-1.02703	0.297964
P05366	sp|P05366|SAA1_MOUSE	Serum amyloid A-1 protein OS=Mus musculus OX=10090 GN=Saa1 PE=1 SV=2	122	7.4	40.2	40.2	40.2	29.5	36.9	3	13	12	16	11	9	0.005	0.013	0.013	0.014	0.008	0.008	EAFQEFFGR	EAFQEFFGR+GHEDTIADQEANR+GPGGVWAAEK+SGKDPNYYRPPGLPDKY	EAFQEFFGR+GHEDTIADQEANR+GPGGVWAAEK+SGKDPNYYRPPGLPDKY	EAFQEFFGR+GHEDTIADQEANR+GPGGVWAAEK+SGKDPNYYRPPGLPDKY	EAFQEFFGR+GPGGVWAAEK+SGKDPNYYRPPGLPDKY	DPNYYRPPGLPDKY+EAFQEFFGR+GPGGVWAAEK+NSDKYFHAR+SGKDPNYYRPPGLPDKY	1	4	4	4	3	5	1	2	2	2	2	1	-0.763853	-1.27205	4.03185	0.88469	-1.07733	-2.99517
P05367	sp|P05367|SAA2_MOUSE	Serum amyloid A-2 protein OS=Mus musculus OX=10090 GN=Saa2 PE=1 SV=1	122	NA	15.6	41	28.7	NA	28.7	NA	5	11	6	NA	5	NA	0.005	0.011	0.006	NA	0.004	NA	ESFQEFFGR+GPGGVWAAEK	DGDKYFHAR+EAGWKDGDKYFHAR+ESFQEFFGR+GPGGVWAAEK+SGKDPNYYRPPGLPAKY	ESFQEFFGR+GPGGVWAAEK+SGKDPNYYRPPGLPAK	NA	ESFQEFFGR+GPGGVWAAEK+SGKDPNYYRPPGLPAK	NA	2	5	3	NA	3	NA	1	1	1	NA	1	NA	-1.15395	4.8534	0.593833	NA	-2.53298
P05480	sp|P05480|SRC_MOUSE sp|P08103|HCK_MOUSE sp|P25911|LYN_MOUSE sp|P39688|FYN_MOUSE sp|Q04736|YES_MOUSE	Neuronal proto-oncogene tyrosine-protein kinase Src OS=Mus musculus OX=10090 GN=Src PE=1 SV=4;Tyrosine-protein kinase HCK OS=Mus musculus OX=10090 GN=Hck PE=1 SV=4;Tyrosine-protein kinase Lyn OS=Mus musculus OX=10090 GN=Lyn PE=1 SV=4;Tyrosine-protein kinase Fyn OS=Mus musculus OX=10090 GN=Fyn PE=1 SV=4;Tyrosine-protein kinase Yes OS=Mus musculus OX=10090 GN=Yes1 PE=1 SV=3	541	1.6	11.6	NA	10.2	7.2	5.7	1	4	NA	5	7	4	0.002	0.004	NA	0.005	0.005	0.002	GSLLDFLK	EVLDQVER+LIEDNEYTAR+LPQLVDMSAQIASGMAYVER+LTTVCPTSKPQTQGLAK+TETDLSFK	NA	LIEDNEYTAR+LPQLVDMSAQIASGMAYVER+LTTVCPTSKPQTQGLAK+TETDLSFK	DAWEIPR+EVLDQVER+GSLLDFLK+IIEDNEYTAR+LFGGFNSSDTVTSPQR	AANILVGENLVCK+EVLDQVER+LIEDNEYTAR	1	5	NA	4	5	3	1	1	NA	2	1	1	0.303481	0.40023	NA	-0.723519	1.98759	-0.400643
P05532	sp|P05532|KIT_MOUSE	Mast/stem cell growth factor receptor Kit OS=Mus musculus OX=10090 GN=Kit PE=1 SV=3	979	6.2	9.3	6.9	10.3	5	9.5	6	14	10	16	6	13	0.011	0.015	0.01	0.011	0.006	0.011	AIPVVSVPETSHLLK+LFLVGLPLFGK+MNPQPQHIAQVK+QETLTISSAR+SLPTDLTFVPNPK	AIPVVSVPETSHLLK+DGTWLHSDKFTLK+KGDTFTVVCTIK+LFLVGLPLFGKEDSDALVR+QETLTISSAR+SLPTDLTFVPNPK+TLGAGAFGK	AIPVVSVPETSHLLK+DGTWLHSDK+KGDTFTVVCTIK+QETLTISSAR+SLPTDLTFVPNPK+TLGAGAFGK	AIPVVSVPETSHLLK+DGTWLHSDKFTLK+KGDTFTVVCTIK+LCDFGLAR+NDSNYVVK+QETLTISSAR+SLPTDLTFVPNPK+TLGAGAFGK+TYFNEMVENK+VVEATAYGLIK	AIPVVSVPETSHLLK+LFLVGLPLFGK+QETLTISSAR+SLPTDLTFVPNPK	AIPVVSVPETSHLLK+DVSTSVNSMWLK+KGDTFTVVCTIK+LCDFGLAR+LFLVGLPLFGKEDSDALVR+MNPQPQHIAQVK+QETLTISSAR+SLPTDLTFVPNPK	5	7	6	10	4	8	1	3	4	3	3	3	0.266993	0.00454976	-1.13943	-0.552624	-0.106559	0.615701
P05533	sp|P05533|LY6A_MOUSE	Lymphocyte antigen 6A-2/6E-1 OS=Mus musculus OX=10090 GN=Ly6a PE=1 SV=1	134	NA	NA	15.7	NA	NA	NA	NA	NA	5	NA	NA	NA	NA	NA	0.004	NA	NA	NA	NA	NA	NNLCLPICPPNIESMEILGTK	NA	NA	NA	NA	NA	1	NA	NA	NA	NA	NA	1	NA	NA	NA	NA	NA	1.5369	NA	NA	NA
P05555	sp|P05555|ITAM_MOUSE	Integrin alpha-M OS=Mus musculus OX=10090 GN=Itgam PE=1 SV=2	1153	NA	NA	2.8	1	NA	4.3	NA	NA	3	1	NA	4	NA	NA	0.003	0.001	NA	0.005	NA	NA	LILPDCVDDSVSPIILR+SFDWYLK+YVIGVGNAFNKPQSR	GGQVSVCPLPR	NA	ILVVITDGEK+SFDWYLK+SVFACQEQVLK+VIQHQYQFNNLGQR+YVIGVGNAFNKPQSR	NA	NA	3	1	NA	5	NA	NA	1	1	NA	2	NA	NA	0.679856	0.612462	NA	-0.590335
P05977	sp|P05977|MYL1_MOUSE	Myosin light chain 1/3, skeletal muscle isoform OS=Mus musculus OX=10090 GN=Myl1 PE=1 SV=2	188	NA	14.9	19.7	NA	21.8	14.9	NA	7	8	NA	8	9	NA	0.006	0.006	NA	0.005	0.004	NA	ALGTNPTNAEVK+EGNGTVMGAEIR+VFDKEGNGTVMGAELR	ALGTNPTNAEVK+EGNGTVMGAELR+HVLATLGEK+VFDKEGNGTVMGAELR	NA	ALGTNPTNAEVK+EAFLLFDR+EGNGTVMGAEIR+HVLATLGEK+VFDKEGNGTVMGAEIR	ALGTNPTNAEVK+EGNGTVMGAELR+VFDKEGNGTVMGAELR	NA	3	4	NA	5	3	NA	1	2	NA	2	1	NA	-1.47213	-0.277475	NA	-1.8063	-0.376105
P06151	sp|P06151|LDHA_MOUSE	L-lactate dehydrogenase A chain OS=Mus musculus OX=10090 GN=Ldha PE=1 SV=3	332	85.8	82.5	54.8	75.9	64.2	79.8	302	254	221	243	290	351	0.514	0.26	0.211	0.22	0.261	0.291	DLADELALVDVMEDK+DLADELALVDVMEDKLK+DQLIVNLLK+DQLIVNLLKEEQAPQNK+DYCVTANSK+FIIPNIVK+GEMMDLQHGSLFLK+GLYGINEDVFLSVPCILGQNGISDVVK+GYTSWAIGLSVADLAESIMK+ITVVGVGAVGMACAISILMK+IVSSKDYCVTANSK+KSADTLWGIQK+LGVHALSCHGWVLGEHGDSSVPVWSGVNVAGVSLK+LKGEMMDLQHGSLFLK+LLIVSNPVDILTYVAWK+LVIITAGAR+QQEGESRLNLVQR+QVVDSAYEVIK+RVHPISTMIK+SADTLWGIQK+SLNPELGTDADKEQWKEVHK+SLNPELGTDADKEQWK+VHPISTMIK+VIGSGCNLDSAR+VTLTPEEEAR	DLADELALVDVMEDK+DLADELALVDVMEDKLK+DQLIVNLLK+DQLIVNLLKEEQAPQNK+DYCVTANSK+FIIPNIVK+GEMMDLQHGSLFLK+GLYGINEDVFLSVPCILGQNGISDVVK+GYTSWAIGLSVADLAESIMK+ITVVGVGAVGMACAISILMK+LGVHALSCHGWVLGEHGDSSVPVWSGVNVAGVSLK+LKGEMMDLQHGSLFLK+LLIVSNPVDILTYVAWKISGFPK+LLIVSNPVDILTYVAWK+LVIITAGAR+QVVDSAYEVIK+RVHPISTMIK+SADTLWGIQK+SLNPELGTDADKEQWK+SLNPELGTDADK+VHPISTMIK+VIGSGCNLDSAR+VTLTPEEEAR+YSPHCKLLIVSNPVDILTYVAWKISGFPK+…	DLADELALVDVMEDK+DLADELALVDVMEDKLK+DQLIVNLLK+DQLIVNLLKEEQAPQNK+DYCVTANSK+FIIPNIVK+GEMMDLQHGSLFLK+GLYGINEDVFLSVPCILGQNGISDVVK+LKGEMMDLQHGSLFLK+LVIITAGAR+QQEGESRLNLVQR+QVVDSAYEVIK+SADTLWGIQK+SLNPELGTDADKEQWK+SLNPELGTDADK+VHPISTMIK+VIGSGCNLDSAR+VTLTPEEEAR	DLADELALVDVMEDK+DLADELALVDVMEDKLK+DQLIVNLLK+DQLIVNLLKEEQAPQNK+DYCVTANSK+FIIPNIVK+GEMMDLQHGSLFLK+GLYGINEDVFLSVPCILGQNGISDVVK+GYTSWAIGLSVADLAESIMK+ITVVGVGAVGMACAISILMK+LGVHALSCHGWVLGEHGDSSVPVWSGVNVAGVSLK+LKGEMMDLQHGSLFLK+LLIVSNPVDILTYVAWK+LVIITAGAR+QVVDSAYEVIK+SADTLWGIQK+SLNPELGTDADKEQWK+SLNPELGTDADK+VIGSGCNLDSAR+VTLTPEEEAR	DLADELALVDVMEDK+DLADELALVDVMEDKLK+DQLIVNLLK+DQLIVNLLKEEQAPQNK+DYCVTANSK+FIIPNIVK+GEMMDLQHGSLFLK+GLYGINEDVFLSVPCILGQNGISDVVK+GYTSWAIGLSVADLAESIMK+IVSSKDYCVTANSK+KSADTLWGIQK+LKGEMMDLQHGSLFLK+LLIVSNPVDILTYVAWK+LVIITAGAR+QVVDSAYEVIK+RVHPISTMIK+SADTLWGIQK+SLNPELGTDADKEQWK+VHPISTMIK+VIGSGCNLDSAR+VTLTPEEEAR	DLADELALVDVMEDK+DLADELALVDVMEDKLK+DQLIVNLLK+DQLIVNLLKEEQAPQNK+DYCVTANSK+FIIPNIVK+GEMMDLQHGSLFLK+GLYGINEDVFLSVPCILGQNGISDVVK+GYTSWAIGLSVADLAESIMK+ITVVGVGAVGMACAISILMK+KSADTLWGIQK+LGVHALSCHGWVLGEHGDSSVPVWSGVNVAGVSLK+LKGEMMDLQHGSLFLK+LLIVSNPVDILTYVAWK+LVIITAGAR+QVVDSAYEVIKLK+QVVDSAYEVIK+RVHPISTMIK+SADTLWGIQK+SLNPELGTDADKEQWK+SLNPELGTDADK+VHPISTMIK+VIGSGCNLDSAR+VTLTPEEEAR	25	25	18	20	21	24	15	17	11	12	13	12	-0.116114	0.592521	0.551541	0.880405	0.364344	0.939506
P06330	sp|P06330|HVM51_MOUSE	Ig heavy chain V region AC38 205.12 OS=Mus musculus OX=10090 PE=1 SV=1	118	24.6	NA	NA	NA	NA	NA	6	NA	NA	NA	NA	NA	0.011	NA	NA	NA	NA	NA	EVQLQQSGPELVKPGASVK+SSSATYMELR	NA	NA	NA	NA	NA	2	NA	NA	NA	NA	NA	1	NA	NA	NA	NA	NA	0.470836	NA	NA	NA	NA	NA
P06342	sp|P06342|HB2Q_MOUSE	H-2 class II histocompatibility antigen, A-Q beta chain OS=Mus musculus OX=10090 GN=H2-Ab1 PE=1 SV=1	265	NA	24.2	15.8	13.2	25.3	20.4	NA	7	6	2	3	8	NA	0.007	0.006	0.002	0.003	0.007	NA	AEVDTVCR+AVTELGRPDAEYWNSQPEILER+HNYEGVETHTSLR+TEALNHHNTLVCSVTDFYPAK	AVTELGRPDAEYWNSQPEILER+HFVAQLK+HNYEGVETHTSLR	AVTELGRPDAEYWNSQPEILER+HNYEGVETHTSLR	AEVDTVCR+AVTELGRPDAEYWNSQPEILER+HNYEGVETHTSLR+MLSGIGGCVLGVIFLGLGLFIRHR	AEVDTVCR+AVTELGRPDAEYWNSQPEILER+FDSDVGEYR+HNYEGVETHTSLR+TRAEVDTVCR	NA	4	3	2	4	5	NA	3	3	1	2	3	NA	0.806442	0.622448	0.897997	0.318641	1.50772
P06683	sp|P06683|CO9_MOUSE	Complement component C9 OS=Mus musculus OX=10090 GN=C9 PE=1 SV=2	548	53.8	48.5	46.4	46.9	47.4	58	109	102	88	87	107	101	0.187	0.109	0.084	0.08	0.101	0.086	ALPTSYEK+AVEDYIDEFSTKR+DASVTASVNADGCIK+DNIIDDVISFIR+EEQEQHYPIPIDCR+EKGVDLNDVK+EQAILLK+FSATEVPEK+FSYFMGK+GMACEIHQKI+GVDLNDVK+HCLGFNMDLR+IPLQDDLK+KPWNVVSLIYETK+LLCNGDNDCGDYSDENDCDDDPR+LSSYFSQSK+MSPIYNLIPLK+QGCEPTQECEEIQENCGNDFQCETGR+RLSSYFSQSK+SCVDVLGDR+SILAFGQFNGK+STFLDDVK+TDFANWASSLANAPALISQR+TENYDEHLEVFK+TFDKTDFANWASSLANAPALISQR+TPFDNEFYNGLCDR+TSNFNADFALK	ALPTSYEK+AVEDYIDEFSTK+AVEDYIDEFSTKR+DASVTASVNADGCIK+DNIIDDVISFIR+EEQEQHYPIPIDCR+EQAILLK+FSATEVPEK+GVDLNDVK+HCLGFNMDLR+IPLQDDLK+KPWNVVSLIYETK+LLCNGDNDCGDYSDENDCDDDPR+MSPIYNLIPLK+QGCEPTQECEEIQENCGNDFQCETGR+SCVDVLGDR+SILAFGQFNGK+STFLDDVK+TDFANWASSLANAPALISQR+TENYDEHLEVFK+TFDKTDFANWASSLANAPALISQR+TPFDNEFYNGLCDR+TSNFNADFALK	ALPTSYEK+AVEDYIDEFSTK+AVEDYIDEFSTKR+DNIIDDVISFIR+EEQEQHYPIPIDCR+EQAILLK+FSATEVPEK+GVDLNDVK+GVVQLGR+HCLGFNMDLR+IPLQDDLK+KMFVHLRGVVQLGR+KPWNVVSLIYETK+LLCNGDNDCGDYSDENDCDDD+LLCNGDNDCGDYSDENDCDDDPR+QGCEPTQECEEIQENCGNDFQCETGR+SCVDVLGDR+SILAFGQFNGK+STFLDDVK+TDFANWASSLANAPALISQR+TENYDEHLEVFK+TFDKTDFANWASSLANAPALISQR+TPFDNEFYNGLCDR+TSNFNADFALK	ALPTSYEK+AVEDYIDEFSTK+AVEDYIDEFSTKR+DNIIDDVISFIR+EEQEQHYPIPIDCR+EKGVDLNDVK+EQAILLK+FSATEVPEK+GVDLNDVK+GVVQLGR+HCLGFNMDLR+IPLQDDLK+KMFVHLRGVVQLGR+KPWNVVSLIYETK+LLCNGDNDCGDYSDENDCDDDPR+QGCEPTQECEEIQENCGNDFQCETGR+RLLCNGDNDCGDYSDENDCDDDPR+SCVDVLGDR+SILAFGQFNGK+STFLDDVK+TDFANWASSLANAPALISQR+TENYDEHLEVFK+TFDKTDFANWASSLANAPALISQR+TPFDNEFYNGLCDR+TSNFNADFALK	ALPTSYEK+AVEDYIDEFSTK+AVEDYIDEFSTKR+DNIIDDVISFIR+EEQEQHYPIPIDCR+EKGVDLNDVK+EQAILLK+FSATEVPEK+FSYFMGK+GMACEIHQK+GMACEIHQKI+GVDLNDVK+GVVQLGR+HCLGFNMDLR+IPLQDDLK+KPWNVVSLIYETK+LLCNGDNDCGDYSDENDCDDDPR+LSSYFSQSK+MSPIYNLIPLK+SCVDVLGDR+SILAFGQFNGK+STFLDDVK+TDFANWASSLANAPALISQR+TENYDEHLEVFK+TFDKTDFANWASSLANAPALISQR+TPFDNEFYNGLCDR+TSNFNADFALK	ALPTSYEK+AVEDYIDEFSTK+AVEDYIDEFSTKR+DNIIDDVISFIR+EEQEQHYPIPIDCR+EKGVDLNDVK+EQAILLK+FSATEVPEK+FSYFMGK+GMACEIHQK+GVDLNDVK+GVVQLGR+HCLGFNMDLR+IKDAYIK+IPLQDDLK+KPWNVVSLIYETK+LLCNGDNDCGDYSDENDCDDDPR+LSSYFSQSK+MSPIYNLIPLK+QGCEPTQECEEIQENCGNDFQCETGR+RCYPCLNGGTIILLDGQCLCSCPMMFR+SCVDVLGDR+SILAFGQFNGK+STFLDDVK+TDFANWASSLANAPALISQR+TENYDEHLEVFK+TFDKTDFANWASSLANAPALISQR+TPFDNEFYNGLCDR+TSNFNADFALK	27	23	24	25	27	29	18	18	15	19	20	19	0.325448	0.204128	-0.484048	-0.596704	-2.38812	-0.855957
P06728	sp|P06728|APOA4_MOUSE	Apolipoprotein A-IV OS=Mus musculus OX=10090 GN=Apoa4 PE=1 SV=3	395	66.6	66.3	75.7	70.1	79	79	180	165	235	211	246	238	0.32	0.179	0.228	0.2	0.23	0.203	ALVQQLEQFR+ATIDQNLEDLR+ATIDQNLEDLRR+EAVEQFQK+EKVNSFMSTLEK+ENVDNLHTSMMPLATNLKDK+ENVDNLHTSMMPLATNLK+GSPDQPQALPLPEQAQEQAQEQAQEQVQPK+GSPDQPQALPLPEQAQEQAQEQAQEQVQPKPLES+KGSPDQPQALPLPEQAQEQAQEQAQEQVQPK+KGSPDQPQALPLPEQAQEQAQEQAQEQVQPKPLES+LGDASTYADGVHNK+LNHQMEGLAFQMK+LQEHLKPYAVDLQDQINTQTQEMK+LVPFVVQLSGHLAQETER+NLAPLVEDVQSK+QLEQQVEEFR+QLEQQVEEFRR+QQLGPNSGEVESHLSFLEK+SLAPLTVGVQEK+SLEDLNR+TDVTQQLSTLFQDKLGD…	ALVQQLEQFR+ATIDQNLEDLR+EAVEQFQK+EKVNSFMSTLEK+ENVDNLHTSMMPLATNLKDK+ENVDNLHTSMMPLATNLK+GSPDQPQALPLPEQAQEQAQEQAQEQVQPK+GSPDQPQALPLPEQAQEQAQEQAQEQVQPKPLES+KGSPDQPQALPLPEQAQEQAQEQAQEQVQPK+KGSPDQPQALPLPEQAQEQAQEQAQEQVQPKPLES+LGDASTYADGVHNK+LNHQMEGLAFQMK+LQEHLKPYAVDLQDQINTQTQEMK+LVPFVVQLSGHLAQETER+NLAPLVEDVQSK+QLEQQVEEFR+QLEQQVEEFRR+QQLGPNSGEVESHLSFLEK+RTVEPMGEMFNK+SLAPLTVGVQEK+SLEDLNR+TDVTQQLSTLFQDK+TV…	AAVLTLALVAITGTR+ALVQQLEQFR+ATIDQNLEDLR+ATIDQNLEDLRR+EAVEQFQK+EKVNSFMSTLEK+ENVDNLHTSMMPLATNLKDK+ENVDNLHTSMMPLATNLK+GSPDQPQALPLPEQAQEQAQEQAQEQVQPK+GSPDQPQALPLPEQAQEQAQEQAQEQVQPKPLES+KELEDLR+KGSPDQPQALPLPEQAQEQAQEQAQEQVQPK+KGSPDQPQALPLPEQAQEQAQEQAQEQVQPKPLES+LGDASTYADGVHNK+LNHQMEGLAFQMK+LQEHLKPYAVDLQDQINTQTQEMK+LVPFVVQLSGHLAQETER+MQTTIKENVDNLHTSMMPLATNLK+NAEELQTK+NLAPLVEDVQSK+QLEQQVEEFR+QLEQQVEEFRR+…	ALVQQLEQFR+ATIDQNLEDLR+ATIDQNLEDLRR+EAVEQFQK+EKVNSFMSTLEK+ENVDNLHTSMMPLATNLKDK+ENVDNLHTSMMPLATNLK+GSPDQPQALPLPEQAQEQAQEQAQEQVQPK+GSPDQPQALPLPEQAQEQAQEQAQEQVQPKPLES+KGSPDQPQALPLPEQAQEQAQEQAQEQVQPK+KGSPDQPQALPLPEQAQEQAQEQAQEQVQPKPLES+LGDASTYADGVHNK+LNHQMEGLAFQMK+LQEHLKPYAVDLQDQINTQTQEMK+LVPFVVQLSGHLAQETER+MQTTIKENVDNLHTSMMPLATNLK+NAEELQTK+NLAPLVEDVQSK+QLEQQVEEFR+QLEQQVEEFRR+QQLGPNSGEVESHLSFLEK+RTVE…	AAVLTLALVAITGTR+ALVQQLEQFR+ATIDQNLEDLR+ATIDQNLEDLRR+EAVEQFQK+EKVNSFMSTLEK+ENVDNLHTSMMPLATNLKDK+ENVDNLHTSMMPLATNLK+GSPDQPQALPLPEQAQEQAQEQAQEQVQPK+GSPDQPQALPLPEQAQEQAQEQAQEQVQPKPLES+KELEDLR+KGSPDQPQALPLPEQAQEQAQEQAQEQVQPK+KGSPDQPQALPLPEQAQEQAQEQAQEQVQPKPLES+LGDASTYADGVHNK+LNHQMEGLAFQMK+LQEHLKPYAVDLQDQINTQTQEMK+LQLTPYIQR+LVPFVVQLSGHLAQETER+NAEELQTK+NLAPLVEDVQSK+QLEQQVEEFR+QLEQQVEEFRR+QQLGPNSGEVESHLS…	AAVLTLALVAITGTR+ALVQQLEQFR+ATIDQNLEDLR+ATIDQNLEDLRR+EAVEQFQK+EKVNSFMSTLEK+ENVDNLHTSMMPLATNLKDK+ENVDNLHTSMMPLATNLK+GSPDQPQALPLPEQAQEQAQEQAQEQVQPK+GSPDQPQALPLPEQAQEQAQEQAQEQVQPKPLES+KELEDLR+KGSPDQPQALPLPEQAQEQAQEQAQEQVQPK+KGSPDQPQALPLPEQAQEQAQEQAQEQVQPKPLES+LGDASTYADGVHNK+LNHQMEGLAFQMK+LQEHLKPYAVDLQDQINTQTQEMK+LQLTPYIQR+LVPFVVQLSGHLAQETER+NAEELQTK+NLAPLVEDVQSK+QLEQQVEEFR+QLEQQVEEFRR+QQLGPNSGEVESHLS…	26	25	29	28	32	32	16	18	18	17	16	19	0.446487	0.168724	-0.180086	0.235967	-0.740792	-1.09897
P06745	sp|P06745|G6PI_MOUSE	Glucose-6-phosphate isomerase OS=Mus musculus OX=10090 GN=Gpi PE=1 SV=4	558	42.7	68.1	48.4	50.4	51.8	48.4	139	222	252	247	302	393	0.243	0.234	0.245	0.191	0.233	0.286	AVLHVALR+DNMFSGSK+DVMPEVNR+ELFEADPER+EVMQMLVELAK+EWFLEAAKDPSAVAK+EWFLEAAK+FAAYFQQGDMESNGK+HFVALSTNTAK+IEPELEGSSAVTSHDSSTNGLISFIK+ILLANFLAQTEALMK+KIEPELEGSSAVTSHDSSTNGLISFIK+LRELFEADPER+MIPCDFLIPVQTQHPIRK+MIPCDFLIPVQTQHPIR+TFTTQETITNAETAKEWFLEAAKDPSAVAK+TFTTQETITNAETAKEWFLEAAK+TFTTQETITNAETAK+TLASLSPETSLFIIASK+VDHQTGPIVWGEPGTNGQHAFYQLIHQGTK+VFEGNRPTNSIVFTK+VWFVSNIDGTHIAK	AVLHVALR+DNMFSGSK+DVMPEVNR+EFGIDPQNMFEFWDWVGGR+ELFEADPER+EVMQMLVELAK+EWFLEAAKDPSAVAK+EWFLEAAK+FAAYFQQGDMESNGK+FNNFSLNLNTNHGHILVDYSK+HFVALSTNTAK+IEPELEGSSAVTSHDSSTNGLISFIK+ILLANFLAQTEALMK+INYTENR+KIEPELEGSSAVTSHDSSTNGLISFIK+LRELFEADPER+LTPFILGALIAMYEHK+MIPCDFLIPVQTQHPIRK+MIPCDFLIPVQTQHPIR+NAPVLLALLGIWYINCYGCETHALLPYDQYMHR+SITDIINIGIGGSDLGPLMVTEALKPYSK+SNTPIKVDGK+SPEDLEK+TFTTQETITNAETAKEWFLEAAKDPSA…	DNMFSGSK+DVMPEVNR+EFGIDPQNMFEFWDWVGGR+ELFEADPER+EVMQMLVELAK+EWFLEAAKDPSAVAK+EWFLEAAK+FAAYFQQGDMESNGK+FAAYFQQGDMESNGKYITK+HFVALSTNTAK+IEPELEGSSAVTSHDSSTNGLISFIK+ILLANFLAQTEALMK+INYTENR+KIEPELEGSSAVTSHDSSTNGLISFIK+LRELFEADPER+MIPCDFLIPVQTQHPIRK+MIPCDFLIPVQTQHPIR+SNTPIKVDGK+TFTTQETITNAETAKEWFLEAAKDPSAVAK+TFTTQETITNAETAKEWFLEAAK+TFTTQETITNAETAK+TLASLSPETSLFIIASK+VDHQTGPIVWGEPGTNGQHAFYQLIHQGTK+VFEGNRP…	AVLHVALR+DNMFSGSK+DVMPEVNR+EFGIDPQNMFEFWDWVGGR+ELFEADPER+EVMQMLVELAK+EWFLEAAKDPSAVAK+EWFLEAAK+FAAYFQQGDMESNGK+HFVALSTNTAK+IEPELEGSSAVTSHDSSTNGLISFIK+ILLANFLAQTEALMK+INYTENR+KIEPELEGSSAVTSHDSSTNGLISFIK+LRELFEADPER+MIPCDFLIPVQTQHPIRK+MIPCDFLIPVQTQHPIR+SNTPIKVDGK+SPEDLEK+TFTTQETITNAETAKEWFLEAAKDPSAVAK+TFTTQETITNAETAKEWFLEAAK+TFTTQETITNAETAK+TLASLSPETSLFIIASK+VDHQTGPIVWGEPGTNGQHAFYQLIHQGTK+VFEGNRPTNS…	AVLHVALR+DNMFSGSK+DVMPEVNR+EFGIDPQNMFEFWDWVGGR+EVMQMLVELAK+EWFLEAAKDPSAVAK+EWFLEAAK+FAAYFQQGDMESNGK+GKLPEEAR+HFVALSTNTAK+IEPELEGSSAVTSHDSSTNGLISFIK+ILLANFLAQTEALMK+INYTENR+KIEPELEGSSAVTSHDSSTNGLISFIK+LRELFEADPER+MIPCDFLIPVQTQHPIRK+MIPCDFLIPVQTQHPIR+SNTPIKVDGK+SPEDLEK+TFTTQETITNAETAKEWFLEAAKDPSAVAK+TFTTQETITNAETAKEWFLEAAK+TFTTQETITNAETAK+TLASLSPETSLFIIASK+VDHQTGPIVWGEPGTNGQHAFYQLIHQGTK+VFEGNRPTNSI…	AVLHVALR+DNMFSGSK+DVMPEVNR+ELFEADPER+EVMQMLVELAK+EWFLEAAKDPSAVAK+EWFLEAAK+FAAYFQQGDMESNGK+GKLPEEAR+HFVALSTNTAK+IEPELEGSSAVTSHDSSTNGLISFIK+ILLANFLAQTEALMK+INYTENR+KIEPELEGSSAVTSHDSSTNGLISFIK+LRELFEADPER+MIPCDFLIPVQTQHPIRK+MIPCDFLIPVQTQHPIR+SNTPIKVDGK+SPEDLEK+TFTTQETITNAETAKEWFLEAAKDPSAVAK+TFTTQETITNAETAKEWFLEAAK+TFTTQETITNAETAK+TLASLSPETSLFIIASK+VDHQTGPIVWGEPGTNGQHAFYQLIHQGTK+VFEGNRPTNSIVFTK+VWFVS…	22	29	25	26	26	26	15	18	15	18	17	18	-0.38778	0.135481	-0.0715533	-0.288248	0.466911	0.319059
P06796	sp|P06796|CASK_MOUSE	Kappa-casein OS=Mus musculus OX=10090 GN=Csn3 PE=2 SV=2	181	35.9	33.1	35.9	33.1	33.1	35.9	133	142	123	144	146	134	0.21	0.148	0.121	0.13	0.137	0.112	GEKNDIVYDEQR+GEKNDIVYDEQRVLYTPVR+LLLLRSPAPISK+NDIVYDEQR+NDIVYDEQRVLYTPVR+SPAPISK+SVLNFNQYEPNYYHYRPSLPATASPYMYYPLVVR+SVLNFNQYEPNYYHYR+VLYTPVR	GEKNDIVYDEQR+GEKNDIVYDEQRVLYTPVR+NDIVYDEQR+NDIVYDEQRVLYTPVR+SPAPISK+SVLNFNQYEPNYYHYRPSLPATASPYMYYPLVVR+SVLNFNQYEPNYYHYR+VLYTPVR	GEKNDIVYDEQR+GEKNDIVYDEQRVLYTPVR+LLLLRSPAPISK+NDIVYDEQR+NDIVYDEQRVLYTPVR+SPAPISK+SVLNFNQYEPNYYHYRPSLPATASPYMYYPLVVR+SVLNFNQYEPNYYHYR+VLYTPVRSVLNFNQYEPNYYHYR+VLYTPVR	GEKNDIVYDEQR+GEKNDIVYDEQRVLYTPVR+NDIVYDEQR+NDIVYDEQRVLYTPVR+SPAPISK+SVLNFNQYEPNYYHYRPSLPATASPYMYYPLVVR+SVLNFNQYEPNYYHYR+VLYTPVRSVLNFNQYEPNYYHYR+VLYTPVR	GEKNDIVYDEQR+GEKNDIVYDEQRVLYTPVR+NDIVYDEQR+NDIVYDEQRVLYTPVR+SPAPISK+SVLNFNQYEPNYYHYRPSLPATASPYMYYPLVVR+SVLNFNQYEPNYYHYR+VLYTPVRSVLNFNQYEPNYYHYR+VLYTPVR	GEKNDIVYDEQR+GEKNDIVYDEQRVLYTPVR+LLLLRSPAPISK+NDIVYDEQR+NDIVYDEQRVLYTPVR+SVLNFNQYEPNYYHYRPSLPATASPYMYYPLVVR+SVLNFNQYEPNYYHYR+VLYTPVR	9	8	10	9	9	8	4	3	3	4	3	3	-0.236577	-1.07927	0.830598	-2.17814	-0.30265	0.474238
P06797	sp|P06797|CATL1_MOUSE	Cathepsin L1 OS=Mus musculus OX=10090 GN=Ctsl PE=1 SV=2	334	25.7	64.4	49.7	40.1	55.1	44.9	64	98	72	77	87	98	0.111	0.106	0.071	0.072	0.081	0.083	ENGGLDSEESYPYEAK+FDQTFSAEWHQWK+LFQEPLMLK+LYGTNEEEWR+LYGTNEEEWRR+NLDHGVLLVGYGYEGTDSNKNK+NLDHGVLLVGYGYEGTDSNK+NSWGSEWGMEGYIK+RLYGTNEEEWR	AVATVGPISVAMDASHPSLQFYSSGIYYEPNCSSK+DNHCGLATAASYPVVN+ENGGLDSEESYPYEAK+FDQTFSAEWHQWK+LFQEPLMLK+LISLSEQNLVDCSHAQGNQGCNGGLMDFAFQYIK+LYGTNEEEWR+LYGTNEEEWRR+MIQLHNGEYSNGQHGFSMEMNAFGDMTNEEFR+NKYWLVK+NLDHGVLLVGYGYEGTDSNK+NSWGSEWGMEGYIK+QVVNGYR+RLYGTNEEEWR	DNHCGLATAASYPVVN+ENGGLDSEESYPYEAK+FDQTFSAEWHQWK+LFQEPLMLK+LISLSEQNLVDCSHAQGNQGCNGGLMDFAFQYIK+LYGTNEEEWR+LYGTNEEEWRR+MIQLHNGEYSNGQHGFSMEMNAFGDMTNEEFR+NLDHGVLLVGYGYEGTDSNK+NSWGSEWGMEGYIK+RLYGTNEEEWR	DNHCGLATAASYPVVN+ENGGLDSEESYPYEAK+FDQTFSAEWHQWK+LFQEPLMLK+LISLSEQNLVDCSHAQGNQGCNGGLMDFAFQYIK+LYGTNEEEWR+LYGTNEEEWRR+NLDHGVLLVGYGYEGTDSNK+NSWGSEWGMEGYIK+RLYGTNEEEWR	AVATVGPISVAMDASHPSLQFYSSGIYYEPNCSSK+DNHCGLATAASYPVVN+EKGCVTPVK+ENGGLDSEESYPYEAK+FDQTFSAEWHQWK+GCVTPVK+LFQEPLMLK+LISLSEQNLVDCSHAQGNQGCNGGLMDFAFQYIK+LYGTNEEEWR+LYGTNEEEWRR+NLDHGVLLVGYGYEGTDSNK+NSWGSEWGMEGYIK+QVVNGYR	DNHCGLATAASYPVVN+EKGCVTPVK+ENGGLDSEESYPYEAK+FDQTFSAEWHQWK+LFQEPLMLK+LISLSEQNLVDCSHAQGNQGCNGGLMDFAFQYIK+LYGTNEEEWR+LYGTNEEEWRR+NLDHGVLLVGYGYEGTDSNK+NSWGSEWGMEGYIK+QVVNGYR+RLYGTNEEEWR	9	14	11	10	13	12	6	8	7	7	10	8	0.62696	0.0219832	-1.27968	-0.813408	-0.433125	0.0143453
P06800	sp|P06800|PTPRC_MOUSE	Receptor-type tyrosine-protein phosphatase C OS=Mus musculus OX=10090 GN=Ptprc PE=1 SV=4	1293	NA	NA	1.8	NA	NA	NA	NA	NA	2	NA	NA	NA	NA	NA	0.002	NA	NA	NA	NA	NA	DLVSMIQDLK+SSNLDEQQELVER	NA	NA	NA	NA	NA	2	NA	NA	NA	NA	NA	1	NA	NA	NA	NA	NA	1.44948	NA	NA	NA
P06801	sp|P06801|MAOX_MOUSE	NADP-dependent malic enzyme OS=Mus musculus OX=10090 GN=Me1 PE=1 SV=2	572	47.6	65.2	51	61	63.1	63.6	111	122	138	144	175	204	0.196	0.127	0.136	0.135	0.168	0.176	AIFASGSPFDPVTLPDGR+AIVVTDGER+DLAFTLEER+DMAAFNERPIIFALSNPTSK+EVFAHEHEEMK+FMPIVYTPTVGLACQQYSLAFR+GHIASVLNAWPEDVVK+GLFISIHDK+GPEYDAFLDEFMEAASSK+IKPTALIGVAAIGGAFTEQILK+ILGLGDLGCNGMGIPVGK+IWLVDSK+LFYSVLMSDVEK+LNSDFDR+LYPPLNTIR+MATVYPEPQNK+NLEAIVQK+VFLTTAEVISQQVSDK+VRGPEYDAFLDEFMEAASSK+YGMNCLIQFEDFANR+YLLLMDLQDRNEK+YLLLMDLQDR	AECSAEQCYK+AIFASGSPFDPVTLPDGR+AIVVTDGER+DLAFTLEER+DMAAFNER+DMAAFNERPIIFALSNPTSK+EEFVSSQMYSTNYDQILPDCYPWPAEVQK+EVFAHEHEEMK+GHIASVLNAWPEDVVK+GLFISIHDK+GPEYDAFLDEFMEAASSK+IKPTALIGVAAIGGAFTEQILK+ILGLGDLGCNGMGIPVGK+IWLVDSK+LALYTACGGVNPQQCLPITLDVGTENEELLKDPLYIGLR+LFYSVLMSDVEK+LNSDFDR+LSDQTVLFQGAGEAALGIAHLVVMAMEK+MATVYPEPQNK+NLEAIVQK+TLFPGQGNNSYVFPGVALGVVACGLR+VFLTTAEVISQQVSDK+VRGPEYDAFLDEFMEAASSK+YGMNC…	AECSAEQCYK+AIFASGSPFDPVTLPDGR+AIVVTDGER+ASLTEEKEVFAHEHEEMK+DLAFTLEER+DMAAFNER+DMAAFNERPIIFALSNPTSK+EEFVSSQMYSTNYDQILPDCYPWPAEVQK+EVFAHEHEEMK+GHIASVLNAWPEDVVK+GLFISIHDK+GPEYDAFLDEFMEAASSK+HIDDKVFLTTAEVISQQVSDK+IKPTALIGVAAIGGAFTEQILK+ILGLGDLGCNGMGIPVGK+IWLVDSK+LFYSVLMSDVEK+LNSDFDR+MATVYPEPQNKEEFVSSQMYSTNYDQILPDCYPWPAEVQK+MATVYPEPQNK+NLEAIVQK+VFLTTAEVISQQVSDK+VRGPEYDAFLDEFMEAASSK+YGMNCLIQFEDFANR+YLL…	AECSAEQCYK+AIFASGSPFDPVTLPDGR+AIVVTDGER+ASLTEEKEVFAHEHEEMK+DLAFTLEER+DMAAFNER+DMAAFNERPIIFALSNPTSK+DPLYIGLR+EEFVSSQMYSTNYDQILPDCYPWPAEVQK+EVFAHEHEEMK+FMPIVYTPTVGLACQQYSLAFR+GHIASVLNAWPEDVVK+GLFISIHDK+GPEYDAFLDEFMEAASSK+HIDDKVFLTTAEVISQQVSDK+IKPTALIGVAAIGGAFTEQILK+ILGLGDLGCNGMGIPVGK+IWLVDSK+KIWLVDSK+LFYSVLMSDVEK+LNSDFDR+MATVYPEPQNK+NLEAIVQK+TLFPGQGNNSYVFPGVALGVVACGLR+VFLTTAEVISQQVSDK+VRGPEYDAFLDEF…	AECSAEQCYK+AIFASGSPFDPVTLPDGR+AIVVTDGER+DLAFTLEER+DMAAFNERPIIFALSNPTSK+EEFVSSQMYSTNYDQILPDCYPWPAEVQK+EVFAHEHEEMK+GHIASVLNAWPEDVVK+GLFISIHDK+GPEYDAFLDEFMEAASSK+IKPTALIGVAAIGGAFTEQILK+ILGLGDLGCNGMGIPVGK+IVQDAYK+IWLVDSK+LALYTACGGVNPQQCLPITLDVGTENEELLKDPLYIGLR+LFYSVLMSDVEK+LNSDFDR+LYPPLNTIR+MATVYPEPQNKEEFVSSQMYSTNYDQILPDCYPWPAEVQK+MATVYPEPQNK+NLEAIVQK+TLFPGQGNNSYVFPGVALGVVACGLR+VFLTTAEVISQQVSDK+VRGPE…	AECSAEQCYK+AIFASGSPFDPVTLPDGR+AIVVTDGER+ASLTEEKEVFAHEHEEMK+DLAFTLEER+DMAAFNERPIIFALSNPTSK+DPLYIGLR+EEFVSSQMYSTNYDQILPDCYPWPAEVQK+EVFAHEHEEMK+GHIASVLNAWPEDVVK+GLFISIHDK+GPEYDAFLDEFMEAASSK+HIDDKVFLTTAEVISQQVSDK+IKPTALIGVAAIGGAFTEQILK+ILGLGDLGCNGMGIPVGK+IVQDAYK+IWLVDSK+LALYTACGGVNPQQCLPITLDVGTENEELLKDPLYIGLR+LFYSVLMSDVEK+LNSDFDR+MATVYPEPQNKEEFVSSQMYSTNYDQILPDCYPWPAEVQK+MATVYPEPQNK+NLEAIVQK+TLFPGQGNN…	22	25	26	29	27	29	19	16	18	20	20	20	-0.760487	0.205474	1.29887	0.69951	0.652021	0.843524
P06802	sp|P06802|ENPP1_MOUSE	Ectonucleotide pyrophosphatase/phosphodiesterase family member 1 OS=Mus musculus OX=10090 GN=Enpp1 PE=1 SV=4	906	3.1	15.3	13.9	7.6	13.2	12.7	2	14	10	7	11	11	0.004	0.015	0.01	0.006	0.011	0.009	IPLSPVHK+LRPTDVPETYYSFNYEALAK	DDFSNCLYQDLR+EEGFLSQCPIK+EEGFLSQCPIKSTSNDLGCTCDPWIVPIKDFEK+ESSWVEELLTLHR+FVCSCADDCKTHNDCCINYSSVCQDKK+GQPIWVTANHQEVK+QESVSELLR+SGTYFWPGSDVEIDGILPDIYK+STSNDLGCTCDPWIVPIKDFEK+YLGDVNNVK	CLNLILISDHGMEQGSCK+ESSWVEELLTLHR+FVCSCADDCK+GQPIWVTANHQEVK+KPIYNPSHPK+SGTYFWPGSDVEIDGILPDIYK+STSNDLGCTCDPWIVPIKDFEK+YDSLEILK+YLGDVNNVK	EEGFLSQCPIK+ESSWVEELLTLHR+GQPIWVTANHQEVK+STSNDLGCTCDPWIVPIKDFEK+YLGDVNNVK	AEYLHTWGGLLPVISK+CLNLILISDHGMEQGSCK+DDFSNCLYQDLR+EEGFLSQCPIK+ESSWVEELLTLHR+FVCSCADDCKTHNDCCINYSSVCQDKK+GQPIWVTANHQEVK+YLGDVNNVK	DDFSNCLYQDLR+ESSWVEELLTLHR+FVCSCADDCKTHNDCCINYSSVCQDKK+KPIYNPSHPK+SGTYFWPGSDVEIDGILPDIYK+STSNDLGCTCDPWIVPIKDFEK+YLGDVNNVK	2	10	9	5	8	7	1	4	4	2	2	3	-0.331475	0.386288	-1.44951	-0.029087	-0.165143	0.481984
P06869	sp|P06869|UROK_MOUSE	Urokinase-type plasminogen activator OS=Mus musculus OX=10090 GN=Plau PE=1 SV=1	433	NA	27.3	21.9	22.4	15.2	10.4	NA	13	11	9	13	3	NA	0.014	0.011	0.008	0.009	0.003	NA	EDSLAYHNDIALLK+ESSYNPGEMK+FEVEQLILHEYYR+FQGEHCEIDASK+FTDAPFGSDCEITGFGK+IVGGEFTEVENQPWFAAIYQK+KPSSSVDQQGFQCGQK+QFVQECMVHDCSLSK	EDSLAYHNDIALLK+FEVEQLILHEYYR+FTDAPFGSDCEITGFGK+GDSGGPLICNIEGR+IVGGEFTEVENQPWFAAIYQK+KPSSSVDQQGFQCGQK	EDSLAYHNDIALLK+ESESDYLYPK+ESSYNPGEMK+FEVEQLILHEYYR+FTDAPFGSDCEITGFGK+IVGGEFTEVENQPWFAAIYQK+KENYVVYLGQSK	EDSLAYHNDIALLK+FTDAPFGSDCEITGFGK+KPSSSVDQQGFQCGQK+NKPGVYTR+TSTGQCAQPSR	EDSLAYHNDIALLK+ESSYNPGEMK+IVGGEFTEVENQPWFAAIYQK	NA	8	6	7	5	3	NA	3	4	2	3	2	NA	-0.0308032	-0.437343	-1.01132	-0.907405	-0.139096
P06909	sp|P06909|CFAH_MOUSE	Complement factor H OS=Mus musculus OX=10090 GN=Cfh PE=1 SV=2	1234	63.8	70.3	70.1	72.3	67.5	67.6	327	557	589	582	642	542	0.575	0.593	0.582	0.545	0.615	0.466	CDNGFSPPSGYSWDYLR+CGPPPPIDNGDITSLSLPVYEPLSSVEYQCQK+CIEKIPCSQPPTIEHGSINLPR+CIKTDCDVLPTVK+CLPVTELENGR+CSPPYILNGIYTPHR+CTAQGWEPEVPCVR+CTLKPCEFPQFK+CTPTGWIPVPR+CVATDQLEK+CVEILCTPPR+CVFHYVENGDSAYWEK+DSIESSSHEHGTTFSYVCDDGFR+DSIESSSHEHGTTFSYVCDDGFRIPEENR+ECGADGWINDIPLCEVVK+ECSVPTLDR+ECSVPTLDRK+EIHCSENGLWSNEKPR+ENSEILSGSWSEQLYPEGTQATYK+ERGDAVCTGSGWSSQPFCEEKR+FECNSGFK+FECNSGFKIEGHK+GDAVCTGSGWSSQPFCEEK+GDA…	CDNGFSPPSGYSWDYLR+CGPPPPIDNGDITSLSLPVYEPLSSVEYQCQK+CIKTDCDVLPTVK+CLPVTELENGR+CSPPYILNGIYTPHR+CTAQGWEPEVPCVR+CTLKPCEFPQFK+CTPTGWIPVPR+CVATDQLEK+CVEILCTPPR+CVEILCTPPRVENGDGINVKPVYK+CVFHYVENGDSAYWEK+DNSCVDPPHVPNATIVTR+DSIESSSHEHGTTFSYVCDDGFR+DSIESSSHEHGTTFSYVCDDGFRIPEENR+ECGADGWINDIPLCEVVKCLPVTELENGR+ECGADGWINDIPLCEVVK+ECSVPTLDR+ECSVPTLDRK+EIHCSENGLWSNEKPR+ENSEILSGSWSEQLYPEGTQATYK+ERGDAVCTGSGWSSQPFC…	CDNGFSPPSGYSWDYLR+CGPPPPIDNGDITSLSLPVYEPLSSVEYQCQK+CIEKIPCSQPPTIEHGSINLPR+CIKTDCDVLPTVK+CLPVTELENGR+CSPPYILNGIYTPHR+CTAQGWEPEVPCVR+CTLKPCEFPQFK+CTPTGWIPVPR+CVATDQLEK+CVEILCTPPR+CVEILCTPPRVENGDGINVKPVYK+CVFHYVENGDSAYWEK+DSIESSSHEHGTTFSYVCDDGFR+DSIESSSHEHGTTFSYVCDDGFRIPEENR+ECGADGWINDIPLCEVVKCLPVTELENGR+ECGADGWINDIPLCEVVK+ECSVPTLDR+ECSVPTLDRK+EIHCSENGLWSNEKPR+ENSEILSGSWSEQLYPEGTQATYK+ERGDAVCTGSGWSS…	CDNGFSPPSGYSWDYLR+CGPPPPIDNGDITSLSLPVYEPLSSVEYQCQK+CIEKIPCSQPPTIEHGSINLPR+CIKTDCDVLPTVK+CLPVTELENGR+CSPPYILNGIYTPHR+CSVPPYHHGDSVEFICEENFTMIGHGSVSCISGK+CTAQGWEPEVPCVR+CTAQGWEPEVPCVRK+CTLKPCEFPQFK+CTPTGWIPVPR+CVATDQLEK+CVEILCTPPR+CVFHYVENGDSAYWEK+DSIESSSHEHGTTFSYVCDDGFR+DSIESSSHEHGTTFSYVCDDGFRIPEENR+ECGADGWINDIPLCEVVKCLPVTELENGR+ECGADGWINDIPLCEVVK+ECSVPTLDR+ECSVPTLDRK+EIHCSENGLWSNEKPR+ENSEILSGSWSEQ…	CDNGFSPPSGYSWDYLR+CGPPPPIDNGDITSLSLPVYEPLSSVEYQCQK+CIKTDCDVLPTVK+CLPVTELENGR+CSPPYILNGIYTPHR+CTAQGWEPEVPCVR+CTLKPCEFPQFK+CTPTGWIPVPR+CVATDQLEK+CVEILCTPPR+CVEILCTPPRVENGDGINVKPVYK+CVFHYVENGDSAYWEK+DSIESSSHEHGTTFSYVCDDGFR+DSIESSSHEHGTTFSYVCDDGFRIPEENR+ECGADGWINDIPLCEVVK+ECSVPTLDR+ECSVPTLDRK+EIHCSENGLWSNEKPR+ENSEILSGSWSEQLYPEGTQATYK+ERGDAVCTGSGWSSQPFCEEK+ERGDAVCTGSGWSSQPFCEEKR+FECNSGFK+GDAVCTGSGWSSQ…	CDNGFSPPSGYSWDYLR+CGPPPPIDNGDITSLSLPVYEPLSSVEYQCQK+CIKTDCDVLPTVK+CLPVTELENGR+CSPPYILNGIYTPHR+CTAQGWEPEVPCVR+CTAQGWEPEVPCVRK+CTLKPCEFPQFK+CTPTGWIPVPR+CVATDQLEK+CVEILCTPPR+CVEILCTPPRVENGDGINVKPVYK+CVFHYVENGDSAYWEK+DSIESSSHEHGTTFSYVCDDGFR+DSIESSSHEHGTTFSYVCDDGFRIPEENR+ECGADGWINDIPLCEVVKCLPVTELENGR+ECGADGWINDIPLCEVVK+ECSVPTLDR+ECSVPTLDRK+EIHCSENGLWSNEKPR+ENSEILSGSWSEQLYPEGTQATYK+ERGDAVCTGSGWSSQPFCEEK…	60	73	75	79	68	71	39	47	49	51	42	42	0.182534	-0.47934	-0.839663	-0.588751	-3.0907	-1.47821
P07091	sp|P07091|S10A4_MOUSE	Protein S100-A4 OS=Mus musculus OX=10090 GN=S100a4 PE=1 SV=1	101	7.9	15.8	15.8	15.8	16.8	15.8	2	3	8	10	3	6	0.003	0.003	0.008	0.009	0.003	0.005	ELPSFLGK	ELPSFLGK+TDEAAFQK	ELPSFLGK+TDEAAFQK	ELPSFLGK+TDEAAFQK	ELPSFLGK+VMSNLDSNR	ELPSFLGK+TDEAAFQK	1	2	2	2	2	2	1	1	2	2	2	2	-1.36901	0.119566	-0.12792	0.805417	0.222608	-0.547203
P07141	sp|P07141|CSF1_MOUSE	Macrophage colony-stimulating factor 1 OS=Mus musculus OX=10090 GN=Csf1 PE=1 SV=2	552	5.1	22.3	20.7	14.5	15.4	14.1	3	26	22	15	9	22	0.006	0.029	0.021	0.013	0.009	0.019	ALSASPFPK+DWNIFTK+TFHETPLQLLEK	AFFLVQDIIDETMR+DVVTKPDCNCLYPK+DWNIFTK+LLLVCLLMSR+LQELSNNLNSCFTK+NLLEKDWNIFTK+SHSWGIVLPLGELEGK+STCQTLESTEQPNHGDR+TEGSSLLPSELPLR+TFHETPLQLLEK	AFFLVQDIIDETMR+DVVTKPDCNCLYPK+DWNIFTK+LQELSNNLNSCFTK+NLLEKDWNIFTK+SHSWGIVLPLGELEGKR+SHSWGIVLPLGELEGK+STCQTLESTEQPNHGDR+TEGSSLLPSELPLR+TFHETPLQLLEK	AFFLVQDIIDETMR+DVVTKPDCNCLYPK+DWNIFTK+SHSWGIVLPLGELEGK+STCQTLESTEQPNHGDR+TFHETPLQLLEK	AFFLVQDIIDETMR+DWNIFTK+FSPSTPVGGSIQAETDRPR+SHSWGIVLPLGELEGK+STCQTLESTEQPNHGDR+TFHETPLQLLEK	DWNIFTK+LQELSNNLNSCFTKDYEEQNK+LQELSNNLNSCFTK+NLLEKDWNIFTK+SHSWGIVLPLGELEGK+STCQTLESTEQPNHGDR+TFHETPLQLLEK	3	10	10	6	6	7	1	6	7	3	3	5	0.665481	-0.338594	-0.0439648	-1.07715	-0.734094	0.631658
P07214	sp|P07214|SPRC_MOUSE	SPARC OS=Mus musculus OX=10090 GN=Sparc PE=1 SV=1	302	16.9	40.4	43	46	37.1	23.8	9	19	22	26	20	9	0.016	0.02	0.021	0.025	0.019	0.008	DEGNNLLTEK+LEAGDHPVELLAR+TFDSSCHFFATK+YIAPCLDSELTEFPLR	APLIPMEHCTTR+DEGNNLLTEK+FFETCDLDNDK+LEAGDHPVELLAR+LHLDYIGPCK+NVLVTLYERDEGNNLLTEK+TFDSSCHFFATK+VCELDESNTPMCVCQDPTSCPAPIGEFEK+YIAPCLDSELTEFPLR	APLIPMEHCTTR+DEGNNLLTEK+FFETCDLDNDK+HGKVCELDESNTPMCVCQDPTSCPAPIGEFEK+LEAGDHPVELLAR+LHLDYIGPCK+TFDSSCHFFATK+VCELDESNTPMCVCQDPTSCPAPIGEFEK+YIALEEWAGCFGIK+YIAPCLDSELTEFPLR	APLIPMEHCTTR+DEGNNLLTEK+FFETCDLDNDK+HGKVCELDESNTPMCVCQDPTSCPAPIGEFEK+LEAGDHPVELLAR+LHLDYIGPCK+NVLVTLYERDEGNNLLTEK+TFDSSCHFFATK+VCELDESNTPMCVCQDPTSCPAPIGEFEK+YIALEEWAGCFGIK+YIAPCLDSELTEFPLR	FFETCDLDNDK+FFETCDLDNDKYIALEEWAGCFGIK+LEAGDHPVELLAR+LHLDYIGPCK+NVLVTLYERDEGNNLLTEK+NVLVTLYER+VCELDESNTPMCVCQDPTSCPAPIGEFEK+YIALEEWAGCFGIK+YIAPCLDSELTEFPLR	APLIPMEHCTTR+FFETCDLDNDK+FFETCDLDNDKYIALEEWAGCFGIK+NVLVTLYERDEGNNLLTEK+YIAPCLDSELTEFPLR	4	9	10	11	9	5	1	6	5	7	6	2	-0.777619	0.0764558	0.823834	0.336177	-1.19119	-0.879078
P07309	sp|P07309|TTHY_MOUSE	Transthyretin OS=Mus musculus OX=10090 GN=Ttr PE=1 SV=1	147	70.1	67.3	70.1	63.3	63.3	63.3	154	97	103	76	131	128	0.257	0.104	0.103	0.071	0.124	0.109	FVEGVYR+GSPAVDVAVK+HYTIAALLSPYSYSTTAVVSNPQN+KTSEGSWEPFASGK+TAESGELHGLTTDEK+TLGISPFHEFADVVFTANDSGHR+TSEGSWEPFASGKTAESGELHGLTTDEK+TSEGSWEPFASGK+VELDTKSYWK	FVEGVYR+GSPAVDVAVK+HYTIAALLSPYSYSTTAVVSNPQN+KTSEGSWEPFASGK+TAESGELHGLTTDEK+TLGISPFHEFADVVFTANDSGHR+TSEGSWEPFASGK+VLDAVRGSPAVDVAVK	FVEGVYR+GSPAVDVAVK+HYTIAALLSPYSYSTTAVVSNPQN+KTSEGSWEPFASGK+TAESGELHGLTTDEK+TLGISPFHEFADVVFTANDSGHR+TSEGSWEPFASGK+VELDTKSYWK	FVEGVYR+GSPAVDVAVK+HYTIAALLSPYSYSTTAVVSNPQN+KTSEGSWEPFASGK+TAESGELHGLTTDEK+TLGISPFHEFADVVFTANDSGHR+TSEGSWEPFASGK	FVEGVYR+GSPAVDVAVK+HYTIAALLSPYSYSTTAVVSNPQN+KTSEGSWEPFASGK+TAESGELHGLTTDEK+TLGISPFHEFADVVFTANDSGHR+TSEGSWEPFASGK	FVEGVYR+GSPAVDVAVK+HYTIAALLSPYSYSTTAVVSNPQN+KTSEGSWEPFASGK+TAESGELHGLTTDEK+TLGISPFHEFADVVFTANDSGHR+TSEGSWEPFASGK	9	8	8	7	7	7	6	6	6	5	5	6	0.935766	1.0892	-0.25746	-0.20969	-0.922711	1.20954
P07310	sp|P07310|KCRM_MOUSE	Creatine kinase M-type OS=Mus musculus OX=10090 GN=Ckm PE=1 SV=1	381	61.9	60.9	60.6	61.2	65.1	63.3	147	283	250	223	356	342	0.238	0.288	0.233	0.195	0.315	0.274	AGHPFMWNEHLGYVLTCPSNLGTGLR+DLFDPIIQDR+FCVGLQK+FEEILTR+FKLNYKPQEEYPDLSK+GGDDLDPNYVLSSR+GQSIDDMIPAQK+GTGGVDTAAVGAVFDISNADR+GYTLPPHCSR+IEEIFKK+LGSSEVEQVQLVVDGVK+LMVEMEKK+LMVEMEK+LNYKPQEEYPDLSK+LSVEALNSLTGEFK+RFCVGLQK+RGTGGVDTAAVGAVFDISNADR+SFLVWVNEEDHLR+SMTEQEQQQLIDDHFLFDKPVSPLLLASGMAR+TDLNHENLK+VLTPDLYNKLR+VLTPDLYNK	AGHPFMWNEHLGYVLTCPSNLGTGLR+DLFDPIIQDR+FCVGLQK+FEEILTR+GGDDLDPNYVLSSR+GQSIDDMIPAQK+GTGGVDTAAVGAVFDISNADR+GYTLPPHCSR+IEEIFKK+LGSSEVEQVQLVVDGVK+LMVEMEKK+LMVEMEK+LNYKPQEEYPDLSK+LSVEALNSLTGEFK+RFCVGLQK+RGTGGVDTAAVGAVFDISNADR+SFLVWVNEEDHLR+SMTEQEQQQLIDDHFLFDKPVSPLLLASGMAR+TDLNHENLK+VLTPDLYNK	AGHPFMWNEHLGYVLTCPSNLGTGLR+DLFDPIIQDR+FCVGLQK+FEEILTR+GGDDLDPNYVLSSR+GQSIDDMIPAQK+GTGGVDTAAVGAVFDISNADR+GYTLPPHCSR+IEEIFKK+LGSSEVEQVQLVVDGVK+LMVEMEK+LNYKPQEEYPDLSK+LSVEALNSLTGEFK+RFCVGLQK+RGTGGVDTAAVGAVFDISNADR+SFLVWVNEEDHLR+SMTEQEQQQLIDDHFLFDKPVSPLLLASGMAR+TDLNHENLK+VLTPDLYNK	AGHPFMWNEHLGYVLTCPSNLGTGLR+DLFDPIIQDR+FCVGLQK+FEEILTR+GGDDLDPNYVLSSR+GGDDLDPNYVLSSRVR+GQSIDDMIPAQK+GTGGVDTAAVGAVFDISNADR+GYTLPPHCSR+IEEIFKK+LGSSEVEQVQLVVDGVK+LMVEMEK+LNYKPQEEYPDLSK+LSVEALNSLTGEFK+RFCVGLQK+RGTGGVDTAAVGAVFDISNADR+SFLVWVNEEDHLR+SMTEQEQQQLIDDHFLFDKPVSPLLLASGMAR+TDLNHENLK+VLTPDLYNK	AGHPFMWNEHLGYVLTCPSNLGTGLR+DLFDPIIQDR+FCVGLQK+FCVGLQKIEEIFKK+FEEILTR+GGDDLDPNYVLSSR+GIWHNDNK+GKYYPLK+GQSIDDMIPAQK+GTGGVDTAAVGAVFDISNADR+GYTLPPHCSR+HKTDLNHENLK+IEEIFKK+LGSSEVEQVQLVVDGVK+LMVEMEK+LNYKPQEEYPDLSK+LSVEALNSLTGEFKGK+LSVEALNSLTGEFK+RFCVGLQK+RGTGGVDTAAVGAVFDISNADR+SFLVWVNEEDHLR+SMTEQEQQQLIDDHFLFDKPVSPLLLASGMAR+TDLNHENLK+VLTPDLYNK	AGHPFMWNEHLGYVLTCPSNLGTGLR+DLFDPIIQDR+FCVGLQK+FEEILTR+GGDDLDPNYVLSSR+GIWHNDNK+GQSIDDMIPAQK+GTGGVDTAAVGAVFDISNADR+GYTLPPHCSR+HKTDLNHENLK+IEEIFKK+LGSSEVEQVQLVVDGVK+LMVEMEK+LNYKPQEEYPDLSK+LSVEALNSLTGEFK+RFCVGLQK+RGTGGVDTAAVGAVFDISNADR+SFLVWVNEEDHLR+SMTEQEQQQLIDDHFLFDKPVSPLLLASGMAR+TDLNHENLK+VLTPDLYNK	22	20	19	20	24	21	15	15	14	15	15	15	-0.353537	-2.09195	0.463652	0.404893	1.27555	0.203598
P07356	sp|P07356|ANXA2_MOUSE	Annexin A2 OS=Mus musculus OX=10090 GN=Anxa2 PE=1 SV=2	339	27.7	38.3	53.1	49.9	41.9	52.8	10	33	35	43	36	46	0.015	0.035	0.034	0.039	0.033	0.039	DALNIETAVK+GLGTDEDSLIEIICSR+GVDEVTIVNILTNR+LSLEGDHSTPPSAYGSVKPYTNFDAER+SALSGHLETVILGLLK+TPAQYDASELK	AEDGSVIDYELIDQDAR+DALNIETAVK+DIISDTSGDFR+ELPSALK+ELYDAGVK+GLGTDEDSLIEIICSR+GVDEVTIVNILTNR+RAEDGSVIDYELIDQDAR+SEVDMLK+SYSPYDMLESIKK+TDLEKDIISDTSGDFR+TNQELQEINR+TPAQYDASELK	AEDGSVIDYELIDQDAR+ALLYLCGGDD+DALNIETAVK+DIISDTSGDFRK+ELPSALK+ELYDAGVK+ELYDAGVKR+GLGTDEDSLIEIICSR+GVDEVTIVNILTNR+LSLEGDHSTPPSAYGSVKPYTNFDAER+RAEDGSVIDYELIDQDAR+SEVDMLK+SLYYYIQQDTK+SYSPYDMLESIKK+TDLEKDIISDTSGDFR+TNQELQEINR+TPAQYDASELK	AEDGSVIDYELIDQDAR+ALLYLCGGDD+DALNIETAVK+DIISDTSGDFRK+ELPSALK+ELYDAGVK+ELYDAGVKR+GLGTDEDSLIEIICSR+GVDEVTIVNILTNR+LSLEGDHSTPPSAYGSVKPYTNFDAER+RAEDGSVIDYELIDQDAR+SEVDMLK+SYSPYDMLESIKK+TDLEKDIISDTSGDFR+TNQELQEINR+TPAQYDASELK	DALNIETAVK+DIISDTSGDFR+DIISDTSGDFRK+ELPSALK+ELYDAGVK+GLGTDEDSLIEIICSR+GVDEVTIVNILTNR+LMVALAK+LSLEGDHSTPPSAYGSVKPYTNFDAER+SEVDMLK+SYSPYDMLESIKK+TNQELQEINR+TPAQYDASELK	AEDGSVIDYELIDQDAR+DALNIETAVK+ELPSALK+ELYDAGVK+ELYDAGVKR+GLGTDEDSLIEIICSR+GVDEVTIVNILTNR+LSLEGDHSTPPSAYGSVKPYTNFDAER+QDIAFAYQR+RAEDGSVIDYELIDQDAR+SEVDMLK+SLYYYIQQDTK+SYSPYDMLESIKK+TDLEKDIISDTSGDFRK+TDLEKDIISDTSGDFR+TNQELQEINR+TPAQYDASELK	6	13	17	16	13	17	2	7	7	8	7	10	0.823344	0.575218	0.133004	1.20249	0.275717	-0.180644
P07361	sp|P07361|A1AG2_MOUSE	Alpha-1-acid glycoprotein 2 OS=Mus musculus OX=10090 GN=Orm2 PE=1 SV=1	207	29.5	32.9	28.5	32.9	39.6	39.6	24	54	68	34	156	241	0.025	0.032	0.039	0.063	0.086	0.118	AVTHVGMDESEIIFVDWK+AVTHVGMDESEIIFVDWKK+HGAFMLAFDLKDEK+HGAFMLAFDLK+IFADLIVLK+QQLELEKETK+QQLELEK+RPDITPELR	AVTHVGMDESEIIFVDWK+AVTHVGMDESEIIFVDWKK+GLSLNAK+HGAFMLAFDLKDEK+HGAFMLAFDLK+IFADLIVLK+QQLELEKETK+QQLELEK+RPDITPELR	AVTHVGMDESEIIFVDWK+AVTHVGMDESEIIFVDWKK+GLSLNAK+HGAFMLAFDLKDEK+HGAFMLAFDLK+QQLELEKETK+QQLELEK+RPDITPELR	AVTHVGMDESEIIFVDWK+AVTHVGMDESEIIFVDWKK+GLSLNAK+HGAFMLAFDLKDEK+HGAFMLAFDLK+IFADLIVLK+QQLELEKETK+QQLELEK+RPDITPELR	AVTHVGMDESEIIFVDWK+AVTHVGMDESEIIFVDWKK+GLSLNAK+HGAFMLAFDLKDEK+HGAFMLAFDLK+IFADLIVLK+QQLELEKETK+QQLELEK+RPDITPELR+WFFIGAAVLNPDYR	AVTHVGMDESEIIFVDWK+AVTHVGMDESEIIFVDWKK+GLSLNAK+HGAFMLAFDLKDEK+HGAFMLAFDLK+IFADLIVLK+QQLELEKETK+QQLELEK+RPDITPELR+WFFIGAAVLNPDYR	8	9	8	9	10	10	4	3	3	5	2	4	-0.860662	-1.24701	-1.87097	-0.997287	-4.48388	-3.9234
P07607	sp|P07607|TYSY_MOUSE	Thymidylate synthase OS=Mus musculus OX=10090 GN=Tyms PE=1 SV=1	307	NA	NA	23.8	32.6	NA	NA	NA	NA	6	9	NA	NA	NA	NA	0.006	0.008	NA	NA	NA	NA	DFLDSLGFSAR+DMDSDYSGQGVDQLQK+KVETIDDFKVEDFQIEGYNPHPTIK+MLVVGSELQSDAQQLSAEAPR	DFLDSLGFSAR+DMDSDYSGQGVDQLQK+KVETIDDFKVEDFQIEGYNPHPTIK+MLVVGSELQSDAQQLSAEAPR+QEGDLGPVYGFQWR+YSLRDEFPLLTTK	NA	NA	NA	NA	4	6	NA	NA	NA	NA	1	1	NA	NA	NA	NA	0.461412	0.633414	NA	NA
P07628	sp|P07628|K1KB8_MOUSE sp|P36369|K1B26_MOUSE	Kallikrein 1-related peptidase b8 OS=Mus musculus OX=10090 GN=Klk1b8 PE=2 SV=1;Kallikrein 1-related peptidase b26 OS=Mus musculus OX=10090 GN=Klk1b26 PE=2 SV=1	261	3.4	NA	NA	NA	14.9	NA	1	NA	NA	NA	1	NA	0.002	NA	NA	NA	0.005	NA	VVGGFNCEK	NA	NA	NA	LFQEEPSAQHR+LSKPADITDAVKPITLPTK+VVGGFNCEK	NA	1	NA	NA	NA	3	NA	1	NA	NA	NA	1	NA	0.0174467	NA	NA	NA	0.101899	NA
P07724	sp|P07724|ALBU_MOUSE	Serum albumin OS=Mus musculus OX=10090 GN=Alb PE=1 SV=3	608	72.7	84	78.1	84.4	81.9	82.4	276	863	1151	703	950	1107	0.491	0.914	1.126	0.651	0.887	0.95	AADKDTCFSTEGPNLVTR+AETFTFHSDICTLPEKEK+AHCLSEVEHDTMPADLPAIAADFVEDQEVCKNYAEAK+APQVSTPTLVEAAR+CCAEANPPACYGTVLAEFQPLVEEPK+CCSGSLVER+CCTLPEDQR+CCTLPEDQRLPCVEDYLSAILNR+DDNPSLPPFERPEAEAMCTSFK+DVFLGTFLYEYSR+ECCHGDLLECADDRAELAK+ECCHGDLLECADDR+ENPTTFMGHYLHEVAR+ENYGELADCCTK+ENYGELADCCTKQEPERNECFLQHK+GLVLIAFSQYLQK+KAHCLSEVEHDTMPADLPAIAADFVEDQEVCK+KQTALAELVK+KYEATLEKCCAEANPPACYGTVLAEFQPLVEEPK+LATDLTK+LCAIPNLR…	AADKDTCFSTEGPNLVTR+AETFTFHSDICTLPEK+AETFTFHSDICTLPEKEK+AFKAWAVAR+AHCLSEVEHDTMPADLPAIAADFVEDQEVCK+AHCLSEVEHDTMPADLPAIAADFVEDQEVCKNYAEAK+ALVSSVR+APQVSTPTLVEAAR+CCAEANPPACYGTVLAEFQPLVEEPK+CCSGSLVER+CCTLPEDQR+CCTLPEDQRLPCVEDYLSAILNR+DDNPSLPPFERPEAEAMCTSFK+DDNPSLPPFERPEAEAMCTSFKENPTTFMGHYLHEVAR+DTCFSTEGPNLVTR+DVFLGTFLYEYSR+DVFLGTFLYEYSRR+ECCHGDLLECADDRAELAK+ECCHGDLLECADDR+ENPTTFMGHYLHEVAR+ENYGELADCCTK…	AADKDTCFSTEGPNLVTR+AADKDTCFSTEGPNLVTRCKDALA+AETFTFHSDICTLPEK+AETFTFHSDICTLPEKEK+AHCLSEVEHDTMPADLPAIAADFVEDQEVCK+AHCLSEVEHDTMPADLPAIAADFVEDQEVCKNYAEAK+ALVSSVR+APQVSTPTLVEAAR+CCAEANPPACYGTVLAEFQPLVEEPK+CCSGSLVER+CCSGSLVERRPCFSALTVDETYVPK+CCTLPEDQR+CCTLPEDQRLPCVEDYLSAILNR+DDNPSLPPFERPEAEAMCTSFK+DDNPSLPPFERPEAEAMCTSFKENPTTFMGHYLHEVAR+DTCFSTEGPNLVTR+DVFLGTFLYEYSR+DVFLGTFLYEYSRR+ECCHGDLLECADDRAELAK+ECC…	AADKDTCFSTEGPNLVTR+AETFTFHSDICTLPEK+AETFTFHSDICTLPEKEK+AFKAWAVAR+AHCLSEVEHDTMPADLPAIAADFVEDQEVCK+AHCLSEVEHDTMPADLPAIAADFVEDQEVCKNYAEAK+ALVSSVR+APQVSTPTLVEAAR+CCAEANPPACYGTVLAEFQPLVEEPK+CCSGSLVER+CCSGSLVERRPCFSALTVDETYVPK+CCTLPEDQR+CCTLPEDQRLPCVEDYLSAILNR+DDNPSLPPFERPEAEAMCTSFK+DTCFSTEGPNLVTR+DVFLGTFLYEYSR+ECCHGDLLECADDRAELAK+ECCHGDLLECADDR+ENPTTFMGHYLHEVAR+ENYGELADCCTK+ENYGELADCCTKQEPER+ENYGELADC…	AADKDTCFSTEGPNLVTR+AETFTFHSDICTLPEK+AETFTFHSDICTLPEKEK+AHCLSEVEHDTMPADLPAIAADFVEDQEVCK+AHCLSEVEHDTMPADLPAIAADFVEDQEVCKNYAEAK+ALVSSVR+APQVSTPTLVEAAR+CCAEANPPACYGTVLAEFQPLVEEPK+CCSGSLVER+CCTLPEDQR+CCTLPEDQRLPCVEDYLSAILNR+DDNPSLPPFERPEAEAMCTSFK+DDNPSLPPFERPEAEAMCTSFKENPTTFMGHYLHEVAR+DTCFSTEGPNLVTR+DVFLGTFLYEYSR+DVFLGTFLYEYSRR+ECCHGDLLECADDRAELAK+ECCHGDLLECADDR+ENPTTFMGHYLHEVAR+ENYGELADCCTK+ENYGELADC…	AADKDTCFSTEGPNLVTR+AETFTFHSDICTLPEK+AETFTFHSDICTLPEKEK+AHCLSEVEHDTMPADLPAIAADFVEDQEVCK+AHCLSEVEHDTMPADLPAIAADFVEDQEVCKNYAEAK+ALVSSVR+APQVSTPTLVEAAR+CCAEANPPACYGTVLAEFQPLVEEPK+CCSGSLVER+CCTLPEDQR+CCTLPEDQRLPCVEDYLSAILNR+DDNPSLPPFERPEAEAMCTSFK+DDNPSLPPFERPEAEAMCTSFKENPTTFMGHYLHEVAR+DTCFSTEGPNLVTR+DVFLGTFLYEYSR+ECCHGDLLECADDRAELAK+ECCHGDLLECADDR+ENPTTFMGHYLHEVAR+ENYGELADCCTK+ENYGELADCCTKQEPER+ENYGEL…	42	67	70	66	65	64	21	33	31	33	34	32	0.859223	0.0427408	-0.333706	-1.29523	-1.61263	-0.823363
P07742	sp|P07742|RIR1_MOUSE	Ribonucleoside-diphosphate reductase large subunit OS=Mus musculus OX=10090 GN=Rrm1 PE=1 SV=2	792	7.1	25.9	29.4	43.4	26.5	19.1	5	28	28	42	26	21	0.009	0.029	0.028	0.04	0.025	0.018	DDSIEGIYDTLKQCALISK+EYGPYETYEGSPVSK+IAVSNLHK+TRPAANPIQFTLNK	DDSIEGIYDTLK+DDSIEGIYDTLKQCALISK+EDIDAAIETYNLLSEK+EYGPYETYEGSPVSK+IIDINYYPIPEAHLSNK+IIDINYYPIPEAHLSNKR+NSLLIAPMPTASTAQILGNNESIEPYTSNIYTR+NTAAMVCSLENR+QIFETIYYGALEASCELAK+SNQQNLGTIK+TRPAANPIQFTLNK+TVWEISQK+VFSDVMEDLYNYINPHNGR+VLSGEFQIVNPHLLK+VSVGIHKEDIDAAIETYNLLSEK	DDSIEGIYDTLK+EYGPYETYEGSPVSK+GLWNEEMK+HSPMVASSTLDIVMANK+IIDINYYPIPEAHLSNK+IIDINYYPIPEAHLSNKR+LYESYEK+NSLLIAPMPTASTAQILGNNESIEPYTSNIYTR+NTAAMVCSLENR+QIFETIYYGALEASCELAK+TRPAANPIQFTLNK+TVWEISQK+VETNQDWSLMCPNECPGLDEVWGEEFEK+VFSDVMEDLYNYINPHNGR+VSVGIHKEDIDAAIETYNLLSEK	DDSIEGIYDTLK+DDSIEGIYDTLKQCALISK+EYGPYETYEGSPVSK+GAFIDQSQSLNIHIAEPNYGK+GLWNEEMK+HSPMVASSTLDIVMANK+IIDINYYPIPEAHLSNK+IIDINYYPIPEAHLSNKR+LCYGLNMDFVDPAQITMK+LYESYEK+NQIIACNGSIQSIPEIPDDLK+NSLLIAPMPTASTAQILGNNESIEPYTSNIYTR+NTAAMVCSLENR+QCALISK+QIFETIYYGALEASCELAK+RVETNQDWSLMCPNECPGLDEVWGEEFEK+SNQQNLGTIK+TRPAANPIQFTLNK+TVWEISQK+VFSDVMEDLYNYINPHNGR+VIQGLYSGVTTVELDTLAAETAATLTTK+VLSGEFQIVNPHLLK+YPFESPEAQL…	EYGPYETYEGSPVSK+IIDINYYPIPEAHLSNK+IIDINYYPIPEAHLSNKR+LCYGLNMDFVDPAQITMK+LTSMHFYGWK+LYESYEK+NQIIACNGSIQSIPEIPDDLK+NSLLIAPMPTASTAQILGNNESIEPYTSNIYTR+QCALISK+QIFETIYYGALEASCELAK+SNQQNLGTIK+TRPAANPIQFTLNK+VLSGEFQIVNPHLLK+VSVGIHKEDIDAAIETYNLLSEK	EDIDAAIETYNLLSEK+EYGPYETYEGSPVSK+IIDINYYPIPEAHLSNKR+LCYGLNMDFVDPAQITMK+LYESYEK+NSLLIAPMPTASTAQILGNNESIEPYTSNIYTR+QIFETIYYGALEASCELAK+SNQQNLGTIK+TVWEISQK+VSVGIHKEDIDAAIETYNLLSEK	4	15	15	23	14	10	2	7	10	10	7	5	-0.987805	-0.308868	0.402956	-0.194752	0.0405132	0.213054
P07743	sp|P07743|BPIA2_MOUSE	BPI fold-containing family A member 2 OS=Mus musculus OX=10090 GN=Bpifa2 PE=1 SV=1	235	NA	6.8	6.8	NA	NA	NA	NA	2	3	NA	NA	NA	NA	0.002	0.003	NA	NA	NA	NA	NSILETLNTADLGNLK	NSILETLNTADLGNLK	NA	NA	NA	NA	1	1	NA	NA	NA	NA	1	1	NA	NA	NA	NA	0.334689	0.717792	NA	NA	NA
P07758	sp|P07758|A1AT1_MOUSE sp|Q00896|A1AT3_MOUSE	Alpha-1-antitrypsin 1-1 OS=Mus musculus OX=10090 GN=Serpina1a PE=1 SV=4;Alpha-1-antitrypsin 1-3 OS=Mus musculus OX=10090 GN=Serpina1c PE=1 SV=2	413	44.9	NA	50.6	48.7	43.4	45.1	89	NA	204	183	193	277	0.093	NA	0.114	0.095	0.098	0.132	DQSPASHEIATNLGDFAISLYR+IFNNGADLSGITEENAPLK+IFNNGADLSGITEENAPLKLSQAVHK+KLDQDTVFALANYILFK+KPFDPENTEEAEFHVDESTTVK+KVINDFVEK+LAQIHFPR+LSISGEYNLK+MQHLEQTLSK+NHYQAEVFSVNFAESEEAK+RLAQIHFPR+SFQHLLQTLNRPDSELQLSTGNGLFVNNDLK+TLMSPLGITR+VINDFVEK	NA	AVLTIDETGTEAAAVTVLQMVPMSMPPILR+DQSPASHEIATNLGDFAISLYR+IFNNGADLSGITEENAPLK+KLDQDTVFALANYILFK+KPFDPENTEEAEFHVDESTTVK+KVINDFVEK+LAQIHFPR+LSISGEYNLK+MQHLEQTLSK+NHYQAEVFSVNFAESEEAKK+NHYQAEVFSVNFAESEEAK+SFQHLLQTLNRPDSELQLSTGNGLFVNNDLK+TLMSPLGITR+VINDFVEK+WKKPFDPENTEEAEFHVDESTTVK	AVLTIDETGTEAAAVTVLQMVPMSMPPILR+DQSPASHEIATNLGDFAISLYR+IFNNGADLSGITEENAPLK+KLDQDTVFALANYILFK+KPFDPENTEEAEFHVDESTTVK+KVINDFVEK+LDQDTVFALANYILFK+LSISGEYNLK+MQHLEQTLSK+NHYQAEVFSVNFAESEEAKK+NHYQAEVFSVNFAESEEAK+SFQHLLQTLNRPDSELQLSTGNGLFVNNDLK+TLMSPLGITR+VINDFVEK+WKKPFDPENTEEAEFHVDESTTVK	DQSPASHEIATNLGDFAISLYR+IFNNGADLSGITEENAPLK+KLDQDTVFALANYILFK+KPFDPENTEEAEFHVDESTTVK+KVINDFVEK+LAQIHFPR+LSISGEYNLK+MQHLEQTLSK+NHYQAEVFSVNFAESEEAKK+NHYQAEVFSVNFAESEEAK+SFQHLLQTLNRPDSELQLSTGNGLFVNNDLK+TLMSPLGITR+VINDFVEK+WKKPFDPENTEEAEFHVDESTTVK	DQSPASHEIATNLGDFAISLYR+IFNNGADLSGITEENAPLK+IFNNGADLSGITEENAPLKLSQAVHK+KLDQDTVFALANYILFK+KPFDPENTEEAEFHVDESTTVK+KVINDFVEK+LAQIHFPR+LDQDTVFALANYILFK+LSISGEYNLK+MQHLEQTLSK+NHYQAEVFSVNFAESEEAKK+NHYQAEVFSVNFAESEEAK+SFQHLLQTLNRPDSELQLSTGNGLFVNNDLK+TLMSPLGITR+VINDFVEK+WKKPFDPENTEEAEFHVDESTTVK	14	NA	15	15	14	16	5	NA	8	8	5	5	0.61682	NA	0.0785172	-1.49199	-1.23007	-0.91089
P07759	sp|P07759|SPA3K_MOUSE	Serine protease inhibitor A3K OS=Mus musculus OX=10090 GN=Serpina3k PE=1 SV=2	418	55	77.5	52.9	62.7	62.4	56.9	335	654	489	635	695	915	0.558	0.557	0.393	0.486	0.56	0.697	ALYQTEAFTADFQQPTEAK+AVLDVAETGTEAAAATGVIGGIR+AVLDVAETGTEAAAATGVIGGIRK+DEELSCSVLELK+DLQILAEFHEK+ELISELDER+EVFTEQADLSGITETK+EVFTEQADLSGITETKK+FSIASNYR+GKTMEEILEGLK+HFRDEELSCSVLELK+ISFDPQDTFESEFYLDEK+ISFDPQDTFESEFYLDEKR+KLSVSQVVHK+KTLFPSQIEELNLPK+LEEDVLPEMGIK+LSVSQVVHK+MQQVEASLQPETLRK+MQQVEASLQPETLR+NPDTNIVFSPLSISAALAIVSLGAK+SVKVPMMK+TLFPSQIEELNLPK+TLMVLVNYIYFK+TMEEILEGLK	AILPAVHFNRPFLFVIYHTSAQSILFMAK+AILPAVHFNRPFLFVIYHTSAQSILFMAKVNNPK+ALYQTEAFTADFQQPTEAK+AVLDVAETGTEAAAATGVIGGIR+AVLDVAETGTEAAAATGVIGGIRK+DEELSCSVLELK+DLQILAEFHEK+ELISELDER+EVFTEQADLSGITETK+EVFTEQADLSGITETKK+FSIASNYR+GKTMEEILEGLK+HFRDEELSCSVLELK+ISFDPQDTFESEFYLDEK+ISFDPQDTFESEFYLDEKR+KAILPAVHFNRPFLFVIYHTSAQSILFMAKVNNPK+KLSVSQVVHK+KTLFPSQIEELNLPK+LALKNPDTNIVFSPLSISAALALVSLGAK+LEEDVLPEMGIK+LSQPEDQDQINI…	ALYQTEAFTADFQQPTEAK+AVLDVAETGTEAAAATGVIGGIR+AVLDVAETGTEAAAATGVIGGIRK+DEELSCSVLELK+DLQILAEFHEK+EILEGLK+ELISELDER+EVFTEQADLSGITETK+EVFTEQADLSGITETKK+GKTMEEILEGLK+HFRDEELSCSVLELK+ISFDPQDTFESEFYLDEK+ISFDPQDTFESEFYLDEKR+KLSVSQVVHK+KTLFPSQIEELNLPK+LEEDVLPEMGIK+LSQPEDQDQINIGNAMFIEK+LSVSQVVHK+MQQVEASLQPETLRK+MQQVEASLQPETLR+NPDTNIVFSPLSISAALAIVSLGAK+SVKVPMMK+TLFPSQIEELNLPK+TMEEILEGLK+YTGNASALLILPDQGR	ALYQTEAFTADFQQPTEAK+AVLDVAETGTEAAAATGVIGGIR+AVLDVAETGTEAAAATGVIGGIRK+DEELSCSVLELK+DLQILAEFHEK+EILEGLK+ELISELDER+EVFTEQADLSGITETK+EVFTEQADLSGITETKK+GKTMEEILEGLK+HFRDEELSCSVLELK+ISFDPQDTFESEFYLDEK+ISFDPQDTFESEFYLDEKR+KLSVSQVVHK+KTLFPSQIEELNLPK+LALKNPDTNIVFSPLSISAALALVSLGAK+LEEDVLPEMGIK+LSQPEDQDQINIGNAMFIEK+LSVSQVVHK+MQQVEASLQPETLRK+MQQVEASLQPETLR+NPDTNIVFSPLSISAALALVSLGAK+SVKVPMMK+TLFPSQIEELNLPK+TL…	ALYQTEAFTADFQQPTEAK+AVLDVAETGTEAAAATGVIGGIR+AVLDVAETGTEAAAATGVIGGIRK+DEELSCSVLELK+DLQILAEFHEK+ELISELDER+EVFTEQADLSGITETK+EVFTEQADLSGITETKK+FSIASNYR+GKTMEEILEGLK+HFRDEELSCSVLELK+ISFDPQDTFESEFYLDEK+ISFDPQDTFESEFYLDEKR+KLSVSQVVHK+KTLFPSQIEELNLPK+LEEDVLPEMGIK+LSQPEDQDQINIGNAMFIEK+LSVSQVVHK+MQQVEASLQPETLRK+MQQVEASLQPETLR+NPDTNIVFSPLSISAALAIVSLGAK+QTQGMIK+SVKVPMMK+TLFPSQIEELNLPK+TMEEILEGLK+YTGNASALLILP…	ALYQTEAFTADFQQPTEAK+AVLDVAETGTEAAAATGVIGGIR+AVLDVAETGTEAAAATGVIGGIRK+DEELSCSVLELK+DLQILAEFHEK+EILEGLK+ELISELDER+EVFTEQADLSGITETK+EVFTEQADLSGITETKK+FSIASNYR+GKTMEEILEGLK+HFRDEELSCSVLELK+ISFDPQDTFESEFYLDEK+ISFDPQDTFESEFYLDEKR+KLSVSQVVHK+KTLFPSQIEELNLPK+LEEDVLPEMGIK+LSQPEDQDQINIGNAMFIEK+LSVSQVVHK+MQQVEASLQPETLRK+MQQVEASLQPETLR+NPDTNIVFSPLSISAALAIVSLGAK+SVKVPMMK+TLFPSQIEELNLPK+TMEEILEGLK	24	34	25	27	26	25	12	12	10	10	12	13	1.17166	0.701302	0.706692	-0.215294	-1.72167	-0.141777
P07901	sp|P07901|HS90A_MOUSE	Heat shock protein HSP 90-alpha OS=Mus musculus OX=10090 GN=Hsp90aa1 PE=1 SV=4	733	46	64.4	62.6	64.5	62.3	62.8	164	358	442	450	390	447	0.213	0.297	0.325	0.334	0.285	0.298	ADLINNLGTIAK+ALLFVPR+CLELFTELAEDKENYKK+DNSTMGYMAAK+DQVANSAFVER+EDQTEYLEER+EGLELPEDEEEK+EGLELPEDEEEKK+EGLELPEDEEEKKK+EGLELPEDEEEKKKQEEK+EKYIDQEELNK+ELHINLIPSK+ELHINLIPSKQDR+ELISNSSDALDK+ELISNSSDALDKIR+FYEQFSK+GVVDSEDLPLNISR+HIYFITGETK+HLEINPDHSIIETLR+HNDDEQYAWESSAGGSFTVR+HSQFIGYPITLFVEK+IRYESLTDPSKLDSGK+KLSELLR+LVTSPCCIVTSTYGWTANMER+NPDDITNEEYGEFYK+RAPFDLFENR+SLTNDWEEHLAVK+TKPIWTR+TLTIVDTGIGMTK+TL…	ADLINNLGTIAK+APFDLFENR+APFDLFENRK+CLELFTELAEDK+CLELFTELAEDKENYK+CLELFTELAEDKENYKK+DLVILLYETALLSSGFSLEDPQTHANR+DNSTMGYMAAK+DQVANSAFVER+EDQTEYLEER+EGLELPEDEEEK+EGLELPEDEEEKK+EGLELPEDEEEKKK+EGLELPEDEEEKKKQEEK+EGLELPEDEEEKKKQEEKK+EKYIDQEELNK+ELHINLIPSK+ELHINLIPSKQDR+ELISNSSDALDK+ELISNSSDALDKIR+FYEQFSK+GVVDSEDLPLNISR+GVVDSEDLPLNISREMLQQSK+HGLEVIYMIEPIDEYCVQQLK+HIYFITGETK+HLEINPDHSIIETLR+HNDDEQYAWESSAG…	ADLINNLGTIAK+ALLFVPR+APFDLFENR+APFDLFENRK+CLELFTELAEDK+CLELFTELAEDKENYK+CLELFTELAEDKENYKK+DNSTMGYMAAK+DQVANSAFVER+EDQTEYLEER+EGLELPEDEEEK+EGLELPEDEEEKK+EGLELPEDEEEKKK+EGLELPEDEEEKKKQEEK+EGLELPEDEEEKKKQEEKK+EKYIDQEELNK+ELHINLIPSK+ELHINLIPSKQDR+ELISNSSDALDK+FYEQFSK+GVVDSEDLPLNISR+GVVDSEDLPLNISREMLQQSK+HFSVEGQLEFR+HGLEVIYMIEPIDEYCVQQLK+HIYFITGETK+HLEINPDHSIIETLR+HNDDEQYAWESSAGGSFTVR+HSQFIGYPITLFVEK+…	ADLINNLGTIAK+ALLFVPR+APFDLFENR+APFDLFENRK+CLELFTELAEDK+CLELFTELAEDKENYK+CLELFTELAEDKENYKK+DNSTMGYMAAK+DQVANSAFVER+EDQTEYLEER+EGLELPEDEEEK+EGLELPEDEEEKK+EGLELPEDEEEKKK+EGLELPEDEEEKKKQEEK+EGLELPEDEEEKKKQEEKK+EKYIDQEELNK+ELHINLIPSK+ELHINLIPSKQDR+ELISNSSDALDK+ELISNSSDALDKIR+FYEQFSK+GVVDSEDLPLNISR+GVVDSEDLPLNISREMLQQSK+HFSVEGQLEFR+HGLEVIYMIEPIDEYCVQQLK+HIYFITGETK+HLEINPDHSIIETLR+HNDDEQYAWESSAGGSFTVR+H…	ADLINNLGTIAK+ALLFVPR+APFDLFENR+APFDLFENRK+CLELFTELAEDK+CLELFTELAEDKENYK+CLELFTELAEDKENYKK+DNSTMGYMAAK+DQVANSAFVER+EDQTEYLEER+EGLELPEDEEEK+EGLELPEDEEEKK+EGLELPEDEEEKKK+EGLELPEDEEEKKKQEEK+EKYIDQEELNK+ELHINLIPSK+ELHINLIPSKQDR+ELISNSSDALDK+ELISNSSDALDKIR+EMLQQSK+FYEQFSK+GVVDSEDLPLNISR+GVVDSEDLPLNISREMLQQSK+HFSVEGQLEFR+HGLEVIYMIEPIDEYCVQQLK+HIYFITGETK+HLEINPDHSIIETLR+HNDDEQYAWESSAGGSFTVR+HSQFIGYPITLFV…	ADLINNLGTIAK+ALLFVPR+APFDLFENR+APFDLFENRK+CLELFTELAEDKENYK+CLELFTELAEDKENYKK+DNSTMGYMAAK+DQVANSAFVER+EDQTEYLEER+EGLELPEDEEEK+EGLELPEDEEEKK+EGLELPEDEEEKKK+EGLELPEDEEEKKKQEEKK+EKYIDQEELNK+ELHINLIPSK+ELHINLIPSKQDR+ELISNSSDALDK+ELISNSSDALDKIR+EMLQQSK+FYEQFSK+GVVDSEDLPLNISR+GVVDSEDLPLNISREMLQQSK+HFSVEGQLEFR+HGLEVIYMIEPIDEYCVQQLK+HIYFITGETK+HLEINPDHSIIETLR+HNDDEQYAWESSAGGSFTVR+HSQFIGYPITLFVEKER+HSQFIGY…	36	52	52	56	56	56	18	21	27	23	22	25	-0.610328	0.243725	0.349216	0.116715	0.74888	-0.035429
P08003	sp|P08003|PDIA4_MOUSE	Protein disulfide-isomerase A4 OS=Mus musculus OX=10090 GN=Pdia4 PE=1 SV=3	638	42	54.9	54.4	58.3	57.7	60.3	67	81	123	115	119	145	0.113	0.084	0.12	0.104	0.111	0.125	AATQFWR+DLEHLSK+DLGLSESGEDVNAAILDESGKK+DNDPPIAVAK+EFVTAFK+EFVTAFKK+EKYGIVDYMIEQSGPPSK+EVSQPDWTPPPEVTLSLTK+FAMEPEEFDSDTLR+FDVSGYPTIK+FHHTFSPEIAK+FHVMDVQGSTEASAIK+HALPLVGHR+IDATSASMLASK+LAPEYEK+LVLTHPEK+MDATANDITNDQYK+QFAPEYEK+QLEPIYTSLGKK+RFDVSGYPTLK+SPPIPLAK+TFDAIVMDPK+VDATEQTDLAKR+VDATEQTDLAK+VEGFPTIYFAPSGDKK+YGIVDYMIEQSGPPSK	DFPEYTFAIADEEDYATEVK+DGDDVVIIGLFQGDGDPAYLQYQDAANNLR+DLEHLSK+DLGLSESGEDVNAAILDESGKK+DNDPPIAVAK+EENGVWVLNDGNFDNFVADK+EFVTAFK+EFVTAFKK+EVSQPDWTPPPEVTLSLTK+FAMEPEEFDSDTLR+FDVSGYPTLK+FHHTFSPEIAK+FHVMDVQGSTEASAIK+GQAVDYDGSR+HALPLVGHR+IASTLKDNDPPIAVAK+IDATSASMLASK+LAPEYEK+MDATANDITNDQYK+NPIKFEGGNR+QFAPEYEK+QVQEFLK+RFDVSGYPTLK+SPPIPLAK+TFDAIVMDPK+TQEEIVAK+VDATEQTDLAKR+VDATEQTDLAK+VEGFPTIYFAPSGDKK+VEGFPTI…	DFPEYTFAIADEEDYATEVK+DGDDVVIIGLFQGDGDPAYLQYQDAANNLR+DLEHLSK+DLGLSESGEDVNAAILDESGK+DLGLSESGEDVNAAILDESGKK+DNDPPIAVAK+EFVTAFK+EFVTAFKK+EVSQPDWTPPPEVTLSLTK+FAMEPEEFDSDTLR+FDVSGYPTLK+FHHTFSPEIAK+FHVMDVQGSTEASAIKDYVVK+FHVMDVQGSTEASAIK+GQAVDYDGSR+HALPLVGHR+IASTLKDNDPPIAVAK+IDATSASMLASK+LAPEYEK+MDATANDITNDQYK+NPIKFEGGNR+QFAPEYEK+QLEPIYTSLGKK+QLEPIYTSLGK+QVQEFLK+RFDVSGYPTLK+SPPIPLAK+TFDAIVMDPK+TQEEIVAK+V…	DFPEYTFAIADEEDYATEVK+DGDDVVIIGLFQGDGDPAYLQYQDAANNLR+DLEHLSK+DLGLSESGEDVNAAILDESGK+DLGLSESGEDVNAAILDESGKK+DNDPPIAVAK+EENGVWVLNDGNFDNFVADK+EFVTAFK+EKYGIVDYMIEQSGPPSK+EVSQPDWTPPPEVTLSLTK+FAMEPEEFDSDTLR+FDVSGYPTLK+FHHTFSPEIAK+FHVMDVQGSTEASAIK+GQAVDYDGSR+HALPLVGHR+IASTLKDNDPPIAVAK+IDATSASMLASK+KLAPEYEK+LAPEYEK+LVLTHPEK+MDATANDITNDQYK+NPIKFEGGNR+QFAPEYEK+QLEPIYTSLGKK+QLEPIYTSLGK+QVQEFLK+RFDVSGYPTLK+SPP…	DFPEYTFAIADEEDYATEVK+DGDDVVIIGLFQGDGDPAYLQYQDAANNLR+DLEHLSK+DLGLSESGEDVNAAILDESGKK+DNDPPIAVAK+EENGVWVLNDGNFDNFVADK+EFVTAFK+EVSQPDWTPPPEVTLSLTK+FAMEPEEFDSDTLR+FDVSGYPTLK+FHHTFSPEIAK+FHVMDVQGSTEASAIK+FIDEHATK+FIDEHATKR+GQAVDYDGSR+HALPLVGHR+IASTLKDNDPPIAVAK+IDATSASMLASK+KGQAVDYDGSR+KLAPEYEK+LAPEYEK+LVLTHPEK+MDATANDITNDQYK+QFAPEYEK+QLEPIYTSLGK+QVQEFLK+SPPIPLAK+TFDAIVMDPK+TQEEIVAK+VDATEQTDLAK+VEGFPTIY…	DFPEYTFAIADEEDYATEVK+DGDDVVIIGLFQGDGDPAYLQYQDAANNLR+DLEHLSK+DLGLSESGEDVNAAILDESGKK+DNDPPIAVAK+EENGVWVLNDGNFDNFVADK+EFVTAFK+EVSQPDWTPPPEVTLSLTK+FAMEPEEFDSDTLR+FDVSGYPTLK+FHHTFSPEIAK+FHVMDVQGSTEASAIKDYVVK+FHVMDVQGSTEASAIK+FIDEHATK+FIDEHATKR+GQAVDYDGSR+HALPLVGHR+IASTLKDNDPPIAVAK+IDATSASMLASK+KGQAVDYDGSR+KLAPEYEK+LAPEYEK+LVLTHPEK+MDATANDITNDQYK+NPIKFEGGNR+QFAPEYEK+QLEPIYTSLGKK+QLEPIYTSLGK+QVQEFLK+RFD…	26	31	34	36	33	37	15	20	23	20	24	22	-0.923563	-0.46843	0.218176	-0.0789974	-0.291366	0.168217
P08030	sp|P08030|APT_MOUSE	Adenine phosphoribosyltransferase OS=Mus musculus OX=10090 GN=Aprt PE=1 SV=2	180	32.8	28.3	43.9	51.7	23.3	36.7	13	12	17	19	10	16	0.022	0.012	0.016	0.018	0.009	0.014	AELEIQK+DISPLLK+DISPLLKDPDSFR+IDYIAGLDSR+LPGPTVSASYSLEYGK+SFPDFPIPGVLFR	AELEIQK+DALEPGQR+DISPLLK+DISPLLKDPDSFR+IDYIAGLDSR+SFPDFPIPGVLFR	AELEIQK+AEVVECVSLVELTSLK+DISPLLK+DISPLLKDPDSFR+GFLFGPSLAQELGVGCVLIR+IDYIAGLDSR+SFPDFPIPGVLFR	AELEIQK+AEVVECVSLVELTSLK+DALEPGQR+DISPLLK+DISPLLKDPDSFR+GFLFGPSLAQELGVGCVLIR+LPGPTVSASYSLEYGK+SFPDFPIPGVLFR	AEVVECVSLVELTSLK+DISPLLK+DISPLLKDPDSFR+SFPDFPIPGVLFR	AELEIQK+DISPLLK+DISPLLKDPDSFR+GFLFGPSLAQELGVGCVLIR+LGPIPFFSLLQYD+SFPDFPIPGVLFR	6	6	7	8	4	6	3	3	4	6	3	5	0.22793	0.0792345	-0.219488	0.815278	0.122014	-0.303801
P08032	sp|P08032|SPTA1_MOUSE	Spectrin alpha chain, erythrocytic 1 OS=Mus musculus OX=10090 GN=Spta1 PE=1 SV=3	2415	NA	NA	NA	4	NA	NA	NA	NA	NA	4	NA	NA	NA	NA	NA	0.005	NA	NA	NA	NA	NA	ADVVESWIGEK+FQSADATGQELLDGNHEASEEIR+IITLDETATK+TALINADELPTDVASGEALLAR+VADELLFEELLTPEGAHIR+VNQYANECAQEK	NA	NA	NA	NA	NA	6	NA	NA	NA	NA	NA	1	NA	NA	NA	NA	NA	0.735573	NA	NA
P08071	sp|P08071|TRFL_MOUSE	Lactotransferrin OS=Mus musculus OX=10090 GN=Ltf PE=1 SV=4	707	73.8	88	78.6	80.5	81.3	82.9	658	2284	1311	1266	1508	1983	1.153	2.45	1.284	1.18	1.447	1.727	ADAMTLDGGTMFDAGKPPYK+AGNVAFLK+AGNVAFLKDSTVLQNTDGK+ARVTWCAVGSEEK+ARVTWCAVGSEEKR+CASSPEEPYSGYAGALR+CGLVPVLAENQK+CPGEFCLFQSK+CPGEFCLFQSKTK+DFELLCLDDTR+DFELLCLDDTRKPVTEAK+DLLFKESAIGFVR+DNAGDVAFTR+DNAGDVAFTRGSTVFEELPNKAER+DRFPNLCSSCAGTGANKCASSPEEPYSGYAGALR+DRFPNLCSSCAGTGANK+DSTVLQNTDGK+DSTVLQNTDGKNTEEWAR+ECHLAQVPSHAVVSR+EDAGFTWSSLR+ERYQGYTGALR+ESAIGFVR+EYVIATER+FFSKSCVPGAQK+FNEFFSQSCAPGAD+FNEFFSQSCAPG…	ADAMTLDGGTMFDAGKPPYK+AGNVAFLK+AGNVAFLKDSTVLQNTDGK+AGNVAFLKDSTVLQNTDGKNTEEWAR+ARVTWCAVGSEEK+ARVTWCAVGSEEKR+CASSPEEPYSGYAGALR+CGLVPVLAENQK+CGLVPVLAENQKSSK+CLAEKAGNVAFLK+CLAEKAGNVAFLKDSTVLQNTDGKNTEEWAR+CLRDNAGDVAFTR+CPGEFCLFQSK+CPGEFCLFQSKTK+DFELLCLDDTR+DFELLCLDDTRK+DFELLCLDDTRKPVTEAK+DLLFKESAIGFVR+DNAGDVAFTR+DNAGDVAFTRGSTVFEELPNKAER+DNAGDVAFTRGSTVFEELPNK+DQYKLLCPDNTWKPVTEYK+DRFPNLCSSCAGTGANKCASSPEE…	ADAMTLDGGTMFDAGKPPYK+AGNVAFLK+AGNVAFLKDSTVLQNTDGK+AGNVAFLKDSTVLQNTDGKNTEEWAR+ARVTWCAVGSEEK+ARVTWCAVGSEEKR+CASSPEEPYSGYAGALR+CGLVPVLAENQK+CPGEFCLFQSK+CPGEFCLFQSKTK+DFELLCLDDTR+DFELLCLDDTRK+DFELLCLDDTRKPVTEAK+DLLFKESAIGFVR+DNAGDVAFTR+DNAGDVAFTRGSTVFEELPNK+DRFPNLCSSCAGTGANKCASSPEEPYSGYAGALR+DRFPNLCSSCAGTGANK+DSTVLQNTDGK+DSTVLQNTDGKNTEEWAR+ECHLAQVPSHAVVSR+EDAGFTWSSLR+EEAIWELLR+ERYQGYTGALR+ESAIGFVR+EY…	ADAMTLDGGTMFDAGKPPYK+AGNVAFLK+AGNVAFLKDSTVLQNTDGK+ARVTWCAVGSEEK+ARVTWCAVGSEEKR+CASSPEEPYSGYAGALR+CGLVPVLAENQK+CLRDNAGDVAFTR+CPGEFCLFQSK+CPGEFCLFQSKTK+DFELLCLDDTR+DFELLCLDDTRK+DFELLCLDDTRKPVTEAK+DNAGDVAFTR+DRFPNLCSSCAGTGANKCASSPEEPYSGYAGALR+DRFPNLCSSCAGTGANK+DSTVLQNTDGK+DSTVLQNTDGKNTEEWAR+ECHLAQVPSHAVVSR+EDAGFTWSSLR+EEAIWELLR+ESAIGFVR+ESAIGFVRVPQK+EYVIATER+FNEFFSQSCAPGAD+FNEFFSQSCAPGADPK+FNEFFSQSC…	ADAMTLDGGTMFDAGKPPYK+AGNVAFLK+AGNVAFLKDSTVLQNTDGKNTEEWAR+ARVTWCAVGSEEK+ARVTWCAVGSEEKR+CASSPEEPYSGYAGALR+CGLVPVLAENQK+CPGEFCLFQSK+DFELLCLDDTR+DFELLCLDDTRK+DFELLCLDDTRKPVTEAK+DLLFKESAIGFVR+DNAGDVAFTR+DNAGDVAFTRGSTVFEELPNK+DRFPNLCSSCAGTGANKCASSPEEPYSGYAGALR+DRFPNLCSSCAGTGANK+DSTVLQNTDGK+DSTVLQNTDGKNTEEWAR+ECHLAQVPSHAVVSR+EDAGFTWSSLR+EEAIWELLR+ERYQGYTGALR+ESAIGFVR+ESAIGFVRVPQK+EYVIATER+FFSKSCVPGAQK+F…	ADAMTLDGGTMFDAGKPPYK+AGNVAFLK+AGNVAFLKDSTVLQNTDGK+AGNVAFLKDSTVLQNTDGKNTEEWAR+ARVTWCAVGSEEK+ARVTWCAVGSEEKR+ARVTWCAVGSEEKRKCDQWNR+CASSPEEPYSGYAGALR+CASSPEEPYSGYAGALRCLRDNAGDVAFTR+CGLVPVLAENQK+CLAEKAGNVAFLKDSTVLQNTDGK+CLAEKAGNVAFLKDSTVLQNTDGKNTEEWAR+CLRDNAGDVAFTR+CPGEFCLFQSK+CPGEFCLFQSKTK+DFELLCLDDTR+DFELLCLDDTRK+DFELLCLDDTRKPVTEAK+DNAGDVAFTR+DNAGDVAFTRGSTVFEELPNKAER+DQYKLLCPDNTWKPVTEYKECHLAQVPSHAVV…	62	110	83	78	87	100	31	38	36	36	37	37	0.623203	-1.16707	-2.3034	-2.55849	0.0435236	-0.956123
P08074	sp|P08074|CBR2_MOUSE	Carbonyl reductase [NADPH] 2 OS=Mus musculus OX=10090 GN=Cbr2 PE=1 SV=1	244	4.1	29.9	33.2	33.2	11.9	26.2	1	5	7	12	5	9	0.002	0.006	0.007	0.011	0.005	0.008	AMAMELGPHK	ALGGIGPVDLLVNNAALVIMQPFLEVTK+ECPGIEPVCVDLGDWDATEK+TNSDLVSLAK+VNSVNPTVVLTDMGK	ECPGIEPVCVDLGDWDATEK+GAMTMLTKAMAMELGPHK+SASTSGGGILVDAGYLAS+TNSDLVSLAK+VNSVNPTVVLTDMGK	ECPGIEPVCVDLGDWDATEK+GAMTMLTKAMAMELGPHK+SASTSGGGILVDAGYLAS+TNSDLVSLAK+VNSVNPTVVLTDMGK	ALVTGAGK+SVFQVSQMVAR+TNSDLVSLAK	ALVTGAGK+ECPGIEPVCVDLGDWDATEK+SVFQVSQMVAR+TNSDLVSLAK+VNSVNPTVVLTDMGK	1	4	5	5	3	5	1	2	1	3	3	2	-0.311706	-0.605859	1.99966	1.32911	-0.537041	-0.0787987
P08101	sp|P08101|FCGR2_MOUSE	Low affinity immunoglobulin gamma Fc region receptor II OS=Mus musculus OX=10090 GN=Fcgr2 PE=1 SV=2	330	NA	NA	11.2	5.2	6.1	11.2	NA	NA	5	1	3	3	NA	NA	0.004	0.001	0.003	0.003	NA	NA	HPEALDEETEHDYQNHI+LEPPWIQVLK+SQVQASYTFK	HPEALDEETEHDYQNHI	LEPPWIQVLK+SQVQASYTFK	HPEALDEETEHDYQNHI+LEPPWIQVLK+SQVQASYTFK	NA	NA	3	1	2	3	NA	NA	1	1	2	3	NA	NA	-1.21056	0.948176	-0.285916	-0.325883
P08113	sp|P08113|ENPL_MOUSE	Endoplasmin OS=Mus musculus OX=10090 GN=Hsp90b1 PE=1 SV=2	802	35	36.8	43.9	52.6	43.3	40	51	108	132	160	93	148	0.081	0.112	0.119	0.136	0.082	0.12	DISTNYYASQK+DISTNYYASQKK+EAESSPFVER+EATEKEFEPLLNWMK+EEASDYLELDTIK+EFEPLLNWMK+EGVKFDESEK+ELISNASDALDK+ELISNASDALDKIR+FQSSHHSTDITSLDQYVER+GVVDSDDLPLNVSR+IYFMAGSSR+LIINSLYK+NLLHVTDTGVGMTR+SGTSEFLNK+SILFVPTSAPR+TDDEVVQREEEAIQLDGLNASQIR+TETVEEPLEEDEAAKEEKEESDDEAAVEEEEEEKKPK+TFEINPR+TVWDWELMNDIKPIWQRPSK+VFITDDFHDMMPK+YNDTFWK+YSQFINFPIYVWSSK	DISTNYYASQK+DISTNYYASQKK+EAESSPFVER+EATEKEFEPLLNWMK+EEASDYLELDTIK+EEEAIQLDGLNASQIR+EFEPLLNWMK+EFGTNIK+ELISNASDALDK+ELISNASDALDKIR+FQSSHHSTDITSLDQYVER+GLFDEYGSK+GLFDEYGSKK+GVVDSDDLPLNVSR+GYEVIYLTEPVDEYCIQALPEFDGK+GYEVIYLTEPVDEYCIQALPEFDGKR+KGYEVIYLTEPVDEYCIQALPEFDGK+KGYEVIYLTEPVDEYCIQALPEFDGKR+LISLTDENALAGNEELTVK+LTESPCALVASQYGWSGNMER+NLGTIAK+NLLHVTDTGVGMTR+SGTSEFLNK+SGYLLPDTK+SILFVPTSAPR+TDDEVVQR…	DISTNYYASQK+DISTNYYASQKK+EAESSPFVER+EATEKEFEPLLNWMK+EEASDYLELDTIK+EEEAIQLDGLNASQIR+EFEPLLNWMK+EFGTNIK+EGVKFDESEK+ELISNASDALDK+ELISNASDALDKIR+FQSSHHSTDITSLDQYVER+GLFDEYGSK+GVVDSDDLPLNVSR+GYEVIYLTEPVDEYCIQALPEFDGK+GYEVIYLTEPVDEYCIQALPEFDGKR+IKEDEDDKTVMDLAVVLFETATLR+KEAESSPFVER+KGYEVIYLTEPVDEYCIQALPEFDGKR+LGVIEDHSNR+LISLTDENALAGNEELTVK+LTESPCALVASQYGWSGNMER+NLGTIAK+NLLHVTDTGVGMTREELVK+NLLHVTDTGVGMTR…	DISTNYYASQK+DISTNYYASQKK+EAESSPFVER+EATEKEFEPLLNWMK+EEASDYLELDTIK+EEEAIQLDGLNASQIR+EFEPLLNWMK+EFGTNIK+EGVKFDESEK+EGVKFDESEKTK+ELISNASDALDK+ELISNASDALDKIR+EVEEDEYK+FAFQAEVNR+FQSSHHSTDITSLDQYVER+GLFDEYGSK+GLFDEYGSKK+GVVDSDDLPLNVSR+GYEVIYLTEPVDEYCIQALPEFDGK+GYEVIYLTEPVDEYCIQALPEFDGKR+IKEDEDDKTVMDLAVVLFETATLR+KEAESSPFVER+KGYEVIYLTEPVDEYCIQALPEFDGK+LGVIEDHSNR+LISLTDENALAGNEELTVK+LSLNIDPEAQVEEEPEEEPEDT…	DISTNYYASQK+EAESSPFVER+EEASDYLELDTIK+EEEAIQLDGLNASQIR+EFEPLLNWMK+EFGTNIK+ELISNASDALDK+ELISNASDALDKIR+EVEEDEYK+FQSSHHSTDITSLDQYVER+GLFDEYGSK+GVVDSDDLPLNVSR+GYEVIYLTEPVDEYCIQALPEFDGK+GYEVIYLTEPVDEYCIQALPEFDGKR+IKEDEDDKTVMDLAVVLFETATLR+IYFMAGSSR+KEAESSPFVER+LGVIEDHSNR+LIINSLYK+LISLTDENALAGNEELTVK+LTESPCALVASQYGWSGNMER+NLGTIAK+NLLHVTDTGVGMTR+SGTSEFLNK+SGYLLPDTK+SILFVPTSAPR+TDDEVVQREEEAIQLDGLNASQIR+TF…	DISTNYYASQK+DISTNYYASQKK+EAESSPFVER+EATEKEFEPLLNWMK+EEASDYLELDTIK+EEEAIQLDGLNASQIR+EFEPLLNWMK+EFGTNIK+ELISNASDALDK+ELISNASDALDKIR+EVEEDEYK+FQSSHHSTDITSLDQYVER+GLFDEYGSK+GVVDSDDLPLNVSR+GYEVIYLTEPVDEYCIQALPEFDGK+GYEVIYLTEPVDEYCIQALPEFDGKR+KEAESSPFVER+KGYEVIYLTEPVDEYCIQALPEFDGK+KGYEVIYLTEPVDEYCIQALPEFDGKR+LGVIEDHSNR+LIINSLYK+LISLTDENALAGNEELTVK+LTESPCALVASQYGWSGNMER+NLGTIAK+NLLHVTDTGVGMTR+SGTSEFLNK+…	23	31	35	40	31	33	11	20	19	22	20	19	-0.309073	-0.316333	0.607726	0.437617	-0.025088	0.00784707
P08121	sp|P08121|CO3A1_MOUSE	Collagen alpha-1(III) chain OS=Mus musculus OX=10090 GN=Col3a1 PE=1 SV=4	1464	7.7	11.3	8.5	9.1	8.4	12.1	36	47	48	38	34	82	0.052	0.039	0.037	0.027	0.023	0.05	FCHPELK+FTYTVLEDGCTK+INTEEIMSSLK+LMGSNEGEFK+NSIAYMDQASGNVKK+NSIAYMDQASGNVK+SGEYWVDPNQGCK+SVNGQIESLISPDGSR+TVFEYQTR+VFCNMETGETCINASPMTVPR	FCHPELK+FTYTVLEDGCTK+HWWTDSGAEK+HWWTDSGAEKK+INTEEIMSSLK+LMGSNEGEFK+NGDPGLPGQPGLPGPPGSPGICESCPTGGQNYSPQFDSYDVK+NSIAYMDQASGNVK+SGEYWVDPNQGCK+SVNGQIESLISPDGSR+TVFEYQTR+VFCNMETGETCINASPMTVPR	FCHPELK+FTYTVLEDGCTK+HWWTDSGAEK+HWWTDSGAEKK+INTEEIMSSLK+KHWWTDSGAEKK+LMGSNEGEFK+NSIAYMDQASGNVKK+NSIAYMDQASGNVK+SGEYWVDPNQGCK+SVNGQIESLISPDGSR+TVFEYQTR+VFCNMETGETCINASPMTVPR	FCHPELK+FTYTVLEDGCTK+GPVGPHGPPGK+HWWTDSGAEK+HWWTDSGAEKK+INTEEIMSSLK+KHWWTDSGAEK+KHWWTDSGAEKK+LMGSNEGEFKAEGNSK+NSIAYMDQASGNVK+SGEYWVDPNQGCK+SVNGQIESLISPDGSR+VFCNMETGETCINASPMTVPR	FCHPELK+FTYTVLEDGCTK+GPVGPHGPPGK+HWWTDSGAEK+LMGSNEGEFK+NSIAYMDQASGNVKK+NSIAYMDQASGNVK+SGEYWVDPNQGCK+SVNGQIESLISPDGSR+TVFEYQTR+VFCNMETGETCINASPMTVPR	DGNPGSDGQPGR+FCHPELK+FTYTVLEDGCTK+GLPGPPGNNGNPGPPGPSGAPGK+GPVGPHGPPGK+HWWTDSGAEK+HWWTDSGAEKK+INTEEIMSSLK+KHWWTDSGAEK+KHWWTDSGAEKK+LMGSNEGEFKAEGNSK+LMGSNEGEFK+NSIAYMDQASGNVKK+NSIAYMDQASGNVK+SGEYWVDPNQGCK+SVNGQIESLISPDGSR+TVFEYQTR+VFCNMETGETCINASPMTVPR	10	12	13	13	11	18	6	10	9	8	7	12	-0.371817	-0.414669	1.10781	0.193954	-0.402181	-1.11785
P08122	sp|P08122|CO4A2_MOUSE	Collagen alpha-2(IV) chain OS=Mus musculus OX=10090 GN=Col4a2 PE=1 SV=4	1707	3.7	11.8	16.1	9.2	11.2	10.1	11	21	21	18	37	19	0.02	0.022	0.021	0.015	0.035	0.016	AHNQDLGLAGSCLAR+ATPFIECNGGR+GLDGFQGPSGPR+HSQTDQEPMCPVGMNK+SVSIGYLLVK	AHNQDLGLAGSCLAR+ATPFIECNGGR+CSVCEAPAVAIAVHSQDTSIPHCPAGWR+FSTMPFLYCNPGDVCYYASR+GFPGDIGPPGQGLPGPK+GIPGEVLGAQPGTR+GLDGFQGPSGPR+GTCHYFANK+HSQTDQEPMCPVGMNK+SVSIGYLLVK+SYWLSTTAPLPMMPVAEEEIKPYISR+YSFWLTTIPEQNFQSTPSADTLK	AHNQDLGLAGSCLAR+ATPFIECNGGR+CSVCEAPAVAIAVHSQDTSIPHCPAGWR+FSTMPFLYCNPGDVCYYASR+GDAGPQGPSGSGGFPGLPGPQGPK+GIPGEVLGAQPGTR+GLDGFQGPSGPR+GLPGALGEIGPQGPPGDPGFR+GPPGDAGLPGVPGTK+GTCHYFANK+GVSGFPGADGIPGHPGQGGPR+HSQTDQEPMCPVGMNK+ISRCQVCMK+SVSIGYLLVK+SYWLSTTAPLPMMPVAEEEIKPYISR+YSFWLTTIPEQNFQSTPSADTLK	AHNQDLGLAGSCLAR+ATPFIECNGGR+FSTMPFLYCNPGDVCYYASR+GLDGFQGPSGPR+GTCHYFANK+HSQTDQEPMCPVGMNK+LWSGYSLLYFEGQEK+SVSIGYLLVK+SYWLSTTAPLPMMPVAEEEIKPYISR+YSFWLTTIPEQNFQSTPSADTLK	AHNQDLGLAGSCLAR+ATPFIECNGGR+CSVCEAPAVAIAVHSQDTSIPHCPAGWR+FSTMPFLYCNPGDVCYYASR+GDAGMSGER+GLDGFQGPSGPR+GTCHYFANK+HSQTDQEPMCPVGMNK+IAVQPGTLGPQGR+SVSIGYLLVK+SYWLSTTAPLPMMPVAEEEIKPYISR+YSFWLTTIPEQNFQSTPSADTLK	AHNQDLGLAGSCLAR+ATPFIECNGGR+CSVCEAPAVAIAVHSQDTSIPHCPAGWR+FSTMPFLYCNPGDVCYYASR+GLDGFQGPSGPR+GTCHYFANK+HSQTDQEPMCPVGMNK+IAVQPGTLGPQGR+SYWLSTTAPLPMMPVAEEEIKPYISR+YSFWLTTIPEQNFQSTPSADTLK	5	12	16	10	12	10	5	5	5	5	7	4	0.861156	0.0791703	-0.662832	-1.56961	-0.811304	-0.0819333
P08226	sp|P08226|APOE_MOUSE	Apolipoprotein E OS=Mus musculus OX=10090 GN=Apoe PE=1 SV=2	311	41.8	53.1	42.4	45.7	41.8	42.4	39	88	72	79	80	80	0.066	0.084	0.07	0.07	0.073	0.068	ELEEQLGPVAEETR+GRLEEVGNQAR+GWFEPIVEDMHR+IQASVATNPIITPVAQENQ+LGADMEDLR+LGPLVEQGR+LQAEIFQAR+NEVHTMLGQSTEEIR+QWANLMEK+SKMEEQTQQIR+TANLGAGAAQPLR	DRLEEVR+ELEEQLGPVAEETR+GRLEEVGNQAR+GWFEPIVEDMHR+IQASVATNPIITPVAQENQ+KELEEQLGPVAEETR+LEEVGNQAR+LGADMEDLR+LGPLVEQGR+MEEQTQQIR+NEVHTMLGQSTEEIR+QWANLMEK+SKMEEQTQQIR+TANLGAGAAQPLRDR+TANLGAGAAQPLR+WVQTLSDQVQEELQSSQVTQELTALMEDTMTEVK	DRLEEVR+ELEEQLGPVAEETR+GRLEEVGNQAR+GWFEPIVEDMHR+IQASVATNPIITPVAQENQ+KELEEQLGPVAEETR+LEEVGNQAR+LGADMEDLR+LGPLVEQGR+LKGWFEPIVEDMHR+LQAEIFQAR+MEEQTQQIR+NEVHTMLGQSTEEIR+SKMEEQTQQIR+TANLGAGAAQPLR	DRLEEVR+ELEEQLGPVAEETR+GRLEEVGNQAR+GWFEPIVEDMHR+IQASVATNPIITPVAQENQ+KELEEQLGPVAEETR+LGADMEDLR+LGPLVEQGR+LKGWFEPIVEDMHR+LQAEIFQAR+MEEQTQQIR+NEVHTMLGQSTEEIR+QWANLMEK+SKMEEQTQQIR+TANLGAGAAQPLRDR+TANLGAGAAQPLR	DRLEEVR+ELEEQLGPVAEETR+GRLEEVGNQAR+GWFEPIVEDMHR+IQASVATNPIITPVAQENQ+LEEVGNQAR+LGADMEDLR+LGPLVEQGR+LKGWFEPIVEDMHR+MEEQTQQIR+NEVHTMLGQSTEEIR+QWANLMEK+SKMEEQTQQIR+TANLGAGAAQPLR	ELEEQLGPVAEETR+GRLEEVGNQAR+GWFEPIVEDMHR+IQASVATNPIITPVAQENQ+LEEVGNQAR+LGADMEDLR+LGPLVEQGR+LKGWFEPIVEDMHR+LQAEIFQAR+MEEQTQQIR+NEVHTMLGQSTEEIR+QWANLMEK+SKMEEQTQQIR+TANLGAGAAQPLR	11	16	15	16	14	14	7	10	10	9	10	11	0.291179	-0.182513	-0.455691	-0.0253424	-1.05602	-1.03766
P08228	sp|P08228|SODC_MOUSE	Superoxide dismutase [Cu-Zn] OS=Mus musculus OX=10090 GN=Sod1 PE=1 SV=2	154	36.4	42.9	42.9	51.9	47.4	56.5	63	36	63	42	64	86	0.113	0.038	0.062	0.04	0.06	0.075	AVCVLKGDGPVQGTIHFEQK+DGVANVSIEDR+GDGPVQGTIHFEQK+HVGDLGNVTAGKDGVANVSIEDR+HVGDLGNVTAGK+VISLSGEHSIIGR	AVCVLKGDGPVQGTIHFEQK+DGVANVSIEDR+GDGPVQGTIHFEQK+HVGDLGNVTAGK+LACGVIGIAQ+VISLSGEHSIIGR	AVCVLKGDGPVQGTIHFEQK+DGVANVSIEDR+GDGPVQGTIHFEQK+HVGDLGNVTAGKDGVANVSIEDR+HVGDLGNVTAGK+LACGVIGIAQ+VISLSGEHSIIGR	AVCVLKGDGPVQGTIHFEQK+DGVANVSIEDR+GDGPVQGTIHFEQK+HVGDLGNVTAGKDGVANVSIEDR+HVGDLGNVTAGK+LACGVIGIAQ+QDDLGKGGNEESTK+VISLSGEHSIIGR	AVCVLKGDGPVQGTIHFEQK+DGVANVSIEDR+GDGPVQGTIHFEQK+HVGDLGNVTAGKDGVANVSIEDR+HVGDLGNVTAGK+LACGVIGIAQ+TMVVHEK+VISLSGEHSIIGR	AVCVLKGDGPVQGTIHFEQK+DGVANVSIEDR+GDGPVQGTIHFEQK+HVGDLGNVTAGKDGVANVSIEDR+HVGDLGNVTAGK+LACGVIGIAQ+QDDLGKGGNEESTK+TMVVHEK+VISLSGEHSIIGR	6	6	7	8	8	9	4	5	5	5	6	6	0.136481	0.108052	-0.00336846	0.770547	1.33568	0.902157
P08249	sp|P08249|MDHM_MOUSE	Malate dehydrogenase, mitochondrial OS=Mus musculus OX=10090 GN=Mdh2 PE=1 SV=3	338	10.4	31.1	36.1	50.3	32	31.1	3	12	15	22	10	16	0.005	0.013	0.015	0.02	0.009	0.014	IFGVTTLDIVR+TIIPLISQCTPK+VNVPVIGGHAGK	ANTFVAELK+EGVVECSFVQSK+GCDVVVIPAGVPR+GYLGPEQLPDCLKGCDVVVIPAGVPR+LTLYDIAHTPGVAADLSHIETR+MIAEAIPELK+TIIPLISQCTPK+VDFPQDQLATLTGR	ANTFVAELK+EGVVECSFVQSK+ETECTYFSTPLLLGK+GYLGPEQLPDCLKGCDVVVIPAGVPR+LTLYDIAHTPGVAADLSHIETR+TIIPLISQCTPK+VDFPQDQLATLTGR+VNVPVIGGHAGK	ANTFVAELK+EGVVECSFVQSK+ETECTYFSTPLLLGK+FVFSLVDAMNGK+GYLGPEQLPDCLKGCDVVVIPAGVPR+ITPFEEK+LTLYDIAHTPGVAADLSHIETR+MIAEAIPELK+TIIPLISQCTPK+VAVLGASGGIGQPLSLLLK+VDFPQDQLATLTGR+VNVPVIGGHAGK	EGVVECSFVQSK+FVFSLVDAMNGK+GYLGPEQLPDCLKGCDVVVIPAGVPR+ITPFEEK+LTLYDIAHTPGVAADLSHIETR+MIAEAIPELK+VAVLGASGGIGQPLSLLLK	ANTFVAELK+EGVVECSFVQSK+ETECTYFSTPLLLGK+GYLGPEQLPDCLKGCDVVVIPAGVPR+ITPFEEK+LTLYDIAHTPGVAADLSHIETR+VDFPQDQLATLTGR	3	8	8	12	7	7	2	5	4	9	2	6	-0.728699	-0.576704	-0.353207	-0.935389	-0.307255	0.577681
P08553	sp|P08553|NFM_MOUSE	Neurofilament medium polypeptide OS=Mus musculus OX=10090 GN=Nefm PE=1 SV=4	848	NA	NA	3.3	NA	NA	NA	NA	NA	8	NA	NA	NA	NA	NA	0.006	NA	NA	NA	NA	NA	EYQDLLNVK+SEMEETLTAIAEELAASAK	NA	NA	NA	NA	NA	2	NA	NA	NA	NA	NA	1	NA	NA	NA	NA	NA	1.05719	NA	NA	NA
P08556	sp|P08556|RASN_MOUSE sp|P32883|RASK_MOUSE sp|Q61411|RASH_MOUSE	GTPase NRas OS=Mus musculus OX=10090 GN=Nras PE=1 SV=1;GTPase KRas OS=Mus musculus OX=10090 GN=Kras PE=1 SV=1;GTPase HRas OS=Mus musculus OX=10090 GN=Hras PE=1 SV=2	189	NA	24.9	NA	NA	NA	NA	NA	2	NA	NA	NA	NA	NA	0.003	NA	NA	NA	NA	NA	LVVVGAGGVGK+QVVIDGETCLLDILDTAGQEEYSAMR+YDPTIEDSYR	NA	NA	NA	NA	NA	3	NA	NA	NA	NA	NA	2	NA	NA	NA	NA	NA	0.781059	NA	NA	NA	NA
P08607	sp|P08607|C4BPA_MOUSE	C4b-binding protein OS=Mus musculus OX=10090 GN=C4bpa PE=1 SV=3	469	26	39	30.7	30.7	32.2	32.2	15	54	63	62	62	54	0.027	0.059	0.063	0.059	0.06	0.048	AIISCSFSK+CGPPPDISNGK+GVAWSNPFPECVIVK+HSGTEDFYPYNHGISYTCDPGFR+IICSQPNILHGVIVSGYK+ITLVTYECDKGYR+MALEIYK+TMQYVPNSHDVK+TVPVWSSSPPTCEK	AIISCSFSK+CGPPPDISNGK+DQYVESENVTIQCDSGFAMLGSQSISCSESGTWYPEVPR+GVAWSNPFPECVIVK+HSGTEDFYPYNHGISYTCDPGFR+IICSQPNILHGVIVSGYK+ITLVTYECDKGYR+ITLVTYECDK+MMVYCKPSGEWEISVSCAKK+MMVYCKPSGEWEISVSCAK+TMQYVPNSHDVK+TVPVWSSSPPTCEK+YECLPGYGR	AIISCSFSK+CGPPPDISNGK+GVAWSNPFPECVIVK+HSGTEDFYPYNHGISYTCDPGFR+IICSQPNILHGVIVSGYK+ITLVTYECDKGYR+ITLVTYECDK+MMVYCKPSGEWEISVSCAKK+MMVYCKPSGEWEISVSCAK+TMQYVPNSHDVK+TVPVWSSSPPTCEKIICSQPNILHGVIVSGYK+TVPVWSSSPPTCEK+YECLPGYGR	AIISCSFSK+CGPPPDISNGK+GVAWSNPFPECVIVK+HSGTEDFYPYNHGISYTCDPGFR+IICSQPNILHGVIVSGYK+ITLVTYECDKGYR+ITLVTYECDK+MMVYCKPSGEWEISVSCAKK+MMVYCKPSGEWEISVSCAK+TMQYVPNSHDVK+TVPVWSSSPPTCEKIICSQPNILHGVIVSGYK+TVPVWSSSPPTCEK+YECLPGYGR	AIISCSFSK+CGPPPDISNGK+GVAWSNPFPECVIVK+HSGTEDFYPYNHGISYTCDPGFR+IICSQPNILHGVIVSGYK+ITLVTYECDKGYR+ITLVTYECDK+MALEIYK+MMVYCKPSGEWEISVSCAKK+MMVYCKPSGEWEISVSCAK+TMQYVPNSHDVK+TVPVWSSSPPTCEKIICSQPNILHGVIVSGYK+TVPVWSSSPPTCEK+YECLPGYGR	AIISCSFSK+CGPPPDISNGK+GVAWSNPFPECVIVK+HSGTEDFYPYNHGISYTCDPGFR+IICSQPNILHGVIVSGYK+ITLVTYECDKGYR+ITLVTYECDK+MALEIYK+MMVYCKPSGEWEISVSCAKK+MMVYCKPSGEWEISVSCAK+TMQYVPNSHDVK+TVPVWSSSPPTCEKIICSQPNILHGVIVSGYK+TVPVWSSSPPTCEK+YECLPGYGR	9	13	13	13	14	14	6	10	9	10	8	6	0.399505	-0.0928195	-0.819772	-0.137232	-2.27339	-1.34587
P08752	sp|P08752|GNAI2_MOUSE	Guanine nucleotide-binding protein G(i) subunit alpha-2 OS=Mus musculus OX=10090 GN=Gnai2 PE=1 SV=5	355	NA	32.7	31.3	37.5	33	27.9	NA	14	18	18	18	22	NA	0.014	0.015	0.015	0.014	0.015	NA	AMGNLQIDFADPQR+EIYTHFTCATDTK+EYQLNDSAAYYLNDLER+IAQSDYIPTQQDVLR+IIHEDGYSEEECR+ILLLGAGESGK+LFDSICNNK+QLFALSCAAEEQGMLPEDLSGVIR+YDEAASYIQSK	AMGNLQIDFADPQR+EIYTHFTCATDTK+IAQSDYIPTQQDVLR+IIHEDGYSEEECR+LFDSICNNK+QLFALSCAAEEQGMLPEDLSGVIR+TTGIVETHFTFK+YDEAASYIQSK	AMGNLQIDFADPQRADDAR+AMGNLQIDFADPQR+EIYTHFTCATDTK+EYQLNDSAAYYLNDLER+IAQSDYIPTQQDVLR+IIHEDGYSEEECR+ILLLGAGESGK+LFDSICNNK+QLFALSCAAEEQGMLPEDLSGVIR+TTGIVETHFTFK+YDEAASYIQSK	AMGNLQIDFADPQR+EIYTHFTCATDTK+EYQLNDSAAYYLNDLER+IAQSDYIPTQQDVLR+ILLLGAGESGK+ITQSSLTICFPEYTGANK+LFDSICNNK+MFDVGGQR+TTGIVETHFTFK+YDEAASYIQSK	AMGNLQIDFADPQR+EIYTHFTCATDTK+EYQLNDSAAYYLNDLER+ILLLGAGESGK+LFDSICNNK+QLFALSCAAEEQGMLPEDLSGVIR+YDEAASYIQSK	NA	9	8	11	10	7	NA	5	5	5	2	6	NA	0.405263	0.392653	0.112243	-0.827161	0.0983812
P08905	sp|P08905|LYZ2_MOUSE	Lysozyme C-2 OS=Mus musculus OX=10090 GN=Lyz2 PE=1 SV=2	148	27	81.8	43.2	61.5	67.6	49.3	6	70	38	38	46	39	0.011	0.07	0.038	0.035	0.043	0.033	AVNACGINCSALLQDDITAAIQCAK+GDQSTDYGIFQINSR	ATNYNRGDQSTDYGIFQINSR+ATNYNRGDQSTDYGIFQINSRYWCNDGKTPR+AVNACGINCSALLQDDITAAIQCAK+AVNACGINCSALLQDDITAAIQCAKR+DLSQYIR+DLSQYIRNCGV+GDQSTDYGIFQINSR+NGMAGYYGVSLADWVCLAQHESNYNTR+TLLTLGLLLLSVTAQAK+VVRDPQGIR+YWCNDGKTPR+YWCNDGK	ATNYNRGDQSTDYGIFQINSR+AVNACGINCSALLQDDITAAIQCAK+AVNACGINCSALLQDDITAAIQCAKR+DLSQYIR+GDQSTDYGIFQINSR+YWCNDGKTPR+YWCNDGK	ATNYNRGDQSTDYGIFQINSR+ATNYNRGDQSTDYGIFQINSRYWCNDGKTPR+AVNACGINCSALLQDDITAAIQCAK+AVNACGINCSALLQDDITAAIQCAKR+DLSQYIR+GDQSTDYGIFQINSR+NGMAGYYGVSLADWVCLAQHESNYNTR+YWCNDGKTPR+YWCNDGK	ATNYNRGDQSTDYGIFQINSR+ATNYNRGDQSTDYGIFQINSRYWCNDGKTPR+AVNACGINCSALLQDDITAAIQCAK+AVNACGINCSALLQDDITAAIQCAKR+DLSQYIR+GDQSTDYGIFQINSR+NGMAGYYGVSLADWVCLAQHESNYNTR+VVRDPQGIR+YWCNDGKTPR+YWCNDGK	ATNYNRGDQSTDYGIFQINSR+AVNACGINCSALLQDDITAAIQCAK+AVNACGINCSALLQDDITAAIQCAKR+DLSQYIR+GDQSTDYGIFQINSR+VVRDPQGIR+YWCNDGKTPR+YWCNDGK	2	12	7	9	10	8	1	4	4	4	4	3	0.0821653	-0.241008	-0.104679	-0.900494	-1.67282	-0.932216
P09036	sp|P09036|ISK1_MOUSE	Serine protease inhibitor Kazal-type 1 OS=Mus musculus OX=10090 GN=Spink1 PE=1 SV=1	80	NA	16.2	16.2	NA	NA	NA	NA	4	6	NA	NA	NA	NA	0.004	0.006	NA	NA	NA	NA	EASCHDAVAGCPR	EASCHDAVAGCPR	NA	NA	NA	NA	1	1	NA	NA	NA	NA	1	1	NA	NA	NA	NA	-1.03877	0.101095	NA	NA	NA
P09055	sp|P09055|ITB1_MOUSE	Integrin beta-1 OS=Mus musculus OX=10090 GN=Itgb1 PE=1 SV=1	798	NA	11.7	13	NA	10	8.6	NA	5	5	NA	5	5	NA	0.005	0.005	NA	0.005	0.004	NA	GEFFNELVGQQR+LRPEDITQIQPQQLLLK+LSENNIQTIFAVTEEFQPVYK+SAVTTVVNPK+VCECYPNYTGSACDCSLDTGPCLASNGQICNGR	CNCQSHGIPASPK+LRPEDITQIQPQQLLLK+NVLSLTDRGEFFNELVGQQR+SAVTTVVNPK+SLGTDLMNEMR+VCECYPNYTGSACDCSLDTGPCLASNGQICNGR	NA	IGFGSFVEK+LRPEDITQIQPQQLLLK+LSENNIQTIFAVTEEFQPVYK+NVLSLTDRGEFFNELVGQQR+SNGLICGGNGVCR	DNTNEIYSGK+GICECGACK+LRPEDITQIQPQQLLLK+VCECYPNYTGSACDCSLDTGPCLASNGQICNGR	NA	5	6	NA	5	4	NA	2	3	NA	2	1	NA	0.417497	0.759044	NA	0.562214	0.273817
P09103	sp|P09103|PDIA1_MOUSE	Protein disulfide-isomerase OS=Mus musculus OX=10090 GN=P4hb PE=1 SV=2	509	56.4	61.1	66.8	68.2	64.4	58.9	79	131	151	177	160	182	0.136	0.139	0.147	0.159	0.151	0.156	ALAPEYAK+DHENIIIAK+EADDIVNWLK+EADDIVNWLKK+FFPASADR+FLESGGQDGAGDDEDLDLEEALEPDMEEDDDQK+HNQLPLVIEFTEQTAPK+IKPHLMSQEVPEDWDKQPVK+ILEFFGLK+ILEFFGLKK+KSNFEEALAAHK+LGETYKDHENIIIAK+LITLEEEMTK+MDSTANEVEAVK+NNFEGEITKEK+NNFEGEITK+QLAPIWDK+SNFEEALAAHK+TGPAATTLSDTAAAESLVDSSEVTVIGFFK+THILLFLPK+TVIDYNGER+VDATEESDLAQQYGVR+VHSFPTLK+VLVGANFEEVAFDEKK+VLVGANFEEVAFDEK+YKPESDELTAEK+YQLDKDGVVLFKK+YQLDKDGVVLFK	ALAPEYAK+DGVVLFK+EADDIVNWLK+EADDIVNWLKK+FLESGGQDGAGDDEDLDLEEALEPDMEEDDDQK+HNQLPLVIEFTEQTAPK+IFGGEIK+IKPHLMSQEVPEDWDK+IKPHLMSQEVPEDWDKQPVK+ILEFFGLK+ILEFFGLKK+KFLESGGQDGAGDDEDLDLEEALEPDMEEDDDQK+KSNFEEALAAHK+LITLEEEMTK+MDSTANEVEAVK+NNFEGEITKEK+NNFEGEITK+QFLLAAEAIDDIPFGITSNSGVFSK+QLAPIWDK+SNFEEALAAHK+SVSDYDGK+TGPAATTLSDTAAAESLVDSSEVTVIGFFK+THILLFLPK+TLDGFKK+TVIDYNGER+VDATEESDLAQQYGVR+VHSFPTLK+VLVGANF…	ALAPEYAK+DGVVLFK+DHENIIIAK+EADDIVNWLK+EADDIVNWLKK+FLESGGQDGAGDDEDLDLEEALEPDMEEDDDQK+HNQLPLVIEFTEQTAPK+IKPHLMSQEVPEDWDK+IKPHLMSQEVPEDWDKQPVK+ILEFFGLK+ILFIFIDSDHTDNQR+ITEFCHR+KFLESGGQDGAGDDEDLDLEEALEPDMEEDDDQK+KSNFEEALAAHK+LGETYKDHENIIIAK+LITLEEEMTK+MDSTANEVEAVK+NNFEGEITKEK+NNFEGEITK+QFLLAAEAIDDIPFGITSNSGVFSK+QLAPIWDKLGETYKDHENIIIAK+QLAPIWDKLGETYK+QLAPIWDK+SNFEEALAAHK+SVSDYDGK+TGPAATTLSDTAAAESLVDSS…	ALAPEYAK+DGVVLFK+EADDIVNWLK+EADDIVNWLKK+FLESGGQDGAGDDEDLDLEEALEPDMEEDDDQK+HNQLPLVIEFTEQTAPK+IFGGEIK+IKPHLMSQEVPEDWDK+IKPHLMSQEVPEDWDKQPVK+ILEFFGLK+ILFIFIDSDHTDNQR+ITEFCHR+KFLESGGQDGAGDDEDLDLEEALEPDMEEDDDQK+KSNFEEALAAHK+LGETYKDHENIIIAK+LITLEEEMTK+MDSTANEVEAVK+NNFEGEITKEK+NNFEGEITK+QFLLAAEAIDDIPFGITSNSGVFSK+QLAPIWDKLGETYKDHENIIIAK+QLAPIWDK+SNFEEALAAHK+SVSDYDGK+TGPAATTLSDTAAAESLVDSSEVTVIGFFK+THILLFL…	ALAPEYAK+DGVVLFK+EADDIVNWLK+FFPASADR+HNQLPLVIEFTEQTAPK+IFGGEIK+IKPHLMSQEVPEDWDK+IKPHLMSQEVPEDWDKQPVK+ILEFFGLK+ILFIFIDSDHTDNQR+ITEFCHR+KSNFEEALAAHK+LITLEEEMTK+LKAEGSEIR+MDSTANEVEAVK+NNFEGEITK+QFLLAAEAIDDIPFGITSNSGVFSK+QLAPIWDKLGETYKDHENIIIAK+QLAPIWDK+SNFEEALAAHK+SVSDYDGK+TGPAATTLSDTAAAESLVDSSEVTVIGFFK+THILLFLPK+TLDGFKK+TVIDYNGER+VDATEESDLAQQYGVR+VHSFPTLK+VLVGANFEEVAFDEKK+VLVGANFEEVAFDEK+YKPESDELTA…	ALAPEYAK+DGVVLFK+DGVVLFKK+DHENIIIAK+EADDIVNWLK+EADDIVNWLKK+FFPASADR+HNQLPLVIEFTEQTAPK+IFGGEIK+IKPHLMSQEVPEDWDK+ILEFFGLK+ILEFFGLKK+ITEFCHR+KSNFEEALAAHK+LITLEEEMTK+LKAEGSEIR+MDSTANEVEAVK+NNFEGEITKEK+NNFEGEITK+QFLLAAEAIDDIPFGITSNSGVFSK+QLAPIWDK+SNFEEALAAHK+SVSDYDGK+TGPAATTLSDTAAAESLVDSSEVTVIGFFK+THILLFLPK+TVIDYNGER+VDATEESDLAQQYGVR+VHSFPTLK+VLVGANFEEVAFDEKK+VLVGANFEEVAFDEK+YKPESDELTAEK+YQLDKDGVVLFKK…	28	32	36	35	32	33	15	20	23	24	22	22	-0.638981	-0.260886	0.0313173	0.130185	-0.0516008	-0.701054
P09242	sp|P09242|PPBT_MOUSE	Alkaline phosphatase, tissue-nonspecific isozyme OS=Mus musculus OX=10090 GN=Alpl PE=1 SV=2	524	29.8	52.3	46.8	52.3	40.6	52.3	33	83	44	48	48	84	0.058	0.086	0.044	0.045	0.047	0.071	ANEGTVGVSAATER+DIAYQLMHNIK+DIDVIMGGGR+DIDVIMGGGRK+GFFLLVEGGR+LDGLDLISIWK+LEMDKFPFVALSK+NVIMFLGDGMGVSTVTAAR+QALHEAVEMDQAIGK+SVGIVTTTR+TDVEYELDEK+TELLALDPSR+TYNTNAQVPDSAGTATAYLCGVK	ANEGTVGVSAATER+DIAYQLMHNIK+DIDVIMGGGR+DIDVIMGGGRK+DTLTVVTADHSHVFTFGGYTPR+ERDPSYWR+GNSIFGLAPMVSDTDK+GNSIFGLAPMVSDTDKKPFTAILYGNGPGYK+HETHGGEDVAVFAK+LDGLDLISIWK+LEMDKFPFVALSK+NVIMFLGDGMGVSTVTAAR+QALHEAVEMDQAIGK+SVGIVTTTR+TDVEYELDEK+TELLALDPSR+TYNTNAQVPDSAGTATAYLCGVK+VDYLLGLFEPGDMQYELNR+VNHATPSAAYAHSADRDWYSDNEMPPEALSQGCK+VNHATPSAAYAHSADR	ANEGTVGVSAATER+DIDVIMGGGR+DIDVIMGGGRK+DTLTVVTADHSHVFTFGGYTPR+GNSIFGLAPMVSDTDKKPFTAILYGNGPGYK+HETHGGEDVAVFAK+LDGLDLISIWK+LEMDKFPFVALSK+NVIMFLGDGMGVSTVTAAR+QALHEAVEMDQAIGK+SVGIVTTTR+TELLALDPSR+TYNTNAQVPDSAGTATAYLCGVK+VDYLLGLFEPGDMQYELNR+VNHATPSAAYAHSADRDWYSDNEMPPEALSQGCK+VNHATPSAAYAHSADR	ANEGTVGVSAATER+DIAYQLMHNIK+DIDVIMGGGR+DIDVIMGGGRK+DTLTVVTADHSHVFTFGGYTPR+ERDPSYWR+GNSIFGLAPMVSDTDK+GNSIFGLAPMVSDTDKKPFTAILYGNGPGYK+HETHGGEDVAVFAK+LDGLDLISIWK+LEMDKFPFVALSK+NVIMFLGDGMGVSTVTAAR+QALHEAVEMDQAIGK+SVGIVTTTR+TDVEYELDEK+TELLALDPSR+TYNTNAQVPDSAGTATAYLCGVK+VDYLLGLFEPGDMQYELNR+VNHATPSAAYAHSADRDWYSDNEMPPEALSQGCK	ANEGTVGVSAATER+DIAYQLMHNIK+DTLTVVTADHSHVFTFGGYTPR+ERDPSYWR+GFFLLVEGGR+HETHGGEDVAVFAK+LDGLDLISIWK+LEMDKFPFVALSK+LNTNVAK+NVIMFLGDGMGVSTVTAAR+QALHEAVEMDQAIGK+QQAQETLK+SVGIVTTTR+TELLALDPSR+TYNTNAQVPDSAGTATAYLCGVK+VDYLLGLFEPGDMQYELNR	ANEGTVGVSAATER+DIAYQLMHNIK+DIDVIMGGGR+DIDVIMGGGRK+DTLTVVTADHSHVFTFGGYTPR+ERDPSYWR+GFFLLVEGGR+GNSIFGLAPMVSDTDK+GNSIFGLAPMVSDTDKK+HETHGGEDVAVFAK+LDGLDLISIWK+LEMDKFPFVALSK+LNTNVAK+NALKLQK+NVIMFLGDGMGVSTVTAAR+QALHEAVEMDQAIGK+SVGIVTTTR+TELLALDPSR+TYNTNAQVPDSAGTATAYLCGVK+VDYLLGLFEPGDMQYELNR+VNHATPSAAYAHSADRDWYSDNEMPPEALSQGCK	13	20	16	19	16	21	7	11	10	9	8	12	0.221532	-0.654803	-1.59528	-1.35214	-0.465349	0.272127
P09405	sp|P09405|NUCL_MOUSE	Nucleolin OS=Mus musculus OX=10090 GN=Ncl PE=1 SV=2	707	30.4	34.9	34.7	41.2	37.9	38.9	63	94	151	136	173	176	0.112	0.1	0.144	0.125	0.168	0.153	ALELTGLK+ALVPTPGKK+EAMEDGEIDGNK+EAMEDGEIDGNKVTLDWAKPK+ESFEGSVR+ETLEEVFEK+EVFEDAMEIR+FAISELFAK+FGYVDFESAEDLEK+GFGFVDFNSEEDAK+GIAYIEFK+GLSEDTTEETLK+KFGYVDFESAEDLEK+LELQGSNSR+NDLAVVDVR+NLSFNITEDELK+QKVEGSEPTTPFNLFIGNLNPNK+SEADAEKNLEEK+TLVLSNLSYSATK+VEGSEPTTPFNLFIGNLNPNK+VFGNEIK+VIPTPGK+VTLDWAKPK	ALELTGLK+ALVPTPGKK+EAMEDGEIDGNK+EAMEDGEIDGNKVTLDWAKPK+ESFEGSVR+ETLEEVFEK+EVFEDAMEIR+FAISELFAK+FGYVDFESAEDLEK+GFGFVDFNSEEDAK+GIAYIEFK+GLSEDTTEETLKESFEGSVR+GLSEDTTEETLK+GYAFIEFASFEDAK+LELQGSNSR+NDLAVVDVR+NLSFNITEDELK+QKVEGSEPTTPFNLFIGNLNPNK+SEADAEKNLEEK+SVSLYYTGEK+TLVLSNLSYSATK+TSTWSGESK+VEGSEPTTPFNLFIGNLNPNK+VFGNEIK+VIPTPGK+VTLDWAKPK	AAVPTPAK+ALELTGLK+ALVPTPGKK+EAMEDGEIDGNK+EAMEDGEIDGNKVTLDWAKPK+ESFEGSVR+ETLEEVFEK+EVFEDAMEIR+FAISELFAK+FGYVDFESAEDLEK+GFGFVDFNSEEDAK+GIAYIEFK+GLSEDTTEETLKESFEGSVR+GLSEDTTEETLK+GYAFIEFASFEDAK+KFGYVDFESAEDLEK+KQKVEGSEPTTPFNLFIGNLNPNK+LELQGSNSR+NDLAVVDVR+NLSFNITEDELK+QKVEGSEPTTPFNLFIGNLNPNK+SVSLYYTGEK+TLVLSNLSYSATK+TSTWSGESK+VEGSEPTTPFNLFIGNLNPNK+VFGNEIK+VIPTPGK+VTLDWAKPK	AAVPTPAK+ALELTGLK+ALVPTPGK+ALVPTPGKK+EAMEDGEIDGNK+EAMEDGEIDGNKVTLDWAKPK+ESFEGSVR+ETLEEVFEK+EVFEDAMEIR+FAISELFAK+FGYVDFESAEDLEK+GFGFVDFNSEEDAK+GIAYIEFK+GLSEDTTEETLKESFEGSVR+GLSEDTTEETLK+GYAFIEFASFEDAK+KEDSDEDEDEEDEDDSDEDEDDEEEDEFEPPIVK+KFGYVDFESAEDLEK+KQKVEGSEPTTPFNLFIGNLNPNK+LELQGSNSR+NDLAVVDVR+NLSFNITEDELK+QKVEGSEPTTPFNLFIGNLNPNK+SEADAEKNLEEK+SVSLYYTGEK+TLVLSNLSYSATK+TSTWSGESK+VEGSEPTTPFNLFIGNLN…	AAVPTPAK+AAVPTPAKK+ALELTGLK+ALVPTPGK+ALVPTPGKK+EAMEDGEIDGNK+ESFEGSVR+ETLEEVFEK+EVFEDAMEIR+FAISELFAK+FGYVDFESAEDLEK+GFGFVDFNSEEDAK+GGGGDFKPQGK+GIAYIEFK+GLSEDTTEETLKESFEGSVR+GLSEDTTEETLK+GYAFIEFASFEDAK+IVTDRETGSSK+KFGYVDFESAEDLEK+LELQGSNSR+NDLAVVDVR+NLSFNITEDELK+QKVEGSEPTTPFNLFIGNLNPNK+SVSLYYTGEK+TLVLSNLSYSATK+TSTWSGESK+VEGSEPTTPFNLFIGNLNPNK+VFGNEIK+VIPTPGKK+VTLDWAKPK	AAVPTPAKK+ALELTGLK+ALVPTPGK+ALVPTPGKK+EAMEDGEIDGNK+EAMEDGEIDGNKVTLDWAKPK+ESFEGSVR+ETLEEVFEK+EVEEDSEDEEMSEDEDDSSGEEEVVIPQK+EVFEDAMEIR+FAISELFAK+FGYVDFESAEDLEK+GFGFVDFNSEEDAK+GIAYIEFK+GLSEDTTEETLKESFEGSVR+GLSEDTTEETLK+GYAFIEFASFEDAK+KFGYVDFESAEDLEK+LELQGSNSR+NDLAVVDVR+NLSFNITEDELK+QKVEGSEPTTPFNLFIGNLNPNK+SVSLYYTGEK+TLVLSNLSYSATK+TSTWSGESK+VEGSEPTTPFNLFIGNLNPNK+VFGNEIK+VIPTPGKK+VTLDWAKPK+VTLDWAK	23	26	28	31	30	30	13	19	21	20	22	21	-0.728624	0.159319	0.0661659	0.411594	1.55774	-0.260907
P09411	sp|P09411|PGK1_MOUSE	Phosphoglycerate kinase 1 OS=Mus musculus OX=10090 GN=Pgk1 PE=1 SV=4	417	72.2	76.5	73.9	77.2	84.9	80.8	231	286	366	349	372	500	0.382	0.309	0.355	0.329	0.35	0.436	AAVPSIK+AAVPSIKFCLDNGAK+AGGFLMK+AHSSMVGVNLPQK+ALESPERPFLAILGGAK+ATSRGCITIIGGGDTATCCAK+DCVGPEVENACANPAAGTVILLENLR+DVLFLKDCVGPEVENACANPAAGTVILLENLR+ELNYFAK+FCLDNGAK+GCITIIGGGDTATCCAK+IQLINNMLDK+ITLPVDFVTADKFDENAK+ITLPVDFVTADK+KELNYFAK+LGDVYVNDAFGTAHR+LTLDKLDVK+QIVWNGPVGVFEWEAFAR+SLMDEVVK+SVVLMSHLGRPDGVPMPDK+SVVLMSHLGRPDGVPMPDKYSLEPVAAELK+TGQATVASGIPAGWMGLDCGTESSKK+TGQATVASGIPAGWMGLDCGTESSK+VADKIQLI…	AAVPSIK+AHSSMVGVNLPQK+ALESPERPFLAILGGAK+ATSRGCITIIGGGDTATCCAK+DCVGPEVENACANPAAGTVILLENLR+DVLFLKDCVGPEVENACANPAAGTVILLENLR+ELNYFAK+FCLDNGAK+FHVEEEGK+GCITIIGGGDTATCCAK+IQLINNMLDK+ITLPVDFVTADKFDENAK+LGDVYVNDAFGTAHR+LTLDKLDVK+QIVWNGPVGVFEWEAFAR+SLMDEVVK+SVVLMSHLGRPDGVPMPDK+SVVLMSHLGRPDGVPMPDKYSLEPVAAELK+TGQATVASGIPAGWMGLDCGTESSKK+TGQATVASGIPAGWMGLDCGTESSK+VADKIQLINNMLDK+VDFNVPMKNNQITNNQR+VDFNVPMK+VLN…	AAVPSIK+AAVPSIKFCLDNGAK+AHSSMVGVNLPQK+ALESPERPFLAILGGAK+ATSRGCITIIGGGDTATCCAK+DCVGPEVENACANPAAGTVILLENLR+DVLFLKDCVGPEVENACANPAAGTVILLENLR+ELNYFAK+FCLDNGAK+FHVEEEGK+FHVEEEGKGK+GCITIIGGGDTATCCAK+IQLINNMLDK+ITLPVDFVTADKFDENAK+LGDVYVNDAFGTAHR+LTLDKLDVK+QIVWNGPVGVFEWEAFAR+SLMDEVVK+SVVLMSHLGRPDGVPMPDK+SVVLMSHLGRPDGVPMPDKYSLEPVAAELK+TGQATVASGIPAGWMGLDCGTESSKK+TGQATVASGIPAGWMGLDCGTESSK+VADKIQLINNMLDK+VDF…	AAVPSIK+AHSSMVGVNLPQK+ALESPERPFLAILGGAK+ATSRGCITIIGGGDTATCCAK+DCVGPEVENACANPAAGTVILLENLR+DVLFLKDCVGPEVENACANPAAGTVILLENLR+ELNYFAK+FCLDNGAK+FHVEEEGK+GCITIIGGGDTATCCAK+IQLINNMLDK+ITLPVDFVTADKFDENAK+ITLPVDFVTADK+KELNYFAK+LGDVYVNDAFGTAHR+LTLDKLDVK+QIVWNGPVGVFEWEAFAR+SLMDEVVK+SVVLMSHLGRPDGVPMPDK+SVVLMSHLGRPDGVPMPDKYSLEPVAAELK+TGQATVASGIPAGWMGLDCGTESSKK+TGQATVASGIPAGWMGLDCGTESSK+VADKIQLINNMLDK+VDFNVPMK…	AAVPSIK+AAVPSIKFCLDNGAK+AGGFLMK+AHSSMVGVNLPQK+ALESPER+ALESPERPFLAILGGAK+ATSRGCITIIGGGDTATCCAK+DCVGPEVENACANPAAGTVILLENLR+DVLFLKDCVGPEVENACANPAAGTVILLENLR+ELNYFAK+FCLDNGAK+FHVEEEGK+FHVEEEGKGK+GCITIIGGGDTATCCAK+IQLINNMLDK+ITLPVDFVTADKFDENAK+ITLPVDFVTADK+KELNYFAK+KYAEAVGR+LGDVYVNDAFGTAHR+LTLDKLDVK+QIVWNGPVGVFEWEAFAR+SLMDEVVK+SVVLMSHLGRPDGVPMPDK+SVVLMSHLGRPDGVPMPDKYSLEPVAAELK+TGQATVASGIPAGWMGLDCGTESS…	AAVPSIK+AAVPSIKFCLDNGAK+AGGFLMK+AHSSMVGVNLPQK+ALESPER+ALESPERPFLAILGGAK+ATSRGCITIIGGGDTATCCAK+DCVGPEVENACANPAAGTVILLENLR+DVLFLKDCVGPEVENACANPAAGTVILLENLR+ELNYFAK+FCLDNGAK+FHVEEEGK+FHVEEEGKGK+GCITIIGGGDTATCCAK+IQLINNMLDK+ITLPVDFVTADKFDENAK+ITLPVDFVTADK+LGDVYVNDAFGTAHR+LTLDKLDVK+QIVWNGPVGVFEWEAFAR+SLMDEVVK+SVVLMSHLGRPDGVPMPDK+SVVLMSHLGRPDGVPMPDKYSLEPVAAELK+TGQATVASGIPAGWMGLDCGTESSKK+TGQATVASGIPAGWM…	29	28	28	30	37	34	15	19	18	20	22	22	-0.340547	0.105073	-0.019248	0.0592951	1.2587	0.631016
P09470	sp|P09470|ACE_MOUSE	Angiotensin-converting enzyme OS=Mus musculus OX=10090 GN=Ace PE=1 SV=3	1312	32.1	42.7	32	32.4	39.6	39.8	81	156	143	124	200	231	0.141	0.169	0.142	0.113	0.19	0.199	AILPFFPK+ALLEYFQPVSQWLEEQNQR+DLHVSLR+DLPVTFR+DLVGSDALDAK+EAGHQGPLHQCDIYQSAQAGAK+EGANPGFHEAIGDIMALSVSTPK+ENYNQEWWSLR+FHVPANVPYVR+GANPGFHEAIGDVLALSVSTPAHLHK+HGETLGWPEYNWAPNTAR+IAFIPFSYLIDQWR+IAFLPFGYLVDQWR+LGYSKPWPEAMK+LLADAMK+LNGYTDAGDSWR+NGEVLGWPENQWRPPLPDNYPEGIDLETDEAK+QDDFSDTGAFWR+QVLQAGCSRPWQEVLK+SLYESDNLEQDLEK+SMLEKPTDGR+TATCWSLDPELTNILASSR+TFDVSNFQNSSIKR+TKYQGICPPVAR+TLGPANLPLAQR+VFDGSITK+VN…	AILPFFPK+ALLEYFQPVSQWLEEQNQR+CDIYQSK+DLHVSLR+DLPVTFR+DLVGSDALDAK+EAGHQGPLHQCDIYQSAQAGAK+EGANPGFHEAIGDIMALSVSTPK+ELEEYNQILLDMETTYSLSNICYTNGTCMPLEPDLTNMMATSR+ENYNQEWWSLR+EVVCHASAWDFYNR+EVVCHASAWDFYNRK+EVVCHPSAWDFYNGKDFR+EVVCHPSAWDFYNGK+FVEEYDR+GANPGFHEAIGDVLALSVSTPAHLHK+GPQFGSEVELR+HGETLGWPEYNWAPNTAR+IGLLDHVTNDIESDINYLLK+LLFAWEGWHDAVGIPLKPLYQDFTAISNEAYR+LNGYTDAGDSWR+NGEVLGWPENQWRPPLPDNYPEGIDLETDEAK…	AILPFFPK+ALLEYFQPVSQWLEEQNQR+CDIYQSK+DLHVSLR+DLPVTFR+DLVGSDALDAK+EAGHQGPLHQCDIYQSAQAGAK+EGANPGFHEAIGDIMALSVSTPK+ENYNQEWWSLR+EVVCHASAWDFYNR+EVVCHASAWDFYNRK+EVVCHPSAWDFYNGKDFR+EVVCHPSAWDFYNGK+GANPGFHEAIGDVLALSVSTPAHLHK+GPQFGSEVELR+KYEELLWAWK+LKYQGLCPPVPR+LNGYTDAGDSWR+NGEVLGWPENQWRPPLPDNYPEGIDLETDEAK+QDDFSDTGAFWR+QEEAALVSQEFAEVWGK+QVLQAGCSRPWQEVLK+RQEEAALVSQEFAEVWGK+SLYESDNLEQDLEK+SMLEKPTDGR+SQGDFDP…	ALLEYFQPVSQWLEEQNQR+DLHVSLR+DLPVTFR+DLVGSDALDAK+EAGHQGPLHQCDIYQSAQAGAK+EGANPGFHEAIGDIMALSVSTPK+ENYNQEWWSLR+EVVCHASAWDFYNR+EVVCHASAWDFYNRK+EVVCHPSAWDFYNGKDFR+EVVCHPSAWDFYNGK+FHVPANVPYVR+FVEEYDR+GANPGFHEAIGDVLALSVSTPAHLHK+GPQFGSEVELR+KYEELLWAWK+LNGYTDAGDSWR+NGEVLGWPENQWRPPLPDNYPEGIDLETDEAKADR+NGEVLGWPENQWRPPLPDNYPEGIDLETDEAK+QDDFSDTGAFWR+QEEAALVSQEFAEVWGK+QVLQAGCSRPWQEVLK+RQEEAALVSQEFAEVWGKK+RQEEAA…	AILPFFPK+ALLEYFQPVSQWLEEQNQR+CDIYQSK+DLHVSLR+DLPVTFR+DLVGSDALDAK+EADNFFTSLGLLPVPPEFWNK+EAGHQGPLHQCDIYQSAQAGAK+EGANPGFHEAIGDIMALSVSTPK+ENYNQEWWSLR+EVVCHASAWDFYNR+EVVCHASAWDFYNRK+EVVCHPSAWDFYNGKDFR+EVVCHPSAWDFYNGK+FHVPANVPYVR+FVEEYDR+GANPGFHEAIGDVLALSVSTPAHLHK+GPQFGSEVELR+HGETLGWPEYNWAPNTAR+IAFLPFGYLVDQWR+KYEELLWAWK+LGYSKPWPEAMK+LLADAMK+LNGYTDAGDSWR+NGEVLGWPENQWRPPLPDNYPEGIDLETDEAK+QDDFSDTGAFWR+QEE…	AILPFFPK+ALLEYFQPVSQWLEEQNQR+CDIYQSK+DLHVSLR+DLPVTFR+DLVGSDALDAK+EAGHQGPLHQCDIYQSAQAGAK+EGANPGFHEAIGDIMALSVSTPK+ENYNQEWWSLR+EVVCHASAWDFYNR+EVVCHASAWDFYNRK+EVVCHPSAWDFYNGKDFR+EVVCHPSAWDFYNGK+FHVPANVPYVR+FVEEYDR+GANPGFHEAIGDVLALSVSTPAHLHK+GPQFGSEVELR+HGETLGWPEYNWAPNTAR+IAFLPFGYLVDQWR+KYEELLWAWK+LGYSKPWPEAMK+LLADAMK+LNGYTDAGDSWR+NGEVLGWPENQWRPPLPDNYPEGIDLETDEAK+QDDFSDTGAFWR+QEEAALVSQEFAEVWGK+QVLQAGC…	31	41	37	38	44	44	19	31	28	26	34	34	0.629277	0.639626	-1.05839	-0.682126	-0.880927	0.376126
P09528	sp|P09528|FRIH_MOUSE	Ferritin heavy chain OS=Mus musculus OX=10090 GN=Fth1 PE=1 SV=2	182	61.5	81.9	67	69.8	67	67	50	73	118	127	107	172	0.086	0.078	0.116	0.12	0.101	0.151	DDWESGLNAMECALHLEK+ELGDHVTNLR+ELGDHVTNLRK+IFLQDIK+KMGAPEAGMAEYLFDKHTLGHGDES+KPDRDDWESGLNAMECALHLEK+LATDKNDPHLCDFIETYYLSEQVK+MGAPEAGMAEYLFDKHTLGHGDES+MGAPEAGMAEYLFDK+NDPHLCDFIETYYLSEQVK+QNYHQDAEAAINR+SVNQSLLELHK	DDWESGLNAMECALHLEK+ELGDHVTNLR+ELGDHVTNLRK+IFLQDIK+KMGAPEAGMAEYLFDK+KPDRDDWESGLNAMECALHLEK+LATDKNDPHLCDFIETYYLSEQVK+MGAPEAGMAEYLFDKHTLGHGDES+MGAPEAGMAEYLFDK+NDPHLCDFIETYYLSEQVK+QINLELYASYVYLSMSCYFDRDDVALK+QNYHQDAEAAINR+SVNQSLLELHK+YFLHQSHEER	DDWESGLNAMECALHLEK+ELGDHVTNLR+ELGDHVTNLRK+IFLQDIK+KMGAPEAGMAEYLFDK+KPDRDDWESGLNAMECALHLEK+LATDKNDPHLCDFIETYYLSEQVK+MGAPEAGMAEYLFDKHTLGHGDES+MGAPEAGMAEYLFDK+NDPHLCDFIETYYLSEQVK+QNYHQDAEAAINR+SVNQSLLELHK+YFLHQSHEER	DDWESGLNAMECALHLEK+ELGDHVTNLR+ELGDHVTNLRK+IFLQDIK+KMGAPEAGMAEYLFDKHTLGHGDES+KMGAPEAGMAEYLFDK+KPDRDDWESGLNAMECALHLEK+LATDKNDPHLCDFIETYYLSEQVK+MGAPEAGMAEYLFDKHTLGHGDES+MGAPEAGMAEYLFDK+NDPHLCDFIETYYLSEQVK+QNYHQDAEAAINR+SVNQSLLELHK+YFLHQSHEEREHAEK+YFLHQSHEER	DDWESGLNAMECALHLEK+ELGDHVTNLR+ELGDHVTNLRK+IFLQDIK+KMGAPEAGMAEYLFDK+KPDRDDWESGLNAMECALHLEK+LATDKNDPHLCDFIETYYLSEQVK+MGAPEAGMAEYLFDKHTLGHGDES+MGAPEAGMAEYLFDK+NDPHLCDFIETYYLSEQVK+QNYHQDAEAAINR+SVNQSLLELHK+YFLHQSHEER	DDWESGLNAMECALHLEK+ELGDHVTNLR+ELGDHVTNLRK+IFLQDIK+KMGAPEAGMAEYLFDK+KPDRDDWESGLNAMECALHLEK+LATDKNDPHLCDFIETYYLSEQVK+MGAPEAGMAEYLFDKHTLGHGDES+MGAPEAGMAEYLFDK+NDPHLCDFIETYYLSEQVK+QNYHQDAEAAINR+SVNQSLLELHK+YFLHQSHEER	12	14	13	15	13	13	5	6	8	8	8	7	0.0054306	0.794485	-0.386071	1.33911	0.561509	0.0418792
P09581	sp|P09581|CSF1R_MOUSE	Macrophage colony-stimulating factor 1 receptor OS=Mus musculus OX=10090 GN=Csf1r PE=1 SV=3	977	15.3	22.9	22.5	11.3	11.8	19.8	38	47	49	23	41	51	0.065	0.046	0.044	0.02	0.038	0.043	ALSLNAVDFQDAGIYSCVASNDVGTR+ASEAGQYFLMAQNK+CTELEDPMAGSTTIHLYVK+DSVSLMR+ESTSTGIWLK+IGDFGLAR+KLEFITQR+LEIPLNSDFQDNYYKK+LEIPLNSDFQDNYYK+TVYFFSPWR+VHPEPPQIK+VIIQSQLPIGTLK+VLDSNTYVCK	ALSLNAVDFQDAGIYSCVASNDVGTR+ASEAGQYFLMAQNK+CTELEDPMAGSTTIHLYVK+DPAHSWNLLAQEVTVVEGQEAVLPCLITDPALK+DQDYANLPSSGGSSGSDSGGGSSGGSSSEPEEESSSEHLACCEPGDIAQPLLQPNNYQFC+DSVSLMR+KLEFITQR+LEFITQR+LEIPLNSDFQDNYYKK+LEIPLNSDFQDNYYK+TLGAGAFGK+VHPEPPQIK+VIIQSQLPIGTLK+VLDSNTYVCK	ALSLNAVDFQDAGIYSCVASNDVGTR+CTELEDPMAGSTTIHLYVK+DPAHSWNLLAQEVTVVEGQEAVLPCLITDPALK+DQDYANLPSSGGSSGSDSGGGSSGGSSSEPEEESSSEHLACCEPGDIAQPLLQPNNYQFC+DSVSLMR+ESTSTGIWLK+ILQEQAR+KLEFITQR+LEFITQR+LEIPLNSDFQDNYYKK+LEIPLNSDFQDNYYK+TLGAGAFGK+VHPEPPQIK+VIIQSQLPIGTLK+VLDSNTYVCK	ALSLNAVDFQDAGIYSCVASNDVGTR+CTELEDPMAGSTTIHLYVK+KLEFITQR+LEIPLNSDFQDNYYKK+LEIPLNSDFQDNYYK+TLGAGAFGK+VHPEPPQIK+VIIQSQLPIGTLK+VLDSNTYVCK	ASEAGQYFLMAQNK+CTELEDPMAGSTTIHLYVK+DSVSLMR+ESTSTGIWLK+KLEFITQR+LEIPLNSDFQDNYYKK+LEIPLNSDFQDNYYK+TVYFFSPWR+VHPEPPQIK+VIIQSQLPIGTLK+VLDSNTYVCK	ALSLNAVDFQDAGIYSCVASNDVGTR+ASEAGQYFLMAQNK+CTELEDPMAGSTTIHLYVK+DPAHSWNLLAQEVTVVEGQEAVLPCLITDPALK+DSGFSSQGVDTYVEMRPVSTSSSDSFFK+DSVSLMR+ESTSTGIWLK+KLEFITQR+LEIPLNSDFQDNYYKK+LEIPLNSDFQDNYYK+VHPEPPQIK+VIIQSQLPIGTLK+VLDSNTYVCK	13	14	15	9	11	13	7	7	8	3	8	5	0.0474716	0.554531	-0.309633	-0.104785	-1.32756	-0.258859
P09671	sp|P09671|SODM_MOUSE	Superoxide dismutase [Mn], mitochondrial OS=Mus musculus OX=10090 GN=Sod2 PE=1 SV=3	222	17.1	17.1	20.3	20.3	26.1	16.2	4	7	6	10	10	5	0.007	0.008	0.006	0.009	0.01	0.004	GDVTTQVALQPALK+GELLEAIKR+HHAAYVNNLNATEEK	GDVTTQVALQPALK+GELLEAIKR+HHAAYVNNLNATEEK	DFGSFEK+GDVTTQVALQPALK+GELLEAIKR+HHAAYVNNLNATEEK	DFGSFEK+GDVTTQVALQPALK+GELLEAIKR+HHAAYVNNLNATEEK	AIWNVINWENVTER+DFGSFEK+GDVTTQVALQPALK+GELLEAIK+HHAAYVNNLNATEEK	DFGSFEK+GDVTTQVALQPALK+HHAAYVNNLNATEEK	3	3	4	4	5	3	1	2	2	3	2	3	-0.91426	-0.629816	0.0389316	-0.244593	-0.420945	-0.11277
P09803	sp|P09803|CADH1_MOUSE	Cadherin-1 OS=Mus musculus OX=10090 GN=Cdh1 PE=1 SV=1	884	29.9	30	33.5	28.8	30.1	30.5	59	75	73	72	76	50	0.105	0.082	0.073	0.067	0.072	0.043	AVYTVVNDPDQQFVVVTDPTTNDGILK+DINDNAPVFNPSTYQGQVPENEVNAR+DLEIGEYK+DQVTTLDVHVCDCEGTVNNCMK+DTANWLEINPETGAIFTR+DTGVISVLTSGLDR+DWVIPPISCPENEKGEFPK+EPDTFMDQK+GLDFEAK+KDLEIGEYK+LADMYGGGEDD+LADNQNKDQVTTLDVHVCDCEGTVNNCMK+LETSFLVR+NMFTVNR+QQYILHVR+TAFFSEDSR+VEVPEDFGVGQEITSYTAR+VSATDADDDVNTYNAAIAYTIVSQDPELPHK+VTDDDAPNTPAWK	AVYTVVNDPDQQFVVVTDPTTNDGILK+DINDNAPVFNPSTYQGQVPENEVNAR+DLEIGEYK+DPASESNPELLMFPSVYPGLR+DQVTTLDVHVCDCEGTVNNCMK+DTANWLEINPETGAIFTR+DTGVISVLTSGLDR+DWVIPPISCPENEK+DWVIPPISCPENEKGEFPK+EPDTFMDQK+ESYPTYTLVVQAADLQGEGLSTTAK+GLDFEAK+KDLEIGEYK+LADNQNKDQVTTLDVHVCDCEGTVNNCMK+NMQFCQR+TAFFSEDSR+VATDGTITVK+VFYSITGQGADKPPVGVFIIER+VTDDDAPNTPAWK	AVYTVVNDPDQQFVVVTDPTTNDGILK+DINDNAPVFNPSTYQGQVPENEVNAR+DLEIGEYK+DPASESNPELLMFPSVYPGLR+DTANWLEINPETGAIFTR+DTGVISVLTSGLDR+DWVIPPISCPENEK+DWVIPPISCPENEKGEFPK+EPDTFMDQK+ESYPTYTLVVQAADLQGEGLSTTAK+GLDFEAK+KDLEIGEYK+LADMYGGGEDD+LADNQNKDQVTTLDVHVCDCEGTVNNCMK+LETSFLVR+TAFFSEDSR+VATDGTITVK+VEVPEDFGVGQEITSYTAR+VFYSITGQGADKPPVGVFIIER+VTDDDAPNTPAWK	AVYTVVNDPDQQFVVVTDPTTNDGILK+DINDNAPVFNPSTYQGQVPENEVNAR+DLEIGEYK+DPASESNPELLMFPSVYPGLR+DQVTTLDVHVCDCEGTVNNCMK+DTANWLEINPETGAIFTR+DTGVISVLTSGLDR+DWVIPPISCPENEK+DWVIPPISCPENEKGEFPK+EPDTFMDQK+ESYPTYTLVVQAADLQGEGLSTTAK+GLDFEAK+KDLEIGEYK+LADNQNKDQVTTLDVHVCDCEGTVNNCMK+NMQFCQR+TAFFSEDSR+VFYSITGQGADKPPVGVFIIER+VTDDDAPNTPAWK	AVYTVVNDPDQQFVVVTDPTTNDGILK+DINDNAPVFNPSTYQGQVPENEVNAR+DLEIGEYK+DTANWLEINPETGAIFTR+DTGVISVLTSGLDR+DWVIPPISCPENEK+DWVIPPISCPENEKGEFPK+EPDTFMDQK+ESYPTYTLVVQAADLQGEGLSTTAK+GLDFEAK+KDLEIGEYK+LADNQNKDQVTTLDVHVCDCEGTVNNCMK+LETSFLVR+NMFTVNR+NMQFCQR+TAFFSEDSR+VATDGTITVK+VFYSITGQGADKPPVGVFIIER+VTDDDAPNTPAWK+VTQPLDR	AVYTVVNDPDQQFVVVTDPTTNDGILK+DINDNAPVFNPSTYQGQVPENEVNAR+DPASESNPELLMFPSVYPGLR+DTANWLEINPETGAIFTR+DTGVISVLTSGLDR+DWVIPPISCPENEK+EPDTFMDQK+ESYPTYTLVVQAADLQGEGLSTTAK+GLDFEAK+KDLEIGEYK+LADMYGGGEDD+LADNQNKDQVTTLDVHVCDCEGTVNNCMK+LETSFLVR+VATDGTITVK+VFYSITGQGADKPPVGVFIIER+VTDDDAPNTPAWK+VTQPLDR	19	19	20	18	20	17	8	12	10	11	11	12	-1.88201	-0.644911	0.921916	0.0216948	-1.37316	-0.182545
P09813	sp|P09813|APOA2_MOUSE	Apolipoprotein A-II OS=Mus musculus OX=10090 GN=Apoa2 PE=1 SV=2	102	9.8	9.8	32.4	32.4	9.8	9.8	12	10	17	11	13	13	0.022	0.011	0.013	0.011	0.011	0.011	THEQLTPLVR	THEQLTPLVR	QADGPDMQSLFTQYFQSMTDYGK+THEQLTPLVR	QADGPDMQSLFTQYFQSMTDYGK+THEQLTPLVR	THEQLTPLVR	THEQLTPLVR	1	1	2	2	1	1	1	1	1	1	1	1	-0.377437	0.186895	-0.180572	2.17918	0.0845356	-0.568767
[truncated: 2,897 more rows]

## Sheet: TIF_3_out_of_6_RAW
Uniprot	protein	Protein.names	protein.length	RAW_median.exp1	RAW_median.exp2	RAW_median.exp3	RAW_median.exp4	RAW_median.exp5	RAW_median.exp6	mLdb_Lysosome	MEROPS	Secret.NCS.Lyso
[truncated: 2,357 more rows]

## Sheet: TIF_Secretome_Analysis
Uniprot	protein	Protein.names	protein.length	nHL_median.exp1	nHL_median.exp2	nHL_median.exp3	nHL_median.exp4	nHL_median.exp5	nHL_median.exp6	logFC	CI.L	CI.R	t	P.Value	B	mLdb_Lysosome	MEROPS	Secret.NCS.Lyso
[truncated: 1,139 more rows]
